# Supplementary material for: Personalized modeling of gut microbiome metabolism throughout the first year of life
Source: Commun Med (Lond). 2024 Dec 30;4:281. doi: 10.1038/s43856-024-00715-4 (PMC11686179; doi:10.1038/s43856-024-00715-4)
Supplement: Supplementary file 3 — Supplementary Data 1 [file 43856_2024_715_MOESM3_ESM.xlsx]

## Sheet: Data_S1
Supplementary Data 1: Features of the 289 additionally generated genome-scale reconstructions.
Taxonomic information														Reconstruction features
MicrobeID	Strain	Species	Genus	Family	Order	Class	Phylum	Kingdom	NCBI Taxonomy ID	RefSeq ID	Genbank ID	Gram Staining	Download link	Aerobic growth (unlimited medium)	Anaerobic growth (unlimited medium)	Aerobic growth (complex medium)	Anaerobic growth (complex medium)	Aerobic ATP production (complex medium)	Anaerobic ATP production (complex medium)	Reactions	Metabolites	Genes	Stoichiometrically_consistent_reactions	Flux_consistent_reactions
Achromobacter_sp_2789STDY5608615	Achromobacter sp. 2789STDY5608615	Achromobacter sp. 2789STDY5608615	Achromobacter	Alcaligenaceae	Burkholderiales	Betaproteobacteria	Proteobacteria	Bacteria	1806492	GCF_001298995.1	GCA_001298995.1	Gram-	https://ftp.ncbi.nlm.nih.gov/genomes/all/GCF/001/298/995/GCF_001298995.1_11861_6_9/GCF_001298995.1_11861_6_9_genomic.fna.gz	61.3087	61.2882	0.423986	0.24441	39.9375	20.175	1450	1357	990	0.993161	0.586626
Achromobacter_sp_2789STDY5608621	Achromobacter sp. 2789STDY5608621	Achromobacter sp. 2789STDY5608621	Achromobacter	Alcaligenaceae	Burkholderiales	Betaproteobacteria	Proteobacteria	Bacteria	1806496	GCF_001299375.1	GCA_001299375.1	Gram-	https://ftp.ncbi.nlm.nih.gov/genomes/all/GCF/001/299/375/GCF_001299375.1_11861_6_15/GCF_001299375.1_11861_6_15_genomic.fna.gz	58.6715	58.6669	0.425703	0.227963	52.9583	20.075	1498	1397	1015	0.994135	0.570381
Actinomyces_bouchesdurhonensis_Marseille_P2825	Actinomyces bouchesdurhonensis Marseille-P2825	Actinomyces bouchesdurhonensis	Actinomyces	Actinomycetaceae	Actinomycetales	Actinobacteria	Actinobacteria	Bacteria	1852361	GCF_900128465.1	GCA_015259455.1	Gram+	https://ftp.ncbi.nlm.nih.gov/genomes/all/GCF/900/128/465/GCF_900128465.1_PRJEB18045/GCF_900128465.1_PRJEB18045_genomic.fna.gz	39.7215	39.7215	0.110761	0.110761	10.375	10.375	802	775	540	0.990127	0.510578
Actinomyces_sp_HMSC035G02	Actinomyces sp. HMSC035G02	Actinomyces sp. HMSC035G02	Actinomyces	Actinomycetaceae	Actinomycetales	Actinobacteria	Actinobacteria	Bacteria	1739406	GCF_001838165.1	GCA_001838165.1	Gram+	https://ftp.ncbi.nlm.nih.gov/genomes/all/GCF/001/838/165/GCF_001838165.1_ASM183816v1/GCF_001838165.1_ASM183816v1_genomic.fna.gz	47.5919	47.5919	0.110201	0.110201	9.875	9.875	876	821	537	0.990885	0.554688
Actinomyces_sp_ICM54	Actinomyces sp. ICM54	Actinomyces sp. ICM54	Actinomyces	Actinomycetaceae	Actinomycetales	Actinobacteria	Actinobacteria	Bacteria	936549	GCF_000565035.1	GCA_000565035.1	Gram+	https://ftp.ncbi.nlm.nih.gov/genomes/all/GCF/000/565/035/GCF_000565035.1_AspICM54v1.0/GCF_000565035.1_AspICM54v1.0_genomic.fna.gz	40.5275	40.5275	0.109463	0.109463	9.875	9.875	842	810	535	0.990679	0.513981
Actinomyces_sp_ICM58	Actinomyces sp. ICM58	Actinomyces sp. ICM58	Actinomyces	Actinomycetaceae	Actinomycetales	Actinobacteria	Actinobacteria	Bacteria	1105030	GCF_000283035.1	GCA_000283035.1	Gram+	https://ftp.ncbi.nlm.nih.gov/genomes/all/GCF/000/283/035/GCF_000283035.1_AspICM58v1.0/GCF_000283035.1_AspICM58v1.0_genomic.fna.gz	40.5117	40.5117	0.109491	0.109491	9.875	9.875	836	798	557	0.990604	0.542282
Actinomyces_sp_oral_taxon_172_str_F0311	Actinomyces sp. oral taxon 172 str. F0311	Actinomyces sp. oral taxon 172	Actinomyces	Actinomycetaceae	Actinomycetales	Actinobacteria	Actinobacteria	Bacteria	712118	GCF_000466265.1	GCA_000466265.1	Gram+	https://ftp.ncbi.nlm.nih.gov/genomes/all/GCF/000/466/265/GCF_000466265.1_ASM46626v1/GCF_000466265.1_ASM46626v1_genomic.fna.gz	39.4325	39.4325	0.109491	0.109491	9.875	9.875	829	788	548	0.990515	0.544715
Actinomyces_sp_oral_taxon_181_str_F0379	Actinomyces sp. oral taxon 181 str. F0379	Actinomyces sp. oral taxon 181	Actinomyces	Actinomycetaceae	Actinomycetales	Actinobacteria	Actinobacteria	Bacteria	712121	GCF_000318335.2	GCA_018363635.1	Gram+	https://ftp.ncbi.nlm.nih.gov/genomes/all/GCF/000/318/335/GCF_000318335.2_ASM31833v2/GCF_000318335.2_ASM31833v2_genomic.fna.gz	32.9869	32.9869	0.145896	0.0973317	36.875	5.5	806	762	491	0.990237	0.55788
Actinomyces_sp_S6_Spd3	Actinomyces sp. S6-Spd3	Actinomyces sp. S6-Spd3	Actinomyces	Actinomycetaceae	Actinomycetales	Actinobacteria	Actinobacteria	Bacteria	1284680	GCF_000758755.1	GCA_000758755.1	Gram+	https://ftp.ncbi.nlm.nih.gov/genomes/all/GCF/000/758/755/GCF_000758755.1_04_NF40_HMP1627v01/GCF_000758755.1_04_NF40_HMP1627v01_genomic.fna.gz	40.0003	40.0003	0.135674	0.0971376	37.625	7.375	842	794	571	0.990691	0.571809
Actinotignum_timonense_UMB0063	Actinotignum timonense UMB0063	Actinotignum timonense	Actinotignum	Actinomycetaceae	Actinomycetales	Actinobacteria	Actinobacteria	Bacteria	1870995	GCF_002860685.1	GCA_002860685.1	Gram+	https://ftp.ncbi.nlm.nih.gov/genomes/all/GCF/002/860/685/GCF_002860685.1_ASM286068v1/GCF_002860685.1_ASM286068v1_genomic.fna.gz	30.8418	30.8418	0.275456	0.220694	25.9167	12.5	821	819	502	0.991935	0.514785
Agathobaculum_butyriciproducens_OF09_27	Agathobaculum butyriciproducens OF09-27	Agathobaculum butyriciproducens	Agathobaculum	Ruminococcaceae	Clostridiales	Clostridia	Firmicutes	Bacteria	1628085	GCF_003434755.1	GCA_003096535.1	Gram+	https://ftp.ncbi.nlm.nih.gov/genomes/all/GCF/003/434/755/GCF_003434755.1_ASM343475v1/GCF_003434755.1_ASM343475v1_genomic.fna.gz	46.9526	46.9526	0.478009	0.478009	26.15	26.15	938	908	655	0.991647	0.473747
Alistipes_sp_AM16_43	Alistipes sp. AM16-43	Alistipes sp. AM16-43	Alistipes	Rikenellaceae	Bacteroidales	Bacteroidia	Bacteroidetes	Bacteria	2292911	GCF_003435745.1	GCA_003435745.1	Gram-	https://ftp.ncbi.nlm.nih.gov/genomes/all/GCF/003/435/745/GCF_003435745.1_ASM343574v1/GCF_003435745.1_ASM343574v1_genomic.fna.gz	48.9247	48.9247	0.328825	0.328825	55.125	26.375	981	958	484	0.994401	0.606943
Anaerococcus_nagyae_DSM_101193	Anaerococcus nagyae DSM 101193	Anaerococcus nagyae	Anaerococcus	Peptoniphilaceae	Tissierellales	Tissierellia	Firmicutes	Bacteria	1755241	GCF_017874535.1	GCA_017874535.1	Gram+	https://ftp.ncbi.nlm.nih.gov/genomes/all/GCF/017/874/535/GCF_017874535.1_ASM1787453v1/GCF_017874535.1_ASM1787453v1_genomic.fna.gz	35.3585	35.3585	0.470337	0.470337	35.0625	35.0625	794	768	469	0.991404	0.551576
Anaerococcus_sp_HMSC065G05	Anaerococcus sp. HMSC065G05	Anaerococcus sp. HMSC065G05	Anaerococcus	Peptoniphilaceae	Tissierellales	Tissierellia	Firmicutes	Bacteria	1739356	GCF_001812365.1	GCA_001812365.1	Gram+	https://ftp.ncbi.nlm.nih.gov/genomes/all/GCF/001/812/365/GCF_001812365.1_ASM181236v1/GCF_001812365.1_ASM181236v1_genomic.fna.gz	30.6909	30.6909	0.402954	0.402954	30.4	30.4	767	751	478	0.992604	0.553254
Anaerococcus_sp_HMSC068A02	Anaerococcus sp. HMSC068A02	Anaerococcus sp. HMSC068A02	Anaerococcus	Peptoniphilaceae	Tissierellales	Tissierellia	Firmicutes	Bacteria	1739286	GCF_001811125.1	GCA_001811125.1	Gram+	https://ftp.ncbi.nlm.nih.gov/genomes/all/GCF/001/811/125/GCF_001811125.1_ASM181112v1/GCF_001811125.1_ASM181112v1_genomic.fna.gz	32.0038	32.0038	0.403006	0.403006	30.85	30.85	774	751	480	0.992636	0.55081
Anaerococcus_sp_HMSC075B03	Anaerococcus sp. HMSC075B03	Anaerococcus sp. HMSC075B03	Anaerococcus	Peptoniphilaceae	Tissierellales	Tissierellia	Firmicutes	Bacteria	1739537	GCF_001815585.1	GCA_001815585.1	Gram+	https://ftp.ncbi.nlm.nih.gov/genomes/all/GCF/001/815/585/GCF_001815585.1_ASM181558v1/GCF_001815585.1_ASM181558v1_genomic.fna.gz	30.3211	30.3211	0.38911	0.38911	26.9375	26.9375	751	733	467	0.992424	0.557576
Anaerostipes_sp_AF04_45	Anaerostipes sp. AF04-45	Anaerostipes sp. AF04-45	Anaerostipes	Lachnospiraceae	Clostridiales	Clostridia	Firmicutes	Bacteria	2292912	GCF_003461725.1	GCA_003461725.1	Gram+	https://ftp.ncbi.nlm.nih.gov/genomes/all/GCF/003/461/725/GCF_003461725.1_ASM346172v1/GCF_003461725.1_ASM346172v1_genomic.fna.gz	43.9928	43.9928	0.772395	0.67346	52.625	44.8333	997	939	939	0.991238	0.578313
Atopobium_sp_BS2	Atopobium sp. BS2	Atopobium sp. BS2	Atopobium	Atopobiaceae	Coriobacteriales	Coriobacteriia	Actinobacteria	Bacteria	936550	GCF_000565075.1	GCA_000565075.1	Gram+	https://ftp.ncbi.nlm.nih.gov/genomes/all/GCF/000/565/075/GCF_000565075.1_AspBS2v1.0/GCF_000565075.1_AspBS2v1.0_genomic.fna.gz	21.7518	21.7518	0.279287	0.241563	21.875	14.375	674	682	425	0.989882	0.576728
Atopobium_sp_ICM42b	Atopobium sp. ICM42b	Atopobium sp. ICM42b	Atopobium	Atopobiaceae	Coriobacteriales	Coriobacteriia	Actinobacteria	Bacteria	1190620	GCF_000564995.1	GCA_000564995.1	Gram+	https://ftp.ncbi.nlm.nih.gov/genomes/all/GCF/000/564/995/GCF_000564995.1_AspICM42bv1.0/GCF_000564995.1_AspICM42bv1.0_genomic.fna.gz	21.7518	21.7518	0.241538	0.241538	14.375	14.375	662	663	424	0.989673	0.583477
Bacteroides_sp_AF14_46	Bacteroides sp. AF14-46	Bacteroides sp. AF14-46	Bacteroides	Bacteroidaceae	Bacteroidales	Bacteroidia	Bacteroidetes	Bacteria	2292914		GCA_003479635.1	Gram-	https://ftp.ncbi.nlm.nih.gov/genomes/all/GCA/003/479/635/GCA_003479635.1_ASM347963v1/GCA_003479635.1_ASM347963v1_genomic.fna.gz	35.8813	35.8813	0.103835	0.100986	29.375	7.66667	1051	1014	490	0.993763	0.606029
Bacteroides_sp_AF17_1	Bacteroides sp. AF17-1	Bacteroides sp. AF17-1	Bacteroides	Bacteroidaceae	Bacteroidales	Bacteroidia	Bacteroidetes	Bacteria	2292919	GCF_003604075.1	GCA_003604075.1	Gram-	https://ftp.ncbi.nlm.nih.gov/genomes/all/GCF/003/604/075/GCF_003604075.1_ASM360407v1/GCF_003604075.1_ASM360407v1_genomic.fna.gz	53.2008	53.2008	0.392564	0.292307	43.7222	15.3889	1218	1150	693	0.99375	0.603571
Bacteroides_sp_AM37_9	Bacteroides sp. AM37-9	Bacteroides sp. AM37-9	Bacteroides	Bacteroidaceae	Bacteroidales	Bacteroidia	Bacteroidetes	Bacteria	2292951	GCF_003603455.1	GCA_003603455.1	Gram-	https://ftp.ncbi.nlm.nih.gov/genomes/all/GCF/003/603/455/GCF_003603455.1_ASM360345v1/GCF_003603455.1_ASM360345v1_genomic.fna.gz	44.935	44.935	0.190272	0.101682	29.375	6.02778	1110	1061	705	0.993177	0.601365
Bifidobacterium_sp_N4G05	Bifidobacterium sp. N4G05	Bifidobacterium sp. N4G05	Bifidobacterium	Bifidobacteriaceae	Bifidobacteriales	Actinobacteria	Actinobacteria	Bacteria	2013020	GCF_002742445.1	GCA_002742445.1	Gram+	https://ftp.ncbi.nlm.nih.gov/genomes/all/GCF/002/742/445/GCF_002742445.1_ASM274244v1/GCF_002742445.1_ASM274244v1_genomic.fna.gz	38.2578	38.2578	0.302113	0.291866	21.125	17.0375	828	779	550	0.990579	0.597577
Bifidobacterium_sp_N5G01	Bifidobacterium sp. N5G01	Bifidobacterium sp. N5G01	Bifidobacterium	Bifidobacteriaceae	Bifidobacteriales	Actinobacteria	Actinobacteria	Bacteria	2013021	GCF_002742425.1	GCA_002742425.1	Gram+	https://ftp.ncbi.nlm.nih.gov/genomes/all/GCF/002/742/425/GCF_002742425.1_ASM274242v1/GCF_002742425.1_ASM274242v1_genomic.fna.gz	38.3359	38.3359	0.325422	0.313966	22.875	17.9639	842	788	564	0.990741	0.60582
Blautia_argi_KCTC_15426	Blautia argi KCTC 15426	Blautia sp. N6H1-15	Blautia	Lachnospiraceae	Clostridiales	Clostridia	Firmicutes	Bacteria	1912897	GCF_003287895.1	GCA_003287895.1	Gram+	https://ftp.ncbi.nlm.nih.gov/genomes/all/GCF/003/287/895/GCF_003287895.1_ASM328789v1/GCF_003287895.1_ASM328789v1_genomic.fna.gz	33.977	33.977	0.409831	0.409831	16.0833	16.0833	980	892	782	0.990919	0.591373
Blautia_faecicola_KGMB01111	Blautia faecicola KGMB01111	Blautia sp. KGMB01111	Blautia	Lachnospiraceae	Clostridiales	Clostridia	Firmicutes	Bacteria	2509240	GCF_004123145.1	GCA_004123145.1	Gram+	https://ftp.ncbi.nlm.nih.gov/genomes/all/GCF/004/123/145/GCF_004123145.1_ASM412314v1/GCF_004123145.1_ASM412314v1_genomic.fna.gz	44.9633	44.9633	0.407337	0.407337	25	18.5833	988	930	691	0.990991	0.536036
Blautia_schinkii_DSM_10518	Blautia schinkii DSM 10518	Blautia schinkii	Blautia	Lachnospiraceae	Clostridiales	Clostridia	Firmicutes	Bacteria	1410649	GCF_000702025.1	GCA_000702025.1	Gram+	https://ftp.ncbi.nlm.nih.gov/genomes/all/GCA/000/702/025/GCA_000702025.1_ASM70202v1/GCA_000702025.1_ASM70202v1_genomic.fna.gz	49.8685	49.8685	0.931173	0.931173	54.0417	54.0417	1131	1044	1137	0.991133	0.595074
Blautia_sp_aa_0143	Blautia sp. aa_0143	Blautia sp. aa_0143	Blautia	Lachnospiraceae	Clostridiales	Clostridia	Firmicutes	Bacteria	2478953	GCF_004167315.1	GCA_004167315.1	Gram+	https://ftp.ncbi.nlm.nih.gov/genomes/all/GCF/004/167/315/GCF_004167315.1_ASM416731v1/GCF_004167315.1_ASM416731v1_genomic.fna.gz	44.2996	44.2996	0.424992	0.424992	25.5833	19.1944	1012	914	754	0.990142	0.592552
Blautia_sp_AF13_16	Blautia sp. AF13-16	Blautia sp. AF13-16	Blautia	Lachnospiraceae	Clostridiales	Clostridia	Firmicutes	Bacteria	2292195	GCF_003479705.1	GCA_003479705.1	Gram+	https://ftp.ncbi.nlm.nih.gov/genomes/all/GCF/003/479/705/GCF_003479705.1_ASM347970v1/GCF_003479705.1_ASM347970v1_genomic.fna.gz	35.4348	35.4348	0.510928	0.510928	27.1667	27.1667	1122	1024	1136	0.991054	0.581511
Blautia_sp_AF14_40	Blautia sp. AF14-40	Blautia sp. AF14-40	Blautia	Lachnospiraceae	Clostridiales	Clostridia	Firmicutes	Bacteria	2292958	GCF_003479665.1	GCA_003479665.1	Gram+	https://ftp.ncbi.nlm.nih.gov/genomes/all/GCF/003/479/665/GCF_003479665.1_ASM347966v1/GCF_003479665.1_ASM347966v1_genomic.fna.gz	49.4487	49.4487	0.594191	0.523666	29.0833	22.4167	986	911	744	0.992054	0.592509
Blautia_sp_AF17_9LB	Blautia sp. AF17-9LB	Blautia sp. AF17-9LB	Blautia	Lachnospiraceae	Clostridiales	Clostridia	Firmicutes	Bacteria	2292959	GCF_003479185.1	GCA_003479185.1	Gram+	https://ftp.ncbi.nlm.nih.gov/genomes/all/GCF/003/479/185/GCF_003479185.1_ASM347918v1/GCF_003479185.1_ASM347918v1_genomic.fna.gz	48.8933	48.8933	0.588773	0.522048	29.0833	22.4167	993	924	747	0.991011	0.583146
Blautia_sp_AF19_1	Blautia sp. AF19-1	Blautia sp. AF19-1	Blautia	Lachnospiraceae	Clostridiales	Clostridia	Firmicutes	Bacteria	2292960	GCF_003479155.1	GCA_003479155.1	Gram+	https://ftp.ncbi.nlm.nih.gov/genomes/all/GCF/003/479/155/GCF_003479155.1_ASM347915v1/GCF_003479155.1_ASM347915v1_genomic.fna.gz	49.4454	49.4454	0.502012	0.49812	28.75	22.0833	987	925	731	0.992081	0.58371
Blautia_sp_AF22_5LB	Blautia sp. AF22-5LB	Blautia sp. AF22-5LB	Blautia	Lachnospiraceae	Clostridiales	Clostridia	Firmicutes	Bacteria	2292964	GCF_003478705.1	GCA_003478705.1	Gram+	https://ftp.ncbi.nlm.nih.gov/genomes/all/GCF/003/478/705/GCF_003478705.1_ASM347870v1/GCF_003478705.1_ASM347870v1_genomic.fna.gz	44.9558	44.9558	0.444008	0.444008	26.0833	19.5278	969	900	710	0.990773	0.545559
Blautia_sp_AF26_2	Blautia sp. AF26-2	Blautia sp. AF26-2	Blautia	Lachnospiraceae	Clostridiales	Clostridia	Firmicutes	Bacteria	2292966	GCF_003460955.1	GCA_003460955.1	Gram+	https://ftp.ncbi.nlm.nih.gov/genomes/all/GCF/003/460/955/GCF_003460955.1_ASM346095v1/GCF_003460955.1_ASM346095v1_genomic.fna.gz	49.1217	49.1217	0.502057	0.498177	28.75	22.0833	985	923	740	0.992072	0.577576
Blautia_sp_AF32_4BH	Blautia sp. AF32-4BH	Blautia sp. AF32-4BH	Blautia	Lachnospiraceae	Clostridiales	Clostridia	Firmicutes	Bacteria	2292967	GCF_003460565.1	GCA_003460565.1	Gram+	https://ftp.ncbi.nlm.nih.gov/genomes/all/GCF/003/460/565/GCF_003460565.1_ASM346056v1/GCF_003460565.1_ASM346056v1_genomic.fna.gz	49.1215	49.1215	0.502014	0.498121	28.75	22.0833	993	925	743	0.992135	0.579775
Blautia_sp_AF34_10	Blautia sp. AF34-10	Blautia sp. AF34-10	Blautia	Lachnospiraceae	Clostridiales	Clostridia	Firmicutes	Bacteria	2292968	GCF_003477865.1	GCA_003477865.1	Gram+	https://ftp.ncbi.nlm.nih.gov/genomes/all/GCF/003/477/865/GCF_003477865.1_ASM347786v1/GCF_003477865.1_ASM347786v1_genomic.fna.gz	49.0428	49.0428	0.590463	0.567218	33.25	26.5833	978	906	844	0.992	0.598857
Blautia_sp_AM23_13AC	Blautia sp. AM23-13AC	Blautia sp. AM23-13AC	Blautia	Lachnospiraceae	Clostridiales	Clostridia	Firmicutes	Bacteria	2292971	GCF_003435675.1	GCA_003435675.1	Gram+	https://ftp.ncbi.nlm.nih.gov/genomes/all/GCF/003/435/675/GCF_003435675.1_ASM343567v1/GCF_003435675.1_ASM343567v1_genomic.fna.gz	49.1183	49.1183	0.502011	0.498119	28.75	22.0833	987	922	725	0.992072	0.586636
Blautia_sp_AM29_29	Blautia sp. AM29-29	Blautia sp. AM29-29	Blautia	Lachnospiraceae	Clostridiales	Clostridia	Firmicutes	Bacteria	2292975	GCF_003480555.1	GCA_003480555.1	Gram+	https://ftp.ncbi.nlm.nih.gov/genomes/all/GCF/003/480/555/GCF_003480555.1_ASM348055v1/GCF_003480555.1_ASM348055v1_genomic.fna.gz	47.4027	47.4027	0.502056	0.498176	28.75	22.0833	977	916	732	0.991991	0.578947
Blautia_sp_AM42_2	Blautia sp. AM42-2	Blautia sp. AM42-2	Blautia	Lachnospiraceae	Clostridiales	Clostridia	Firmicutes	Bacteria	2292976	GCF_003480245.1	GCA_003480245.1	Gram+	https://ftp.ncbi.nlm.nih.gov/genomes/all/GCF/003/480/245/GCF_003480245.1_ASM348024v1/GCF_003480245.1_ASM348024v1_genomic.fna.gz	47.4224	47.4224	0.591748	0.522279	29.25	22.5833	971	901	711	0.991926	0.597463
Blautia_sp_AM47_4	Blautia sp. AM47-4	Blautia sp. AM47-4	Blautia	Lachnospiraceae	Clostridiales	Clostridia	Firmicutes	Bacteria	2292979	GCF_003479865.1	GCA_003479865.1	Gram+	https://ftp.ncbi.nlm.nih.gov/genomes/all/GCF/003/479/865/GCF_003479865.1_ASM347986v1/GCF_003479865.1_ASM347986v1_genomic.fna.gz	47.4016	47.4016	0.283103	0.283103	18.75	13.75	971	903	813	0.991954	0.555172
Blautia_sp_BCRC_81119	Blautia sp. BCRC 81119	Blautia sp. BCRC 81119	Blautia	Lachnospiraceae	Clostridiales	Clostridia	Firmicutes	Bacteria	2212480	GCF_003184505.1	GCA_003184505.1	Gram+	https://ftp.ncbi.nlm.nih.gov/genomes/all/GCF/003/184/505/GCF_003184505.1_ASM318450v1/GCF_003184505.1_ASM318450v1_genomic.fna.gz	44.3116	44.3116	0.425162	0.425162	25.5833	19.1944	1027	942	761	0.990302	0.580819
Blautia_sp_KLE_1732	Blautia sp. KLE 1732	Blautia sp. KLE 1732	Blautia	Lachnospiraceae	Clostridiales	Clostridia	Firmicutes	Bacteria	1226324	GCF_000466565.1	GCA_000466565.1	Gram+	https://ftp.ncbi.nlm.nih.gov/genomes/all/GCF/000/466/565/GCF_000466565.1_ASM46656v1/GCF_000466565.1_ASM46656v1_genomic.fna.gz	44.1558	44.1558	0.378226	0.378226	16.8611	16.8611	1013	917	767	0.990142	0.592552
Blautia_sp_Marseille_P2398	Blautia sp. Marseille-P2398	Blautia sp. Marseille-P2398	Blautia	Lachnospiraceae	Clostridiales	Clostridia	Firmicutes	Bacteria	1805476	GCF_900078295.2	GCA_900078295.2	Gram+	https://ftp.ncbi.nlm.nih.gov/genomes/all/GCF/900/078/295/GCF_900078295.2_PRJEB13136/GCF_900078295.2_PRJEB13136_genomic.fna.gz	39.8104	39.8104	0.495676	0.445145	25.5833	20.2708	1024	975	780	0.991323	0.523861
Blautia_sp_Marseille_P3201T	Blautia sp. Marseille-P3201T	Blautia sp. Marseille-P3201T	Blautia	Lachnospiraceae	Clostridiales	Clostridia	Firmicutes	Bacteria	1907659	GCF_900120295.1	GCA_900120295.1	Gram+	https://ftp.ncbi.nlm.nih.gov/genomes/all/GCF/900/120/295/GCF_900120295.1_PRJEB18018/GCF_900120295.1_PRJEB18018_genomic.fna.gz	30.6609	30.6609	0.256835	0.256835	11.6667	11.6667	917	856	653	0.990396	0.521008
Blautia_sp_OF03_13	Blautia sp. OF03-13	Blautia sp. OF03-13	Blautia	Lachnospiraceae	Clostridiales	Clostridia	Firmicutes	Bacteria	2292980	GCF_003460685.1	GCA_003460685.1	Gram+	https://ftp.ncbi.nlm.nih.gov/genomes/all/GCF/003/460/685/GCF_003460685.1_ASM346068v1/GCF_003460685.1_ASM346068v1_genomic.fna.gz	49.0098	49.0098	0.464911	0.414406	25	18.5833	982	913	775	0.992036	0.558589
Blautia_sp_OF03_15BH	Blautia sp. OF03-15BH	Blautia sp. OF03-15BH	Blautia	Lachnospiraceae	Clostridiales	Clostridia	Firmicutes	Bacteria	2292287	GCF_003463065.1	GCA_003463065.1	Gram+	https://ftp.ncbi.nlm.nih.gov/genomes/all/GCF/003/463/065/GCF_003463065.1_ASM346306v1/GCF_003463065.1_ASM346306v1_genomic.fna.gz	42.2285	42.2285	0.499004	0.489866	35.25	26.9167	1013	928	745	0.991218	0.583974
Blautia_sp_OF09_25XD	Blautia sp. OF09-25XD	Blautia sp. OF09-25XD	Blautia	Lachnospiraceae	Clostridiales	Clostridia	Firmicutes	Bacteria	2292981	GCF_003482095.1	GCA_003482095.1	Gram+	https://ftp.ncbi.nlm.nih.gov/genomes/all/GCF/003/482/095/GCF_003482095.1_ASM348209v1/GCF_003482095.1_ASM348209v1_genomic.fna.gz	49.3008	49.3008	0.464587	0.414104	25	18.5833	990	923	795	0.992117	0.557432
Blautia_sp_OM05_6	Blautia sp. OM05-6	Blautia sp. OM05-6	Blautia	Lachnospiraceae	Clostridiales	Clostridia	Firmicutes	Bacteria	2292983	GCF_003481455.1	GCA_003481455.1	Gram+	https://ftp.ncbi.nlm.nih.gov/genomes/all/GCF/003/481/455/GCF_003481455.1_ASM348145v1/GCF_003481455.1_ASM348145v1_genomic.fna.gz	49.2948	49.2948	0.588861	0.522124	29.0833	22.4167	996	926	748	0.991011	0.591011
Blautia_sp_SF_50	Blautia sp. SF-50	Blautia sp. SF-50	Blautia	Lachnospiraceae	Clostridiales	Clostridia	Firmicutes	Bacteria	1520805	GCF_900101315.1	GCA_900101315.1	Gram+	https://ftp.ncbi.nlm.nih.gov/genomes/all/GCF/900/101/315/GCF_900101315.1_IMG-taxon_2593339257_annotated_assembly/GCF_900101315.1_IMG-taxon_2593339257_annotated_assembly_genomic.fna.gz	44.4498	44.4498	0.425101	0.425101	24.5833	18.1944	1030	950	755	0.990302	0.582974
Blautia_sp_SG_772	Blautia sp. SG-772	Blautia sp. SG-772	Blautia	Lachnospiraceae	Clostridiales	Clostridia	Firmicutes	Bacteria	2109334	GCF_003011855.2	GCA_003011855.2	Gram+	https://ftp.ncbi.nlm.nih.gov/genomes/all/GCF/003/011/855/GCF_003011855.2_ASM301185v2/GCF_003011855.2_ASM301185v2_genomic.fna.gz	47.0814	47.0814	0.407429	0.407429	27.1875	27.1875	973	903	705	0.990815	0.540758
Burkholderiales_bacterium	Burkholderiales bacterium	Unknown Burkholderiales bacterium	Unknown	Unknown	Burkholderiales	Betaproteobacteria	Proteobacteria	Bacteria	1891238		GCA_003136595.1	Gram-	https://ftp.ncbi.nlm.nih.gov/genomes/all/GCA/003/136/595/GCA_003136595.1_20110800_S3S/GCA_003136595.1_20110800_S3S_genomic.fna.gz	42.9156	42.8202	0.258954	0.223014	12.125	12	1385	1300	844	0.994479	0.543375
Butyricicoccus_sp_AF10_3	Butyricicoccus sp. AF10-3	Butyricicoccus sp. AF10-3	Butyricicoccus	Clostridiaceae	Clostridiales	Clostridia	Firmicutes	Bacteria	2292196	GCF_003479745.1	GCA_003479745.1	Gram+	https://ftp.ncbi.nlm.nih.gov/genomes/all/GCF/003/479/745/GCF_003479745.1_ASM347974v1/GCF_003479745.1_ASM347974v1_genomic.fna.gz	44.9232	44.9232	0.278098	0.278098	16.3883	16.3883	920	899	621	0.992583	0.505562
Butyricicoccus_sp_AM05_1	Butyricicoccus sp. AM05-1	Butyricicoccus sp. AM05-1	Butyricicoccus	Clostridiaceae	Clostridiales	Clostridia	Firmicutes	Bacteria	2292004	GCF_003474415.1	GCA_003474415.1	Gram+	https://ftp.ncbi.nlm.nih.gov/genomes/all/GCF/003/474/415/GCF_003474415.1_ASM347441v1/GCF_003474415.1_ASM347441v1_genomic.fna.gz	43.8845	43.8845	0.263691	0.263691	16.0833	16.0833	946	941	601	0.991566	0.496386
Butyricicoccus_sp_AM27_36	Butyricicoccus sp. AM27-36	Butyricicoccus sp. AM27-36	Butyricicoccus	Clostridiaceae	Clostridiales	Clostridia	Firmicutes	Bacteria	2292293	GCF_003480945.1	GCA_003480945.1	Gram+	https://ftp.ncbi.nlm.nih.gov/genomes/all/GCF/003/480/945/GCF_003480945.1_ASM348094v1/GCF_003480945.1_ASM348094v1_genomic.fna.gz	44.8998	44.8998	0.289899	0.289899	17.0278	17.0278	904	884	605	0.992481	0.506266
Butyricicoccus_sp_AM28_25	Butyricicoccus sp. AM28-25	Butyricicoccus sp. AM28-25	Butyricicoccus	Clostridiaceae	Clostridiales	Clostridia	Firmicutes	Bacteria	2292294	GCF_003480615.1	GCA_003480615.1	Gram+	https://ftp.ncbi.nlm.nih.gov/genomes/all/GCF/003/480/615/GCF_003480615.1_ASM348061v1/GCF_003480615.1_ASM348061v1_genomic.fna.gz	44.0324	44.0324	0.25247	0.25247	15.5505	15.5505	917	901	583	0.991326	0.503098
Butyricicoccus_sp_AM42_5AC	Butyricicoccus sp. AM42-5AC	Butyricicoccus sp. AM42-5AC	Butyricicoccus	Clostridiaceae	Clostridiales	Clostridia	Firmicutes	Bacteria	2292297	GCF_003480085.1	GCA_003480085.1	Gram+	https://ftp.ncbi.nlm.nih.gov/genomes/all/GCF/003/480/085/GCF_003480085.1_ASM348008v1/GCF_003480085.1_ASM348008v1_genomic.fna.gz	35.1747	35.1747	0.262646	0.262646	16.0833	16.0833	922	898	603	0.991443	0.506112
Butyricicoccus_sp_GAM44	Butyricicoccus sp. GAM44	Butyricicoccus sp. GAM44	Butyricicoccus	Clostridiaceae	Clostridiales	Clostridia	Firmicutes	Bacteria	2109686		GCA_003202935.1	Gram+	https://ftp.ncbi.nlm.nih.gov/genomes/all/GCA/003/202/935/GCA_003202935.1_ASM320293v1/GCA_003202935.1_ASM320293v1_genomic.fna.gz	44.4612	44.4612	0.276811	0.276811	17.6671	17.6671	890	876	573	0.991094	0.521628
Campylobacter_sp_AAUH_44UCsig_a	Campylobacter sp. AAUH-44UCsig-a	Campylobacter sp. AAUH-44UCsig-a	Campylobacter	Campylobacteraceae	Campylobacterales	Epsilonproteobacteria	Proteobacteria	Bacteria	2067673	GCF_002912445.1	GCA_002912445.1	Gram-	https://ftp.ncbi.nlm.nih.gov/genomes/all/GCF/002/912/445/GCF_002912445.1_ASM291244v1/GCF_002912445.1_ASM291244v1_genomic.fna.gz	62.319	62.319	0.233268	0.233268	47.875	19.125	1253	1162	865	0.993783	0.587034
Candidatus_Microthrix_parvicella_Bio17_1	Candidatus Microthrix parvicella Bio17-1	Candidatus Microthrix parvicella	Candidatus Microthrix	Microthrixaceae	Acidimicrobiales	Acidimicrobiia	Actinobacteria	Bacteria	41950	GCF_000299415.1	GCA_002381065.1	Gram+	https://ftp.ncbi.nlm.nih.gov/genomes/all/GCF/000/299/415/GCF_000299415.1_ASM29941v1/GCF_000299415.1_ASM29941v1_genomic.fna.gz	20.6827	20.5421	0.0575815	0.0312754	23.4375	2.08333	965	925	736	0.994413	0.568715
Candidatus_Saccharibacteria_bacterium	Candidatus Saccharibacteria bacterium	Unknown Candidatus Saccharibacteria bacterium	Unknown	Unknown	Unknown	Unknown	Candidatus Saccharibacteria	Bacteria	2026720		GCA_002699225.1	Gram+	https://ftp.ncbi.nlm.nih.gov/genomes/all/GCA/002/699/225/GCA_002699225.1_ASM269922v1/GCA_002699225.1_ASM269922v1_genomic.fna.gz	11.3652	9.62551	0.0721387	0	11.5	0	475	435	135	0.986486	0.8
Citrobacter_farmeri_AUSMDU00008141	Citrobacter farmeri AUSMDU00008141	Citrobacter farmeri	Citrobacter	Enterobacteriaceae	Enterobacterales	Gammaproteobacteria	Proteobacteria	Bacteria	67824	GCF_002249995.1	GCA_002249995.1	Gram-	https://ftp.ncbi.nlm.nih.gov/genomes/all/GCF/002/249/995/GCF_002249995.1_ASM224999v1/GCF_002249995.1_ASM224999v1_genomic.fna.gz	96.2407	96.1849	1.48366	1.37255	129.198	124.81	1839	1518	1073	0.994008	0.696225
Citrobacter_sp_CtB7_12	Citrobacter sp. CtB7.12	Citrobacter sp. CtB7.12	Citrobacter	Enterobacteriaceae	Enterobacterales	Gammaproteobacteria	Proteobacteria	Bacteria	1696093	GCF_001297795.1	GCA_001297795.1	Gram-	https://ftp.ncbi.nlm.nih.gov/genomes/all/GCF/001/297/795/GCF_001297795.1_ASM129779v1/GCF_001297795.1_ASM129779v1_genomic.fna.gz	91.3467	91.2677	1.28014	1.17314	93.0737	83.842	1797	1491	1030	0.993899	0.683344
Clostridia_bacterium_UC5_1_1D1	Clostridia bacterium UC5.1-1D1	Vallitalea Clostridia bacterium UC5.1-1D1	Vallitalea	Defluviitaleaceae	Clostridiales	Clostridia	Firmicutes	Bacteria	1697794		GCA_001305135.1	Gram+	https://ftp.ncbi.nlm.nih.gov/genomes/all/GCA/001/305/135/GCA_001305135.1_ASM130513v1/GCA_001305135.1_ASM130513v1_genomic.fna.gz	34.6789	34.6789	0.347554	0.347554	25.3645	25.3645	964	950	746	0.991982	0.482245
Clostridia_bacterium_UC5_1_1D10	Clostridia bacterium UC5.1-1D10	Vallitalea Clostridia bacterium UC5.1-1D10	Vallitalea	Defluviitaleaceae	Clostridiales	Clostridia	Firmicutes	Bacteria	1697787		GCA_001304995.1	Gram+	https://ftp.ncbi.nlm.nih.gov/genomes/all/GCA/001/304/995/GCA_001304995.1_ASM130499v1/GCA_001304995.1_ASM130499v1_genomic.fna.gz	43.665	43.665	0.190334	0.190334	12.125	12.125	906	860	644	0.991217	0.614806
Clostridia_bacterium_UC5_1_2G4	Clostridia bacterium UC5.1-2G4	Vallitalea Clostridia bacterium UC5.1-2G4	Vallitalea	Defluviitaleaceae	Clostridiales	Clostridia	Firmicutes	Bacteria	1697791		GCA_001305075.1	Gram+	https://ftp.ncbi.nlm.nih.gov/genomes/all/GCA/001/305/075/GCA_001305075.1_ASM130507v1/GCA_001305075.1_ASM130507v1_genomic.fna.gz	41.1501	41.1501	0.41227	0.41227	20.1667	20.1667	999	933	1177	0.991141	0.584718
Clostridia_bacterium_UC5_1_2H11	Clostridia bacterium UC5.1-2H11	Vallitalea Clostridia bacterium UC5.1-2H11	Vallitalea	Defluviitaleaceae	Clostridiales	Clostridia	Firmicutes	Bacteria	1697795		GCA_001305155.1	Gram+	https://ftp.ncbi.nlm.nih.gov/genomes/all/GCA/001/305/155/GCA_001305155.1_ASM130515v1/GCA_001305155.1_ASM130515v1_genomic.fna.gz	41.4102	41.4102	0.397509	0.322502	34.6875	28.2414	1053	1003	930	0.992553	0.545745
Clostridia_bacterium_UC5_1_2H6	Clostridia bacterium UC5.1-2H6	Vallitalea Clostridia bacterium UC5.1-2H6	Vallitalea	Defluviitaleaceae	Clostridiales	Clostridia	Firmicutes	Bacteria	1697788		GCA_001305015.1	Gram+	https://ftp.ncbi.nlm.nih.gov/genomes/all/GCA/001/305/015/GCA_001305015.1_ASM130501v1/GCA_001305015.1_ASM130501v1_genomic.fna.gz	25.6138	25.6134	0.278064	0.278064	20.25	20	982	918	1051	0.989773	0.556818
Clostridiaceae_bacterium_AF18_31LB	Clostridiaceae bacterium AF18-31LB	Butyricicoccus Clostridiaceae bacterium AF18-31LB	Butyricicoccus	Clostridiaceae	Clostridiales	Clostridia	Firmicutes	Bacteria	2292182		GCA_003479325.1	Gram+	https://ftp.ncbi.nlm.nih.gov/genomes/all/GCA/003/479/325/GCA_003479325.1_ASM347932v1/GCA_003479325.1_ASM347932v1_genomic.fna.gz	34.9484	34.9484	0.496624	0.484227	28.8833	28.8833	956	885	684	0.989437	0.591549
Clostridiaceae_bacterium_AF29_16BH	Clostridiaceae bacterium AF29-16BH	Butyricicoccus Clostridiaceae bacterium AF29-16BH	Butyricicoccus	Clostridiaceae	Clostridiales	Clostridia	Firmicutes	Bacteria	2292179		GCA_003478475.1	Gram+	https://ftp.ncbi.nlm.nih.gov/genomes/all/GCA/003/478/475/GCA_003478475.1_ASM347847v1/GCA_003478475.1_ASM347847v1_genomic.fna.gz	34.9483	34.9483	0.430574	0.430574	23.8833	23.8833	977	919	674	0.989667	0.584386
Clostridiaceae_bacterium_AF31_3BH	Clostridiaceae bacterium AF31-3BH	Hungatella Clostridiaceae bacterium AF31-3BH	Hungatella	Clostridiaceae	Clostridiales	Clostridia	Firmicutes	Bacteria	2291989		GCA_003478105.1	Gram+	https://ftp.ncbi.nlm.nih.gov/genomes/all/GCA/003/478/105/GCA_003478105.1_ASM347810v1/GCA_003478105.1_ASM347810v1_genomic.fna.gz	48.1416	48.1416	0.567797	0.55553	39.0556	30.7222	968	887	710	0.989583	0.605324
Clostridiaceae_bacterium_AF42_6	Clostridiaceae bacterium AF42-6	Butyricicoccus Clostridiaceae bacterium AF42-6	Butyricicoccus	Clostridiaceae	Clostridiales	Clostridia	Firmicutes	Bacteria	2291990		GCA_003477505.1	Gram+	https://ftp.ncbi.nlm.nih.gov/genomes/all/GCA/003/477/505/GCA_003477505.1_ASM347750v1/GCA_003477505.1_ASM347750v1_genomic.fna.gz	35.1027	35.1027	0.432062	0.431063	23.8833	23.8833	964	903	764	0.989547	0.578397
Clostridiaceae_bacterium_AM27_36LB	Clostridiaceae bacterium AM27-36LB	Butyricicoccus Clostridiaceae bacterium AM27-36LB	Butyricicoccus	Clostridiaceae	Clostridiales	Clostridia	Firmicutes	Bacteria	2292288		GCA_003480725.1	Gram+	https://ftp.ncbi.nlm.nih.gov/genomes/all/GCA/003/480/725/GCA_003480725.1_ASM348072v1/GCA_003480725.1_ASM348072v1_genomic.fna.gz	34.9487	34.9487	0.496626	0.484228	28.8833	28.8833	989	931	686	0.989784	0.576617
Clostridiaceae_bacterium_OF09_1	Clostridiaceae bacterium OF09-1	Butyricicoccus Clostridiaceae bacterium OF09-1	Butyricicoccus	Clostridiaceae	Clostridiales	Clostridia	Firmicutes	Bacteria	2292276		GCA_003482275.1	Gram+	https://ftp.ncbi.nlm.nih.gov/genomes/all/GCA/003/482/275/GCA_003482275.1_ASM348227v1/GCA_003482275.1_ASM348227v1_genomic.fna.gz	34.9481	34.9481	0.496622	0.484226	28.8833	28.8833	958	888	744	0.989461	0.592506
Clostridiaceae_bacterium_OM02_2AC	Clostridiaceae bacterium OM02-2AC	Butyricicoccus Clostridiaceae bacterium OM02-2AC	Butyricicoccus	Clostridiaceae	Clostridiales	Clostridia	Firmicutes	Bacteria	2292275		GCA_003481775.1	Gram+	https://ftp.ncbi.nlm.nih.gov/genomes/all/GCA/003/481/775/GCA_003481775.1_ASM348177v1/GCA_003481775.1_ASM348177v1_genomic.fna.gz	37.0782	37.0782	0.412415	0.412415	26.25	20.1667	948	887	995	0.990773	0.582468
Clostridiaceae_bacterium_OM08_6BH	Clostridiaceae bacterium OM08-6BH	Butyricicoccus Clostridiaceae bacterium OM08-6BH	Butyricicoccus	Clostridiaceae	Clostridiales	Clostridia	Firmicutes	Bacteria	2292274		GCA_003481535.1	Gram+	https://ftp.ncbi.nlm.nih.gov/genomes/all/GCA/003/481/535/GCA_003481535.1_ASM348153v1/GCA_003481535.1_ASM348153v1_genomic.fna.gz	26.6018	26.6018	0.420116	0.419623	19.8333	19.8333	924	888	698	0.990442	0.568698
Clostridiaceae_bacterium_TF01_6	Clostridiaceae bacterium TF01-6	Butyricicoccus Clostridiaceae bacterium TF01-6	Butyricicoccus	Clostridiaceae	Clostridiales	Clostridia	Firmicutes	Bacteria	2305245		GCA_003435455.1	Gram+	https://ftp.ncbi.nlm.nih.gov/genomes/all/GCA/003/435/455/GCA_003435455.1_ASM343545v1/GCA_003435455.1_ASM343545v1_genomic.fna.gz	38.7542	38.7542	0.158151	0.158151	8.75	8.75	950	901	698	0.990419	0.549701
Clostridiales_bacterium_AM23_16LB	Clostridiales bacterium AM23-16LB	Intestinimonas Clostridiales bacterium AM23-16LB	Intestinimonas	Eubacteriaceae	Clostridiales	Clostridia	Firmicutes	Bacteria	2306574		GCA_003435115.1	Gram+	https://ftp.ncbi.nlm.nih.gov/genomes/all/GCA/003/435/115/GCA_003435115.1_ASM343511v1/GCA_003435115.1_ASM343511v1_genomic.fna.gz	34.9484	34.9484	0.496624	0.484227	28.8833	28.8833	976	917	695	0.989679	0.580275
Clostridiales_bacterium_CCNA10	Clostridiales bacterium CCNA10	Intestinimonas Clostridiales bacterium CCNA10	Intestinimonas	Eubacteriaceae	Clostridiales	Clostridia	Firmicutes	Bacteria	2109688		GCA_003573975.1	Gram+	https://ftp.ncbi.nlm.nih.gov/genomes/all/GCA/003/573/975/GCA_003573975.1_ASM357397v1/GCA_003573975.1_ASM357397v1_genomic.fna.gz	46.655	46.655	0.186559	0.186559	13.2083	13.2083	935	900	628	0.992806	0.528777
Clostridiales_bacterium_Choco116	Clostridiales bacterium Choco116	Intestinimonas Clostridiales bacterium Choco116	Intestinimonas	Eubacteriaceae	Clostridiales	Clostridia	Firmicutes	Bacteria	2109689		GCA_003202955.1	Gram+	https://ftp.ncbi.nlm.nih.gov/genomes/all/GCA/003/202/955/GCA_003202955.1_ASM320295v1/GCA_003202955.1_ASM320295v1_genomic.fna.gz	30.5414	30.5414	0.540961	0.522182	59.2361	25.0694	961	920	721	0.992009	0.584475
Clostridiales_bacterium_KLE1615	Clostridiales bacterium KLE1615	Intestinimonas Clostridiales bacterium KLE1615	Intestinimonas	Eubacteriaceae	Clostridiales	Clostridia	Firmicutes	Bacteria	1715004		GCA_001641065.1	Gram+	https://ftp.ncbi.nlm.nih.gov/genomes/all/GCA/001/641/065/GCA_001641065.1_ASM164106v1/GCA_001641065.1_ASM164106v1_genomic.fna.gz	38.1836	38.1507	0.575421	0.575421	35.375	22.875	1013	978	759	0.991257	0.562842
Clostridiales_bacterium_VE202_01	Clostridiales bacterium VE202-01	Intestinimonas Clostridiales bacterium VE202-01	Intestinimonas	Eubacteriaceae	Clostridiales	Clostridia	Firmicutes	Bacteria	1232438		GCA_000508865.1	Gram+	https://ftp.ncbi.nlm.nih.gov/genomes/all/GCA/000/508/865/GCA_000508865.1_ASM50886v1/GCA_000508865.1_ASM50886v1_genomic.fna.gz	25.3578	25.3578	0.265918	0.265918	12.25	12.25	923	882	720	0.98913	0.538647
Clostridiales_bacterium_VE202_03	Clostridiales bacterium VE202-03	Intestinimonas Clostridiales bacterium VE202-03	Intestinimonas	Eubacteriaceae	Clostridiales	Clostridia	Firmicutes	Bacteria	1232439		GCA_000508885.1	Gram+	https://ftp.ncbi.nlm.nih.gov/genomes/all/GCA/000/508/885/GCA_000508885.1_ASM50888v1/GCA_000508885.1_ASM50888v1_genomic.fna.gz	41.4883	41.4883	0.177925	0.177925	16.125	16.125	1038	984	995	0.992449	0.546926
Clostridiales_bacterium_VE202_07	Clostridiales bacterium VE202-07	Lawsonibacter Clostridiales bacterium VE202-07	Lawsonibacter	Peptostreptococcaceae	Clostridiales	Clostridia	Firmicutes	Bacteria	1232448		GCA_000508945.1	Gram+	https://ftp.ncbi.nlm.nih.gov/genomes/all/GCA/000/508/945/GCA_000508945.1_ASM50894v1/GCA_000508945.1_ASM50894v1_genomic.fna.gz	57.5098	57.5098	0.990669	0.876799	69.875	67.375	1192	1095	1459	0.99053	0.577652
Clostridiales_bacterium_VE202_16	Clostridiales bacterium VE202-16	Lawsonibacter Clostridiales bacterium VE202-16	Lawsonibacter	Peptostreptococcaceae	Clostridiales	Clostridia	Firmicutes	Bacteria	1232445		GCA_000509065.1	Gram+	https://ftp.ncbi.nlm.nih.gov/genomes/all/GCA/000/509/065/GCA_000509065.1_ASM50906v1/GCA_000509065.1_ASM50906v1_genomic.fna.gz	59.2342	59.2342	0.573455	0.496768	31.2917	27.0833	1124	1050	1118	0.991968	0.552209
Clostridiales_bacterium_VE202_18	Clostridiales bacterium VE202-18	Intestinimonas Clostridiales bacterium VE202-18	Intestinimonas	Eubacteriaceae	Clostridiales	Clostridia	Firmicutes	Bacteria	1232446		GCA_000509085.1	Gram+	https://ftp.ncbi.nlm.nih.gov/genomes/all/GCA/000/509/085/GCA_000509085.1_ASM50908v1/GCA_000509085.1_ASM50908v1_genomic.fna.gz	25.6387	25.6387	0.324408	0.324408	24	24	958	892	885	0.98951	0.579254
Clostridiales_bacterium_VE202_26	Clostridiales bacterium VE202-26	Oxobacter Clostridiales bacterium VE202-26	Oxobacter	Clostridiaceae	Clostridiales	Clostridia	Firmicutes	Bacteria	1232454		GCA_000509125.1	Gram+	https://ftp.ncbi.nlm.nih.gov/genomes/all/GCA/000/509/125/GCA_000509125.1_ASM50912v1/GCA_000509125.1_ASM50912v1_genomic.fna.gz	49.242	49.242	0.384023	0.353108	23.4167	18.3667	1076	1009	905	0.991649	0.560543
Clostridium_carnis_NCTC10913	Clostridium carnis NCTC10913	Clostridium carnis	Clostridium	Clostridiaceae	Clostridiales	Clostridia	Firmicutes	Bacteria	1530	GCF_900618095.1	GCA_900618095.1	Gram+	https://ftp.ncbi.nlm.nih.gov/genomes/all/GCF/900/618/095/GCF_900618095.1_NCTC10913/GCF_900618095.1_NCTC10913_genomic.fna.gz	41.0048	41.0048	0.816146	0.816146	47.1944	47.1944	1157	1026	988	0.990291	0.593204
Clostridium_neonatale_LCDC_no_99_A_005	Clostridium neonatale LCDC no.99-A-005	Clostridium neonatale	Clostridium	Clostridiaceae	Clostridiales	Clostridia	Firmicutes	Bacteria	137838	GCF_001458595.1	GCA_001458595.1	Gram+	https://ftp.ncbi.nlm.nih.gov/genomes/all/GCF/001/458/595/GCF_001458595.1_Clostridium_neonatale/GCF_001458595.1_Clostridium_neonatale_genomic.fna.gz	40.8511	40.8511	0.424395	0.424395	22.6111	22.6111	1156	1024	962	0.990263	0.574489
Clostridium_nigeriense_Marseille_P2414	Clostridium nigeriense Marseille-P2414	Clostridium nigeriense	Clostridium	Clostridiaceae	Clostridiales	Clostridia	Firmicutes	Bacteria	1805470	GCF_900086595.1	GCA_900086595.1	Gram+	https://ftp.ncbi.nlm.nih.gov/genomes/all/GCF/900/086/595/GCF_900086595.1_PRJEB13977/GCF_900086595.1_PRJEB13977_genomic.fna.gz	52.4742	52.4698	0.75165	0.75165	39.4444	39.1111	1067	976	783	0.991641	0.593521
Clostridium_septicum_DSM_7534	Clostridium septicum DSM 7534	Clostridium septicum	Clostridium	Clostridiaceae	Clostridiales	Clostridia	Firmicutes	Bacteria	1504	GCF_003606265.1	GCA_003606265.1	Gram+	https://ftp.ncbi.nlm.nih.gov/genomes/all/GCF/003/606/265/GCF_003606265.1_ASM360626v1/GCF_003606265.1_ASM360626v1_genomic.fna.gz	48.6893	48.6766	0.685639	0.592036	42.5833	36.8333	1056	991	658	0.991552	0.553326
Clostridium_sp_1_1_41A1FAA	Clostridium sp. 1_1_41A1FAA	Clostridium sp. 1_1_41A1FAA	Clostridium	Clostridiaceae	Clostridiales	Clostridia	Firmicutes	Bacteria	457397		GCA_001078415.1	Gram+	https://ftp.ncbi.nlm.nih.gov/genomes/all/GCA/001/078/415/GCA_001078415.1_Clostridium_sp_1_1_41A1Faa_V1/GCA_001078415.1_Clostridium_sp_1_1_41A1Faa_V1_genomic.fna.gz	26.1105	26.1105	0.194935	0.194935	10.5417	10.5417	935	872	717	0.991677	0.539834
Clostridium_sp_AF18_27	Clostridium sp. AF18-27	Clostridium sp. AF18-27	Clostridium	Clostridiaceae	Clostridiales	Clostridia	Firmicutes	Bacteria	2292203	GCF_003479335.1	GCA_003479335.1	Gram+	https://ftp.ncbi.nlm.nih.gov/genomes/all/GCF/003/479/335/GCF_003479335.1_ASM347933v1/GCF_003479335.1_ASM347933v1_genomic.fna.gz	41.5427	41.5427	0.576329	0.576329	35	35	1188	1104	1341	0.991477	0.561553
Clostridium_sp_AF27_2AA	Clostridium sp. AF27-2AA	Clostridium sp. AF27-2AA	Clostridium	Clostridiaceae	Clostridiales	Clostridia	Firmicutes	Bacteria	2292206	GCF_003478505.1	GCA_003478505.1	Gram+	https://ftp.ncbi.nlm.nih.gov/genomes/all/GCF/003/478/505/GCF_003478505.1_ASM347850v1/GCF_003478505.1_ASM347850v1_genomic.fna.gz	44.9076	44.9076	0.29549	0.29549	22.25	16.5977	995	930	750	0.990888	0.569476
Clostridium_sp_AF34_10BH	Clostridium sp. AF34-10BH	Clostridium sp. AF34-10BH	Clostridium	Clostridiaceae	Clostridiales	Clostridia	Firmicutes	Bacteria	2293011	GCF_003478095.1	GCA_003478095.1	Gram+	https://ftp.ncbi.nlm.nih.gov/genomes/all/GCF/003/478/095/GCF_003478095.1_ASM347809v1/GCF_003478095.1_ASM347809v1_genomic.fna.gz	29.794	29.794	0.604052	0.604052	23.6667	23.6667	888	842	682	0.99	0.57375
Clostridium_sp_AF34_13	Clostridium sp. AF34-13	Clostridium sp. AF34-13	Clostridium	Clostridiaceae	Clostridiales	Clostridia	Firmicutes	Bacteria	2293012	GCF_003477845.1	GCA_003477845.1	Gram+	https://ftp.ncbi.nlm.nih.gov/genomes/all/GCF/003/477/845/GCF_003477845.1_ASM347784v1/GCF_003477845.1_ASM347784v1_genomic.fna.gz	29.5329	29.5329	0.196826	0.196826	11.0833	11.0833	916	897	591	0.991667	0.494048
Clostridium_sp_AF36_18BH	Clostridium sp. AF36-18BH	Clostridium sp. AF36-18BH	Clostridium	Clostridiaceae	Clostridiales	Clostridia	Firmicutes	Bacteria	2293014	GCF_003477665.1	GCA_003477665.1	Gram+	https://ftp.ncbi.nlm.nih.gov/genomes/all/GCF/003/477/665/GCF_003477665.1_ASM347766v1/GCF_003477665.1_ASM347766v1_genomic.fna.gz	29.8046	29.8046	0.653168	0.653168	25.25	25.25	913	867	696	0.990315	0.566586
Clostridium_sp_AM22_11AC	Clostridium sp. AM22-11AC	Clostridium sp. AM22-11AC	Clostridium	Clostridiaceae	Clostridiales	Clostridia	Firmicutes	Bacteria	2293024	GCF_003473545.1	GCA_003473545.1	Gram+	https://ftp.ncbi.nlm.nih.gov/genomes/all/GCF/003/473/545/GCF_003473545.1_ASM347354v1/GCF_003473545.1_ASM347354v1_genomic.fna.gz	49.9685	49.9685	0.644733	0.644733	44.3326	44.3326	1010	952	847	0.992099	0.573363
Clostridium_sp_AM27_31LB	Clostridium sp. AM27-31LB	Clostridium sp. AM27-31LB	Clostridium	Clostridiaceae	Clostridiales	Clostridia	Firmicutes	Bacteria	2293026	GCF_003480745.1	GCA_003480745.1	Gram+	https://ftp.ncbi.nlm.nih.gov/genomes/all/GCF/003/480/745/GCF_003480745.1_ASM348074v1/GCF_003480745.1_ASM348074v1_genomic.fna.gz	29.7498	29.7498	0.196878	0.196878	11.0833	11.0833	913	894	586	0.991617	0.505389
Clostridium_sp_AM30_24	Clostridium sp. AM30-24	Clostridium sp. AM30-24	Clostridium	Clostridiaceae	Clostridiales	Clostridia	Firmicutes	Bacteria	2292303	GCF_003480435.1	GCA_003480435.1	Gram+	https://ftp.ncbi.nlm.nih.gov/genomes/all/GCF/003/480/435/GCF_003480435.1_ASM348043v1/GCF_003480435.1_ASM348043v1_genomic.fna.gz	38.9821	38.9821	0.161866	0.161866	8.75	8.75	944	903	693	0.990326	0.550181
Clostridium_sp_AM32_2	Clostridium sp. AM32-2	Clostridium sp. AM32-2	Clostridium	Clostridiaceae	Clostridiales	Clostridia	Firmicutes	Bacteria	2293029	GCF_003480345.1	GCA_003480345.1	Gram+	https://ftp.ncbi.nlm.nih.gov/genomes/all/GCF/003/480/345/GCF_003480345.1_ASM348034v1/GCF_003480345.1_ASM348034v1_genomic.fna.gz	50.4026	50.4026	0.621707	0.621707	34.4216	34.4216	1009	947	872	0.992108	0.565953
Clostridium_sp_AM33_3	Clostridium sp. AM33-3	Clostridium sp. AM33-3	Clostridium	Clostridiaceae	Clostridiales	Clostridia	Firmicutes	Bacteria	2292304	GCF_003480315.1	GCA_003480315.1	Gram+	https://ftp.ncbi.nlm.nih.gov/genomes/all/GCF/003/480/315/GCF_003480315.1_ASM348031v1/GCF_003480315.1_ASM348031v1_genomic.fna.gz	44.4679	44.4679	0.333373	0.333373	21	15.6111	992	942	734	0.990868	0.553653
Clostridium_sp_AM34_11AC	Clostridium sp. AM34-11AC	Clostridium sp. AM34-11AC	Clostridium	Clostridiaceae	Clostridiales	Clostridia	Firmicutes	Bacteria	2305242	GCF_003435375.1	GCA_003435375.1	Gram+	https://ftp.ncbi.nlm.nih.gov/genomes/all/GCF/003/435/375/GCF_003435375.1_ASM343537v1/GCF_003435375.1_ASM343537v1_genomic.fna.gz	40.1968	40.1968	0.298053	0.298053	14.6944	14.6944	962	909	707	0.99051	0.553974
Clostridium_sp_AM34_9AC	Clostridium sp. AM34-9AC	Clostridium sp. AM34-9AC	Clostridium	Clostridiaceae	Clostridiales	Clostridia	Firmicutes	Bacteria	2293030	GCF_003480225.1	GCA_003480225.1	Gram+	https://ftp.ncbi.nlm.nih.gov/genomes/all/GCF/003/480/225/GCF_003480225.1_ASM348022v1/GCF_003480225.1_ASM348022v1_genomic.fna.gz	29.7916	29.7916	0.603899	0.603899	23.6667	23.6667	898	859	666	0.990148	0.561576
Clostridium_sp_C105KSO14	Clostridium sp. C105KSO14	Clostridium sp. C105KSO14	Clostridium	Clostridiaceae	Clostridiales	Clostridia	Firmicutes	Bacteria	1776046	GCF_001517465.1	GCA_001517465.1	Gram+	https://ftp.ncbi.nlm.nih.gov/genomes/all/GCF/001/517/465/GCF_001517465.1_C105KES14_ass/GCF_001517465.1_C105KES14_ass_genomic.fna.gz	44.9986	44.9986	0.909941	0.82369	51.4167	45.6042	1167	1085	1133	0.991304	0.542995
Clostridium_sp_DSM_8431	Clostridium sp. DSM 8431	Clostridium sp. DSM 8431	Clostridium	Clostridiaceae	Clostridiales	Clostridia	Firmicutes	Bacteria	1761781	GCF_900116755.1	GCA_900116755.1	Gram+	https://ftp.ncbi.nlm.nih.gov/genomes/all/GCF/900/116/755/GCF_900116755.1_IMG-taxon_2623621014_annotated_assembly/GCF_900116755.1_IMG-taxon_2623621014_annotated_assembly_genomic.fna.gz	43.236	43.236	0.385546	0.385546	27.8333	21.375	1020	937	714	0.990088	0.59141
Clostridium_sp_HMb25	Clostridium sp. HMb25	Clostridium sp. HMb25	Clostridium	Clostridiaceae	Clostridiales	Clostridia	Firmicutes	Bacteria	2044259		GCA_002814175.1	Gram+	https://ftp.ncbi.nlm.nih.gov/genomes/all/GCA/002/814/175/GCA_002814175.1_ASM281417v1/GCA_002814175.1_ASM281417v1_genomic.fna.gz	59.0343	59.0343	0.432299	0.383593	29.5417	21.4979	1069	981	1191	0.991525	0.557203
Clostridium_sp_OF03_18AA	Clostridium sp. OF03-18AA	Clostridium sp. OF03-18AA	Clostridium	Clostridiaceae	Clostridiales	Clostridia	Firmicutes	Bacteria	2292308	GCF_003478035.1	GCA_003478035.1	Gram+	https://ftp.ncbi.nlm.nih.gov/genomes/all/GCF/003/478/035/GCF_003478035.1_ASM347803v1/GCF_003478035.1_ASM347803v1_genomic.fna.gz	43.1754	43.1754	0.216716	0.216716	10.5278	10.5278	951	887	695	0.990385	0.572115
Clostridium_sp_SN20	Clostridium sp. SN20	Clostridium sp. SN20	Clostridium	Clostridiaceae	Clostridiales	Clostridia	Firmicutes	Bacteria	1776383	GCF_900199495.1	GCA_900199495.1	Gram+	https://ftp.ncbi.nlm.nih.gov/genomes/all/GCF/900/199/495/GCF_900199495.1_PRJEB21862/GCF_900199495.1_PRJEB21862_genomic.fna.gz	37.6852	37.6852	0.27312	0.27312	18.3333	13.3333	970	942	700	0.991982	0.558992
Clostridium_sp_TF08_15	Clostridium sp. TF08-15	Clostridium sp. TF08-15	Clostridium	Clostridiaceae	Clostridiales	Clostridia	Firmicutes	Bacteria	2293052	GCF_003481275.1	GCA_003481275.1	Gram+	https://ftp.ncbi.nlm.nih.gov/genomes/all/GCF/003/481/275/GCF_003481275.1_ASM348127v1/GCF_003481275.1_ASM348127v1_genomic.fna.gz	29.7951	29.7916	0.631356	0.631033	24.5833	24.5833	909	858	651	0.990232	0.571429
Clostridium_sp_TM06_18	Clostridium sp. TM06-18	Clostridium sp. TM06-18	Clostridium	Clostridiaceae	Clostridiales	Clostridia	Firmicutes	Bacteria	2293054	GCF_003481015.1	GCA_003481015.1	Gram+	https://ftp.ncbi.nlm.nih.gov/genomes/all/GCF/003/481/015/GCF_003481015.1_ASM348101v1/GCF_003481015.1_ASM348101v1_genomic.fna.gz	50.1712	50.1712	0.619835	0.619835	33.9749	33.9749	995	936	846	0.991991	0.567506
Clostridium_transplantifaecale_Marseille_P8228	Clostridium transplantifaecale Marseille-P8228	Clostridium sp. Marseille-P8228	Clostridium	Clostridiaceae	Clostridiales	Clostridia	Firmicutes	Bacteria	2479838	GCF_900626075.1	GCA_900626075.1	Gram+	https://ftp.ncbi.nlm.nih.gov/genomes/all/GCF/900/626/075/GCF_900626075.1_PRJEB29219/GCF_900626075.1_PRJEB29219_genomic.fna.gz	51.8843	51.8843	0.620512	0.598331	41.0692	32.6277	1110	1044	1081	0.990807	0.541369
Coprobacillus_sp_AF09_1A	Coprobacillus sp. AF09-1A	Coprobacillus sp. AF09-1A	Coprobacillus	Erysipelotrichaceae	Erysipelotrichales	Erysipelotrichia	Firmicutes	Bacteria	2293057	GCF_003479775.1	GCA_003479775.1	Gram+	https://ftp.ncbi.nlm.nih.gov/genomes/all/GCF/003/479/775/GCF_003479775.1_ASM347977v1/GCF_003479775.1_ASM347977v1_genomic.fna.gz	46.1758	46.1758	0.710858	0.622473	44.75	39.75	1000	939	832	0.989944	0.577654
Coprococcus_phoceensis_Marseille_P3062	Coprococcus phoceensis Marseille-P3062	Tyzzerella sp. Marseille-P3062	Tyzzerella	Lachnospiraceae	Clostridiales	Clostridia	Firmicutes	Bacteria	1870993	GCF_900104635.1	GCA_900104635.1	Gram+	https://ftp.ncbi.nlm.nih.gov/genomes/all/GCF/900/104/635/GCF_900104635.1_PRJEB16356/GCF_900104635.1_PRJEB16356_genomic.fna.gz	44.3768	44.3768	0.347688	0.315369	26	19.9755	969	936	638	0.989559	0.551044
Coprococcus_sp_AF18_48	Coprococcus sp. AF18-48	Coprococcus sp. AF18-48	Coprococcus	Lachnospiraceae	Clostridiales	Clostridia	Firmicutes	Bacteria	2293089	GCF_003603145.1	GCA_003603145.1	Gram+	https://ftp.ncbi.nlm.nih.gov/genomes/all/GCF/003/603/145/GCF_003603145.1_ASM360314v1/GCF_003603145.1_ASM360314v1_genomic.fna.gz	42.5831	42.5831	0.442215	0.442215	29.75	23.0718	942	866	633	0.990476	0.595238
Coprococcus_sp_AF27_8	Coprococcus sp. AF27-8	Coprococcus sp. AF27-8	Coprococcus	Lachnospiraceae	Clostridiales	Clostridia	Firmicutes	Bacteria	2302946	GCF_003602905.1	GCA_003602905.1	Gram+	https://ftp.ncbi.nlm.nih.gov/genomes/all/GCF/003/602/905/GCF_003602905.1_ASM360290v1/GCF_003602905.1_ASM360290v1_genomic.fna.gz	42.8902	42.8902	0.443351	0.443351	28.75	22.129	951	870	663	0.990555	0.582054
Coprococcus_sp_AM27_12LB	Coprococcus sp. AM27-12LB	Coprococcus sp. AM27-12LB	Coprococcus	Lachnospiraceae	Clostridiales	Clostridia	Firmicutes	Bacteria	2293092	GCF_003603755.1	GCA_003603755.1	Gram+	https://ftp.ncbi.nlm.nih.gov/genomes/all/GCF/003/603/755/GCF_003603755.1_ASM360375v1/GCF_003603755.1_ASM360375v1_genomic.fna.gz	42.725	42.725	0.465983	0.456468	29.75	23.1084	941	871	662	0.990453	0.582339
Coriobacteriaceae_bacterium_CHKCI002	Coriobacteriaceae bacterium CHKCI002	Parvibacter Coriobacteriaceae bacterium CHKCI002	Parvibacter	Coriobacteriaceae	Coriobacteriales	Coriobacteriia	Actinobacteria	Bacteria	1780377		GCA_900044025.1	Gram+	https://ftp.ncbi.nlm.nih.gov/genomes/all/GCA/900/044/025/GCA_900044025.1_CHCKI002/GCA_900044025.1_CHCKI002_genomic.fna.gz	24.4181	24.3517	0.073895	0.0447222	11.75	6	868	839	608	0.990933	0.559585
Dermabacter_hominis_NBRC_106157	Dermabacter hominis NBRC 106157	Dermabacter hominis	Dermabacter	Dermabacteraceae	Micrococcales	Actinobacteria	Actinobacteria	Bacteria	36740	GCF_001570785.1	GCA_001570785.1	Gram+	https://ftp.ncbi.nlm.nih.gov/genomes/all/GCF/001/570/785/GCF_001570785.1_ASM157078v1/GCF_001570785.1_ASM157078v1_genomic.fna.gz	40.389	40.389	0.573941	0.573941	34.4167	34.4167	834	803	552	0.990679	0.573901
Dorea_phocaeensis_Marseille_P4003	Dorea phocaeensis Marseille-P4003	Dorea sp. Marseille-P4003	Dorea	Lachnospiraceae	Clostridiales	Clostridia	Firmicutes	Bacteria	2040291	GCF_013304605.1	GCA_013304605.1	Gram+	https://ftp.ncbi.nlm.nih.gov/genomes/all/GCF/013/304/605/GCF_013304605.1_ASM1330460v1/GCF_013304605.1_ASM1330460v1_genomic.fna.gz	33.3506	33.3506	0.285056	0.285056	14.5833	14.5833	905	876	557	0.990136	0.53021
Dorea_sp_AGR2135	Dorea sp. AGR2135	Dorea sp. AGR2135	Dorea	Lachnospiraceae	Clostridiales	Clostridia	Firmicutes	Bacteria	1280669	GCF_000420885.1	GCA_000420885.1	Gram+	https://ftp.ncbi.nlm.nih.gov/genomes/all/GCF/000/420/885/GCF_000420885.1_ASM42088v1/GCF_000420885.1_ASM42088v1_genomic.fna.gz	45.7772	45.7772	0.244234	0.244234	16.25	13.25	1011	950	719	0.991061	0.553073
Dorea_sp_Marseille_P4042	Dorea sp. Marseille-P4042	Dorea sp. Marseille-P4042	Dorea	Lachnospiraceae	Clostridiales	Clostridia	Firmicutes	Bacteria	2080749	GCF_900290215.1	GCA_900290215.1	Gram+	https://ftp.ncbi.nlm.nih.gov/genomes/all/GCF/900/290/215/GCF_900290215.1_PRJEB24603/GCF_900290215.1_PRJEB24603_genomic.fna.gz	47.733	47.733	0.296549	0.268673	19.9167	15.4411	1023	958	728	0.991141	0.533776
Drancourtella_massiliensis_An770	Drancourtella massiliensis An770	Drancourtella massiliensis	Drancourtella	Ruminococcaceae	Clostridiales	Clostridia	Firmicutes	Bacteria	1632013	GCF_016900655.1	GCA_001049915.1	Gram+	https://ftp.ncbi.nlm.nih.gov/genomes/all/GCF/016/900/655/GCF_016900655.1_ASM1690065v1/GCF_016900655.1_ASM1690065v1_genomic.fna.gz	39.8549	39.8549	0.408431	0.408431	23.25	23.25	982	932	715	0.989819	0.558824
Eisenbergiella_massiliensis_AT11	Eisenbergiella massiliensis AT11	Eisenbergiella massiliensis	Eisenbergiella	Lachnospiraceae	Clostridiales	Clostridia	Firmicutes	Bacteria	1720294	GCF_900243045.1	GCA_900243045.1	Gram+	https://ftp.ncbi.nlm.nih.gov/genomes/all/GCF/900/243/045/GCF_900243045.1_PRJEB14662/GCF_900243045.1_PRJEB14662_genomic.fna.gz	48.5328	48.4969	1.01813	0.953509	51.0625	50.125	1088	1012	1166	0.99177	0.61214
Eisenbergiella_sp_OF01_20	Eisenbergiella sp. OF01-20	Eisenbergiella sp. OF01-20	Eisenbergiella	Lachnospiraceae	Clostridiales	Clostridia	Firmicutes	Bacteria	2292348	GCF_003478085.1	GCA_003478085.1	Gram+	https://ftp.ncbi.nlm.nih.gov/genomes/all/GCF/003/478/085/GCF_003478085.1_ASM347808v1/GCF_003478085.1_ASM347808v1_genomic.fna.gz	44.5069	44.5069	0.656902	0.656902	30.7292	30.7292	1041	975	1193	0.993541	0.569429
Enterobacter_sp_Bisph2	Enterobacter sp. Bisph2	Enterobacter sp. Bisph2	Enterobacter	Enterobacteriaceae	Enterobacterales	Gammaproteobacteria	Proteobacteria	Bacteria	1274400		GCA_000814915.1	Gram-	https://ftp.ncbi.nlm.nih.gov/genomes/all/GCA/000/814/915/GCA_000814915.1_widad/GCA_000814915.1_widad_genomic.fna.gz	83.2803	83.2315	1.31393	1.21376	96.7712	87.6141	1760	1501	1043	0.993812	0.64604
Enterobacter_sp_NFR05	Enterobacter sp. NFR05	Enterobacter sp. NFR05	Enterobacter	Enterobacteriaceae	Enterobacterales	Gammaproteobacteria	Proteobacteria	Bacteria	1566259		GCA_900168315.1	Gram-	https://ftp.ncbi.nlm.nih.gov/genomes/all/GCA/900/168/315/GCA_900168315.1_IMG-taxon_2609459761_annotated_assembly/GCA_900168315.1_IMG-taxon_2609459761_annotated_assembly_genomic.fna.gz	83.7648	83.7155	1.31393	1.21376	96.7712	87.6141	1809	1534	1036	0.993932	0.661408
Enterocloster_aldenensis_AF19_9LB	Enterocloster aldenensis AF19-9LB	Enterocloster aldenensis	Enterocloster	Lachnospiraceae	Clostridiales	Clostridia	Firmicutes	Bacteria	358742	GCF_003434055.1	GCA_003434055.1	Gram+	https://ftp.ncbi.nlm.nih.gov/genomes/all/GCF/003/434/055/GCF_003434055.1_ASM343405v1/GCF_003434055.1_ASM343405v1_genomic.fna.gz	47.0412	47.0412	0.738328	0.738328	40.9792	40.9792	1152	1066	1235	0.991176	0.560784
Enterococcus_canintestini_DSM_21207	Enterococcus canintestini DSM 21207	Enterococcus canintestini	Enterococcus	Enterococcaceae	Lactobacillales	Bacilli	Firmicutes	Bacteria	317010	GCF_001885735.1	GCA_001885735.1	Gram+	https://ftp.ncbi.nlm.nih.gov/genomes/all/GCF/001/885/735/GCF_001885735.1_ASM188573v1/GCF_001885735.1_ASM188573v1_genomic.fna.gz	36.8797	36.8797	0.860817	0.749177	52.4583	46.4313	946	896	698	0.989486	0.551402
Enterococcus_sp_5B3_DIV0040	Enterococcus sp. 5B3_DIV0040	Enterococcus sp. 5B3_DIV0040	Enterococcus	Enterococcaceae	Lactobacillales	Bacilli	Firmicutes	Bacteria	1834182	GCF_002140755.1	GCA_002140755.1	Gram+	https://ftp.ncbi.nlm.nih.gov/genomes/all/GCF/002/140/755/GCF_002140755.1_ASM214075v1/GCF_002140755.1_ASM214075v1_genomic.fna.gz	43.0801	43.0801	0.866699	0.752996	55.2258	46.3214	1005	955	934	0.99116	0.551381
Enterococcus_sp_6D12_DIV0197	Enterococcus sp. 6D12_DIV0197	Enterococcus sp. 6D12_DIV0197	Enterococcus	Enterococcaceae	Lactobacillales	Bacilli	Firmicutes	Bacteria	1834184	GCF_002174385.1	GCA_002174385.1	Gram+	https://ftp.ncbi.nlm.nih.gov/genomes/all/GCF/002/174/385/GCF_002174385.1_ASM217438v1/GCF_002174385.1_ASM217438v1_genomic.fna.gz	37.2428	37.2428	0.823672	0.748313	51.75	46	999	946	938	0.991081	0.558528
Enterococcus_sp_HMSC05C03	Enterococcus sp. HMSC05C03	Enterococcus sp. HMSC05C03	Enterococcus	Enterococcaceae	Lactobacillales	Bacilli	Firmicutes	Bacteria	1581114	GCF_001807185.1	GCA_001807185.1	Gram+	https://ftp.ncbi.nlm.nih.gov/genomes/all/GCF/001/807/185/GCF_001807185.1_ASM180718v1/GCF_001807185.1_ASM180718v1_genomic.fna.gz	41.4019	41.4006	0.802874	0.802874	59.2083	50.6667	1104	1003	1188	0.991952	0.596579
Eubacterium_sp_AF22_9	Eubacterium sp. AF22-9	Eubacterium sp. AF22-9	Eubacterium	Eubacteriaceae	Clostridiales	Clostridia	Firmicutes	Bacteria	2292233	GCF_003458705.1	GCA_003458705.1	Gram+	https://ftp.ncbi.nlm.nih.gov/genomes/all/GCF/003/458/705/GCF_003458705.1_ASM345870v1/GCF_003458705.1_ASM345870v1_genomic.fna.gz	32.4461	32.4461	0.359837	0.339827	25.75	20.2335	875	854	664	0.992491	0.553191
Eubacterium_sp_AM46_8	Eubacterium sp. AM46-8	Eubacterium sp. AM46-8	Eubacterium	Eubacteriaceae	Clostridiales	Clostridia	Firmicutes	Bacteria	2292350	GCF_003466705.1	GCA_003466705.1	Gram+	https://ftp.ncbi.nlm.nih.gov/genomes/all/GCF/003/466/705/GCF_003466705.1_ASM346670v1/GCF_003466705.1_ASM346670v1_genomic.fna.gz	32.1094	32.1094	0.35996	0.327547	25.75	20.151	839	834	609	0.992147	0.531414
Eubacterium_sp_AM49_13BH	Eubacterium sp. AM49-13BH	Eubacterium sp. AM49-13BH	Eubacterium	Eubacteriaceae	Clostridiales	Clostridia	Firmicutes	Bacteria	2292351	GCF_003464165.1	GCA_003464165.1	Gram+	https://ftp.ncbi.nlm.nih.gov/genomes/all/GCF/003/464/165/GCF_003464165.1_ASM346416v1/GCF_003464165.1_ASM346416v1_genomic.fna.gz	32.1094	32.1094	0.35996	0.327565	25.75	20.1512	843	844	622	0.990885	0.529948
Faecalibacterium_sp_AF28_13AC	Faecalibacterium sp. AF28-13AC	Faecalibacterium sp. AF28-13AC	Faecalibacterium	Ruminococcaceae	Clostridiales	Clostridia	Firmicutes	Bacteria	2292234	GCF_003478405.1	GCA_003478405.1	Gram+	https://ftp.ncbi.nlm.nih.gov/genomes/all/GCF/003/478/405/GCF_003478405.1_ASM347840v1/GCF_003478405.1_ASM347840v1_genomic.fna.gz	28.6533	28.6533	0.233442	0.233442	6.45473	6.45473	893	868	636	0.988889	0.524691
Faecalibacterium_sp_OF04_11AC	Faecalibacterium sp. OF04-11AC	Faecalibacterium sp. OF04-11AC	Faecalibacterium	Ruminococcaceae	Clostridiales	Clostridia	Firmicutes	Bacteria	2293109	GCF_003460645.1	GCA_003460645.1	Gram+	https://ftp.ncbi.nlm.nih.gov/genomes/all/GCF/003/460/645/GCF_003460645.1_ASM346064v1/GCF_003460645.1_ASM346064v1_genomic.fna.gz	35.8374	35.8374	0.338666	0.338666	15.0007	15.0007	887	854	755	0.988806	0.549751
Faecalimonas_umbilicata_EGH7	Faecalimonas umbilicata EGH7	Faecalimonas umbilicata	Faecalimonas	Lachnospiraceae	Clostridiales	Clostridia	Firmicutes	Bacteria	1912855	GCF_003402615.1	GCA_003402615.1	Gram+	https://ftp.ncbi.nlm.nih.gov/genomes/all/GCF/003/402/615/GCF_003402615.1_ASM340261v1/GCF_003402615.1_ASM340261v1_genomic.fna.gz	42.9061	42.9061	0.657481	0.610471	44.6497	36.3744	955	872	637	0.989449	0.588511
Firmicutes_bacterium_AF12_30	Firmicutes bacterium AF12-30	Ezakiella Firmicutes bacterium AF12-30	Ezakiella	Tissierellaceae	Tissierellales	Tissierellia	Firmicutes	Bacteria	2292884		GCA_003461705.1	Gram+	https://ftp.ncbi.nlm.nih.gov/genomes/all/GCA/003/461/705/GCA_003461705.1_ASM346170v1/GCA_003461705.1_ASM346170v1_genomic.fna.gz	37.7177	37.7177	0.394336	0.394336	17	17	933	900	702	0.990588	0.534118
Firmicutes_bacterium_AF16_15	Firmicutes bacterium AF16-15	Candidatus Stoquefichus Firmicutes bacterium AF16-15	Candidatus Stoquefichus	Erysipelotrichaceae	Erysipelotrichales	Erysipelotrichia	Firmicutes	Bacteria	2292885		GCA_003461565.1	Gram+	https://ftp.ncbi.nlm.nih.gov/genomes/all/GCA/003/461/565/GCA_003461565.1_ASM346156v1/GCA_003461565.1_ASM346156v1_genomic.fna.gz	26.0274	26.0274	0.355664	0.355664	26.6568	26.6568	862	823	624	0.989744	0.539744
Firmicutes_bacterium_AF22_6AC	Firmicutes bacterium AF22-6AC	Candidatus Stoquefichus Firmicutes bacterium AF22-6AC	Candidatus Stoquefichus	Erysipelotrichaceae	Erysipelotrichales	Erysipelotrichia	Firmicutes	Bacteria	2292887		GCA_003478685.1	Gram+	https://ftp.ncbi.nlm.nih.gov/genomes/all/GCA/003/478/685/GCA_003478685.1_ASM347868v1/GCA_003478685.1_ASM347868v1_genomic.fna.gz	29.9712	29.9712	0.523538	0.523538	26.8975	26.8975	884	853	645	0.991261	0.564295
Firmicutes_bacterium_AF25_13AC	Firmicutes bacterium AF25-13AC	Candidatus Stoquefichus Firmicutes bacterium AF25-13AC	Candidatus Stoquefichus	Erysipelotrichaceae	Erysipelotrichales	Erysipelotrichia	Firmicutes	Bacteria	2292181		GCA_003478935.1	Gram+	https://ftp.ncbi.nlm.nih.gov/genomes/all/GCA/003/478/935/GCA_003478935.1_ASM347893v1/GCA_003478935.1_ASM347893v1_genomic.fna.gz	38.1789	38.146	0.450772	0.450772	32	19.5	983	930	807	0.990971	0.577878
Firmicutes_bacterium_AF36_19BH	Firmicutes bacterium AF36-19BH	Candidatus Stoquefichus Firmicutes bacterium AF36-19BH	Candidatus Stoquefichus	Erysipelotrichaceae	Erysipelotrichales	Erysipelotrichia	Firmicutes	Bacteria	2292888		GCA_003477655.1	Gram+	https://ftp.ncbi.nlm.nih.gov/genomes/all/GCA/003/477/655/GCA_003477655.1_ASM347765v1/GCA_003477655.1_ASM347765v1_genomic.fna.gz	32.7784	32.7784	0.35807	0.357965	26.6847	26.6806	912	868	640	0.990148	0.564039
Firmicutes_bacterium_AF36_3BH	Firmicutes bacterium AF36-3BH	Candidatus Stoquefichus Firmicutes bacterium AF36-3BH	Candidatus Stoquefichus	Erysipelotrichaceae	Erysipelotrichales	Erysipelotrichia	Firmicutes	Bacteria	2292889		GCA_003477645.1	Gram+	https://ftp.ncbi.nlm.nih.gov/genomes/all/GCA/003/477/645/GCA_003477645.1_ASM347764v1/GCA_003477645.1_ASM347764v1_genomic.fna.gz	27.0269	27.0269	0.179938	0.179938	12.5	12.5	851	857	582	0.98977	0.492327
Firmicutes_bacterium_AM55_24TS	Firmicutes bacterium AM55-24TS	Candidatus Stoquefichus Firmicutes bacterium AM55-24TS	Candidatus Stoquefichus	Erysipelotrichaceae	Erysipelotrichales	Erysipelotrichia	Firmicutes	Bacteria	2292896		GCA_003460745.1	Gram+	https://ftp.ncbi.nlm.nih.gov/genomes/all/GCA/003/460/745/GCA_003460745.1_ASM346074v1/GCA_003460745.1_ASM346074v1_genomic.fna.gz	27.0022	27.0022	0.181567	0.181567	12.5	12.5	830	850	578	0.989488	0.487516
Firmicutes_bacterium_AM59_13	Firmicutes bacterium AM59-13	Merdibacter Firmicutes bacterium AM59-13	Merdibacter	Erysipelotrichaceae	Erysipelotrichales	Erysipelotrichia	Firmicutes	Bacteria	2292897		GCA_003478205.1	Gram+	https://ftp.ncbi.nlm.nih.gov/genomes/all/GCA/003/478/205/GCA_003478205.1_ASM347820v1/GCA_003478205.1_ASM347820v1_genomic.fna.gz	35.719	35.719	0.448835	0.448835	26.8554	26.8554	916	897	725	0.991597	0.540216
Firmicutes_bacterium_OM08_11AC	Firmicutes bacterium OM08-11AC	Candidatus Stoquefichus Firmicutes bacterium OM08-11AC	Candidatus Stoquefichus	Erysipelotrichaceae	Erysipelotrichales	Erysipelotrichia	Firmicutes	Bacteria	2292899		GCA_003481565.1	Gram+	https://ftp.ncbi.nlm.nih.gov/genomes/all/GCA/003/481/565/GCA_003481565.1_ASM348156v1/GCA_003481565.1_ASM348156v1_genomic.fna.gz	29.9257	29.9257	0.610011	0.610011	29.8458	29.8458	909	875	671	0.990315	0.55569
Firmicutes_bacterium_TM09_10	Firmicutes bacterium TM09-10	Candidatus Stoquefichus Firmicutes bacterium TM09-10	Candidatus Stoquefichus	Erysipelotrichaceae	Erysipelotrichales	Erysipelotrichia	Firmicutes	Bacteria	2292898		GCA_003481005.1	Gram+	https://ftp.ncbi.nlm.nih.gov/genomes/all/GCA/003/481/005/GCA_003481005.1_ASM348100v1/GCA_003481005.1_ASM348100v1_genomic.fna.gz	26.0492	26.0492	0.357962	0.357962	26.6806	26.6806	871	840	641	0.989861	0.533587
Gordonibacter_sp_An230	Gordonibacter sp. An230	Gordonibacter sp. An230	Gordonibacter	Eggerthellaceae	Eggerthellales	Coriobacteriia	Actinobacteria	Bacteria	1965592	GCF_002159915.1	GCA_002159915.1	Gram+	https://ftp.ncbi.nlm.nih.gov/genomes/all/GCF/002/159/915/GCF_002159915.1_ASM215991v1/GCF_002159915.1_ASM215991v1_genomic.fna.gz	24.8215	24.7508	0.0858955	0.0544501	16	7	884	868	636	0.991217	0.542033
Gordonibacter_sp_An232A	Gordonibacter sp. An232A	Gordonibacter sp. An232A	Gordonibacter	Eggerthellaceae	Eggerthellales	Coriobacteriia	Actinobacteria	Bacteria	1965593	GCF_904384155.1	GCA_002159935.1	Gram+	https://ftp.ncbi.nlm.nih.gov/genomes/all/GCF/904/384/155/GCF_904384155.1_Chicken_2_mag_20/GCF_904384155.1_Chicken_2_mag_20_genomic.fna.gz	23.5914	23.5513	0.06408	0.0393512	5.75	2.5	774	797	574	0.991379	0.524425
Gordonibacter_urolithinfaciens_DSM_27213	Gordonibacter urolithinfaciens DSM 27213	Gordonibacter urolithinfaciens	Gordonibacter	Eggerthellaceae	Eggerthellales	Coriobacteriia	Actinobacteria	Bacteria	1335613	GCF_003788975.1	GCA_003788975.1	Gram+	https://ftp.ncbi.nlm.nih.gov/genomes/all/GCF/003/788/975/GCF_003788975.1_ASM378897v1/GCF_003788975.1_ASM378897v1_genomic.fna.gz	27.9748	27.9748	0.0799996	0.0719466	5.25	3.575	859	860	588	0.99106	0.517241
Haemophilus_sp_CCUG_60358	Haemophilus sp. CCUG 60358	Haemophilus sp. CCUG 60358	Haemophilus	Pasteurellaceae	Pasteurellales	Gammaproteobacteria	Proteobacteria	Bacteria	1859695	GCF_001679485.1	GCA_001679485.1	Gram-	https://ftp.ncbi.nlm.nih.gov/genomes/all/GCF/001/679/485/GCF_001679485.1_ASM167948v1/GCF_001679485.1_ASM167948v1_genomic.fna.gz	37.4644	37.4644	0.318921	0.318921	17	17	1181	1089	519	0.993513	0.583874
Haemophilus_sp_CCUG_66565	Haemophilus sp. CCUG 66565	Haemophilus sp. CCUG 66565	Haemophilus	Pasteurellaceae	Pasteurellales	Gammaproteobacteria	Proteobacteria	Bacteria	1859694	GCF_001679495.1	GCA_001679495.1	Gram-	https://ftp.ncbi.nlm.nih.gov/genomes/all/GCF/001/679/495/GCF_001679495.1_ASM167949v1/GCF_001679495.1_ASM167949v1_genomic.fna.gz	36.8951	36.8951	0.311282	0.311282	14.75	14.75	1124	1074	488	0.99321	0.561591
Haemophilus_sp_HMSC061E01	Haemophilus sp. HMSC061E01	Haemophilus sp. HMSC061E01	Haemophilus	Pasteurellaceae	Pasteurellales	Gammaproteobacteria	Proteobacteria	Bacteria	1715211	GCF_001810345.1	GCA_001810345.1	Gram-	https://ftp.ncbi.nlm.nih.gov/genomes/all/GCF/001/810/345/GCF_001810345.1_ASM181034v1/GCF_001810345.1_ASM181034v1_genomic.fna.gz	45.3991	45.3991	0.357187	0.333846	42.75	18	1181	1094	491	0.993506	0.58256
Haemophilus_sp_HMSC068C11	Haemophilus sp. HMSC068C11	Haemophilus sp. HMSC068C11	Haemophilus	Pasteurellaceae	Pasteurellales	Gammaproteobacteria	Proteobacteria	Bacteria	1739522	GCF_001815355.1	GCA_001815355.1	Gram-	https://ftp.ncbi.nlm.nih.gov/genomes/all/GCF/001/815/355/GCF_001815355.1_ASM181535v1/GCF_001815355.1_ASM181535v1_genomic.fna.gz	45.3586	45.3586	0.356987	0.333442	42.75	18	1193	1105	503	0.993572	0.595041
Haemophilus_sp_HMSC71H05	Haemophilus sp. HMSC71H05	Haemophilus sp. HMSC71H05	Haemophilus	Pasteurellaceae	Pasteurellales	Gammaproteobacteria	Proteobacteria	Bacteria	1608898	GCF_001838635.1	GCA_001838635.1	Gram-	https://ftp.ncbi.nlm.nih.gov/genomes/all/GCF/001/838/635/GCF_001838635.1_ASM183863v1/GCF_001838635.1_ASM183863v1_genomic.fna.gz	45.398	45.398	0.357186	0.333738	42.75	18	1179	1092	507	0.993494	0.58829
Haemophilus_sp_oral_taxon_036	Haemophilus sp. oral taxon 036	Haemophilus sp. oral taxon 036	Haemophilus	Pasteurellaceae	Pasteurellales	Gammaproteobacteria	Proteobacteria	Bacteria	712310	GCF_002998595.1	GCA_002998595.1	Gram-	https://ftp.ncbi.nlm.nih.gov/genomes/all/GCF/002/998/595/GCF_002998595.1_ASM299859v1/GCF_002998595.1_ASM299859v1_genomic.fna.gz	36.8558	36.8558	0.310907	0.310907	15	15	1116	1062	491	0.993177	0.568226
Hungatella_effluvii_DSM_24995	Hungatella effluvii DSM 24995	Hungatella effluvii	Hungatella	Clostridiaceae	Clostridiales	Clostridia	Firmicutes	Bacteria	1096246	GCF_003201875.1	GCA_003201875.1	Gram+	https://ftp.ncbi.nlm.nih.gov/genomes/all/GCF/003/201/875/GCF_003201875.1_ASM320187v1/GCF_003201875.1_ASM320187v1_genomic.fna.gz	45.8617	45.8617	0.881062	0.881062	49.5124	49.5124	1137	1034	1311	0.992079	0.581188
Intestinibacillus_sp_Marseille_P4005	Intestinibacillus sp. Marseille-P4005	Intestinibacillus sp. Marseille-P4005	Intestinibacillus	Eubacteriaceae	Clostridiales	Clostridia	Firmicutes	Bacteria	2086578	GCF_900291975.1	GCA_900291975.1	Gram+	https://ftp.ncbi.nlm.nih.gov/genomes/all/GCF/900/291/975/GCF_900291975.1_PRJEB24950/GCF_900291975.1_PRJEB24950_genomic.fna.gz	34.6058	34.6058	0.377064	0.377064	26.9756	26.9756	969	955	687	0.992018	0.476625
Intestinibacillus_sp_Marseille_P6563	Intestinibacillus sp. Marseille-P6563	Intestinibacillus sp. Marseille-P6563	Intestinibacillus	Eubacteriaceae	Clostridiales	Clostridia	Firmicutes	Bacteria	2364792	GCF_900604335.1	GCA_900604335.1	Gram+	https://ftp.ncbi.nlm.nih.gov/genomes/all/GCF/900/604/335/GCF_900604335.1_PRJEB28791/GCF_900604335.1_PRJEB28791_genomic.fna.gz	35.3697	35.3697	0.344575	0.344575	21.3611	21.3611	944	936	639	0.990476	0.521429
Isoptericola_variabilis_JCM_11754	Isoptericola variabilis JCM 11754	Isoptericola variabilis	Isoptericola	Promicromonosporaceae	Micrococcales	Actinobacteria	Actinobacteria	Bacteria	1305623	GCA_001313765.1		Gram+	https://ftp.ncbi.nlm.nih.gov/genomes/all/GCA/001/313/765/GCA_001313765.1_ASM131376v1/GCA_001313765.1_ASM131376v1_genomic.fna.gz	23.6639	23.6639	0.0227062	0.0227062	9.625	2.125	678	647	494	0.989267	0.670841
Klebsiella_grimontii_WCHKG020121	Klebsiella grimontii WCHKG020121	Klebsiella grimontii	Klebsiella	Enterobacteriaceae	Enterobacterales	Gammaproteobacteria	Proteobacteria	Bacteria	2058152	GCF_003261555.1	GCA_003261555.1	Gram-	https://ftp.ncbi.nlm.nih.gov/genomes/all/GCF/003/261/555/GCF_003261555.1_ASM326155v1/GCF_003261555.1_ASM326155v1_genomic.fna.gz	84.9036	84.76	1.41271	1.31191	100.246	90.9709	1890	1577	1193	0.994203	0.668406
Klebsiella_sp_WCHKl090539	Klebsiella sp. WCHKl090539	Klebsiella sp. WCHKl090539	Klebsiella	Enterobacteriaceae	Enterobacterales	Gammaproteobacteria	Proteobacteria	Bacteria	2163944	GCF_003261535.1	GCA_003261535.1	Gram-	https://ftp.ncbi.nlm.nih.gov/genomes/all/GCF/003/261/535/GCF_003261535.1_ASM326153v1/GCF_003261535.1_ASM326153v1_genomic.fna.gz	87.31	87.2096	1.41321	1.31289	101.016	91.752	1883	1570	1188	0.994179	0.67404
Kluyvera_sp_Nf5	Kluyvera sp. Nf5	Kluyvera sp. Nf5	Kluyvera	Enterobacteriaceae	Enterobacterales	Gammaproteobacteria	Proteobacteria	Bacteria	2116543		GCA_003028515.1	Gram-	https://ftp.ncbi.nlm.nih.gov/genomes/all/GCA/003/028/515/GCA_003028515.1_ASM302851v1/GCA_003028515.1_ASM302851v1_genomic.fna.gz	79.5274	79.4835	1.30528	1.20231	91.9696	82.5273	1803	1528	1041	0.993921	0.66079
Lachnoclostridium_edouardi_Marseille_P3397	Lachnoclostridium edouardi Marseille-P3397	Lachnoclostridium edouardi	Lachnoclostridium	Lachnospiraceae	Clostridiales	Clostridia	Firmicutes	Bacteria	1926283	GCF_900240245.1	GCA_900240245.1	Gram+	https://ftp.ncbi.nlm.nih.gov/genomes/all/GCF/900/240/245/GCF_900240245.1_PRJEB23758/GCF_900240245.1_PRJEB23758_genomic.fna.gz	41.677	41.677	0.41347	0.41347	17.6667	17.6667	1006	960	766	0.991031	0.554933
Lachnoclostridium_phocaeense_Marseille_P3177T	Lachnoclostridium phocaeense Marseille-P3177T	Lachnoclostridium phocaeense	Lachnoclostridium	Lachnospiraceae	Clostridiales	Clostridia	Firmicutes	Bacteria	1871021	GCF_900120345.1	GCA_900120345.1	Gram+	https://ftp.ncbi.nlm.nih.gov/genomes/all/GCF/900/120/345/GCF_900120345.1_PRJEB18024/GCF_900120345.1_PRJEB18024_genomic.fna.gz	32.0456	32.0456	0.408719	0.408719	18.8889	18.8889	902	873	648	0.99022	0.54401
Lachnoclostridium_sp_An14	Lachnoclostridium sp. An14	Lachnoclostridium sp. An14	Lachnoclostridium	Lachnospiraceae	Clostridiales	Clostridia	Firmicutes	Bacteria	1965562	GCF_002160755.1	GCA_002160755.1	Gram+	https://ftp.ncbi.nlm.nih.gov/genomes/all/GCF/002/160/755/GCF_002160755.1_ASM216075v1/GCF_002160755.1_ASM216075v1_genomic.fna.gz	46.0881	46.0881	0.688484	0.688484	37.9951	37.9951	990	912	805	0.989631	0.595622
Lachnoclostridium_sp_An169	Lachnoclostridium sp. An169	Lachnoclostridium sp. An169	Lachnoclostridium	Lachnospiraceae	Clostridiales	Clostridia	Firmicutes	Bacteria	1965569	GCF_002160525.1	GCA_002160525.1	Gram+	https://ftp.ncbi.nlm.nih.gov/genomes/all/GCF/002/160/525/GCF_002160525.1_ASM216052v1/GCF_002160525.1_ASM216052v1_genomic.fna.gz	37.2693	37.2693	0.589146	0.498713	32.375	24.4696	1000	940	867	0.990033	0.550388
Lachnoclostridium_sp_An298	Lachnoclostridium sp. An298	Lachnoclostridium sp. An298	Lachnoclostridium	Lachnospiraceae	Clostridiales	Clostridia	Firmicutes	Bacteria	1965627	GCF_002159505.1	GCA_002159505.1	Gram+	https://ftp.ncbi.nlm.nih.gov/genomes/all/GCF/002/159/505/GCF_002159505.1_ASM215950v1/GCF_002159505.1_ASM215950v1_genomic.fna.gz	40.4714	40.4714	0.501744	0.388992	28.3333	21.8611	952	894	684	0.989449	0.574443
Lachnoclostridium_sp_An76	Lachnoclostridium sp. An76	Lachnoclostridium sp. An76	Lachnoclostridium	Lachnospiraceae	Clostridiales	Clostridia	Firmicutes	Bacteria	1965654	GCF_002161355.1	GCA_002161355.1	Gram+	https://ftp.ncbi.nlm.nih.gov/genomes/all/GCF/002/161/355/GCF_002161355.1_ASM216135v1/GCF_002161355.1_ASM216135v1_genomic.fna.gz	35.97	35.97	0.555295	0.444236	33.1667	26.5	958	916	644	0.989559	0.558005
Lachnospiraceae_bacterium_6_1_37FAA	Lachnospiraceae bacterium 6_1_37FAA	Blautia Lachnospiraceae bacterium 6_1_37FAA	Blautia	Lachnospiraceae	Clostridiales	Clostridia	Firmicutes	Bacteria	658656		GCA_000191805.1	Gram+	https://ftp.ncbi.nlm.nih.gov/genomes/all/GCA/000/191/805/GCA_000191805.1_Lach_bact_4_1_37FAA_V1/GCA_000191805.1_Lach_bact_4_1_37FAA_V1_genomic.fna.gz	42.906	42.906	0.443243	0.443243	30.5	23.3998	958	898	648	0.990654	0.575935
Lachnospiraceae_bacterium_AM10_38	Lachnospiraceae bacterium AM10-38	Blautia Lachnospiraceae bacterium AM10-38	Blautia	Lachnospiraceae	Clostridiales	Clostridia	Firmicutes	Bacteria	2292902		GCA_003477415.1	Gram+	https://ftp.ncbi.nlm.nih.gov/genomes/all/GCA/003/477/415/GCA_003477415.1_ASM347741v1/GCA_003477415.1_ASM347741v1_genomic.fna.gz	43.9172	43.9172	0.588803	0.588803	29.5	29.5	1001	932	767	0.991091	0.547884
Lachnospiraceae_bacterium_AM21_21	Lachnospiraceae bacterium AM21-21	Blautia Lachnospiraceae bacterium AM21-21	Blautia	Lachnospiraceae	Clostridiales	Clostridia	Firmicutes	Bacteria	2292903		GCA_003473725.1	Gram+	https://ftp.ncbi.nlm.nih.gov/genomes/all/GCA/003/473/725/GCA_003473725.1_ASM347372v1/GCA_003473725.1_ASM347372v1_genomic.fna.gz	43.9172	43.9172	0.452926	0.452926	21.75	21.75	970	918	783	0.990826	0.543578
Lachnospiraceae_bacterium_AM25_17	Lachnospiraceae bacterium AM25-17	Blautia Lachnospiraceae bacterium AM25-17	Blautia	Lachnospiraceae	Clostridiales	Clostridia	Firmicutes	Bacteria	2302974		GCA_003434325.1	Gram+	https://ftp.ncbi.nlm.nih.gov/genomes/all/GCA/003/434/325/GCA_003434325.1_ASM343432v1/GCA_003434325.1_ASM343432v1_genomic.fna.gz	42.6985	42.6985	0.454889	0.454889	29	22.0306	946	872	652	0.990488	0.593341
Lachnospiraceae_bacterium_AM26_1LB	Lachnospiraceae bacterium AM26-1LB	Blautia Lachnospiraceae bacterium AM26-1LB	Blautia	Lachnospiraceae	Clostridiales	Clostridia	Firmicutes	Bacteria	2292906		GCA_003480775.1	Gram+	https://ftp.ncbi.nlm.nih.gov/genomes/all/GCA/003/480/775/GCA_003480775.1_ASM348077v1/GCA_003480775.1_ASM348077v1_genomic.fna.gz	43.9172	43.9172	0.588803	0.588803	29.5	29.5	994	928	779	0.991041	0.554311
Lachnospiraceae_bacterium_AM48_27BH	Lachnospiraceae bacterium AM48-27BH	Blautia Lachnospiraceae bacterium AM48-27BH	Blautia	Lachnospiraceae	Clostridiales	Clostridia	Firmicutes	Bacteria	2292271		GCA_003478355.1	Gram+	https://ftp.ncbi.nlm.nih.gov/genomes/all/GCA/003/478/355/GCA_003478355.1_ASM347835v1/GCA_003478355.1_ASM347835v1_genomic.fna.gz	46.5172	46.5172	0.486054	0.486054	23.802	23.802	967	908	803	0.990599	0.566392
Lachnospiraceae_bacterium_GAM79	Lachnospiraceae bacterium GAM79	Blautia Lachnospiraceae bacterium GAM79	Blautia	Lachnospiraceae	Clostridiales	Clostridia	Firmicutes	Bacteria	2109691		GCA_003584705.1	Gram+	https://ftp.ncbi.nlm.nih.gov/genomes/all/GCA/003/584/705/GCA_003584705.1_ASM358470v1/GCA_003584705.1_ASM358470v1_genomic.fna.gz	36.4382	36.4382	0.68173	0.68173	29.9167	29.9167	889	844	684	0.99005	0.569652
Lachnospiraceae_bacterium_NLAE_zl_G231	Lachnospiraceae bacterium NLAE-zl-G231	Blautia Lachnospiraceae bacterium NLAE-zl-G231	Blautia	Lachnospiraceae	Clostridiales	Clostridia	Firmicutes	Bacteria	1855376		GCA_900113595.1	Gram+	https://ftp.ncbi.nlm.nih.gov/genomes/all/GCA/900/113/595/GCA_900113595.1_IMG-taxon_2657245270_annotated_assembly/GCA_900113595.1_IMG-taxon_2657245270_annotated_assembly_genomic.fna.gz	46.8206	46.8206	0.91891	0.91891	43.3542	43.3542	1103	1026	1228	0.992922	0.573306
Lachnospiraceae_bacterium_OF11_28	Lachnospiraceae bacterium OF11-28	Blautia Lachnospiraceae bacterium OF11-28	Blautia	Lachnospiraceae	Clostridiales	Clostridia	Firmicutes	Bacteria	2305244		GCA_003435545.1	Gram+	https://ftp.ncbi.nlm.nih.gov/genomes/all/GCA/003/435/545/GCA_003435545.1_ASM343554v1/GCA_003435545.1_ASM343554v1_genomic.fna.gz	39.5327	39.5327	0.205029	0.205029	9.25	9.25	929	877	786	0.990184	0.539877
Lactobacillus_sp_HMSC068B07	Lactobacillus sp. HMSC068B07	Lactobacillus sp. HMSC068B07	Lactobacillus	Lactobacillaceae	Lactobacillales	Bacilli	Firmicutes	Bacteria	1715120	GCF_001809645.1	GCA_001809645.1	Gram+	https://ftp.ncbi.nlm.nih.gov/genomes/all/GCF/001/809/645/GCF_001809645.1_ASM180964v1/GCF_001809645.1_ASM180964v1_genomic.fna.gz	43.2708	43.2296	0.851643	0.765779	58.25	43.25	946	891	797	0.989311	0.5962
Lawsonella_clevelandensis_X1036	Lawsonella clevelandensis X1036	Lawsonella clevelandensis	Lawsonella	Dietziaceae	Corynebacteriales	Actinobacteria	Actinobacteria	Bacteria	1528099	GCF_001293125.1	GCA_001293125.1	Gram+	https://ftp.ncbi.nlm.nih.gov/genomes/all/GCF/001/293/125/GCF_001293125.1_ASM129312v1/GCF_001293125.1_ASM129312v1_genomic.fna.gz	35.8484	35.8484	0.581486	0.469662	45.125	36.7917	850	817	516	0.989529	0.620419
Lawsonibacter_asaccharolyticus_3BBH22	Lawsonibacter asaccharolyticus 3BBH22	Lawsonibacter asaccharolyticus	Lawsonibacter	Eubacteriaceae	Clostridiales	Clostridia	Firmicutes	Bacteria	2108523		GCA_003112755.1	Gram+	https://ftp.ncbi.nlm.nih.gov/genomes/all/GCA/003/112/755/GCA_003112755.1_ASM311275v1/GCA_003112755.1_ASM311275v1_genomic.fna.gz	72.4559	72.4559	0.408921	0.408889	35.6667	22.2083	979	937	670	0.994259	0.540758
Luxibacter_massiliensis_Marseille_P5551	Luxibacter massiliensis Marseille-P5551	Intestinimonas Clostridiales bacterium Marseille-P5551	Intestinimonas	Eubacteriaceae	Clostridiales	Clostridia	Firmicutes	Bacteria	2219695	GCF_900604355.1	GCA_900604355.1	Gram+	https://ftp.ncbi.nlm.nih.gov/genomes/all/GCF/900/604/355/GCF_900604355.1_PRJEB27165/GCF_900604355.1_PRJEB27165_genomic.fna.gz	46.6861	46.6861	0.748015	0.643411	37.1128	28.9295	1021	993	821	0.990132	0.544956
Mediterraneibacter_glycyrrhizinilyticus_JCM_13369	Mediterraneibacter glycyrrhizinilyticus JCM 13369	Mediterraneibacter glycyrrhizinilyticus	Mediterraneibacter	Lachnospiraceae	Clostridiales	Clostridia	Firmicutes	Bacteria	342942	GCF_001311035.1	GCA_001311035.1	Gram+	https://ftp.ncbi.nlm.nih.gov/genomes/all/GCF/001/311/035/GCF_001311035.1_ASM131103v1	46.9557	46.9557	0.47748	0.47748	29.8453	29.8453	987	943	799	0.989726	0.537671
Metakosakonia_sp_MRY16_398	Metakosakonia sp. MRY16-398	Metakosakonia sp. MRY16-398	Metakosakonia	Enterobacteriaceae	Enterobacterales	Gammaproteobacteria	Proteobacteria	Bacteria	2487150	GCF_003925915.1	GCA_003925915.1	Gram-	https://ftp.ncbi.nlm.nih.gov/genomes/all/GCF/003/925/915/GCF_003925915.1_ASM392591v1/GCF_003925915.1_ASM392591v1_genomic.fna.gz	79.0697	79.0299	1.31394	1.21376	96.7731	87.6166	1755	1494	1053	0.9938	0.647241
Mogibacterium_diversum_CCUG_47132	Mogibacterium diversum CCUG 47132	Mogibacterium diversum	Mogibacterium	Clostridiales Family XIII. Incertae Sedis	Clostridiales	Clostridia	Firmicutes	Bacteria	114527	GCF_002998925.1	GCA_002998925.1	Gram+	https://ftp.ncbi.nlm.nih.gov/genomes/all/GCF/002/998/925/GCF_002998925.1_ASM299892v1/GCF_002998925.1_ASM299892v1_genomic.fna.gz	4.81362	4.81362	0.00446949	0.00446949	0.25	0.25	731	763	396	0.989097	0.506231
Negativicoccus_massiliensis_Marseille_P2082	Negativicoccus massiliensis Marseille-P2082	Negativicoccus massiliensis	Negativicoccus	Veillonellaceae	Veillonellales	Negativicutes	Firmicutes	Bacteria	1702287		GCA_900155405.1	Gram-	https://ftp.ncbi.nlm.nih.gov/genomes/all/GCA/900/155/405/GCA_900155405.1_PRJEB18760/GCA_900155405.1_PRJEB18760_genomic.fna.gz	7.17157	7.17157	0.0135938	0.0135938	0.5	0.5	806	816	360	0.990331	0.546961
Neobittarella_massiliensis_NSJ_65	Neobittarella massiliensis NSJ-65	Neobitarella massiliensis	Neobitarella	Ruminococcaceae	Clostridiales	Clostridia	Firmicutes	Bacteria	2041842	GCF_014269355.1	GCA_014269355.1	Gram+	https://ftp.ncbi.nlm.nih.gov/genomes/all/GCF/014/269/355/GCF_014269355.1_ASM1426935v1/GCF_014269355.1_ASM1426935v1_genomic.fna.gz	9.91597	9.91597	0.0173228	0.0173228	1.25	1.25	806	789	566	0.991957	0.537534
Niameybacter_massiliensis_Mt14	Niameybacter massiliensis Mt14	Niameybacter massiliensis	Niameybacter	Lachnospiraceae	Clostridiales	Clostridia	Firmicutes	Bacteria	1658108	GCF_001282685.1	GCA_001282685.1	Gram+	https://ftp.ncbi.nlm.nih.gov/genomes/all/GCF/001/282/685/GCF_001282685.1_Niameyia_massiliensis/GCF_001282685.1_Niameyia_massiliensis_genomic.fna.gz	44.2374	44.2374	0.590404	0.530994	42.7023	34.051	1063	1001	842	0.990496	0.549102
Oscillibacter_sp_1_3	Oscillibacter sp. 1-3	Oscillibacter sp. 1-3	Oscillibacter	Oscillospiraceae	Clostridiales	Clostridia	Firmicutes	Bacteria	1235797	GCF_000403435.2	GCA_000403435.2	Gram+	https://ftp.ncbi.nlm.nih.gov/genomes/all/GCF/000/403/435/GCF_000403435.2_Osci_bact_1-3_V1/GCF_000403435.2_Osci_bact_1-3_V1_genomic.fna.gz	33.5702	33.5702	0.26652	0.26652	9.56973	9.56973	979	955	693	0.990719	0.548724
Oscillibacter_sp_PC13	Oscillibacter sp. PC13	Oscillibacter sp. PC13	Oscillibacter	Oscillospiraceae	Clostridiales	Clostridia	Firmicutes	Bacteria	1855299	GCF_900115635.1	GCA_900115635.1	Gram+	https://ftp.ncbi.nlm.nih.gov/genomes/all/GCF/900/115/635/GCF_900115635.1_IMG-taxon_2623620509_annotated_assembly/GCF_900115635.1_IMG-taxon_2623620509_annotated_assembly_genomic.fna.gz	47.4991	47.4991	0.132946	0.132946	10.0417	10.0417	939	899	626	0.990476	0.584524
Oscillibacter_sp_PEA192	Oscillibacter sp. PEA192	Oscillibacter sp. PEA192	Oscillibacter	Oscillospiraceae	Clostridiales	Clostridia	Firmicutes	Bacteria	2109687	GCF_003574015.1	GCA_003574015.1	Gram+	https://ftp.ncbi.nlm.nih.gov/genomes/all/GCF/003/574/015/GCF_003574015.1_ASM357401v1/GCF_003574015.1_ASM357401v1_genomic.fna.gz	36.5832	36.5832	0.115743	0.115743	4.45833	4.45833	881	874	634	0.993789	0.568944
Oscillospiraceae_bacterium_VE202_24	Oscillospiraceae bacterium VE202-24	Oscillibacter Oscillospiraceae bacterium VE202-24	Oscillibacter	Oscillospiraceae	Clostridiales	Clostridia	Firmicutes	Bacteria	1232459		GCA_000471765.1	Gram+	https://ftp.ncbi.nlm.nih.gov/genomes/all/GCA/000/471/765/GCA_000471765.1_ASM47176v1/GCA_000471765.1_ASM47176v1_genomic.fna.gz	44.2309	44.2309	0.280532	0.280532	16.75	16.75	910	879	793	0.993804	0.563817
Phytobacter_sp_SCO41	Phytobacter sp. SCO41	Phytobacter sp. SCO41	Phytobacter	Enterobacteriaceae	Enterobacterales	Gammaproteobacteria	Proteobacteria	Bacteria	1756993	GCF_003073275.1	GCA_003073275.1	Gram-	https://ftp.ncbi.nlm.nih.gov/genomes/all/GCF/003/073/275/GCF_003073275.1_ASM307327v1/GCF_003073275.1_ASM307327v1_genomic.fna.gz	79.131	79.0911	1.31559	1.21498	96.791	87.6412	1751	1493	1036	0.993785	0.645121
Phytobacter_ursingii_CAV1151	Phytobacter ursingii CAV1151	Phytobacter ursingii	Phytobacter	Enterobacteriaceae	Enterobacterales	Gammaproteobacteria	Proteobacteria	Bacteria	1972431	GCF_001022135.1	GCA_001022135.1	Gram-	https://ftp.ncbi.nlm.nih.gov/genomes/all/GCF/001/022/135/GCF_001022135.1_ASM102213v1/GCF_001022135.1_ASM102213v1_genomic.fna.gz	79.0698	79.0299	1.42642	1.31109	104.058	94.831	1788	1509	1064	0.993297	0.654479
Pseudoflavonifractor_sp_An184	Pseudoflavonifractor sp. An184	Pseudoflavonifractor sp. An184	Pseudoflavonifractor	Ruminococcaceae	Clostridiales	Clostridia	Firmicutes	Bacteria	1965576	GCF_002160305.1	GCA_002160305.1	Gram+	https://ftp.ncbi.nlm.nih.gov/genomes/all/GCF/002/160/305/GCF_002160305.1_ASM216030v1/GCF_002160305.1_ASM216030v1_genomic.fna.gz	39.8961	39.8961	0.359229	0.359229	26.25	21	924	889	614	0.991657	0.52801
Pseudomonas_yamanorum_LMG_27247	Pseudomonas yamanorum LMG 27247	Pseudomonas yamanorum	Pseudomonas	Pseudomonadaceae	Pseudomonadales	Gammaproteobacteria	Proteobacteria	Bacteria	515393	GCF_900105735.1	GCA_900105735.1	Gram-	https://ftp.ncbi.nlm.nih.gov/genomes/all/GCF/001/612/705/GCF_001612705.2_ASM161270v2/GCF_001612705.2_ASM161270v2_genomic.fna.gz	57.6036	57.5	0.864187	0.735347	62.9375	43.5	1687	1477	1099	0.994792	0.645182
Raoultella_terrigena_NBRC_14941	Raoultella terrigena NBRC 14941	Raoultella terrigena	Raoultella	Enterobacteriaceae	Enterobacterales	Gammaproteobacteria	Proteobacteria	Bacteria	1354274	GCF_006539725.1	GCA_006539725.1	Gram-	https://ftp.ncbi.nlm.nih.gov/genomes/all/GCF/006/539/725/GCF_006539725.1_ASM653972v1/GCF_006539725.1_ASM653972v1_genomic.fna.gz	83.446	83.3042	1.35082	1.21717	100.769	91.3972	1825	1523	1109	0.99399	0.682091
Romboutsia_sp_Marseille_P6047	Romboutsia sp. Marseille-P6047	Romboutsia sp. Marseille-P6047	Romboutsia	Peptostreptococcaceae	Clostridiales	Clostridia	Firmicutes	Bacteria	2161817	GCF_900604535.1	GCA_900604535.1	Gram+	https://ftp.ncbi.nlm.nih.gov/genomes/all/GCF/900/604/535/GCF_900604535.1_PRJEB25874/GCF_900604535.1_PRJEB25874_genomic.fna.gz	27.7596	27.7596	0.231658	0.231658	12.4167	12.4167	1036	943	795	0.990121	0.536773
Romboutsia_timonensis_Marseille_P326	Romboutsia timonensis Marseille-P326	Romboutsia timonensis	Romboutsia	Peptostreptococcaceae	Clostridiales	Clostridia	Firmicutes	Bacteria	1776391	GCF_900106845.1	GCA_900106845.1	Gram+	https://ftp.ncbi.nlm.nih.gov/genomes/all/GCF/900/106/845/GCF_900106845.1_PRJEB14233/GCF_900106845.1_PRJEB14233_genomic.fna.gz	23.7696	23.7696	0.101946	0.101946	9.83333	9.83333	863	804	612	0.989362	0.599734
Rothia_sp_HMSC061D12	Rothia sp. HMSC061D12	Rothia sp. HMSC061D12	Rothia	Micrococcaceae	Micrococcales	Actinobacteria	Actinobacteria	Bacteria	1715161	GCF_001836735.1	GCA_001836735.1	Gram+	https://ftp.ncbi.nlm.nih.gov/genomes/all/GCF/001/836/735/GCF_001836735.1_ASM183673v1/GCF_001836735.1_ASM183673v1_genomic.fna.gz	38.8269	38.8269	0.115308	0.115308	14.5	14.5	790	771	502	0.989928	0.558273
Rothia_sp_HMSC061E04	Rothia sp. HMSC061E04	Rothia sp. HMSC061E04	Rothia	Micrococcaceae	Micrococcales	Actinobacteria	Actinobacteria	Bacteria	1739431	GCF_001813685.1	GCA_001813685.1	Gram+	https://ftp.ncbi.nlm.nih.gov/genomes/all/GCF/001/813/685/GCF_001813685.1_ASM181368v1/GCF_001813685.1_ASM181368v1_genomic.fna.gz	38.8269	38.8269	0.115308	0.115308	14.5	14.5	785	767	502	0.989899	0.559885
Rothia_sp_HMSC062F03	Rothia sp. HMSC062F03	Rothia sp. HMSC062F03	Rothia	Micrococcaceae	Micrococcales	Actinobacteria	Actinobacteria	Bacteria	1715153	GCF_001836905.1	GCA_001836905.1	Gram+	https://ftp.ncbi.nlm.nih.gov/genomes/all/GCF/001/836/905/GCF_001836905.1_ASM183690v1/GCF_001836905.1_ASM183690v1_genomic.fna.gz	39.1166	39.1166	0.126826	0.126826	15.25	15.25	799	775	509	0.990028	0.562678
Rothia_sp_HMSC064F07	Rothia sp. HMSC064F07	Rothia sp. HMSC064F07	Rothia	Micrococcaceae	Micrococcales	Actinobacteria	Actinobacteria	Bacteria	1715191	GCF_001837265.1	GCA_001837265.1	Gram+	https://ftp.ncbi.nlm.nih.gov/genomes/all/GCF/001/837/265/GCF_001837265.1_ASM183726v1/GCF_001837265.1_ASM183726v1_genomic.fna.gz	38.8269	38.8269	0.115308	0.115308	14.5	14.5	786	770	496	0.98987	0.555716
Rothia_sp_HMSC065C03	Rothia sp. HMSC065C03	Rothia sp. HMSC065C03	Rothia	Micrococcaceae	Micrococcales	Actinobacteria	Actinobacteria	Bacteria	1715084	GCF_001837295.1	GCA_001837295.1	Gram+	https://ftp.ncbi.nlm.nih.gov/genomes/all/GCF/001/837/295/GCF_001837295.1_ASM183729v1/GCF_001837295.1_ASM183729v1_genomic.fna.gz	38.8269	38.8269	0.109543	0.109543	12.625	12.625	788	772	499	0.989914	0.557637
Rothia_sp_HMSC068F09	Rothia sp. HMSC068F09	Rothia sp. HMSC068F09	Rothia	Micrococcaceae	Micrococcales	Actinobacteria	Actinobacteria	Bacteria	1739378	GCF_001812775.1	GCA_001812775.1	Gram+	https://ftp.ncbi.nlm.nih.gov/genomes/all/GCF/001/812/775/GCF_001812775.1_ASM181277v1/GCF_001812775.1_ASM181277v1_genomic.fna.gz	39.119	39.119	0.12684	0.12684	15.25	15.25	796	772	503	0.989957	0.56241
Rothia_sp_HMSC072B03	Rothia sp. HMSC072B03	Rothia sp. HMSC072B03	Rothia	Micrococcaceae	Micrococcales	Actinobacteria	Actinobacteria	Bacteria	1715109	GCF_001809565.1	GCA_001809565.1	Gram+	https://ftp.ncbi.nlm.nih.gov/genomes/all/GCF/001/809/565/GCF_001809565.1_ASM180956v1/GCF_001809565.1_ASM180956v1_genomic.fna.gz	39.1166	39.1166	0.126826	0.126826	15.25	15.25	792	768	502	0.989928	0.565468
Rothia_sp_HMSC072B04	Rothia sp. HMSC072B04	Rothia sp. HMSC072B04	Rothia	Micrococcaceae	Micrococcales	Actinobacteria	Actinobacteria	Bacteria	1739432	GCF_001813725.1	GCA_001813725.1	Gram+	https://ftp.ncbi.nlm.nih.gov/genomes/all/GCF/001/813/725/GCF_001813725.1_ASM181372v1/GCF_001813725.1_ASM181372v1_genomic.fna.gz	38.7922	38.7922	0.115308	0.115308	14.5	14.5	779	764	496	0.989826	0.556686
Rothia_sp_HMSC072E10	Rothia sp. HMSC072E10	Rothia sp. HMSC072E10	Rothia	Micrococcaceae	Micrococcales	Actinobacteria	Actinobacteria	Bacteria	1739448	GCF_001813965.1	GCA_001813965.1	Gram+	https://ftp.ncbi.nlm.nih.gov/genomes/all/GCF/001/813/965/GCF_001813965.1_ASM181396v1/GCF_001813965.1_ASM181396v1_genomic.fna.gz	39.1166	39.1166	0.126826	0.126826	15.25	15.25	788	764	502	0.989884	0.566474
Rubneribacter_badeniensis_ResAG_85	Rubneribacter badeniensis ResAG-85	Rubneribacter badeniensis	Rubneribacter	Eggerthellaceae	Eggerthellales	Coriobacteriia	Actinobacteria	Bacteria	2070688	GCF_002899695.1	GCA_002899695.1	Gram+	https://ftp.ncbi.nlm.nih.gov/genomes/all/GCF/002/899/695/GCF_002899695.1_ASM289969v1/GCF_002899695.1_ASM289969v1_genomic.fna.gz	45.161	45.1444	0.743757	0.668527	54.8433	36.1069	918	902	634	0.990244	0.542683
Ruminococcaceae_bacterium_AF10_16	Ruminococcaceae bacterium AF10-16	Anaerotruncus Ruminococcaceae bacterium AF10-16	Anaerotruncus	Ruminococcaceae	Clostridiales	Clostridia	Firmicutes	Bacteria	2292180		GCA_003479765.1	Gram+	https://ftp.ncbi.nlm.nih.gov/genomes/all/GCA/003/479/765/GCA_003479765.1_ASM347976v1/GCA_003479765.1_ASM347976v1_genomic.fna.gz	33.0295	32.791	0.0812225	0.0544232	3	1.75	845	833	592	0.991925	0.576043
Ruminococcaceae_bacterium_TF06_43	Ruminococcaceae bacterium TF06-43	Anaerotruncus Ruminococcaceae bacterium TF06-43	Anaerotruncus	Ruminococcaceae	Clostridiales	Clostridia	Firmicutes	Bacteria	2292270		GCA_003481145.1	Gram+	https://ftp.ncbi.nlm.nih.gov/genomes/all/GCA/003/481/145/GCA_003481145.1_ASM348114v1/GCA_003481145.1_ASM348114v1_genomic.fna.gz	23.6776	23.6613	0.0355148	0.0237714	6.25	2	847	833	558	0.993289	0.587919
Ruminococcus_sp_AF14_5	Ruminococcus sp. AF14-5	Ruminococcus sp. AF14-5	Ruminococcus	Ruminococcaceae	Clostridiales	Clostridia	Firmicutes	Bacteria	2293147	GCF_003479625.1	GCA_003479625.1	Gram+	https://ftp.ncbi.nlm.nih.gov/genomes/all/GCF/003/479/625/GCF_003479625.1_ASM347962v1/GCF_003479625.1_ASM347962v1_genomic.fna.gz	47.0034	47.0034	0.463133	0.416095	24.5	19	1069	1004	828	0.990536	0.562566
Ruminococcus_sp_AF17_12	Ruminococcus sp. AF17-12	Ruminococcus sp. AF17-12	Ruminococcus	Ruminococcaceae	Clostridiales	Clostridia	Firmicutes	Bacteria	2293151	GCF_003479245.1	GCA_003479245.1	Gram+	https://ftp.ncbi.nlm.nih.gov/genomes/all/GCF/003/479/245/GCF_003479245.1_ASM347924v1/GCF_003479245.1_ASM347924v1_genomic.fna.gz	44.2988	44.2988	0.380743	0.37786	21.5	15.6111	1036	944	762	0.990354	0.587353
Ruminococcus_sp_AF20_12LB	Ruminococcus sp. AF20-12LB	Ruminococcus sp. AF20-12LB	Ruminococcus	Ruminococcaceae	Clostridiales	Clostridia	Firmicutes	Bacteria	2293160	GCF_003478985.1	GCA_003478985.1	Gram+	https://ftp.ncbi.nlm.nih.gov/genomes/all/GCF/003/478/985/GCF_003478985.1_ASM347898v1/GCF_003478985.1_ASM347898v1_genomic.fna.gz	44.6375	44.6375	0.598756	0.568419	29.3611	22.6944	1022	917	772	0.990207	0.600653
Ruminococcus_sp_AF21_42	Ruminococcus sp. AF21-42	Ruminococcus sp. AF21-42	Ruminococcus	Ruminococcaceae	Clostridiales	Clostridia	Firmicutes	Bacteria	2292251	GCF_003478765.1	GCA_003478765.1	Gram+	https://ftp.ncbi.nlm.nih.gov/genomes/all/GCF/003/478/765/GCF_003478765.1_ASM347876v1/GCF_003478765.1_ASM347876v1_genomic.fna.gz	47.3517	47.3517	0.478572	0.429341	25.0833	18.4444	1056	990	814	0.991489	0.546809
Ruminococcus_sp_AF31_8BH	Ruminococcus sp. AF31-8BH	Ruminococcus sp. AF31-8BH	Ruminococcus	Ruminococcaceae	Clostridiales	Clostridia	Firmicutes	Bacteria	2293174	GCF_003460605.1	GCA_003460605.1	Gram+	https://ftp.ncbi.nlm.nih.gov/genomes/all/GCF/003/460/605/GCF_003460605.1_ASM346060v1/GCF_003460605.1_ASM346060v1_genomic.fna.gz	47.6182	47.588	0.744889	0.589482	42.1667	26.1042	1098	1028	840	0.991803	0.550205
Ruminococcus_sp_AF41_9	Ruminococcus sp. AF41-9	Ruminococcus sp. AF41-9	Ruminococcus	Ruminococcaceae	Clostridiales	Clostridia	Firmicutes	Bacteria	2292069	GCF_003477525.1	GCA_003477525.1	Gram+	https://ftp.ncbi.nlm.nih.gov/genomes/all/GCF/003/477/525/GCF_003477525.1_ASM347752v1/GCF_003477525.1_ASM347752v1_genomic.fna.gz	47.6141	47.6141	0.557281	0.493655	26.6667	21.1667	1044	974	868	0.991453	0.57906
Ruminococcus_sp_AF46_10NS	Ruminococcus sp. AF46-10NS	Ruminococcus sp. AF46-10NS	Ruminococcus	Ruminococcaceae	Clostridiales	Clostridia	Firmicutes	Bacteria	2292072	GCF_003474435.1	GCA_003474435.1	Gram+	https://ftp.ncbi.nlm.nih.gov/genomes/all/GCF/003/474/435/GCF_003474435.1_ASM347443v1/GCF_003474435.1_ASM347443v1_genomic.fna.gz	46.8118	46.8118	0.576768	0.510683	28.8333	22.1667	1056	967	867	0.990516	0.580611
Ruminococcus_sp_AM16_34	Ruminococcus sp. AM16-34	Ruminococcus sp. AM16-34	Ruminococcus	Ruminococcaceae	Clostridiales	Clostridia	Firmicutes	Bacteria	2293184	GCF_003435635.1	GCA_003435635.1	Gram+	https://ftp.ncbi.nlm.nih.gov/genomes/all/GCF/003/435/635/GCF_003435635.1_ASM343563v1/GCF_003435635.1_ASM343563v1_genomic.fna.gz	45.8853	45.8853	0.455976	0.455976	24.8056	24.8056	1003	930	699	0.989989	0.572859
Ruminococcus_sp_AM26_12LB	Ruminococcus sp. AM26-12LB	Ruminococcus sp. AM26-12LB	Ruminococcus	Ruminococcaceae	Clostridiales	Clostridia	Firmicutes	Bacteria	2293190	GCF_003480785.1	GCA_003480785.1	Gram+	https://ftp.ncbi.nlm.nih.gov/genomes/all/GCF/003/480/785/GCF_003480785.1_ASM348078v1/GCF_003480785.1_ASM348078v1_genomic.fna.gz	44.1616	44.1616	0.378356	0.378356	22.5	16.6111	1016	925	753	0.990175	0.58952
Ruminococcus_sp_AM41_10BH	Ruminococcus sp. AM41-10BH	Ruminococcus sp. AM41-10BH	Ruminococcus	Ruminococcaceae	Clostridiales	Clostridia	Firmicutes	Bacteria	2293213	GCF_003461885.1	GCA_003461885.1	Gram+	https://ftp.ncbi.nlm.nih.gov/genomes/all/GCF/003/461/885/GCF_003461885.1_ASM346188v1/GCF_003461885.1_ASM346188v1_genomic.fna.gz	47.1026	47.1026	0.609844	0.537967	28.6944	22.0278	1040	942	789	0.990374	0.589305
Ruminococcus_sp_AM42_11	Ruminococcus sp. AM42-11	Ruminococcus sp. AM42-11	Ruminococcus	Ruminococcaceae	Clostridiales	Clostridia	Firmicutes	Bacteria	2292372	GCF_003480145.1	GCA_003480145.1	Gram+	https://ftp.ncbi.nlm.nih.gov/genomes/all/GCF/003/480/145/GCF_003480145.1_ASM348014v1/GCF_003480145.1_ASM348014v1_genomic.fna.gz	44.5748	44.5208	0.390476	0.390476	32.8333	16.1944	1094	1011	893	0.990741	0.561728
Ruminococcus_sp_AM46_18	Ruminococcus sp. AM46-18	Ruminococcus sp. AM46-18	Ruminococcus	Ruminococcaceae	Clostridiales	Clostridia	Firmicutes	Bacteria	2293220		GCA_003479915.1	Gram+	https://ftp.ncbi.nlm.nih.gov/genomes/all/GCA/003/479/915/GCA_003479915.1_ASM347991v1/GCA_003479915.1_ASM347991v1_genomic.fna.gz	47.3396	47.3243	0.487581	0.43726	24.1667	18.6667	1069	999	950	0.991561	0.561181
Ruminococcus_sp_DSM_100440	Ruminococcus sp. DSM 100440	Ruminococcus sp. DSM 100440	Ruminococcus	Ruminococcaceae	Clostridiales	Clostridia	Firmicutes	Bacteria	1671366		GCA_001593025.1	Gram+	https://ftp.ncbi.nlm.nih.gov/genomes/all/GCA/001/593/025/GCA_001593025.1_ASM159302v1/GCA_001593025.1_ASM159302v1_genomic.fna.gz	40.342	40.2921	0.603827	0.490962	34.4167	29.4167	972	931	743	0.989631	0.567972
Ruminococcus_sp_OF02_6	Ruminococcus sp. OF02-6	Ruminococcus sp. OF02-6	Ruminococcus	Ruminococcaceae	Clostridiales	Clostridia	Firmicutes	Bacteria	2293228	GCF_003478065.1	GCA_003478065.1	Gram+	https://ftp.ncbi.nlm.nih.gov/genomes/all/GCF/003/478/065/GCF_003478065.1_ASM347806v1/GCF_003478065.1_ASM347806v1_genomic.fna.gz	44.3317	44.3317	0.514173	0.497125	25.8333	19.1944	1028	924	787	0.99026	0.601732
Ruminococcus_sp_OF03_6AA	Ruminococcus sp. OF03-6AA	Ruminococcus sp. OF03-6AA	Ruminococcus	Ruminococcaceae	Clostridiales	Clostridia	Firmicutes	Bacteria	2293229	GCF_003460665.1	GCA_003460665.1	Gram+	https://ftp.ncbi.nlm.nih.gov/genomes/all/GCF/003/460/665/GCF_003460665.1_ASM346066v1/GCF_003460665.1_ASM346066v1_genomic.fna.gz	47.0986	47.0986	0.581806	0.511501	30.0833	24.3958	1049	959	865	0.990496	0.585005
Ruminococcus_sp_OM02_16LB	Ruminococcus sp. OM02-16LB	Ruminococcus sp. OM02-16LB	Ruminococcus	Ruminococcaceae	Clostridiales	Clostridia	Firmicutes	Bacteria	2302958	GCF_003603885.1	GCA_003603885.1	Gram+	https://ftp.ncbi.nlm.nih.gov/genomes/all/GCF/003/603/885/GCF_003603885.1_ASM360388v1/GCF_003603885.1_ASM360388v1_genomic.fna.gz	44.8541	44.8541	0.513093	0.459067	25.0833	20.0833	1068	1000	828	0.990536	0.55836
Ruminococcus_sp_OM04_4AA	Ruminococcus sp. OM04-4AA	Ruminococcus sp. OM04-4AA	Ruminococcus	Ruminococcaceae	Clostridiales	Clostridia	Firmicutes	Bacteria	2293231	GCF_003462585.1	GCA_003462585.1	Gram+	https://ftp.ncbi.nlm.nih.gov/genomes/all/GCF/003/462/585/GCF_003462585.1_ASM346258v1/GCF_003462585.1_ASM346258v1_genomic.fna.gz	35.4603	35.4603	0.447577	0.447577	32.3889	24.0556	978	920	762	0.989865	0.539414
Ruminococcus_sp_OM08_9BH	Ruminococcus sp. OM08-9BH	Ruminococcus sp. OM08-9BH	Ruminococcus	Ruminococcaceae	Clostridiales	Clostridia	Firmicutes	Bacteria	2293236	GCF_003462425.1	GCA_003462425.1	Gram+	https://ftp.ncbi.nlm.nih.gov/genomes/all/GCF/003/462/425/GCF_003462425.1_ASM346242v1/GCF_003462425.1_ASM346242v1_genomic.fna.gz	47.092	47.092	0.71012	0.618597	33.1944	26.5278	1059	966	802	0.990586	0.585774
Ruminococcus_sp_TF06_23	Ruminococcus sp. TF06-23	Ruminococcus sp. TF06-23	Ruminococcus	Ruminococcaceae	Clostridiales	Clostridia	Firmicutes	Bacteria	2293237		GCA_003481285.1	Gram+	https://ftp.ncbi.nlm.nih.gov/genomes/all/GCA/003/481/285/GCA_003481285.1_ASM348128v1/GCA_003481285.1_ASM348128v1_genomic.fna.gz	46.591	46.591	0.476715	0.431325	25.0833	20.0833	1045	988	895	0.991398	0.551613
Ruminococcus_sp_TF11_2AC	Ruminococcus sp. TF11-2AC	Ruminococcus sp. TF11-2AC	Ruminococcus	Ruminococcaceae	Clostridiales	Clostridia	Firmicutes	Bacteria	2293241	GCF_003481045.1	GCA_003481045.1	Gram+	https://ftp.ncbi.nlm.nih.gov/genomes/all/GCF/003/481/045/GCF_003481045.1_ASM348104v1/GCF_003481045.1_ASM348104v1_genomic.fna.gz	45.7656	45.7656	0.416148	0.37681	22.5833	17.5833	1055	988	794	0.991489	0.557447
Sanguibacter_keddieii_DSM_10542	Sanguibacter keddieii DSM 10542	Sanguibacter keddieii	Sanguibacter	Sanguibacteraceae	Micrococcales	Actinobacteria	Actinobacteria	Bacteria	446469	GCF_003788975.1	GCA_003788975.1	Gram+	https://ftp.ncbi.nlm.nih.gov/genomes/all/GCF/003/788/975/GCF_003788975.1_ASM378897v1/GCF_003788975.1_ASM378897v1_genomic.fna.gz	52.8979	52.8979	1.03669	0.92401	66.8333	58.4403	1152	1035	841	0.992248	0.613372
Staphylococcus_sp_HMSC070D05	Staphylococcus sp. HMSC070D05	Staphylococcus sp. HMSC070D05	Staphylococcus	Staphylococcaceae	Bacillales	Bacilli	Firmicutes	Bacteria	1739538	GCF_001815595.1	GCA_001815595.1	Gram+	https://ftp.ncbi.nlm.nih.gov/genomes/all/GCF/001/815/595/GCF_001815595.1_ASM181559v1/GCF_001815595.1_ASM181559v1_genomic.fna.gz	36.0691	36.0691	0.625852	0.52021	66.2917	66.2917	1090	999	701	0.992879	0.572737
Streptococcus_sp_1171_SSPC	Streptococcus sp. 1171_SSPC	Streptococcus sp. 1171_SSPC	Streptococcus	Streptococcaceae	Lactobacillales	Bacilli	Firmicutes	Bacteria	1579348	GCF_001069335.1	GCA_001069335.1	Gram+	https://ftp.ncbi.nlm.nih.gov/genomes/all/GCF/001/069/335/GCF_001069335.1_ASM106933v1/GCF_001069335.1_ASM106933v1_genomic.fna.gz	32.3125	32.3125	0.591481	0.478977	38.5	33.5	816	762	556	0.989116	0.616327
Streptococcus_sp_263_SSPC	Streptococcus sp. 263_SSPC	Streptococcus sp. 263_SSPC	Streptococcus	Streptococcaceae	Lactobacillales	Bacilli	Firmicutes	Bacteria	1579343	GCF_001071995.1	GCA_001071995.1	Gram+	https://ftp.ncbi.nlm.nih.gov/genomes/all/GCF/001/071/995/GCF_001071995.1_ASM107199v1/GCF_001071995.1_ASM107199v1_genomic.fna.gz	35.793	35.793	0.346227	0.346227	25.75	25.75	724	716	465	0.987382	0.544164
Streptococcus_sp_400_SSPC	Streptococcus sp. 400_SSPC	Streptococcus sp. 400_SSPC	Streptococcus	Streptococcaceae	Lactobacillales	Bacilli	Firmicutes	Bacteria	1579341	GCF_001072745.1	GCA_001072745.1	Gram+	https://ftp.ncbi.nlm.nih.gov/genomes/all/GCF/001/072/745/GCF_001072745.1_ASM107274v1/GCF_001072745.1_ASM107274v1_genomic.fna.gz	31.9248	31.9248	0.59148	0.478976	38.5	33.5	819	765	543	0.98916	0.611111
Streptococcus_sp_A12	Streptococcus sp. A12	Streptococcus sp. A12	Streptococcus	Streptococcaceae	Lactobacillales	Bacilli	Firmicutes	Bacteria	1759399	GCF_001587175.1	GCA_001587175.1	Gram+	https://ftp.ncbi.nlm.nih.gov/genomes/all/GCF/001/587/175/GCF_001587175.1_ASM158717v1/GCF_001587175.1_ASM158717v1_genomic.fna.gz	31.9248	31.9248	0.591523	0.479044	38.5	33.5	815	764	538	0.989086	0.611187
Streptococcus_sp_ACS2	Streptococcus sp. ACS2	Streptococcus sp. ACS2	Streptococcus	Streptococcaceae	Lactobacillales	Bacilli	Firmicutes	Bacteria	936576	GCF_000525585.1	GCA_000525585.1	Gram+	https://ftp.ncbi.nlm.nih.gov/genomes/all/GCF/000/525/585/GCF_000525585.1_SspACS2v1.0/GCF_000525585.1_SspACS2v1.0_genomic.fna.gz	37.6908	37.6908	0.500017	0.500017	38.5	33.5	850	792	593	0.989583	0.628906
Streptococcus_sp_bf_0095	Streptococcus sp. bf_0095	Streptococcus sp. bf_0095	Streptococcus	Streptococcaceae	Lactobacillales	Bacilli	Firmicutes	Bacteria	2478956	GCF_004166885.1	GCA_004166885.1	Gram+	https://ftp.ncbi.nlm.nih.gov/genomes/all/GCF/004/166/885/GCF_004166885.1_ASM416688v1/GCF_004166885.1_ASM416688v1_genomic.fna.gz	31.9635	31.9635	0.59284	0.479151	38.5	33.5	823	768	550	0.989218	0.615903
Streptococcus_sp_C150	Streptococcus sp. C150	Streptococcus sp. C150	Streptococcus	Streptococcaceae	Lactobacillales	Bacilli	Firmicutes	Bacteria	435842	GCF_000187445.1	GCA_000187445.1	Gram+	https://ftp.ncbi.nlm.nih.gov/genomes/all/GCF/000/187/445/GCF_000187445.1_ASM18744v1/GCF_000187445.1_ASM18744v1_genomic.fna.gz	37.6635	37.6635	0.42578	0.42578	33.5	28.5	880	837	584	0.989975	0.607769
Streptococcus_sp_CCH5_D3	Streptococcus sp. CCH5-D3	Streptococcus sp. CCH5-D3	Streptococcus	Streptococcaceae	Lactobacillales	Bacilli	Firmicutes	Bacteria	1768764	GCF_001556435.1	GCA_001556435.1	Gram+	https://ftp.ncbi.nlm.nih.gov/genomes/all/GCF/001/556/435/GCF_001556435.1_ASM155643v1/GCF_001556435.1_ASM155643v1_genomic.fna.gz	47.8603	47.8603	0.467628	0.467628	33.0833	33.0833	830	776	572	0.989247	0.625
Streptococcus_sp_CCH8_H5	Streptococcus sp. CCH8-H5	Streptococcus sp. CCH8-H5	Streptococcus	Streptococcaceae	Lactobacillales	Bacilli	Firmicutes	Bacteria	1768767	GCF_001556505.1	GCA_001556505.1	Gram+	https://ftp.ncbi.nlm.nih.gov/genomes/all/GCF/001/556/505/GCF_001556505.1_ASM155650v1/GCF_001556505.1_ASM155650v1_genomic.fna.gz	47.8637	47.8637	0.467349	0.467349	38.0833	33.0833	832	777	588	0.98929	0.623829
Streptococcus_sp_F0442	Streptococcus sp. F0442	Streptococcus sp. F0442	Streptococcus	Streptococcaceae	Lactobacillales	Bacilli	Firmicutes	Bacteria	999425	GCF_000314795.2	GCA_000314795.2	Gram+	https://ftp.ncbi.nlm.nih.gov/genomes/all/GCF/000/314/795/GCF_000314795.2_Strept_sp_F0442_V1/GCF_000314795.2_Strept_sp_F0442_V1_genomic.fna.gz	32.2969	32.2969	0.549408	0.442485	36	31	871	808	619	0.989822	0.620865
Streptococcus_sp_FDAARGOS_192	Streptococcus sp. FDAARGOS_192	Streptococcus sp. FDAARGOS_192	Streptococcus	Streptococcaceae	Lactobacillales	Bacilli	Firmicutes	Bacteria	1839799	GCF_002073815.2	GCA_002073815.2	Gram+	https://ftp.ncbi.nlm.nih.gov/genomes/all/GCF/002/073/815/GCF_002073815.2_ASM207381v2/GCF_002073815.2_ASM207381v2_genomic.fna.gz	37.6686	37.6686	0.443322	0.443322	33.5	28.5	847	792	585	0.989542	0.623529
Streptococcus_sp_HMSC057G03	Streptococcus sp. HMSC057G03	Streptococcus sp. HMSC057G03	Streptococcus	Streptococcaceae	Lactobacillales	Bacilli	Firmicutes	Bacteria	1715165	GCF_001808745.1	GCA_001808745.1	Gram+	https://ftp.ncbi.nlm.nih.gov/genomes/all/GCF/001/808/745/GCF_001808745.1_ASM180874v1/GCF_001808745.1_ASM180874v1_genomic.fna.gz	32.1062	32.1062	0.531546	0.531546	40.25	35.25	829	767	573	0.989247	0.634409
Streptococcus_sp_HMSC061E03	Streptococcus sp. HMSC061E03	Streptococcus sp. HMSC061E03	Streptococcus	Streptococcaceae	Lactobacillales	Bacilli	Firmicutes	Bacteria	1739421	GCF_001813505.1	GCA_001813505.1	Gram+	https://ftp.ncbi.nlm.nih.gov/genomes/all/GCF/001/813/505/GCF_001813505.1_ASM181350v1/GCF_001813505.1_ASM181350v1_genomic.fna.gz	31.9218	31.9218	0.539409	0.539409	42.5	37.3125	812	754	564	0.989071	0.629781
Streptococcus_sp_HMSC064H09	Streptococcus sp. HMSC064H09	Streptococcus sp. HMSC064H09	Streptococcus	Streptococcaceae	Lactobacillales	Bacilli	Firmicutes	Bacteria	1739371	GCF_001812625.1	GCA_001812625.1	Gram+	https://ftp.ncbi.nlm.nih.gov/genomes/all/GCF/001/812/625/GCF_001812625.1_ASM181262v1/GCF_001812625.1_ASM181262v1_genomic.fna.gz	37.6908	37.6908	0.426432	0.426432	28.5	28.5	845	790	597	0.989529	0.617801
Streptococcus_sp_HMSC065C01	Streptococcus sp. HMSC065C01	Streptococcus sp. HMSC065C01	Streptococcus	Streptococcaceae	Lactobacillales	Bacilli	Firmicutes	Bacteria	1739422	GCF_001813525.1	GCA_001813525.1	Gram+	https://ftp.ncbi.nlm.nih.gov/genomes/all/GCF/001/813/525/GCF_001813525.1_ASM181352v1/GCF_001813525.1_ASM181352v1_genomic.fna.gz	31.6285	31.6285	0.609632	0.609632	43	38	824	760	574	0.989189	0.637838
Streptococcus_sp_HMSC065E03	Streptococcus sp. HMSC065E03	Streptococcus sp. HMSC065E03	Streptococcus	Streptococcaceae	Lactobacillales	Bacilli	Firmicutes	Bacteria	1739505	GCF_001815045.1	GCA_001815045.1	Gram+	https://ftp.ncbi.nlm.nih.gov/genomes/all/GCF/001/815/045/GCF_001815045.1_ASM181504v1/GCF_001815045.1_ASM181504v1_genomic.fna.gz	31.9248	31.9248	0.551953	0.551953	43.5	38.5	820	761	575	0.989175	0.629229
Streptococcus_sp_HMSC072C09	Streptococcus sp. HMSC072C09	Streptococcus sp. HMSC072C09	Streptococcus	Streptococcaceae	Lactobacillales	Bacilli	Firmicutes	Bacteria	1739397	GCF_001813105.1	GCA_001813105.1	Gram+	https://ftp.ncbi.nlm.nih.gov/genomes/all/GCF/001/813/105/GCF_001813105.1_ASM181310v1/GCF_001813105.1_ASM181310v1_genomic.fna.gz	32.1029	32.1029	0.466423	0.466423	38	33	819	759	568	0.98913	0.63587
Streptococcus_sp_HMSC072G04	Streptococcus sp. HMSC072G04	Streptococcus sp. HMSC072G04	Streptococcus	Streptococcaceae	Lactobacillales	Bacilli	Firmicutes	Bacteria	1739408	GCF_001813295.1	GCA_001813295.1	Gram+	https://ftp.ncbi.nlm.nih.gov/genomes/all/GCF/001/813/295/GCF_001813295.1_ASM181329v1/GCF_001813295.1_ASM181329v1_genomic.fna.gz	32.1032	32.1032	0.539487	0.539487	42.5	37.3125	838	793	579	0.989404	0.621192
Streptococcus_sp_HMSC073D05	Streptococcus sp. HMSC073D05	Streptococcus sp. HMSC073D05	Streptococcus	Streptococcaceae	Lactobacillales	Bacilli	Firmicutes	Bacteria	1739336	GCF_001812015.1	GCA_001812015.1	Gram+	https://ftp.ncbi.nlm.nih.gov/genomes/all/GCF/001/812/015/GCF_001812015.1_ASM181201v1/GCF_001812015.1_ASM181201v1_genomic.fna.gz	31.9248	31.9248	0.551953	0.551953	43.5	38.5	806	748	559	0.988966	0.630345
Streptococcus_sp_HMSC074F05	Streptococcus sp. HMSC074F05	Streptococcus sp. HMSC074F05	Streptococcus	Streptococcaceae	Lactobacillales	Bacilli	Firmicutes	Bacteria	1715164	GCF_001808725.1	GCA_001808725.1	Gram+	https://ftp.ncbi.nlm.nih.gov/genomes/all/GCF/001/808/725/GCF_001808725.1_ASM180872v1/GCF_001808725.1_ASM180872v1_genomic.fna.gz	34.7092	34.7092	0.552422	0.552422	44	38.625	864	786	581	0.989501	0.664042
Streptococcus_sp_HMSC076C09	Streptococcus sp. HMSC076C09	Streptococcus sp. HMSC076C09	Streptococcus	Streptococcaceae	Lactobacillales	Bacilli	Firmicutes	Bacteria	1715183	GCF_001837905.1	GCA_001837905.1	Gram+	https://ftp.ncbi.nlm.nih.gov/genomes/all/GCF/001/837/905/GCF_001837905.1_ASM183790v1/GCF_001837905.1_ASM183790v1_genomic.fna.gz	34.6488	34.6488	0.526971	0.526971	38	33	859	783	575	0.989488	0.655716
Streptococcus_sp_HMSC078D09	Streptococcus sp. HMSC078D09	Streptococcus sp. HMSC078D09	Streptococcus	Streptococcaceae	Lactobacillales	Bacilli	Firmicutes	Bacteria	1739430	GCF_001813675.1	GCA_001813675.1	Gram+	https://ftp.ncbi.nlm.nih.gov/genomes/all/GCF/001/813/675/GCF_001813675.1_ASM181367v1/GCF_001813675.1_ASM181367v1_genomic.fna.gz	32.1062	32.1062	0.551954	0.551954	43.5	38.5	824	765	569	0.989204	0.62888
Streptococcus_sp_HMSC078H03	Streptococcus sp. HMSC078H03	Streptococcus sp. HMSC078H03	Streptococcus	Streptococcaceae	Lactobacillales	Bacilli	Firmicutes	Bacteria	1715086	GCF_001808655.1	GCA_001808655.1	Gram+	https://ftp.ncbi.nlm.nih.gov/genomes/all/GCF/001/808/655/GCF_001808655.1_ASM180865v1/GCF_001808655.1_ASM180865v1_genomic.fna.gz	37.6908	37.6908	0.426431	0.426431	33.5	28.5	847	792	588	0.989556	0.622715
Streptococcus_sp_HMSC078H12	Streptococcus sp. HMSC078H12	Streptococcus sp. HMSC078H12	Streptococcus	Streptococcaceae	Lactobacillales	Bacilli	Firmicutes	Bacteria	1739483	GCF_001814615.1	GCA_001814615.1	Gram+	https://ftp.ncbi.nlm.nih.gov/genomes/all/GCF/001/814/615/GCF_001814615.1_ASM181461v1/GCF_001814615.1_ASM181461v1_genomic.fna.gz	37.6624	37.6624	0.466041	0.466041	33.5	28.5	840	785	581	0.989474	0.625
Streptococcus_sp_HMSC10E12	Streptococcus sp. HMSC10E12	Streptococcus sp. HMSC10E12	Streptococcus	Streptococcaceae	Lactobacillales	Bacilli	Firmicutes	Bacteria	1581080	GCF_001807855.1	GCA_001807855.1	Gram+	https://ftp.ncbi.nlm.nih.gov/genomes/all/GCF/001/807/855/GCF_001807855.1_ASM180785v1/GCF_001807855.1_ASM180785v1_genomic.fna.gz	37.6646	37.6646	0.425789	0.425789	28	28	836	782	577	0.989418	0.62037
Streptococcus_sp_HMSC34B10	Streptococcus sp. HMSC34B10	Streptococcus sp. HMSC34B10	Streptococcus	Streptococcaceae	Lactobacillales	Bacilli	Firmicutes	Bacteria	1608856	GCF_001839505.1	GCA_001839505.1	Gram+	https://ftp.ncbi.nlm.nih.gov/genomes/all/GCF/001/839/505/GCF_001839505.1_ASM183950v1/GCF_001839505.1_ASM183950v1_genomic.fna.gz	34.6063	34.6063	0.396279	0.396279	33.25	28.25	758	731	511	0.98963	0.579259
Streptococcus_sp_M334	Streptococcus sp. M334	Streptococcus sp. M334	Streptococcus	Streptococcaceae	Lactobacillales	Bacilli	Firmicutes	Bacteria	563038	GCF_000187745.1	GCA_000187745.1	Gram+	https://ftp.ncbi.nlm.nih.gov/genomes/all/GCF/000/187/745/GCF_000187745.1_ASM18774v1/GCF_000187745.1_ASM18774v1_genomic.fna.gz	35.9496	35.9496	0.485297	0.372437	31.5	26.5	826	757	548	0.989041	0.636986
Streptococcus_sp_SK643	Streptococcus sp. SK643	Streptococcus sp. SK643	Streptococcus	Streptococcaceae	Lactobacillales	Bacilli	Firmicutes	Bacteria	1095727	GCF_000259505.1	GCA_000259505.1	Gram+	https://ftp.ncbi.nlm.nih.gov/genomes/all/GCF/000/259/505/GCF_000259505.1_SspSK643v1.0/GCF_000259505.1_SspSK643v1.0_genomic.fna.gz	30.3214	30.3214	0.485101	0.372287	31.5	24.3822	829	780	533	0.989333	0.585333
Streptococcus_sp_SR4	Streptococcus sp. SR4	Streptococcus sp. SR4	Streptococcus	Streptococcaceae	Lactobacillales	Bacilli	Firmicutes	Bacteria	1161417	GCF_000517725.1	GCA_000517725.1	Gram+	https://ftp.ncbi.nlm.nih.gov/genomes/all/GCF/000/517/725/GCF_000517725.1_SspSR4v1.0/GCF_000517725.1_SspSR4v1.0_genomic.fna.gz	37.6645	37.6645	0.425787	0.425787	28	28	836	782	571	0.989418	0.621693
Streptococcus_sp_UMB0029	Streptococcus sp. UMB0029	Streptococcus sp. UMB0029	Streptococcus	Streptococcaceae	Lactobacillales	Bacilli	Firmicutes	Bacteria	2069308	GCF_002871495.1	GCA_002871495.1	Gram+	https://ftp.ncbi.nlm.nih.gov/genomes/all/GCF/002/871/495/GCF_002871495.1_ASM287149v1/GCF_002871495.1_ASM287149v1_genomic.fna.gz	35.9496	35.9496	0.553012	0.440152	36.5	28.2232	828	764	557	0.989071	0.639344
Streptococcus_sp_UMB1385	Streptococcus sp. UMB1385	Streptococcus sp. UMB1385	Streptococcus	Streptococcaceae	Lactobacillales	Bacilli	Firmicutes	Bacteria	2069309		GCA_002871655.1	Gram+	https://ftp.ncbi.nlm.nih.gov/genomes/all/GCA/002/871/655/GCA_002871655.1_ASM287165v1/GCA_002871655.1_ASM287165v1_genomic.fna.gz	40.0871	40.0675	0.355834	0.285387	37.75	21.4167	764	731	497	0.991098	0.60089
Streptococcus_suis_NCTC10234	Streptococcus suis NCTC10234	Streptococcus suis	Streptococcus	Streptococcaceae	Lactobacillales	Bacilli	Firmicutes	Bacteria	1307	GCF_900475585.1	GCA_900475585.1	Gram+	https://ftp.ncbi.nlm.nih.gov/genomes/all/GCF/900/475/585/GCF_900475585.1_44087_H01/GCF_900475585.1_44087_H01_genomic.fna.gz	32.3889	32.3889	0.782303	0.694265	48.25	42.5	863	814	550	0.988387	0.627097
Streptococcus_viridans_NCTC1080	Streptococcus viridans NCTC1080	Streptococcus viridans	Streptococcus	Streptococcaceae	Lactobacillales	Bacilli	Firmicutes	Bacteria	78535	GCF_900460105.1	GCA_900460105.1	Gram+	https://ftp.ncbi.nlm.nih.gov/genomes/all/GCF/900/460/105/GCF_900460105.1_41665_H02/GCF_900460105.1_41665_H02_genomic.fna.gz	32.0258	32.0258	0.508682	0.508682	44.5	38.4077	788	743	556	0.988748	0.611814
Subdoligranulum_sp_AF14_43	Subdoligranulum sp. AF14-43	Subdoligranulum sp. AF14-43	Subdoligranulum	Ruminococcaceae	Clostridiales	Clostridia	Firmicutes	Bacteria	2302959	GCF_003603335.1	GCA_003603335.1	Gram+	https://ftp.ncbi.nlm.nih.gov/genomes/all/GCF/003/603/335/GCF_003603335.1_ASM360333v1/GCF_003603335.1_ASM360333v1_genomic.fna.gz	44.1638	44.1638	0.610382	0.610382	33.7917	33.7917	987	950	763	0.991963	0.504018
Subdoligranulum_sp_AM16_9	Subdoligranulum sp. AM16-9	Subdoligranulum sp. AM16-9	Subdoligranulum	Ruminococcaceae	Clostridiales	Clostridia	Firmicutes	Bacteria	2302960	GCF_003434475.1	GCA_003434475.1	Gram+	https://ftp.ncbi.nlm.nih.gov/genomes/all/GCF/003/434/475/GCF_003434475.1_ASM343447v1/GCF_003434475.1_ASM343447v1_genomic.fna.gz	44.3171	44.3171	0.620053	0.620053	34.375	34.375	965	946	726	0.99186	0.517442
Subdoligranulum_sp_APC924_74	Subdoligranulum sp. APC924/74	Subdoligranulum sp. APC924/74	Subdoligranulum	Ruminococcaceae	Clostridiales	Clostridia	Firmicutes	Bacteria	2086273	GCF_003324125.1	GCA_003324125.1	Gram+	https://ftp.ncbi.nlm.nih.gov/genomes/all/GCF/003/324/125/GCF_003324125.1_ASM332412v1/GCF_003324125.1_ASM332412v1_genomic.fna.gz	32.6808	32.6808	0.452966	0.452966	25.375	25.375	901	867	661	0.99022	0.488998
Subdoligranulum_sp_OF01_18	Subdoligranulum sp. OF01-18	Subdoligranulum sp. OF01-18	Subdoligranulum	Ruminococcaceae	Clostridiales	Clostridia	Firmicutes	Bacteria	2302962	GCF_003604025.1	GCA_003604025.1	Gram+	https://ftp.ncbi.nlm.nih.gov/genomes/all/GCF/003/604/025/GCF_003604025.1_ASM360402v1/GCF_003604025.1_ASM360402v1_genomic.fna.gz	44.3874	44.3874	0.670913	0.670913	36.875	36.875	971	944	721	0.991889	0.511008
Sutterella_sp_KLE1602	Sutterella sp. KLE1602	Sutterella sp. KLE1602	Sutterella	Sutterellaceae	Burkholderiales	Betaproteobacteria	Proteobacteria	Bacteria	1574262	GCF_001578585.1	GCA_001578585.1	Gram-	https://ftp.ncbi.nlm.nih.gov/genomes/all/GCF/001/578/585/GCF_001578585.1_ASM157858v1/GCF_001578585.1_ASM157858v1_genomic.fna.gz	13.812	13.7335	0.0170334	0.0112109	1.75	0.75	1128	1132	484	0.994042	0.509434
Tissierellia_bacterium_S5_A11	Tissierellia bacterium S5-A11	Sedimentibacter Tissierellia bacterium S5-A11	Sedimentibacter	Peptoniphilaceae	Tissierellales	Tissierellia	Firmicutes	Bacteria	1230730		GCA_000758865.1	Gram+	https://ftp.ncbi.nlm.nih.gov/genomes/all/GCA/000/758/865/GCA_000758865.1_04_NF40_HMP1633v01/GCA_000758865.1_04_NF40_HMP1633v01_genomic.fna.gz	24.0858	24.0691	0.0479487	0.0310679	2.5	2.0625	962	915	854	0.991841	0.511655
Varibaculum_massiliense_Marseille_P2802	Varibaculum massiliense Marseille-P2802	Varibaculum sp. Marseille-P2802	Varibaculum	Actinomycetaceae	Actinomycetales	Actinobacteria	Actinobacteria	Bacteria	1852372	GCF_900106855.1	GCA_900106855.1	Gram+	https://ftp.ncbi.nlm.nih.gov/genomes/all/GCF/900/106/855/GCF_900106855.1_PRJEB16532/GCF_900106855.1_PRJEB16532_genomic.fna.gz	64.0452	64.0452	0.473891	0.473891	38.5694	38.5694	851	784	530	0.990541	0.62973
Veillonella_caviae_DSM_20738	Veillonella caviae DSM 20738	Veillonella caviae	Veillonella	Veillonellaceae	Veillonellales	Negativicutes	Firmicutes	Bacteria	248316	GCF_003992125.1	GCA_003992125.1	Gram-	https://ftp.ncbi.nlm.nih.gov/genomes/all/GCF/003/992/125/GCF_003992125.1_ASM399212v1/GCF_003992125.1_ASM399212v1_genomic.fna.gz	44.0012	44.0012	0.286724	0.286724	13.6667	13.6667	997	964	496	0.994444	0.591111
Veillonella_infantium_T11011_4	Veillonella infantium T11011-4	Veillonella infantium	Veillonella	Veillonellaceae	Veillonellales	Negativicutes	Firmicutes	Bacteria	1911679	GCF_002959895.1	GCA_002959895.1	Gram-	https://ftp.ncbi.nlm.nih.gov/genomes/all/GCF/002/959/895/GCF_002959895.1_ASM295989v1/GCF_002959895.1_ASM295989v1_genomic.fna.gz	58.4277	58.4277	0.274207	0.274207	32.2778	20.1943	998	961	494	0.994438	0.607341
Veillonella_ratti_ATCC_17746	Veillonella ratti ATCC 17746	Veillonella ratti	Veillonella	Veillonellaceae	Veillonellales	Negativicutes	Firmicutes	Bacteria	103892	GCF_003992115.1	GCA_003992115.1	Gram-	https://ftp.ncbi.nlm.nih.gov/genomes/all/GCF/003/992/115/GCF_003992115.1_ASM399211v1/GCF_003992115.1_ASM399211v1_genomic.fna.gz	57.0217	57.0217	0.336933	0.336933	43.7083	32.6542	1100	1058	535	0.994949	0.565657
Veillonella_rogosae_JCM_15642	Veillonella rogosae JCM 15642	Veillonella rogosae	Veillonella	Veillonellaceae	Veillonellales	Negativicutes	Firmicutes	Bacteria	423477	GCF_002959775.1	GCA_905371545.1	Gram-	https://ftp.ncbi.nlm.nih.gov/genomes/all/GCF/002/959/775/GCF_002959775.1_ASM295977v1/GCF_002959775.1_ASM295977v1_genomic.fna.gz	54.9172	54.9172	0.273018	0.273018	29.9444	17.9457	999	964	498	0.994444	0.603333
Veillonella_sp_AF13_2	Veillonella sp. AF13-2	Veillonella sp. AF13-2	Veillonella	Veillonellaceae	Veillonellales	Negativicutes	Firmicutes	Bacteria	2293250	GCF_003603295.1	GCA_003603295.1	Gram-	https://ftp.ncbi.nlm.nih.gov/genomes/all/GCF/003/603/295/GCF_003603295.1_ASM360329v1/GCF_003603295.1_ASM360329v1_genomic.fna.gz	52.9977	52.9977	0.25273	0.25273	30.2778	18.1312	999	964	507	0.994457	0.60643
Veillonella_sp_AF36_20BH	Veillonella sp. AF36-20BH	Veillonella sp. AF36-20BH	Veillonella	Veillonellaceae	Veillonellales	Negativicutes	Firmicutes	Bacteria	2293251	GCF_003602765.1	GCA_003602765.1	Gram-	https://ftp.ncbi.nlm.nih.gov/genomes/all/GCF/003/602/765/GCF_003602765.1_ASM360276v1/GCF_003602765.1_ASM360276v1_genomic.fna.gz	53.1593	53.1593	0.274163	0.274163	30.2778	18.1498	1008	974	509	0.994499	0.60396
Veillonella_sp_AF42_16	Veillonella sp. AF42-16	Veillonella sp. AF42-16	Veillonella	Veillonellaceae	Veillonellales	Negativicutes	Firmicutes	Bacteria	2292078	GCF_003474105.1	GCA_003474105.1	Gram-	https://ftp.ncbi.nlm.nih.gov/genomes/all/GCF/003/474/105/GCF_003474105.1_ASM347410v1/GCF_003474105.1_ASM347410v1_genomic.fna.gz	53.3712	53.3712	0.262939	0.262939	31.8611	19.8152	975	947	544	0.994325	0.600454
Veillonella_sp_AM51_8BH	Veillonella sp. AM51-8BH	Veillonella sp. AM51-8BH	Veillonella	Veillonellaceae	Veillonellales	Negativicutes	Firmicutes	Bacteria	2292378	GCF_003463825.1	GCA_003463825.1	Gram-	https://ftp.ncbi.nlm.nih.gov/genomes/all/GCF/003/463/825/GCF_003463825.1_ASM346382v1/GCF_003463825.1_ASM346382v1_genomic.fna.gz	52.9456	52.9456	0.275363	0.275363	32.1111	19.9954	983	954	552	0.994369	0.606982
Veillonella_sp_ICM51a	Veillonella sp. ICM51a	Veillonella sp. ICM51a	Veillonella	Veillonellaceae	Veillonellales	Negativicutes	Firmicutes	Bacteria	936591	GCF_000524355.1	GCA_000524355.1	Gram-	https://ftp.ncbi.nlm.nih.gov/genomes/all/GCF/000/524/355/GCF_000524355.1_VspICM51av1.0/GCF_000524355.1_VspICM51av1.0_genomic.fna.gz	50.8865	50.8865	0.241436	0.241436	29.5	17.5593	989	959	515	0.994438	0.596218
Veillonella_sp_S13053_19	Veillonella sp. S13053-19	Veillonella sp. S13053-19	Veillonella	Veillonellaceae	Veillonellales	Negativicutes	Firmicutes	Bacteria	2027456	GCF_002959835.1	GCA_002959835.1	Gram-	https://ftp.ncbi.nlm.nih.gov/genomes/all/GCF/002/959/835/GCF_002959835.1_ASM295983v1/GCF_002959835.1_ASM295983v1_genomic.fna.gz	53.3708	53.3708	0.262939	0.262939	31.8611	19.8151	1000	970	504	0.994457	0.595344
Veillonella_sp_S13054_11	Veillonella sp. S13054-11	Veillonella sp. S13054-11	Veillonella	Veillonellaceae	Veillonellales	Negativicutes	Firmicutes	Bacteria	2027458	GCF_002959795.1	GCA_002959795.1	Gram-	https://ftp.ncbi.nlm.nih.gov/genomes/all/GCF/002/959/795/GCF_002959795.1_ASM295979v1/GCF_002959795.1_ASM295979v1_genomic.fna.gz	52.9977	52.9977	0.25273	0.25273	30.2778	18.1312	1004	971	506	0.994481	0.603753
Veillonella_sp_T11011_6	Veillonella sp. T11011-6	Veillonella sp. T11011-6	Veillonella	Veillonellaceae	Veillonellales	Negativicutes	Firmicutes	Bacteria	2027459	GCF_002959755.1	GCA_002959755.1	Gram-	https://ftp.ncbi.nlm.nih.gov/genomes/all/GCF/002/959/755/GCF_002959755.1_ASM295975v1/GCF_002959755.1_ASM295975v1_genomic.fna.gz	52.6992	52.6992	0.262939	0.262939	31.8611	19.8152	984	952	494	0.994376	0.6018
Veillonella_sp_T14073_2	Veillonella sp. T14073-2	Veillonella sp. T14073-2	Veillonella	Veillonellaceae	Veillonellales	Negativicutes	Firmicutes	Bacteria	1911680	GCF_002959875.1	GCA_002959875.1	Gram-	https://ftp.ncbi.nlm.nih.gov/genomes/all/GCF/002/959/875/GCF_002959875.1_ASM295987v1/GCF_002959875.1_ASM295987v1_genomic.fna.gz	53.6546	53.6546	0.275363	0.275363	32.1111	19.9954	992	957	504	0.994426	0.610925
Veillonella_sp_T34266_5	Veillonella sp. T34266-5	Veillonella sp. T34266-5	Veillonella	Veillonellaceae	Veillonellales	Negativicutes	Firmicutes	Bacteria	2027457	GCF_002959815.1	GCA_002959815.1	Gram-	https://ftp.ncbi.nlm.nih.gov/genomes/all/GCF/002/959/815/GCF_002959815.1_ASM295981v1/GCF_002959815.1_ASM295981v1_genomic.fna.gz	49.4814	49.4814	0.241436	0.241436	29.5	17.5593	949	906	495	0.994193	0.616725
Veillonella_tobetsuensis_ATCC_BAA_2400	Veillonella tobetsuensis ATCC BAA-2400	Veillonella tobetsuensis	Veillonella	Veillonellaceae	Veillonellales	Negativicutes	Firmicutes	Bacteria	1110546	GCF_001078375.1	GCA_001078375.1	Gram-	https://ftp.ncbi.nlm.nih.gov/genomes/all/GCF/001/078/375/GCF_001078375.1_ASM107837v1/GCF_001078375.1_ASM107837v1_genomic.fna.gz	53.6712	53.6712	0.253558	0.253558	29.5278	17.4783	964	918	496	0.994253	0.618391
Xylanimonas_cellulosilytica_DSM_15894	Xylanimonas cellulosilytica DSM 15894	Xylanimonas cellulosilytica	Xylanimonas	Promicromonosporaceae	Micrococcales	Actinobacteria	Actinobacteria	Bacteria	186189	GCF_000024965.1	GCA_001072465.1	Gram+	https://ftp.ncbi.nlm.nih.gov/genomes/all/GCF/000/024/965/GCF_000024965.1_ASM2496v1/GCF_000024965.1_ASM2496v1_genomic.fna.gz	45.1737	45.1737	0.962698	0.852328	56.9167	51.9167	1129	1037	796	0.993007	0.594406
