# Supplementary material for: Personalized modeling of gut microbiome metabolism throughout the first year of life
Source: Commun Med (Lond). 2024 Dec 30;4:281. doi: 10.1038/s43856-024-00715-4 (PMC11686179; doi:10.1038/s43856-024-00715-4)
Supplement: Supplementary file 4 — Supplementary Data 2 [file 43856_2024_715_MOESM4_ESM.xlsx]

## Sheet: Data_S2
Supplementary Data 2: Human milk oligosaccharide degradation in AGORA2 with supporting references.
1 = HMO used, 0 = HMO not used or no data.
Microbes with no cabilities to utilize HMOs or their degradation products are not shown.
Strain	Species	MicrobeID	2-Fucosyllactose	3-Fucosyllactose	3-Sialyllactose	6-Sialyllactose	Difucosyllactose	Difucosyllacto-N-hexaose a	Disialyllactose	Disialyllacto-N-tetraose	Galacto-N-biose	Lacto-N-biose	Lacto-N-difucohexaose	Lacto-N-difucopentaose II	Lacto-N-fucopentaose I	Lacto-N-fucopentaose II	Lacto-N-fucopentaose III	Lacto-N-fucopentaose V	Lacto-N-hexaose	Lacto-N-neohexaose	Lacto-N-neotetraose	Lacto-N-tetraose	Lacto-N-triose I	Lacto-N-triose II	Lactodifucotetraose	Monofucosyllacto-N-hexaose	Monofucosylmonosialyllacto-N-hexaose	Sialyllacto-N-tetraose a	Sialyllacto-N-tetraose b	Sialyllacto-N-tetraose c	N-acetyllactosamine	Lactose	N-acetylgalactosamine	N-acetylneuraminic acid	D-glucose	N-acetylglucosamine	L-fucose	Ref
Akkermansia muciniphila ATCC BAA-835	Akkermansia muciniphila	Akkermansia_muciniphila_ATCC_BAA_835	1	0	1	1	0	0	0	0	0	0	0	0	0	0	0	0	0	0	0	1	0	1	0	0	0	0	0	0	0	1	0	0	0	0	1	PMID:32868839	PMID: 34669436
Bacteroides fragilis 3 1 12	Bacteroides fragilis	Bacteroides_fragilis_3_1_12	1	1	0	1	1	0	0	0	0	0	0	0	0	0	0	0	0	0	0	0	0	0	1	0	0	0	0	0	0	0	0	0	0	0	0	PMID: 34950861	PMID:33382612	PMID:24013960
Bacteroides fragilis 638R	Bacteroides fragilis	Bacteroides_fragilis_638R	1	1	0	1	1	0	0	0	0	0	0	0	0	0	0	0	0	0	0	0	0	0	1	0	0	0	0	0	0	0	0	0	0	0	0	PMID: 34950861	PMID:33382612	PMID:24013960
Bacteroides fragilis BOB25	Bacteroides fragilis	Bacteroides_fragilis_BOB25	1	1	0	1	1	0	0	0	0	0	0	0	0	0	0	0	0	0	0	0	0	0	1	0	0	0	0	0	0	0	0	0	0	0	0	PMID: 34950861	PMID:33382612	PMID:24013960
Bacteroides fragilis CL03T00C08	Bacteroides fragilis	Bacteroides_fragilis_CL03T00C08	1	1	0	1	1	0	0	0	0	0	0	0	0	0	0	0	0	0	0	0	0	0	1	0	0	0	0	0	0	0	0	0	0	0	0	PMID: 34950861	PMID:33382612	PMID:24013960
Bacteroides fragilis CL03T12C07	Bacteroides fragilis	Bacteroides_fragilis_CL03T12C07	1	1	0	1	1	0	0	0	0	0	0	0	0	0	0	0	0	0	0	0	0	0	1	0	0	0	0	0	0	0	0	0	0	0	0	PMID: 34950861	PMID:33382612	PMID:24013960
Bacteroides fragilis CL05T00C42	Bacteroides fragilis	Bacteroides_fragilis_CL05T00C42	1	1	0	1	1	0	0	0	0	0	0	0	0	0	0	0	0	0	0	0	0	0	1	0	0	0	0	0	0	0	0	0	0	0	0	PMID: 34950861	PMID:33382612	PMID:24013960
Bacteroides fragilis CL05T12C13	Bacteroides fragilis	Bacteroides_fragilis_CL05T12C13	1	1	0	1	1	0	0	0	0	0	0	0	0	0	0	0	0	0	0	0	0	0	1	0	0	0	0	0	0	0	0	0	0	0	0	PMID: 34950861	PMID:33382612	PMID:24013960
Bacteroides fragilis CL07T00C01	Bacteroides fragilis	Bacteroides_fragilis_CL07T00C01	1	1	0	1	1	0	0	0	0	0	0	0	0	0	0	0	0	0	0	0	0	0	1	0	0	0	0	0	0	0	0	0	0	0	0	PMID: 34950861	PMID:33382612	PMID:24013960
Bacteroides fragilis CL07T12C05	Bacteroides fragilis	Bacteroides_fragilis_CL07T12C05	1	1	0	1	1	0	0	0	0	0	0	0	0	0	0	0	0	0	0	0	0	0	1	0	0	0	0	0	0	0	0	0	0	0	0	PMID: 34950861	PMID:33382612	PMID:24013960
Bacteroides fragilis ERR1022457	Bacteroides fragilis	Bacteroides_fragilis_ERR1022457	1	1	0	1	1	0	0	0	0	0	0	0	0	0	0	0	0	0	0	0	0	0	1	0	0	0	0	0	0	0	0	0	0	0	0	PMID: 34950861	PMID:33382612	PMID:24013960
Bacteroides fragilis ERR1203962	Bacteroides fragilis	Bacteroides_fragilis_ERR1203962	1	1	0	1	1	0	0	0	0	0	0	0	0	0	0	0	0	0	0	0	0	0	1	0	0	0	0	0	0	0	0	0	0	0	0	PMID: 34950861	PMID:33382612	PMID:24013960
Bacteroides fragilis ERR1204056	Bacteroides fragilis	Bacteroides_fragilis_ERR1204056	1	1	0	1	1	0	0	0	0	0	0	0	0	0	0	0	0	0	0	0	0	0	1	0	0	0	0	0	0	0	0	0	0	0	0	PMID: 34950861	PMID:33382612	PMID:24013960
Bacteroides fragilis ERR2221134	Bacteroides fragilis	Bacteroides_fragilis_ERR2221134	1	1	0	1	1	0	0	0	0	0	0	0	0	0	0	0	0	0	0	0	0	0	1	0	0	0	0	0	0	0	0	0	0	0	0	PMID: 34950861	PMID:33382612	PMID:24013960
Bacteroides fragilis ERR2221268	Bacteroides fragilis	Bacteroides_fragilis_ERR2221268	1	1	0	1	1	0	0	0	0	0	0	0	0	0	0	0	0	0	0	0	0	0	1	0	0	0	0	0	0	0	0	0	0	0	0	PMID: 34950861	PMID:33382612	PMID:24013960
Bacteroides fragilis ERR2221298	Bacteroides fragilis	Bacteroides_fragilis_ERR2221298	1	1	0	1	1	0	0	0	0	0	0	0	0	0	0	0	0	0	0	0	0	0	1	0	0	0	0	0	0	0	0	0	0	0	0	PMID: 34950861	PMID:33382612	PMID:24013960
Bacteroides fragilis ERR2230126	Bacteroides fragilis	Bacteroides_fragilis_ERR2230126	1	1	0	1	1	0	0	0	0	0	0	0	0	0	0	0	0	0	0	0	0	0	1	0	0	0	0	0	0	0	0	0	0	0	0	PMID: 34950861	PMID:33382612	PMID:24013960
Bacteroides fragilis ERR2230137	Bacteroides fragilis	Bacteroides_fragilis_ERR2230137	1	1	0	1	1	0	0	0	0	0	0	0	0	0	0	0	0	0	0	0	0	0	1	0	0	0	0	0	0	0	0	0	0	0	0	PMID: 34950861	PMID:33382612	PMID:24013960
Bacteroides fragilis HMW 610	Bacteroides fragilis	Bacteroides_fragilis_HMW_610	1	1	0	1	1	0	0	0	0	0	0	0	0	0	0	0	0	0	0	0	0	0	1	0	0	0	0	0	0	0	0	0	0	0	0	PMID: 34950861	PMID:33382612	PMID:24013960
Bacteroides fragilis HMW 615	Bacteroides fragilis	Bacteroides_fragilis_HMW_615	1	1	0	1	1	0	0	0	0	0	0	0	0	0	0	0	0	0	0	0	0	0	1	0	0	0	0	0	0	0	0	0	0	0	0	PMID: 34950861	PMID:33382612	PMID:24013960
Bacteroides fragilis HMW 616	Bacteroides fragilis	Bacteroides_fragilis_HMW_616	1	1	0	1	1	0	0	0	0	0	0	0	0	0	0	0	0	0	0	0	0	0	1	0	0	0	0	0	0	0	0	0	0	0	0	PMID: 34950861	PMID:33382612	PMID:24013960
Bacteroides fragilis NCTC 9343	Bacteroides fragilis	Bacteroides_fragilis_NCTC_9343	1	1	0	1	1	0	0	0	0	0	0	0	0	0	0	0	0	0	0	0	0	0	1	0	0	0	0	0	0	0	0	0	0	0	0	PMID: 34950861	PMID:33382612	PMID:24013960
Bacteroides fragilis str. 3397-T10	Bacteroides fragilis	Bacteroides_fragilis_str_3397_T10	1	1	0	1	1	0	0	0	0	0	0	0	0	0	0	0	0	0	0	0	0	0	1	0	0	0	0	0	0	0	0	0	0	0	0	PMID: 34950861	PMID:33382612	PMID:24013960
Bacteroides fragilis str. 3986 T-B-9	Bacteroides fragilis	Bacteroides_fragilis_str_3986_T_B_9	1	1	0	1	1	0	0	0	0	0	0	0	0	0	0	0	0	0	0	0	0	0	1	0	0	0	0	0	0	0	0	0	0	0	0	PMID: 34950861	PMID:33382612	PMID:24013960
Bacteroides fragilis str. DS 208	Bacteroides fragilis	Bacteroides_fragilis_str_DS_208	1	1	0	1	1	0	0	0	0	0	0	0	0	0	0	0	0	0	0	0	0	0	1	0	0	0	0	0	0	0	0	0	0	0	0	PMID: 34950861	PMID:33382612	PMID:24013960
Bacteroides fragilis YCH46	Bacteroides fragilis	Bacteroides_fragilis_YCH46	1	1	0	1	1	0	0	0	0	0	0	0	0	0	0	0	0	0	0	0	0	0	1	0	0	0	0	0	0	0	0	0	0	0	0	PMID: 34950861	PMID:33382612	PMID:24013960
Bacteroides thetaiotaomicron 3731	Bacteroides thetaiotaomicron	Bacteroides_thetaiotaomicron_3731	1	1	1	1	1	0	0	0	0	0	0	0	1	1	1	1	0	0	1	1	0	0	0	0	0	0	0	0	0	0	0	0	0	0	0	PMID: 34950861	PMID:33382612	PMID:24013960
Bacteroides thetaiotaomicron 7330	Bacteroides thetaiotaomicron	Bacteroides_thetaiotaomicron_7330	1	1	1	1	1	0	0	0	0	0	0	0	1	1	1	1	0	0	1	1	0	0	0	0	0	0	0	0	0	0	0	0	0	0	0	PMID: 34950861	PMID:33382612	PMID:24013960
Bacteroides thetaiotaomicron dnLKV9	Bacteroides thetaiotaomicron	Bacteroides_thetaiotaomicron_dnLKV9	1	1	1	1	1	0	0	0	0	0	0	0	1	1	1	1	0	0	1	1	0	0	0	0	0	0	0	0	0	0	0	0	0	0	0	PMID: 34950861	PMID:33382612	PMID:24013960
Bacteroides thetaiotaomicron ERR1022331	Bacteroides thetaiotaomicron	Bacteroides_thetaiotaomicron_ERR1022331	1	1	1	1	1	0	0	0	0	0	0	0	1	1	1	1	0	0	1	1	0	0	0	0	0	0	0	0	0	0	0	0	0	0	0	PMID: 34950861	PMID:33382612	PMID:24013960
Bacteroides thetaiotaomicron ERR1022413	Bacteroides thetaiotaomicron	Bacteroides_thetaiotaomicron_ERR1022413	1	1	1	1	1	0	0	0	0	0	0	0	1	1	1	1	0	0	1	1	0	0	0	0	0	0	0	0	0	0	0	0	0	0	0	PMID: 34950861	PMID:33382612	PMID:24013960
Bacteroides thetaiotaomicron ERR1022459	Bacteroides thetaiotaomicron	Bacteroides_thetaiotaomicron_ERR1022459	1	1	1	1	1	0	0	0	0	0	0	0	1	1	1	1	0	0	1	1	0	0	0	0	0	0	0	0	0	0	0	0	0	0	0	PMID: 34950861	PMID:33382612	PMID:24013960
Bacteroides thetaiotaomicron ERR2221264	Bacteroides thetaiotaomicron	Bacteroides_thetaiotaomicron_ERR2221264	1	1	1	1	1	0	0	0	0	0	0	0	1	1	1	1	0	0	1	1	0	0	0	0	0	0	0	0	0	0	0	0	0	0	0	PMID: 34950861	PMID:33382612	PMID:24013960
Bacteroides thetaiotaomicron ERR2221274	Bacteroides thetaiotaomicron	Bacteroides_thetaiotaomicron_ERR2221274	1	1	1	1	1	0	0	0	0	0	0	0	1	1	1	1	0	0	1	1	0	0	0	0	0	0	0	0	0	0	0	0	0	0	0	PMID: 34950861	PMID:33382612	PMID:24013960
Bacteroides thetaiotaomicron ERR2221312	Bacteroides thetaiotaomicron	Bacteroides_thetaiotaomicron_ERR2221312	1	1	1	1	1	0	0	0	0	0	0	0	1	1	1	1	0	0	1	1	0	0	0	0	0	0	0	0	0	0	0	0	0	0	0	PMID: 34950861	PMID:33382612	PMID:24013960
Bacteroides thetaiotaomicron ERR2230081	Bacteroides thetaiotaomicron	Bacteroides_thetaiotaomicron_ERR2230081	1	1	1	1	1	0	0	0	0	0	0	0	1	1	1	1	0	0	1	1	0	0	0	0	0	0	0	0	0	0	0	0	0	0	0	PMID: 34950861	PMID:33382612	PMID:24013960
Bacteroides thetaiotaomicron VPI 5482	Bacteroides thetaiotaomicron	Bacteroides_thetaiotaomicron_VPI_5482	1	1	1	1	1	0	0	0	0	0	0	0	1	1	1	1	0	0	1	1	0	0	0	0	0	0	0	0	0	0	0	0	0	0	0	PMID: 34950861	PMID:33382612	PMID:24013960
Bacteroides vulgatus ATCC 8482	Phocaeicola vulgatus	Bacteroides_vulgatus_ATCC_8482	1	1	1	1	1	0	0	0	0	0	0	0	0	0	0	0	0	0	0	0	0	0	1	0	0	0	0	0	0	0	0	0	0	0	0	PMID: 34950861	PMID:33382612	PMID:24013960
Bacteroides vulgatus CL09T03C04	Phocaeicola vulgatus	Bacteroides_vulgatus_CL09T03C04	1	1	1	1	1	0	0	0	0	0	0	0	0	0	0	0	0	0	0	0	0	0	1	0	0	0	0	0	0	0	0	0	0	0	0	PMID: 34950861	PMID:33382612	PMID:24013960
Bacteroides vulgatus dnLKV7	Phocaeicola vulgatus	Bacteroides_vulgatus_dnLKV7	1	1	1	1	1	0	0	0	0	0	0	0	0	0	0	0	0	0	0	0	0	0	1	0	0	0	0	0	0	0	0	0	0	0	0	PMID: 34950861	PMID:33382612	PMID:24013960
Bacteroides vulgatus ERR1022358	Phocaeicola vulgatus	Bacteroides_vulgatus_ERR1022358	1	1	1	1	1	0	0	0	0	0	0	0	0	0	0	0	0	0	0	0	0	0	1	0	0	0	0	0	0	0	0	0	0	0	0	PMID: 34950861	PMID:33382612	PMID:24013960
Bacteroides vulgatus ERR1022411	Phocaeicola vulgatus	Bacteroides_vulgatus_ERR1022411	1	1	1	1	1	0	0	0	0	0	0	0	0	0	0	0	0	0	0	0	0	0	1	0	0	0	0	0	0	0	0	0	0	0	0	PMID: 34950861	PMID:33382612	PMID:24013960
Bacteroides vulgatus ERR1022458	Phocaeicola vulgatus	Bacteroides_vulgatus_ERR1022458	1	1	1	1	1	0	0	0	0	0	0	0	0	0	0	0	0	0	0	0	0	0	1	0	0	0	0	0	0	0	0	0	0	0	0	PMID: 34950861	PMID:33382612	PMID:24013960
Bacteroides vulgatus ERR1203951	Phocaeicola vulgatus	Bacteroides_vulgatus_ERR1203951	1	1	1	1	1	0	0	0	0	0	0	0	0	0	0	0	0	0	0	0	0	0	1	0	0	0	0	0	0	0	0	0	0	0	0	PMID: 34950861	PMID:33382612	PMID:24013960
Bacteroides vulgatus ERR1204045	Phocaeicola vulgatus	Bacteroides_vulgatus_ERR1204045	1	1	1	1	1	0	0	0	0	0	0	0	0	0	0	0	0	0	0	0	0	0	1	0	0	0	0	0	0	0	0	0	0	0	0	PMID: 34950861	PMID:33382612	PMID:24013960
Bacteroides vulgatus ERR2221206	Phocaeicola vulgatus	Bacteroides_vulgatus_ERR2221206	1	1	1	1	1	0	0	0	0	0	0	0	0	0	0	0	0	0	0	0	0	0	1	0	0	0	0	0	0	0	0	0	0	0	0	PMID: 34950861	PMID:33382612	PMID:24013960
Bacteroides vulgatus ERR2221254	Phocaeicola vulgatus	Bacteroides_vulgatus_ERR2221254	1	1	1	1	1	0	0	0	0	0	0	0	0	0	0	0	0	0	0	0	0	0	1	0	0	0	0	0	0	0	0	0	0	0	0	PMID: 34950861	PMID:33382612	PMID:24013960
Bacteroides vulgatus ERR2221256	Phocaeicola vulgatus	Bacteroides_vulgatus_ERR2221256	1	1	1	1	1	0	0	0	0	0	0	0	0	0	0	0	0	0	0	0	0	0	1	0	0	0	0	0	0	0	0	0	0	0	0	PMID: 34950861	PMID:33382612	PMID:24013960
Bacteroides vulgatus ERR2221259	Phocaeicola vulgatus	Bacteroides_vulgatus_ERR2221259	1	1	1	1	1	0	0	0	0	0	0	0	0	0	0	0	0	0	0	0	0	0	1	0	0	0	0	0	0	0	0	0	0	0	0	PMID: 34950861	PMID:33382612	PMID:24013960
Bacteroides vulgatus ERR2221267	Phocaeicola vulgatus	Bacteroides_vulgatus_ERR2221267	1	1	1	1	1	0	0	0	0	0	0	0	0	0	0	0	0	0	0	0	0	0	1	0	0	0	0	0	0	0	0	0	0	0	0	PMID: 34950861	PMID:33382612	PMID:24013960
Bacteroides vulgatus ERR2221272	Phocaeicola vulgatus	Bacteroides_vulgatus_ERR2221272	1	1	1	1	1	0	0	0	0	0	0	0	0	0	0	0	0	0	0	0	0	0	1	0	0	0	0	0	0	0	0	0	0	0	0	PMID: 34950861	PMID:33382612	PMID:24013960
Bacteroides vulgatus ERR2221273	Phocaeicola vulgatus	Bacteroides_vulgatus_ERR2221273	1	1	1	1	1	0	0	0	0	0	0	0	0	0	0	0	0	0	0	0	0	0	1	0	0	0	0	0	0	0	0	0	0	0	0	PMID: 34950861	PMID:33382612	PMID:24013960
Bacteroides vulgatus ERR2221276	Phocaeicola vulgatus	Bacteroides_vulgatus_ERR2221276	1	1	1	1	1	0	0	0	0	0	0	0	0	0	0	0	0	0	0	0	0	0	1	0	0	0	0	0	0	0	0	0	0	0	0	PMID: 34950861	PMID:33382612	PMID:24013960
Bacteroides vulgatus ERR2230079	Phocaeicola vulgatus	Bacteroides_vulgatus_ERR2230079	1	1	1	1	1	0	0	0	0	0	0	0	0	0	0	0	0	0	0	0	0	0	1	0	0	0	0	0	0	0	0	0	0	0	0	PMID: 34950861	PMID:33382612	PMID:24013960
Bacteroides vulgatus ERR2230086	Phocaeicola vulgatus	Bacteroides_vulgatus_ERR2230086	1	1	1	1	1	0	0	0	0	0	0	0	0	0	0	0	0	0	0	0	0	0	1	0	0	0	0	0	0	0	0	0	0	0	0	PMID: 34950861	PMID:33382612	PMID:24013960
Bacteroides vulgatus ERR2230091	Phocaeicola vulgatus	Bacteroides_vulgatus_ERR2230091	1	1	1	1	1	0	0	0	0	0	0	0	0	0	0	0	0	0	0	0	0	0	1	0	0	0	0	0	0	0	0	0	0	0	0	PMID: 34950861	PMID:33382612	PMID:24013960
Bacteroides vulgatus ERR2230095	Phocaeicola vulgatus	Bacteroides_vulgatus_ERR2230095	1	1	1	1	1	0	0	0	0	0	0	0	0	0	0	0	0	0	0	0	0	0	1	0	0	0	0	0	0	0	0	0	0	0	0	PMID: 34950861	PMID:33382612	PMID:24013960
Bacteroides vulgatus ERR2230128	Phocaeicola vulgatus	Bacteroides_vulgatus_ERR2230128	1	1	1	1	1	0	0	0	0	0	0	0	0	0	0	0	0	0	0	0	0	0	1	0	0	0	0	0	0	0	0	0	0	0	0	PMID: 34950861	PMID:33382612	PMID:24013960
Bacteroides vulgatus ERR2230134	Phocaeicola vulgatus	Bacteroides_vulgatus_ERR2230134	1	1	1	1	1	0	0	0	0	0	0	0	0	0	0	0	0	0	0	0	0	0	1	0	0	0	0	0	0	0	0	0	0	0	0	PMID: 34950861	PMID:33382612	PMID:24013960
Bacteroides vulgatus ERR2230150	Phocaeicola vulgatus	Bacteroides_vulgatus_ERR2230150	1	1	1	1	1	0	0	0	0	0	0	0	0	0	0	0	0	0	0	0	0	0	1	0	0	0	0	0	0	0	0	0	0	0	0	PMID: 34950861	PMID:33382612	PMID:24013960
Bacteroides vulgatus mpk	Phocaeicola vulgatus	Bacteroides_vulgatus_mpk	1	1	1	1	1	0	0	0	0	0	0	0	0	0	0	0	0	0	0	0	0	0	1	0	0	0	0	0	0	0	0	0	0	0	0	PMID: 34950861	PMID:33382612	PMID:24013960
Bacteroides vulgatus PC510	Phocaeicola vulgatus	Bacteroides_vulgatus_PC510	1	1	1	1	1	0	0	0	0	0	0	0	0	0	0	0	0	0	0	0	0	0	1	0	0	0	0	0	0	0	0	0	0	0	0	PMID: 34950861	PMID:33382612	PMID:24013960
Bifidobacterium animalis subsp. animalis ATCC 27672	Bifidobacterium animalis	Bifidobacterium_animalis_subsp_animalis_ATCC_27672	0	0	0	0	0	0	0	0	1	1	0	0	0	0	0	0	0	0	0	0	0	0	0	0	0	0	0	0	0	0	1	0	0	1	0	PMID:19854932
Bifidobacterium bifidum 156B	Bifidobacterium bifidum	Bifidobacterium_bifidum_156B	1	1	1	1	0	0	1	1	1	1	0	1	1	1	1	1	1	0	1	1	1	1	1	0	0	0	0	0	1	1	1	1	1	0	0	PMID: 22036470	PMID:33382612	PMID:31888048	PMID: 34950861	PMID: 18469123	PMID: 24014529
Bifidobacterium bifidum ATCC 29521	Bifidobacterium bifidum	Bifidobacterium_bifidum_ATCC_29521	1	1	1	1	1	0	1	1	1	1	0	1	1	1	1	1	1	0	1	1	1	1	1	0	0	0	0	0	1	1	1	1	1	0	0	PMID: 22036470	PMID:33382612	PMID:31888048	PMID: 34950861	PMID: 18469123	PMID: 24014529
Bifidobacterium bifidum BGN4	Bifidobacterium bifidum	Bifidobacterium_bifidum_BGN4	1	1	1	1	0	0	1	1	1	1	0	1	1	1	1	1	1	0	1	1	1	1	1	0	0	0	0	0	1	1	1	1	1	0	0	PMID: 22036470	PMID:33382612	PMID:31888048	PMID: 34950861	PMID: 18469123	PMID: 24014529
Bifidobacterium bifidum ERR1022335	Bifidobacterium bifidum	Bifidobacterium_bifidum_ERR1022335	1	1	1	1	0	0	1	1	1	1	0	1	1	1	1	1	1	0	1	1	1	1	1	0	0	0	0	0	1	1	1	1	1	0	0	PMID: 22036470	PMID:33382612	PMID:31888048	PMID: 34950861	PMID: 18469123	PMID: 24014529
Bifidobacterium bifidum LMG 13195	Bifidobacterium bifidum	Bifidobacterium_bifidum_LMG_13195	1	1	1	1	0	0	1	1	1	1	0	1	1	1	1	1	1	0	1	1	1	1	1	0	0	0	0	0	1	1	1	1	1	0	0	PMID: 22036470	PMID:33382612	PMID:31888048	PMID: 34950861	PMID: 18469123	PMID: 24014529
Bifidobacterium bifidum NCIMB 41171	Bifidobacterium bifidum	Bifidobacterium_bifidum_NCIMB_41171	1	1	1	1	0	0	1	1	1	1	0	1	1	1	1	1	1	0	1	1	1	1	1	0	0	0	0	0	1	1	1	1	1	0	0	PMID: 22036470	PMID:33382612	PMID:31888048	PMID: 34950861	PMID: 18469123	PMID: 24014529
Bifidobacterium bifidum PRL2010	Bifidobacterium bifidum	Bifidobacterium_bifidum_PRL2010	1	1	1	1	0	0	1	1	1	1	0	1	1	1	1	1	1	0	1	1	1	1	1	0	0	0	0	0	1	1	1	1	1	0	0	PMID: 22036470	PMID:33382612	PMID:31888048	PMID: 34950861	PMID: 18469123	PMID: 24014529
Bifidobacterium bifidum S17	Bifidobacterium bifidum	Bifidobacterium_bifidum_S17	1	1	1	1	0	0	1	1	1	1	0	1	1	1	1	1	1	0	1	1	1	1	1	0	0	0	0	0	1	1	1	1	1	0	0	PMID: 22036470	PMID:33382612	PMID:31888048	PMID: 34950861	PMID: 18469123	PMID: 24014529
Bifidobacterium breve 12L	Bifidobacterium breve	Bifidobacterium_breve_12L	0	1	0	0	0	0	0	0	1	1	0	0	0	0	0	0	0	0	1	1	0	1	1	0	0	0	1	0	0	1	1	0	0	0	0	PMID: 34950861	PMID:33382612	PMID:31888048	PMID:23892749	PMID: 32678209	PMID:24816108
Bifidobacterium breve 2L	Bifidobacterium breve	Bifidobacterium_breve_2L	0	1	0	0	0	0	0	0	1	1	0	0	0	0	0	0	0	0	1	1	0	1	0	0	0	0	1	0	0	1	1	0	0	0	0	PMID: 34950861	PMID:33382612	PMID:31888048	PMID:23892749	PMID: 32678209	PMID:24816108
Bifidobacterium breve 689b	Bifidobacterium breve	Bifidobacterium_breve_689b	0	1	0	0	0	0	0	0	1	1	0	0	0	0	0	0	0	0	1	1	0	1	0	0	0	0	1	0	0	1	1	0	0	0	0	PMID: 34950861	PMID:33382612	PMID:31888048	PMID:23892749	PMID: 32678209	PMID:24816108
Bifidobacterium breve ACS 071 V Sch8b	Bifidobacterium breve	Bifidobacterium_breve_ACS_071_V_Sch8b	0	1	0	0	0	0	0	0	1	1	0	0	0	0	0	0	0	0	1	1	0	1	0	0	0	0	1	0	0	1	1	0	0	0	0	PMID: 34950861	PMID:33382612	PMID:31888048	PMID:23892749	PMID: 32678209	PMID:24816108
Bifidobacterium breve CECT 7263	Bifidobacterium breve	Bifidobacterium_breve_CECT_7263	0	1	0	0	0	0	0	0	1	1	0	0	0	0	0	0	0	0	1	1	0	1	0	0	0	0	1	0	0	1	1	0	0	0	0	PMID: 34950861	PMID:33382612	PMID:31888048	PMID:23892749	PMID: 32678209	PMID:24816108
Bifidobacterium breve DPC 6330	Bifidobacterium breve	Bifidobacterium_breve_DPC_6330	0	1	0	0	0	0	0	0	1	1	0	0	0	0	0	0	0	0	1	1	0	1	0	0	0	0	1	0	0	1	1	0	0	1	0	PMID: 34950861	PMID:33382612	PMID:31888048	PMID:23892749	PMID: 32678209	PMID: 30006512	PMID:24816108
Bifidobacterium breve DSM 20213	Bifidobacterium breve	Bifidobacterium_breve_DSM_20213	0	1	0	0	0	0	0	0	1	1	0	0	0	0	0	0	0	0	1	1	0	1	0	0	0	0	1	0	0	1	1	1	0	0	1	PMID: 34950861	PMID:33382612	PMID:17966141	PMID:31888048	doi.org/10.1101/2023.03.10.532136	PMID: 32678209	PMID:24816108
Bifidobacterium breve ERR2230051	Bifidobacterium breve	Bifidobacterium_breve_ERR2230051	0	1	0	0	0	0	0	0	1	1	0	0	0	0	0	0	0	0	1	1	0	1	0	0	0	0	1	0	0	1	1	0	0	0	0	PMID: 34950861	PMID:33382612	PMID:31888048	PMID:23892749	PMID: 32678209	PMID:24816108
Bifidobacterium breve HPH0326	Bifidobacterium breve	Bifidobacterium_breve_HPH0326	0	1	0	0	0	0	0	0	1	1	0	0	0	0	0	0	0	0	1	1	0	1	0	0	0	0	1	0	0	1	1	0	0	0	0	PMID: 34950861	PMID:33382612	PMID:31888048	PMID:23892749	PMID: 32678209	PMID:24816108
Bifidobacterium breve JCM 7017	Bifidobacterium breve	Bifidobacterium_breve_JCM_7017	0	1	0	0	0	0	0	0	1	1	0	0	0	0	0	0	0	0	1	1	0	1	0	0	0	0	1	0	0	1	1	0	0	0	0	PMID: 34950861	PMID:33382612	PMID:31888048	PMID:23892749	PMID: 32678209	PMID:24816108
Bifidobacterium breve JCM 7019	Bifidobacterium breve	Bifidobacterium_breve_JCM_7019	0	1	0	0	0	0	0	0	1	1	0	0	0	0	0	0	0	0	1	1	0	1	0	0	0	0	1	0	0	1	1	0	0	0	0	PMID: 34950861	PMID:33382612	PMID:31888048	PMID:23892749	PMID: 32678209	PMID:24816108
Bifidobacterium breve MCC 0121	Bifidobacterium breve	Bifidobacterium_breve_MCC_0121	0	1	0	0	0	0	0	0	1	1	0	0	0	0	0	0	0	0	1	1	0	1	0	0	0	0	1	0	0	1	1	0	0	0	0	PMID: 34950861	PMID:33382612	PMID:31888048	PMID:23892749	PMID: 32678209	PMID:24816108
Bifidobacterium breve MCC 0305	Bifidobacterium breve	Bifidobacterium_breve_MCC_0305	0	1	0	0	0	0	0	0	1	1	0	0	0	0	0	0	0	0	1	1	0	1	0	0	0	0	1	0	0	1	1	0	0	0	0	PMID: 34950861	PMID:33382612	PMID:31888048	PMID:23892749	PMID: 32678209	PMID:24816108
Bifidobacterium breve MCC 0476	Bifidobacterium breve	Bifidobacterium_breve_MCC_0476	0	1	0	0	0	0	0	0	1	1	0	0	0	0	0	0	0	0	1	1	0	1	0	0	0	0	1	0	0	1	1	0	0	0	0	PMID: 34950861	PMID:33382612	PMID:31888048	PMID:23892749	PMID: 32678209	PMID:24816108
Bifidobacterium breve MCC 1094	Bifidobacterium breve	Bifidobacterium_breve_MCC_1094	0	1	0	0	0	0	0	0	1	1	0	0	0	0	0	0	0	0	1	1	0	1	0	0	0	0	1	0	0	1	1	0	0	0	0	PMID: 34950861	PMID:33382612	PMID:31888048	PMID:23892749	PMID: 32678209	PMID:24816108
Bifidobacterium breve MCC 1114	Bifidobacterium breve	Bifidobacterium_breve_MCC_1114	0	1	0	0	0	0	0	0	1	1	0	0	0	0	0	0	0	0	1	1	0	1	0	0	0	0	1	0	0	1	1	0	0	0	0	PMID: 34950861	PMID:33382612	PMID:31888048	PMID:23892749	PMID: 32678209	PMID:24816108
Bifidobacterium breve MCC 1128	Bifidobacterium breve	Bifidobacterium_breve_MCC_1128	0	1	0	0	0	0	0	0	1	1	0	0	0	0	0	0	0	0	1	1	0	1	0	0	0	0	1	0	0	1	1	0	0	0	0	PMID: 34950861	PMID:33382612	PMID:31888048	PMID:23892749	PMID: 32678209	PMID:24816108
Bifidobacterium breve MCC 1340	Bifidobacterium breve	Bifidobacterium_breve_MCC_1340	0	1	0	0	0	0	0	0	1	1	0	0	0	0	0	0	0	0	1	1	0	1	0	0	0	0	1	0	0	1	1	0	0	0	0	PMID: 34950861	PMID:33382612	PMID:31888048	PMID:23892749	PMID: 32678209	PMID:24816108
Bifidobacterium breve MCC 1454	Bifidobacterium breve	Bifidobacterium_breve_MCC_1454	0	1	0	0	0	0	0	0	1	1	0	0	0	0	0	0	0	0	1	1	0	1	0	0	0	0	1	0	0	1	1	0	0	0	0	PMID: 34950861	PMID:33382612	PMID:31888048	PMID:23892749	PMID: 32678209	PMID:24816108
Bifidobacterium breve MCC 1604	Bifidobacterium breve	Bifidobacterium_breve_MCC_1604	0	1	0	0	0	0	0	0	1	1	0	0	0	0	0	0	0	0	1	1	0	1	0	0	0	0	1	0	0	1	1	0	0	0	0	PMID: 34950861	PMID:33382612	PMID:31888048	PMID:23892749	PMID: 32678209	PMID:24816108
Bifidobacterium breve MCC 1605	Bifidobacterium breve	Bifidobacterium_breve_MCC_1605	0	1	0	0	0	0	0	0	1	1	0	0	0	0	0	0	0	0	1	1	0	1	0	0	0	0	1	0	0	1	1	0	0	0	0	PMID: 34950861	PMID:33382612	PMID:31888048	PMID:23892749	PMID: 32678209	PMID:24816108
Bifidobacterium breve NCFB 2258	Bifidobacterium breve	Bifidobacterium_breve_NCFB_2258	0	1	0	0	0	0	0	0	1	1	0	0	0	0	0	0	0	0	1	1	0	1	0	0	0	0	1	0	0	1	1	0	0	0	0	PMID: 34950861	PMID:33382612	PMID:31888048	PMID:23892749	PMID: 32678209	PMID:24816108
Bifidobacterium breve UCC2003 NCIMB8807	Bifidobacterium breve	Bifidobacterium_breve_UCC2003_NCIMB8807	0	1	0	0	0	0	0	0	1	1	0	0	0	0	0	0	0	0	1	1	1	1	0	0	0	0	1	0	0	1	1	1	0	1	1	PMID: 34950861	PMID:33382612	PMID:31888048	PMID:23892749	PMID: 32678209	PMID: 30006512	PMID:24816108
Bifidobacterium dentium ATCC 27678	Bifidobacterium dentium	Bifidobacterium_dentium_ATCC_27678	0	0	0	0	0	0	0	0	0	0	0	0	0	0	0	0	0	0	1	1	0	0	0	0	0	0	0	0	1	0	0	0	0	0	0	PMID:34857830
Bifidobacterium dentium ATCC 27679	Bifidobacterium dentium	Bifidobacterium_dentium_ATCC_27679	0	0	0	0	0	0	0	0	0	0	0	0	0	0	0	0	0	0	1	1	0	0	0	0	0	0	0	0	1	0	0	0	0	0	0	PMID:34857830
Bifidobacterium dentium Bd1	Bifidobacterium dentium	Bifidobacterium_dentium_Bd1	0	0	0	0	0	0	0	0	0	0	0	0	0	0	0	0	0	0	1	1	0	0	0	0	0	0	0	0	1	0	0	0	0	0	0	PMID:34857830
Bifidobacterium dentium JCM 1195 = DSM 20436	Bifidobacterium dentium	Bifidobacterium_dentium_JCM_1195_DSM_20436	0	0	0	0	0	0	0	0	0	0	0	0	0	0	0	0	0	0	1	1	0	0	0	0	0	0	0	0	1	0	0	0	0	0	0	PMID:34857830
Bifidobacterium dentium JCVIHMP022	Bifidobacterium dentium	Bifidobacterium_dentium_JCVIHMP022	0	0	0	0	0	0	0	0	0	0	0	0	0	0	0	0	0	0	1	1	0	0	0	0	0	0	0	0	1	0	0	0	0	0	0	PMID:34857830
Bifidobacterium_kashiwanohense DSM 21854	Bifdobacterium kashiwanohense	Bifidobacterium_kashiwanohense_DSM_21854	1	1	0	0	0	0	0	0	0	0	0	0	0	0	0	0	0	0	0	0	0	0	0	0	0	0	0	0	0	0	0	0	0	0	0	PMID:31888048
Bifidobacterium longum BG7	Bifidobacterium longum	Bifidobacterium_longum_BG7	0	0	0	0	0	0	0	0	1	1	0	0	1	0	0	0	1	0	1	1	0	1	0	0	0	0	1	0	0	1	1	0	0	1	0	PMID: 34950861	PMID:31888048	PMID: 17720833	PMID:24816108
Bifidobacterium longum BXY01	Bifidobacterium longum	Bifidobacterium_longum_BXY01	0	0	0	0	0	0	0	0	1	1	0	0	1	0	0	0	1	0	1	1	0	1	0	0	0	0	1	0	0	1	1	0	0	1	0	PMID: 34950861	PMID:31888048	PMID: 17720833	PMID:24816108
Bifidobacterium longum DJO10A	Bifidobacterium longum	Bifidobacterium_longum_DJO10A	0	0	0	0	0	0	0	0	1	1	0	0	1	0	0	0	1	0	1	1	0	1	0	0	0	0	1	0	0	1	1	0	0	1	0	PMID: 34950861	PMID:31888048	PMID: 17720833	PMID:24816108
Bifidobacterium longum E18	Bifidobacterium longum	Bifidobacterium_longum_E18	0	0	0	0	0	0	0	0	1	1	0	0	1	0	0	0	1	0	1	1	0	1	0	0	0	0	1	0	0	1	1	0	0	1	0	PMID: 34950861	PMID:31888048	PMID: 17720833	PMID:24816108
Bifidobacterium longum ERR2221141	Bifidobacterium longum	Bifidobacterium_longum_ERR2221141	0	0	0	0	0	0	0	0	1	1	0	0	1	0	0	0	1	0	1	1	0	1	0	0	0	0	1	0	0	1	1	0	0	1	0	PMID: 34950861	PMID:31888048	PMID: 17720833	PMID:24816108
Bifidobacterium longum ERR2221351	Bifidobacterium longum	Bifidobacterium_longum_ERR2221351	0	0	0	0	0	0	0	0	1	1	0	0	1	0	0	0	1	0	1	1	0	1	0	0	0	0	1	0	0	1	1	0	0	1	0	PMID: 34950861	PMID:31888048	PMID: 17720833	PMID:24816108
Bifidobacterium longum ERR2221409	Bifidobacterium longum	Bifidobacterium_longum_ERR2221409	0	0	0	0	0	0	0	0	1	1	0	0	1	0	0	0	1	0	1	1	0	1	0	0	0	0	1	0	0	1	1	0	0	1	0	PMID: 34950861	PMID:31888048	PMID: 17720833	PMID:24816108
Bifidobacterium longum ERR2230052	Bifidobacterium longum	Bifidobacterium_longum_ERR2230052	0	0	0	0	0	0	0	0	1	1	0	0	1	0	0	0	1	0	1	1	0	1	0	0	0	0	1	0	0	1	1	0	0	1	0	PMID: 34950861	PMID:31888048	PMID: 17720833	PMID:24816108
Bifidobacterium longum ERR2230120	Bifidobacterium longum	Bifidobacterium_longum_ERR2230120	0	0	0	0	0	0	0	0	1	1	0	0	1	0	0	0	1	0	1	1	0	1	0	0	0	0	1	0	0	1	1	0	0	1	0	PMID: 34950861	PMID:31888048	PMID: 17720833	PMID:24816108
Bifidobacterium longum ERR2230133	Bifidobacterium longum	Bifidobacterium_longum_ERR2230133	0	0	0	0	0	0	0	0	1	1	0	0	1	0	0	0	1	0	1	1	0	1	0	0	0	0	1	0	0	1	1	0	0	1	0	PMID: 34950861	PMID:31888048	PMID: 17720833	PMID:24816108
Bifidobacterium longum ERR2230158	Bifidobacterium longum	Bifidobacterium_longum_ERR2230158	0	0	0	0	0	0	0	0	1	1	0	0	1	0	0	0	1	0	1	1	0	1	0	0	0	0	1	0	0	1	1	0	0	1	0	PMID: 34950861	PMID:31888048	PMID: 17720833	PMID:24816108
Bifidobacterium longum longum ATCC 55813	Bifidobacterium longum	Bifidobacterium_longum_longum_ATCC_55813	0	0	0	0	0	0	0	0	1	1	0	0	1	0	0	0	1	0	1	1	0	1	0	0	0	0	1	0	0	1	1	0	0	1	0	PMID: 34950861	PMID:31888048	PMID: 17720833	PMID:24816108
Bifidobacterium longum longum BBMN68	Bifidobacterium longum	Bifidobacterium_longum_longum_BBMN68	0	0	0	0	0	0	0	0	1	1	0	0	1	0	0	0	1	0	1	1	0	1	0	0	0	0	1	0	0	1	1	0	0	1	0	PMID: 34950861	PMID:31888048	PMID: 17720833	PMID:24816108
Bifidobacterium longum longum CCUG 52486	Bifidobacterium longum	Bifidobacterium_longum_longum_CCUG_52486	0	0	0	0	0	0	0	0	1	1	0	0	1	0	0	0	1	0	1	1	0	1	0	0	0	0	1	0	0	1	1	0	0	1	0	PMID: 34950861	PMID:31888048	PMID: 17720833	PMID:24816108
Bifidobacterium longum longum JCM 1217	Bifidobacterium longum	Bifidobacterium_longum_longum_JCM_1217	0	0	0	0	0	0	0	0	1	1	0	0	1	0	0	0	1	0	1	1	1	1	0	0	0	1	1	1	0	1	1	0	0	1	0	PMID: 34950861	PMID:31888048	PMID: 17720833	PMID:24816108
Bifidobacterium longum longum JDM301	Bifidobacterium longum	Bifidobacterium_longum_longum_JDM301	0	0	0	0	0	0	0	0	1	1	0	0	1	0	0	0	1	0	1	1	0	1	0	0	0	0	1	0	0	1	1	0	0	1	0	PMID: 34950861	PMID:31888048	PMID: 17720833	PMID:24816108
Bifidobacterium longum NCC2705	Bifidobacterium longum	Bifidobacterium_longum_NCC2705	0	0	0	0	0	0	0	0	1	1	0	0	1	0	0	0	1	0	1	1	0	1	0	0	0	0	1	0	0	1	1	0	0	1	0	PMID: 34950861	PMID:31888048	PMID: 17720833	PMID:24816108
Bifidobacterium longum subsp. longum 1 6B	Bifidobacterium longum	Bifidobacterium_longum_subsp_longum_1_6B	0	0	0	0	0	0	0	0	1	1	0	0	1	0	0	0	1	0	1	1	0	1	0	0	0	0	1	0	0	1	1	0	0	1	0	PMID: 34950861	PMID:31888048	PMID: 17720833	PMID:24816108
Bifidobacterium longum subsp. longum 2 2B	Bifidobacterium longum	Bifidobacterium_longum_subsp_longum_2_2B	0	0	0	0	0	0	0	0	1	1	0	0	1	0	0	0	1	0	1	1	0	1	0	0	0	0	1	0	0	1	1	0	0	1	0	PMID: 34950861	PMID:31888048	PMID: 17720833	PMID:24816108
Bifidobacterium longum subsp. longum 35B	Bifidobacterium longum	Bifidobacterium_longum_subsp_longum_35B	0	0	0	0	0	0	0	0	1	1	0	0	1	0	0	0	1	0	1	1	0	1	0	0	0	0	1	0	0	1	1	0	0	1	0	PMID: 34950861	PMID:31888048	PMID: 17720833	PMID:24816108
Bifidobacterium longum subsp. longum 44B	Bifidobacterium longum	Bifidobacterium_longum_subsp_longum_44B	0	0	0	0	0	0	0	0	1	1	0	0	1	0	0	0	1	0	1	1	0	1	0	0	0	0	1	0	0	1	1	0	0	1	0	PMID: 34950861	PMID:31888048	PMID: 17720833	PMID:24816108
Bifidobacterium longum subsp. longum CMCC P0001	Bifidobacterium longum	Bifidobacterium_longum_subsp_longum_CMCC_P0001	0	0	0	0	0	0	0	0	1	1	0	0	1	0	0	0	1	0	1	1	0	1	0	0	0	0	1	0	0	1	1	0	0	1	0	PMID: 34950861	PMID:31888048	PMID: 17720833	PMID:24816108
Bifidobacterium longum subsp. longum F8	Bifidobacterium longum	Bifidobacterium_longum_subsp_longum_F8	0	0	0	0	0	0	0	0	1	1	0	0	1	0	0	0	1	0	1	1	0	1	0	0	0	0	1	0	0	1	1	0	0	1	0	PMID: 34950861	PMID:31888048	PMID: 17720833	PMID:24816108
Bifidobacterium longum subsp. longum KACC 91563	Bifidobacterium longum	Bifidobacterium_longum_subsp_longum_KACC_91563	0	0	0	0	0	0	0	0	1	1	0	0	1	0	0	0	1	0	1	1	0	1	0	0	0	0	1	0	0	1	1	0	0	1	0	PMID: 34950861	PMID:31888048	PMID: 17720833	PMID:24816108
Bifidobacterium longum subsp. longum NCIMB8809	Bifidobacterium longum	Bifidobacterium_longum_subsp_longum_NCIMB8809	0	0	0	0	0	0	0	0	1	1	0	0	1	0	0	0	1	0	1	1	0	1	0	0	0	0	1	0	0	1	1	0	0	1	0	PMID: 34950861	PMID:31888048	PMID: 17720833	PMID:24816108
Bifidobacterium longum infantis 157F NC	Bifidobacterium longum sub. infantis	Bifidobacterium_longum_infantis_157F_NC	1	1	1	1	1	0	1	0	1	1	1	1	1	1	1	0	1	1	1	1	0	1	1	0	0	0	1	0	1	1	1	1	0	1	1	PMID: 34950861	PMID:24013960	PMID:31888048	PMID:34857830	PMID:24816108
Bifidobacterium longum infantis ATCC 15697	Bifidobacterium longum sub. infantis	Bifidobacterium_longum_infantis_ATCC_15697	1	1	1	1	1	1	1	0	1	1	1	1	1	1	1	0	1	1	1	1	1	1	1	1	1	1	1	1	1	1	1	1	1	1	1	PMID: 34950861	PMID:24013960	PMID:31888048	PMID:34857830	PMID:17966141	PMID:23892749	PMID:24816108
Bifidobacterium longum subsp. infantis BT1	Bifidobacterium longum sub. infantis	Bifidobacterium_longum_subsp_infantis_BT1	1	1	1	1	1	0	1	0	1	1	1	1	1	1	1	0	1	1	1	1	0	1	1	0	0	0	1	0	1	1	1	1	0	1	1	PMID: 34950861	PMID:24013960	PMID:31888048	PMID:34857830	PMID:24816108
Bifidobacterium_pseudocatenulatum_DSM_20438	Bifidobacterium pseudocatenulatum	Bifidobacterium_pseudocatenulatum_DSM_20438	1	1	0	0	1	0	0	0	0	0	0	0	0	0	0	0	0	0	0	1	0	0	0	0	0	0	0	0	0	1	0	0	1	0	0	PMID:33382612	PMID:31888048
Bifidobacterium_pseudocatenulatum_ERR1022356	Bifidobacterium pseudocatenulatum	Bifidobacterium_pseudocatenulatum_ERR1022356	1	1	0	0	1	0	0	0	0	0	0	0	0	0	0	0	0	0	0	1	0	0	0	0	0	0	0	0	0	1	0	0	1	0	0	PMID:33382612	PMID:31888048
Bifidobacterium_pseudocatenulatum_ERR1203976	Bifidobacterium pseudocatenulatum	Bifidobacterium_pseudocatenulatum_ERR1203976	1	1	0	0	1	0	0	0	0	0	0	0	0	0	0	0	0	0	0	1	0	0	0	0	0	0	0	0	0	1	0	0	1	0	0	PMID:33382612	PMID:31888048
Bifidobacterium_pseudocatenulatum_ERR1204070	Bifidobacterium pseudocatenulatum	Bifidobacterium_pseudocatenulatum_ERR1204070	1	1	0	0	1	0	0	0	0	0	0	0	0	0	0	0	0	0	0	1	0	0	0	0	0	0	0	0	0	1	0	0	1	0	0	PMID:33382612	PMID:31888048
Bifidobacterium_pseudocatenulatum_ERR2221142	Bifidobacterium pseudocatenulatum	Bifidobacterium_pseudocatenulatum_ERR2221142	1	1	0	0	1	0	0	0	0	0	0	0	0	0	0	0	0	0	0	1	0	0	0	0	0	0	0	0	0	1	0	0	1	0	0	PMID:33382612	PMID:31888048
Bifidobacterium_pseudocatenulatum_IPLA36007	Bifidobacterium pseudocatenulatum	Bifidobacterium_pseudocatenulatum_IPLA36007	1	1	0	0	1	0	0	0	0	0	0	0	0	0	0	0	0	0	0	1	0	0	0	0	0	0	0	0	0	1	0	0	1	0	0	PMID:33382612	PMID:31888048
Enterococcus faecalis ATCC 19433	Enterococcus faecalis	Enterococcus_faecalis_ATCC_19433	1	1	0	0	0	0	0	0	0	0	0	0	0	0	0	0	0	0	0	0	0	0	0	0	0	0	0	0	0	0	0	0	0	0	0	PMID:24013960
Eubacterium ramulus ATCC 29099	Eubacterium ramulus	Eubacterium_ramulus_ATCC_29099	0	0	0	0	0	0	0	0	0	0	0	0	0	0	0	0	0	0	0	1	0	0	0	0	0	0	0	0	0	0	0	0	0	0	0	PMID:32620774
Lactobacillus acidophilus ATCC 4796	Lactobacillus acidophilus	Lactobacillus_acidophilus_ATCC_4796	1	1	0	1	0	0	0	0	0	0	0	0	0	0	0	0	0	0	1	1	0	0	0	0	0	0	0	0	0	1	0	0	1	1	0	PMID: 34950861	PMID:21175746	PMID: 28780103
Lactobacillus acidophilus La 14	Lactobacillus acidophilus	Lactobacillus_acidophilus_La_14	1	1	0	1	0	0	0	0	0	0	0	0	0	0	0	0	0	0	1	1	0	0	0	0	0	0	0	0	0	1	0	0	1	1	0	PMID: 34950861	PMID:21175746	PMID: 28780103
Lactobacillus_acidophilus_NCFM	Lactobacillus acidophilus	Lactobacillus_acidophilus_NCFM	1	1	0	1	0	0	0	0	0	0	0	0	0	0	0	0	0	0	1	1	0	0	0	0	0	0	0	0	0	1	0	0	1	1	0	PMID: 34950861	PMID:21175746	PMID: 28780103
Lacticaseibacillus casei 12A	Lactobacillus casei	Lactobacillus_casei_12A	0	1	0	0	0	0	0	0	1	1	0	0	0	0	0	0	0	0	0	0	0	0	0	0	0	0	0	0	1	1	1	0	1	0	0	PMID:33382612	PMID:29740087	PMID: 24942885
Lacticaseibacillus casei 21/1	Lactobacillus casei	Lactobacillus_casei_21_1	0	1	0	0	0	0	0	0	1	1	0	0	0	0	0	0	0	0	0	0	0	0	0	0	0	0	0	0	1	1	1	0	1	0	0	PMID:33382612	PMID:29740087	PMID: 24942885
Lacticaseibacillus casei A2-362	Lactobacillus casei	Lactobacillus_casei_A2_362	0	1	0	0	0	0	0	0	1	1	0	0	0	0	0	0	0	0	0	0	0	0	0	0	0	0	0	0	1	1	1	0	1	0	0	PMID:33382612	PMID:29740087	PMID: 24942885
Lacticaseibacillus casei BL23	Lactobacillus casei	Lactobacillus_casei_casei_BL23	0	1	0	0	0	0	0	0	1	1	0	0	0	0	0	0	0	0	0	0	1	0	0	0	0	0	0	0	1	1	1	0	1	1	0	PMID:33382612	PMID:29740087	PMID: 26546429	PMID: 24942885
Lactobacillus_casei_ERR2221237	Lactobacillus casei	Lactobacillus_casei_ERR2221237	0	1	0	0	0	0	0	0	1	1	0	0	0	0	0	0	0	0	0	0	0	0	0	0	0	0	0	0	1	1	1	0	1	0	0	PMID:33382612	PMID:29740087	PMID: 24942885
Lactobacillus_casei_ERR2221291	Lactobacillus casei	Lactobacillus_casei_ERR2221291	0	1	0	0	0	0	0	0	1	1	0	0	0	0	0	0	0	0	0	0	0	0	0	0	0	0	0	0	1	1	1	0	1	0	0	PMID:33382612	PMID:29740087	PMID: 24942885
Lactobacillus_casei_ERR2221303	Lactobacillus casei	Lactobacillus_casei_ERR2221303	0	1	0	0	0	0	0	0	1	1	0	0	0	0	0	0	0	0	0	0	0	0	0	0	0	0	0	0	1	1	1	0	1	0	0	PMID:33382612	PMID:29740087	PMID: 24942885
Lactobacillus_casei_ERR2221304	Lactobacillus casei	Lactobacillus_casei_ERR2221304	0	1	0	0	0	0	0	0	1	1	0	0	0	0	0	0	0	0	0	0	0	0	0	0	0	0	0	0	1	1	1	0	1	0	0	PMID:33382612	PMID:29740087	PMID: 24942885
Lactobacillus_casei_ERR2221325	Lactobacillus casei	Lactobacillus_casei_ERR2221325	0	1	0	0	0	0	0	0	1	1	0	0	0	0	0	0	0	0	0	0	0	0	0	0	0	0	0	0	1	1	1	0	1	0	0	PMID:33382612	PMID:29740087	PMID: 24942885
Lactobacillus delbrueckii subsp. bulgaricus 2038	Lactobacillus delbrueckii	Lactobacillus_delbrueckii_subsp_bulgaricus_2038	0	1	0	1	0	0	0	0	0	0	0	0	0	0	0	0	0	0	0	0	0	0	0	0	0	0	0	0	0	0	0	0	0	0	0	PMID: 34950861
Lactobacillus delbrueckii subsp. bulgaricus ATCC 11842	Lactobacillus delbrueckii	Lactobacillus_delbrueckii_subsp_bulgaricus_ATCC_11842	1	1	0	1	0	0	0	0	0	0	0	0	0	0	0	0	0	0	0	0	0	0	0	0	0	0	0	0	0	0	0	0	0	0	0	PMID: 34950861
Lactobacillus delbrueckii subsp. bulgaricus ATCC BAA 365	Lactobacillus delbrueckii	Lactobacillus_delbrueckii_subsp_bulgaricus_ATCC_BAA_365	1	1	0	1	0	0	0	0	0	0	0	0	0	0	0	0	0	0	0	0	0	0	0	0	0	0	0	0	0	0	0	0	0	0	0	PMID: 34950861
Lactobacillus delbrueckii subsp. bulgaricus CNCM I 1519	Lactobacillus delbrueckii	Lactobacillus_delbrueckii_subsp_bulgaricus_CNCM_I_1519	1	1	0	1	0	0	0	0	0	0	0	0	0	0	0	0	0	0	0	0	0	0	0	0	0	0	0	0	0	0	0	0	0	0	0	PMID: 34950861
Lactobacillus delbrueckii subsp. bulgaricus CNCM I 1632	Lactobacillus delbrueckii	Lactobacillus_delbrueckii_subsp_bulgaricus_CNCM_I_1632	1	1	0	1	0	0	0	0	0	0	0	0	0	0	0	0	0	0	0	0	0	0	0	0	0	0	0	0	0	0	0	0	0	0	0	PMID: 34950861
Lactobacillus delbrueckii subsp. bulgaricus ND02	Lactobacillus delbrueckii	Lactobacillus_delbrueckii_subsp_bulgaricus_ND02	1	1	0	1	0	0	0	0	0	0	0	0	0	0	0	0	0	0	0	0	0	0	0	0	0	0	0	0	0	0	0	0	0	0	0	PMID: 34950861
Lactobacillus delbrueckii subsp. delbrueckii DSM 20074	Lactobacillus delbrueckii	Lactobacillus_delbrueckii_subsp_delbrueckii_DSM_20074	1	1	0	1	0	0	0	0	0	0	0	0	0	0	0	0	0	0	0	0	0	0	0	0	0	0	0	0	0	0	0	0	0	0	0	PMID: 34950861
Lactobacillus delbrueckii DSM 20072	Lactobacillus delbrueckii	Lactobacillus_delbrueckii_subsp_lactis_DSM_20072	1	1	0	0	0	0	0	0	0	0	0	0	0	0	0	0	0	0	0	0	0	0	0	0	0	0	0	0	0	0	0	0	0	0	0	PMID:24013960
Lactobacillus delbrueckii ZN7a 9	Lactobacillus delbrueckii	Lactobacillus_delbrueckii_ZN7a_9	1	1	0	1	0	0	0	0	0	0	0	0	0	0	0	0	0	0	0	0	0	0	0	0	0	0	0	0	0	0	0	0	0	0	0	PMID: 34950861
Lactobacillus fermentum 28-3-CHN (575599.3)	Lactobacillus fermentum	Lactobacillus_fermentum_28_3_CHN	0	1	0	0	0	0	0	0	0	0	0	0	0	0	0	0	0	0	0	0	0	0	0	0	0	0	0	0	0	1	0	0	1	0	0	PMID:21175746	PMID:33382612
Lactobacillus fermentum ATCC 14931 (525325.3)	Lactobacillus fermentum	Lactobacillus_fermentum_ATCC_14931	0	1	0	0	0	0	0	0	0	0	0	0	0	0	0	0	0	0	0	0	0	0	0	0	0	0	0	0	0	1	0	0	1	0	0	PMID:21175746	PMID:33382612
Lactobacillus fermentum CECT 5716 (712938.3)	Lactobacillus fermentum	Lactobacillus_fermentum_CECT_5716	0	1	0	0	0	0	0	0	0	0	0	0	0	0	0	0	0	0	0	0	0	0	0	0	0	0	0	0	0	1	0	0	1	0	0	PMID:21175746	PMID:33382612
Lactobacillus fermentum F-6 (767453.3)	Lactobacillus fermentum	Lactobacillus_fermentum_F_6	0	1	0	0	0	0	0	0	0	0	0	0	0	0	0	0	0	0	0	0	0	0	0	0	0	0	0	0	0	1	0	0	1	0	0	PMID:21175746	PMID:33382612
Lactobacillus fermentum IFO 3956 (334390.5)	Lactobacillus fermentum	Lactobacillus_fermentum_IFO_3956	0	1	0	0	0	0	0	0	0	0	0	0	0	0	0	0	0	0	0	0	0	0	0	0	0	0	0	0	0	1	0	0	1	0	0	PMID:21175746	PMID:33382612
Lactobacillus gasseri 202-4	Lactobacillus gasseri	Lactobacillus_gasseri_202_4	0	0	0	0	0	0	0	0	1	1	0	0	0	0	0	0	0	0	0	0	0	0	0	0	0	0	0	0	0	0	1	0	0	1	0	PMID: 27714445
Lactobacillus gasseri 224-1	Lactobacillus gasseri	Lactobacillus_gasseri_224_1	0	0	0	0	0	0	0	0	1	1	0	0	0	0	0	0	0	0	0	0	0	0	0	0	0	0	0	0	0	0	1	0	0	1	0	PMID: 27714445
Lactobacillus gasseri ATCC 33323 = JCM 1131	Lactobacillus gasseri	Lactobacillus_gasseri_ATCC_33323	0	0	0	0	0	0	0	0	1	1	0	0	0	0	0	0	0	0	0	0	0	0	0	0	0	0	0	0	0	0	1	0	0	1	0	PMID: 27714445
Lactobacillus gasseri CECT 5714	Lactobacillus gasseri	Lactobacillus_gasseri_CECT_5714	0	0	0	0	0	0	0	0	1	1	0	0	0	0	0	0	0	0	0	0	0	0	0	0	0	0	0	0	0	0	1	0	0	1	0	PMID: 27714445
Lactobacillus gasseri	Lactobacillus gasseri	Lactobacillus_gasseri_ERR1203930	0	0	0	0	0	0	0	0	1	1	0	0	0	0	0	0	0	0	0	0	0	0	0	0	0	0	0	0	0	0	1	0	0	1	0	PMID: 27714445
Lactobacillus gasseri	Lactobacillus gasseri	Lactobacillus_gasseri_ERR1204024	0	0	0	0	0	0	0	0	1	1	0	0	0	0	0	0	0	0	0	0	0	0	0	0	0	0	0	0	0	0	1	0	0	1	0	PMID: 27714445
Lactobacillus gasseri	Lactobacillus gasseri	Lactobacillus_gasseri_ERR2221164	0	0	0	0	0	0	0	0	1	1	0	0	0	0	0	0	0	0	0	0	0	0	0	0	0	0	0	0	0	0	1	0	0	1	0	PMID: 27714445
Lactobacillus gasseri	Lactobacillus gasseri	Lactobacillus_gasseri_ERR2221406	0	0	0	0	0	0	0	0	1	1	0	0	0	0	0	0	0	0	0	0	0	0	0	0	0	0	0	0	0	0	1	0	0	1	0	PMID: 27714445
Lactobacillus gasseri MV-22	Lactobacillus gasseri	Lactobacillus_gasseri_MV_22	0	0	0	0	0	0	0	0	1	1	0	0	0	0	0	0	0	0	0	0	0	0	0	0	0	0	0	0	0	0	1	0	0	1	0	PMID: 27714445
Lactobacillus gasseri SJ-9E-US	Lactobacillus gasseri	Lactobacillus_gasseri_SJ_9E_US	0	0	0	0	0	0	0	0	1	1	0	0	0	0	0	0	0	0	0	0	0	0	0	0	0	0	0	0	0	0	1	0	0	1	0	PMID: 27714445
Lactobacillus gasseri SV-16A-US	Lactobacillus gasseri	Lactobacillus_gasseri_SV_16A_US	0	0	0	0	0	0	0	0	1	1	0	0	0	0	0	0	0	0	0	0	0	0	0	0	0	0	0	0	0	0	1	0	0	1	0	PMID: 27714445
Lactobacillus johnsonii ATCC 33200	Lactobacillus johnsonii	Lactobacillus_johnsonii_ATCC_33200	0	0	0	0	0	0	0	0	1	1	0	0	0	0	0	0	0	0	0	0	0	0	0	0	0	0	0	0	0	0	1	0	0	1	0	PMID: 27714445
Lactobacillus johnsonii DPC 6026	Lactobacillus johnsonii	Lactobacillus_johnsonii_DPC_6026	0	0	0	0	0	0	0	0	1	1	0	0	0	0	0	0	0	0	0	0	0	0	0	0	0	0	0	0	0	0	1	0	0	1	0	PMID: 27714445
Lactobacillus johnsonii	Lactobacillus johnsonii	Lactobacillus_johnsonii_ERR2221124	0	0	0	0	0	0	0	0	1	1	0	0	0	0	0	0	0	0	0	0	0	0	0	0	0	0	0	0	0	0	1	0	0	1	0	PMID: 27714445
Lactobacillus johnsonii	Lactobacillus johnsonii	Lactobacillus_johnsonii_ERR2221205	0	0	0	0	0	0	0	0	1	1	0	0	0	0	0	0	0	0	0	0	0	0	0	0	0	0	0	0	0	0	1	0	0	1	0	PMID: 27714445
Lactobacillus johnsonii FI9785	Lactobacillus johnsonii	Lactobacillus_johnsonii_FI9785	0	0	0	0	0	0	0	0	1	1	0	0	0	0	0	0	0	0	0	0	0	0	0	0	0	0	0	0	0	0	1	0	0	1	0	PMID: 27714445
Lactobacillus johnsonii NCC 533	Lactobacillus johnsonii	Lactobacillus_johnsonii_NCC_533	0	0	0	0	0	0	0	0	1	1	0	0	0	0	0	0	0	0	0	0	0	0	0	0	0	0	0	0	0	0	1	0	0	1	0	PMID: 27714445
Lactobacillus johnsonii pf01	Lactobacillus johnsonii	Lactobacillus_johnsonii_pf01	0	0	0	0	0	0	0	0	1	1	0	0	0	0	0	0	0	0	0	0	0	0	0	0	0	0	0	0	0	0	1	0	0	1	0	PMID: 27714445
Lacticaseibacillus casei 32G	Lactobacillus casei	Lactobacillus_paracasei_32G	0	1	0	0	0	0	0	0	1	1	0	0	0	0	0	0	0	0	0	0	0	0	0	0	0	0	0	0	1	1	1	0	1	0	0	PMID:33382612	PMID:29740087	PMID: 27714445	PMID: 24942885
Lacticaseibacillus casei BD-II	Lactobacillus casei	Lactobacillus_paracasei_BD_II	0	1	0	0	0	0	0	0	1	1	0	0	0	0	0	0	0	0	0	0	0	0	0	0	0	0	0	0	1	1	1	0	1	0	0	PMID:33382612	PMID:29740087	PMID: 27714445	PMID: 24942885
Lacticaseibacillus casei CRF28	Lactobacillus casei	Lactobacillus_paracasei_CRF28	0	1	0	0	0	0	0	0	1	1	0	0	0	0	0	0	0	0	0	0	0	0	0	0	0	0	0	0	1	1	1	0	1	0	0	PMID:33382612	PMID:29740087	PMID: 27714445	PMID: 24942885
Lacticaseibacillus casei Lc-10	Lactobacillus casei	Lactobacillus_paracasei_Lc_10	0	1	0	0	0	0	0	0	1	1	0	0	0	0	0	0	0	0	0	0	0	0	0	0	0	0	0	0	1	1	1	0	1	0	0	PMID:33382612	PMID:29740087	PMID: 27714445	PMID: 24942885
Lacticaseibacillus casei LC2W	Lactobacillus casei	Lactobacillus_paracasei_LC2W	0	1	0	0	0	0	0	0	1	1	0	0	0	0	0	0	0	0	0	0	0	0	0	0	0	0	0	0	1	1	1	0	1	0	0	PMID:33382612	PMID:29740087	PMID: 27714445	PMID: 24942885
Lacticaseibacillus casei Lpc-37	Lactobacillus casei	Lactobacillus_paracasei_LPC_37	0	1	0	0	0	0	0	0	1	1	0	0	0	0	0	0	0	0	0	0	0	0	0	0	0	0	0	0	1	1	1	0	1	0	0	PMID:33382612	PMID:29740087	PMID: 27714445	PMID: 24942885
Lacticaseibacillus casei M36	Lactobacillus casei	Lactobacillus_paracasei_M36	0	1	0	0	0	0	0	0	1	1	0	0	0	0	0	0	0	0	0	0	0	0	0	0	0	0	0	0	1	1	1	0	1	0	0	PMID:33382612	PMID:29740087	PMID: 27714445	PMID: 24942885
Lacticaseibacillus casei T71499	Lactobacillus casei	Lactobacillus_paracasei_T71499	0	1	0	0	0	0	0	0	1	1	0	0	0	0	0	0	0	0	0	0	0	0	0	0	0	0	0	0	1	1	1	0	1	0	0	PMID:33382612	PMID:29740087	PMID: 27714445	PMID: 24942885
Lacticaseibacillus casei UCD174	Lactobacillus casei	Lactobacillus_paracasei_UCD174	0	1	0	0	0	0	0	0	1	1	0	0	0	0	0	0	0	0	0	0	0	0	0	0	0	0	0	0	1	1	1	0	1	0	0	PMID:33382612	PMID:29740087	PMID: 27714445	PMID: 24942885
Lacticaseibacillus casei UW1	Lactobacillus casei	Lactobacillus_paracasei_UW1	0	1	0	0	0	0	0	0	1	1	0	0	0	0	0	0	0	0	0	0	0	0	0	0	0	0	0	0	1	1	1	0	1	0	0	PMID:33382612	PMID:29740087	PMID: 27714445	PMID: 24942885
Lacticaseibacillus casei str. Zhang	Lactobacillus casei	Lactobacillus_paracasei_Zhang	0	1	0	0	0	0	0	0	1	1	0	0	0	0	0	0	0	0	0	0	0	0	0	0	0	0	0	0	1	1	1	0	1	0	0	PMID:33382612	PMID:29740087	PMID: 27714445	PMID: 24942885
Lactiplantibacillus plantarum 16	Lactobacillus plantarum	Lactobacillus_plantarum_16	1	1	0	1	0	0	0	0	0	0	0	0	0	0	0	0	0	0	0	1	0	0	0	0	0	0	0	0	0	1	0	0	1	1	0	PMID:21175746	PMID:33382612
Lactiplantibacillus plantarum	Lactobacillus plantarum	Lactobacillus_plantarum_ERR2221349	1	1	0	1	0	0	0	0	0	0	0	0	0	0	0	0	0	0	0	1	0	0	0	0	0	0	0	0	0	1	0	0	1	1	0	PMID:21175746	PMID:33382612
Lactiplantibacillus plantarum IPLA88	Lactobacillus plantarum	Lactobacillus_plantarum_IPLA88	1	1	0	1	0	0	0	0	0	0	0	0	0	0	0	0	0	0	0	1	0	0	0	0	0	0	0	0	0	1	0	0	1	1	0	PMID:21175746	PMID:33382612
Lactiplantibacillus plantarum JDM1	Lactobacillus plantarum	Lactobacillus_plantarum_JDM1	1	1	0	1	0	0	0	0	0	0	0	0	0	0	0	0	0	0	0	1	0	0	0	0	0	0	0	0	0	1	0	0	1	1	0	PMID:21175746	PMID:33382612
Lactiplantibacillus plantarum subsp. plantarum ATCC 14917 = JCM 1149 = CGMCC 1.2437	Lactobacillus plantarum	Lactobacillus_plantarum_subsp_plantarum_ATCC_14917	1	1	0	1	0	0	0	0	0	0	0	0	0	0	0	0	0	0	0	1	0	0	0	0	0	0	0	0	0	1	0	0	1	1	0	PMID:21175746	PMID:33382612
Lactiplantibacillus plantarum subsp. plantarum NC8	Lactobacillus plantarum	Lactobacillus_plantarum_subsp_plantarum_NC8	1	1	0	1	0	0	0	0	0	0	0	0	0	0	0	0	0	0	0	1	0	0	0	0	0	0	0	0	0	1	0	0	1	1	0	PMID:21175746	PMID:33382612
Lactiplantibacillus plantarum subsp. plantarum P-8	Lactobacillus plantarum	Lactobacillus_plantarum_subsp_plantarum_P_8	1	1	0	1	0	0	0	0	0	0	0	0	0	0	0	0	0	0	0	1	0	0	0	0	0	0	0	0	0	1	0	0	1	1	0	PMID:21175746	PMID:33382612
Lactiplantibacillus plantarum ST-III	Lactobacillus plantarum	Lactobacillus_plantarum_subsp_plantarum_ST_III	1	1	0	1	0	0	0	0	0	0	0	0	0	0	0	0	0	0	0	1	0	0	0	0	0	0	0	0	0	1	0	0	1	1	0	PMID:21175746	PMID:33382612
Lactiplantibacillus plantarum UCMA 3037	Lactobacillus plantarum	Lactobacillus_plantarum_UCMA_3037	1	1	0	1	0	0	0	0	0	0	0	0	0	0	0	0	0	0	0	1	0	0	0	0	0	0	0	0	0	1	0	0	1	1	0	PMID:21175746	PMID:33382612
Lactiplantibacillus plantarum WCFS1	Lactobacillus plantarum	Lactobacillus_plantarum_WCFS1	1	1	0	1	0	0	0	0	0	0	0	0	0	0	0	0	0	0	0	1	0	0	0	0	0	0	0	0	0	1	0	0	1	1	0	PMID:21175746	PMID:33382612
Lactiplantibacillus plantarum ZJ316	Lactobacillus plantarum	Lactobacillus_plantarum_ZJ316	1	1	0	1	0	0	0	0	0	0	0	0	0	0	0	0	0	0	0	1	0	0	0	0	0	0	0	0	0	1	0	0	1	1	0	PMID:21175746	PMID:33382612
Limosilactobacillus reuteri subsp. rodentium	Lactobacillus reuteri	Lactobacillus_reuteri_100_23	0	1	0	0	0	0	0	0	0	0	0	0	0	0	0	0	0	0	0	0	0	0	0	0	0	0	0	0	0	1	0	0	1	0	0	PMID:21175746	PMID:33382612
Limosilactobacillus reuteri subsp. suis	Lactobacillus reuteri	Lactobacillus_reuteri_ATCC_53608	0	1	0	0	0	0	0	0	0	0	0	0	0	0	0	0	0	0	0	0	0	0	0	0	0	0	0	0	0	1	0	0	1	0	0	PMID:21175746	PMID:33382612
Limosilactobacillus reuteri CF48-3A	Lactobacillus reuteri	Lactobacillus_reuteri_CF48_3A	0	1	0	0	0	0	0	0	0	0	0	0	0	0	0	0	0	0	0	0	0	0	0	0	0	0	0	0	0	1	0	0	1	0	0	PMID:21175746	PMID:33382612
Limosilactobacillus reuteri subsp. reuteri	Lactobacillus reuteri	Lactobacillus_reuteri_DSM_20016	0	1	0	0	0	0	0	0	0	0	0	0	0	0	0	0	0	0	0	0	0	0	0	0	0	0	0	0	0	1	0	0	1	0	0	PMID:21175746	PMID:33382612
Limosilactobacillus reuteri	Lactobacillus reuteri	Lactobacillus_reuteri_ERR2221127	0	1	0	0	0	0	0	0	0	0	0	0	0	0	0	0	0	0	0	0	0	0	0	0	0	0	0	0	0	1	0	0	1	0	0	PMID:21175746	PMID:33382612
Limosilactobacillus reuteri	Lactobacillus reuteri	Lactobacillus_reuteri_ERR2221204	0	1	0	0	0	0	0	0	0	0	0	0	0	0	0	0	0	0	0	0	0	0	0	0	0	0	0	0	0	1	0	0	1	0	0	PMID:21175746	PMID:33382612
Limosilactobacillus reuteri F275	Lactobacillus reuteri	Lactobacillus_reuteri_F275_JCM_1112	0	1	0	0	0	0	0	0	0	0	0	0	0	0	0	0	0	0	0	0	0	0	0	0	0	0	0	0	0	1	0	0	1	0	0	PMID:21175746	PMID:33382612
Limosilactobacillus reuteri	Lactobacillus reuteri	Lactobacillus_reuteri_I49	0	1	0	0	0	0	0	0	0	0	0	0	0	0	0	0	0	0	0	0	0	0	0	0	0	0	0	0	0	1	0	0	1	0	0	PMID:21175746	PMID:33382612
Limosilactobacillus reuteri I5007	Lactobacillus reuteri	Lactobacillus_reuteri_I5007	0	1	0	0	0	0	0	0	0	0	0	0	0	0	0	0	0	0	0	0	0	0	0	0	0	0	0	0	0	1	0	0	1	0	0	PMID:21175746	PMID:33382612
Limosilactobacillus reuteri subsp. murium	Lactobacillus reuteri	Lactobacillus_reuteri_lpuph	0	1	0	0	0	0	0	0	0	0	0	0	0	0	0	0	0	0	0	0	0	0	0	0	0	0	0	0	0	1	0	0	1	0	0	PMID:21175746	PMID:33382612
Limosilactobacillus reuteri mlc3	Lactobacillus reuteri	Lactobacillus_reuteri_mlc3	0	1	0	0	0	0	0	0	0	0	0	0	0	0	0	0	0	0	0	0	0	0	0	0	0	0	0	0	0	1	0	0	1	0	0	PMID:21175746	PMID:33382612
Limosilactobacillus reuteri MM2-3	Lactobacillus reuteri	Lactobacillus_reuteri_MM2_3	0	1	0	0	0	0	0	0	0	0	0	0	0	0	0	0	0	0	0	0	0	0	0	0	0	0	0	0	0	1	0	0	1	0	0	PMID:21175746	PMID:33382612
Limosilactobacillus reuteri MM4-1A	Lactobacillus reuteri	Lactobacillus_reuteri_MM4_1A	0	1	0	0	0	0	0	0	0	0	0	0	0	0	0	0	0	0	0	0	0	0	0	0	0	0	0	0	0	1	0	0	1	0	0	PMID:21175746	PMID:33382612
Limosilactobacillus reuteri SD2112	Lactobacillus reuteri	Lactobacillus_reuteri_SD2112_ATCC_55730	0	1	0	0	0	0	0	0	0	0	0	0	0	0	0	0	0	0	0	0	0	0	0	0	0	0	0	0	0	1	0	0	1	0	0	PMID:21175746	PMID:33382612
Lacticaseibacillus rhamnosus ATCC 21052	Lactobacillus rhamnosus	Lactobacillus_rhamnosus_ATCC_21052	0	1	0	0	0	0	0	0	1	1	0	0	0	0	0	0	0	0	0	0	0	0	0	0	0	0	0	0	0	1	1	0	1	1	0	PMID:33382612	PMID: 27714445	PMID: 20622495
Lacticaseibacillus rhamnosus ATCC 8530	Lactobacillus rhamnosus	Lactobacillus_rhamnosus_ATCC_8530	0	1	0	0	0	0	0	0	1	1	0	0	0	0	0	0	0	0	0	0	0	0	0	0	0	0	0	0	0	1	1	0	1	1	0	PMID:33382612	PMID: 27714445	PMID: 20622495
Lacticaseibacillus rhamnosus	Lactobacillus rhamnosus	Lactobacillus_rhamnosus_ERR1203919	0	1	0	0	0	0	0	0	1	1	0	0	0	0	0	0	0	0	0	0	0	0	0	0	0	0	0	0	0	1	1	0	1	1	0	PMID:33382612	PMID: 27714445	PMID: 20622495
Lacticaseibacillus rhamnosus	Lactobacillus rhamnosus	Lactobacillus_rhamnosus_ERR2221226	0	1	0	0	0	0	0	0	1	1	0	0	0	0	0	0	0	0	0	0	0	0	0	0	0	0	0	0	0	1	1	0	1	1	0	PMID:33382612	PMID: 27714445	PMID: 20622495
Lacticaseibacillus rhamnosus GG	Lactobacillus rhamnosus	Lactobacillus_rhamnosus_GG_ATCC_53103	0	1	0	0	0	0	0	0	0	0	0	0	0	0	0	0	0	0	0	0	0	0	0	0	0	0	0	0	0	1	0	0	1	1	1	PMID:33382612	PMID: 27714445	PMID: 20622495	PMID: 25819967
Lacticaseibacillus rhamnosus HN001	Lactobacillus rhamnosus	Lactobacillus_rhamnosus_HN001	0	1	0	0	0	0	0	0	1	1	0	0	0	0	0	0	0	0	0	0	0	0	0	0	0	0	0	0	0	1	1	0	1	1	0	PMID:33382612	PMID: 27714445	PMID: 20622495
Lacticaseibacillus rhamnosus Lc 705	Lactobacillus rhamnosus	Lactobacillus_rhamnosus_Lc_705	0	1	0	0	0	0	0	0	1	1	0	0	0	0	0	0	0	0	0	0	0	0	0	0	0	0	0	0	0	1	1	0	1	1	0	PMID:33382612	PMID: 27714445	PMID: 20622495
Lacticaseibacillus rhamnosus LMS2-1	Lactobacillus rhamnosus	Lactobacillus_rhamnosus_LMS2_1	0	1	0	0	0	0	0	0	1	1	0	0	0	0	0	0	0	0	0	0	0	0	0	0	0	0	0	0	0	1	1	0	1	1	0	PMID:33382612	PMID: 27714445	PMID: 20622495
Lacticaseibacillus rhamnosus LRHMDP2	Lactobacillus rhamnosus	Lactobacillus_rhamnosus_LRHMDP2	0	1	0	0	0	0	0	0	1	1	0	0	0	0	0	0	0	0	0	0	0	0	0	0	0	0	0	0	0	1	1	0	1	1	0	PMID:33382612	PMID: 27714445	PMID: 20622495
Lacticaseibacillus rhamnosus LRHMDP3	Lactobacillus rhamnosus	Lactobacillus_rhamnosus_LRHMDP3	0	1	0	0	0	0	0	0	1	1	0	0	0	0	0	0	0	0	0	0	0	0	0	0	0	0	0	0	0	1	1	0	1	1	0	PMID:33382612	PMID: 27714445	PMID: 20622495
Lacticaseibacillus rhamnosus R0011	Lactobacillus rhamnosus	Lactobacillus_rhamnosus_R0011	0	1	0	0	0	0	0	0	1	1	0	0	0	0	0	0	0	0	0	0	0	0	0	0	0	0	0	0	0	1	1	0	1	1	0	PMID:33382612	PMID: 27714445	PMID: 20622495
Ligilactobacillus salivarius CECT 5713	Lactobacillus salivarius	Lactobacillus_salivarius_CECT_5713	0	1	0	0	0	0	0	0	0	0	0	0	0	0	0	0	0	0	0	0	0	0	0	0	0	0	0	0	0	1	0	0	1	0	0	PMID:33382612
Ligilactobacillus salivarius	Lactobacillus salivarius	Lactobacillus_salivarius_ERR2221215	0	1	0	0	0	0	0	0	0	0	0	0	0	0	0	0	0	0	0	0	0	0	0	0	0	0	0	0	0	1	0	0	1	0	0	PMID:33382612
Ligilactobacillus salivarius	Lactobacillus salivarius	Lactobacillus_salivarius_ERR2221301	0	1	0	0	0	0	0	0	0	0	0	0	0	0	0	0	0	0	0	0	0	0	0	0	0	0	0	0	0	1	0	0	1	0	0	PMID:33382612
Ligilactobacillus salivarius	Lactobacillus salivarius	Lactobacillus_salivarius_ERR2221323	0	1	0	0	0	0	0	0	0	0	0	0	0	0	0	0	0	0	0	0	0	0	0	0	0	0	0	0	0	1	0	0	1	0	0	PMID:33382612
Ligilactobacillus salivarius GJ-24	Lactobacillus salivarius	Lactobacillus_salivarius_GJ_24	0	1	0	0	0	0	0	0	0	0	0	0	0	0	0	0	0	0	0	0	0	0	0	0	0	0	0	0	0	1	0	0	1	0	0	PMID:33382612
Ligilactobacillus salivarius DSM 20555 = ATCC 11741	Lactobacillus salivarius	Lactobacillus_salivarius_HO66_ATCC_11741	0	1	0	0	0	0	0	0	0	0	0	0	0	0	0	0	0	0	0	0	0	0	0	0	0	0	0	0	0	1	0	0	1	0	0	PMID:33382612
Ligilactobacillus salivarius NIAS840	Lactobacillus salivarius	Lactobacillus_salivarius_NIAS840	0	1	0	0	0	0	0	0	0	0	0	0	0	0	0	0	0	0	0	0	0	0	0	0	0	0	0	0	0	1	0	0	1	0	0	PMID:33382612
Ligilactobacillus salivarius UCC118	Lactobacillus salivarius	Lactobacillus_salivarius_salivarius_UCC118	0	1	0	0	0	0	0	0	0	0	0	0	0	0	0	0	0	0	0	0	0	0	0	0	0	0	0	0	0	1	0	0	1	0	0	PMID:33382612
Lacticaseibacillus zeae DSM 20178 = KCTC 3804	Lacticaseibacillus zeae	Lactobacillus_zeae_DSM_20178_KCTC_3804	0	0	0	0	0	0	0	0	1	1	0	0	0	0	0	0	0	0	0	0	0	0	0	0	0	0	0	0	0	0	1	0	0	1	0	PMID: 27714445
Leuconostoc mesenteroides subsp. cremoris ATCC 19254	Leuconostoc mesenteroides subsp. Cremoris	Leuconostoc_mesenteroides_subsp_cremoris_ATCC_19254	0	0	0	0	0	0	0	0	0	0	0	0	0	0	0	0	0	0	0	0	0	0	0	0	0	0	0	0	0	1	0	0	1	1	0	PMID:21175746
Roseburia hominis A2-183	Roseburia hominis	Roseburia_hominis_A2_183	0	0	0	0	0	0	0	0	1	1	0	0	0	0	0	0	0	0	0	1	0	0	0	0	0	0	0	0	0	0	1	0	0	1	0	PMID:32620774
Roseburia inulinivorans DSM 16841	Roseburia inulinivorans	Roseburia_inulinivorans_DSM_16841	0	0	0	0	0	0	0	0	1	1	0	0	0	0	0	0	0	0	0	0	0	0	0	0	0	0	0	0	0	0	1	0	0	1	0	PMID:32620774
[Ruminococcus] gnavus	Ruminococcus gnavus	Blautia_gnavus_ERR1022310	1	0	0	0	0	0	0	0	0	0	0	0	0	0	0	0	0	0	0	0	0	0	0	0	0	0	0	0	0	1	0	0	0	0	1	doi.org/10.1101/2023.03.10.532136
[Ruminococcus] gnavus	Ruminococcus gnavus	Blautia_gnavus_ERR1203926	1	0	0	0	0	0	0	0	0	0	0	0	0	0	0	0	0	0	0	0	0	0	0	0	0	0	0	0	0	1	0	0	0	0	1	doi.org/10.1101/2023.03.10.532136
[Ruminococcus] gnavus	Ruminococcus gnavus	Blautia_gnavus_ERR171257	1	0	0	0	0	0	0	0	0	0	0	0	0	0	0	0	0	0	0	0	0	0	0	0	0	0	0	0	0	1	0	0	0	0	1	doi.org/10.1101/2023.03.10.532136
[Ruminococcus] gnavus	Ruminococcus gnavus	Blautia_gnavus_ERR2221233	1	0	0	0	0	0	0	0	0	0	0	0	0	0	0	0	0	0	0	0	0	0	0	0	0	0	0	0	0	1	0	0	0	0	1	doi.org/10.1101/2023.03.10.532136
[Ruminococcus] gnavus ATCC 29149	Ruminococcus gnavus	Ruminococcus_gnavus_ATCC_29149	1	0	0	0	0	0	0	0	0	0	0	0	0	0	0	0	0	0	0	0	0	0	0	0	0	0	0	0	0	1	0	0	0	0	1	doi.org/10.1101/2023.03.10.532136
Streptococcus thermophilus CNRZ1066	Streptococcus thermophilus	Streptococcus_thermophilus_CNRZ1066	0	0	0	0	0	0	0	0	0	0	0	0	0	0	0	0	0	0	0	0	0	0	0	0	0	0	0	0	0	1	0	0	1	1	0	PMID:21175746
Streptococcus thermophilus JIM 8232	Streptococcus thermophilus	Streptococcus_thermophilus_JIM_8232	0	0	0	0	0	0	0	0	0	0	0	0	0	0	0	0	0	0	0	0	0	0	0	0	0	0	0	0	0	1	0	0	1	1	0	PMID:21175746
Streptococcus thermophilus LMD-9	Streptococcus thermophilus	Streptococcus_thermophilus_LMD_9	0	0	0	0	0	0	0	0	0	0	0	0	0	0	0	0	0	0	0	0	0	0	0	0	0	0	0	0	0	1	0	0	1	1	0	PMID:21175746
Streptococcus thermophilus LMG 18311	Streptococcus thermophilus	Streptococcus_thermophilus_LMG_18311	0	0	0	0	0	0	0	0	0	0	0	0	0	0	0	0	0	0	0	0	0	0	0	0	0	0	0	0	0	1	0	0	1	1	0	PMID:21175746
Streptococcus thermophilus MN-ZLW-002	Streptococcus thermophilus	Streptococcus_thermophilus_MN_ZLW_002	0	0	0	0	0	0	0	0	0	0	0	0	0	0	0	0	0	0	0	0	0	0	0	0	0	0	0	0	0	1	0	0	1	1	0	PMID:21175746
Streptococcus thermophilus ND03	Streptococcus thermophilus	Streptococcus_thermophilus_ND03	0	0	0	0	0	0	0	0	0	0	0	0	0	0	0	0	0	0	0	0	0	0	0	0	0	0	0	0	0	1	0	0	1	1	0	PMID:21175746
