# Supplementary material for: Personalized modeling of gut microbiome metabolism throughout the first year of life
Source: Commun Med (Lond). 2024 Dec 30;4:281. doi: 10.1038/s43856-024-00715-4 (PMC11686179; doi:10.1038/s43856-024-00715-4)
Supplement: Supplementary file 5 — Supplementary Data 3 [file 43856_2024_715_MOESM5_ESM.xlsx]

## Sheet: Data_S3a
Supplementary Data 3: Metabolites and reactions formulated for the human milk oligosaccharide degradation module.
a) Metabolites
Metabolite ID	Description	Abbreviation	Neutral formula	Charged formula	Charge	KEGG ID	PubChem ID	HMDB ID
2fuclac	2-Fucosyllactose		C18H32O15	C18H32O15	0	G00268
3fuclac	3-Fucosyllactose		C18H32O15	C18H32O15	0	G00313
3slac	3-Sialyllactose		C23H39NO19	C23H38NO19	-1	G00436	123914	HMDB0000825
3sln	3-Sialyllactosamine		C23H40N2O18	C23H40N2O18	0		53477870	HMDB0006607
6slac	6-Sialyllactose		C23H39NO19	C23H38NO19	-1	G00265	643987	HMDB0006569
dflnh_a	Difucosyllacto-N-hexaose a		C52H88N2O39	C52H88N2O39	0		124202089	HMDB06622
dfuclac	Difucosyllactose		C24H42O19	C24H42O19	0			HMDB0006587
dslac	Disialyllactose	DSL	C34H56N2O27	C34H54N2O27	-2			HMDB0006692
dslacnttr	Disialyllacto-N-tetraose		C48H79N3O37	C48H77N3O37	-2		3085216	HMDB0006594
fuclachx	Monofucosyllacto-N-hexaose		C46H78N2O35	C46H77N2O35	-1	G00680		HMDB0006612
fucneulacnhx	monofucosyl-monosialyl-lacto-N-hexaose		C57H95N3O43	C57H94N3O43	-1
glctnb	Galacto-N-biose	GNB	C14H25NO11	C14H25NO11	0		129661805
glctnbp	Galacto-N-biose phosphate		C14H26NO14P	C14H24NO14P	-2
lacdfucttr	Lactodifucotetraose	LDFT	C24H42O19	C24H42O19	0	G00335
lacndfuchx	Lacto-N-difucohexaose		C38H65NO29	C38H65NO29	0	G00891
lacndfucpt_ii	Lacto-N-difucopentaose II	LNDFH II	C38H65NO29	C38H65NO29	0			HMDB0001986
lacnfucpt	Lacto-N-fucopentaose		C32H55NO25	C32H55NO25	0	G00557
lacnfucpt_i	Lacto-N-fucopentaose I	LNFP I	C32H55NO25	C32H55NO25	0	G00535	53477883	HMDB06705
lacnfucpt_ii	Lacto-N-fucopentaose II	LNFP II	C32H55NO25	C32H55NO25	0	G00623	168012	HMDB0006577
lacnfucpt_iii	Lacto-N-fucopentaose III		C32H55NO25	C32H55NO25	0	G00557	53477857	HMDB0006576
lacnfucpt_v	Lacto-N-fucopentaose V		C32H55NO25	C32H55NO25	0	G00899	53477884	HMDB0006706
lacnhx	Lacto-N-hexaose	LNH	C40H68N2O31	C40H68N2O31	0	G00993	53477866	HMDB0006602
lacnnhx	Lacto-N-neohexaose	LNnH	C40H68N2O31	C40H68N2O31	0	G00555		HMDB0006610
lacnnttr	Lacto-N-neotetraose	LNnT	C26H45NO21	C26H45NO21	0	G00536
lacnttr	Lacto-N-tetraose	LNT	C26H45NO21	C26H45NO21	0	C06371
lctnb	Lacto-N-biose	LNB	C14H25NO11	C14H25NO11	0	C06372
lctnbp	Lacto-N-biose phosphate		C14H25NO11	C14H25NO11	0	C06372
lntri_i	Lacto-N-triose I		C20H35NO16	C20H35NO16	0		22609086	HMDB0039750
lntri_ii	Lacto-N-triose II		C20H35NO16	C20H35NO16	0		53477860	HMDB0006592
naclacn	N-acetyllactosamine		C14H25NO11	C14H25NO11	0	C00611		HMDB0001542
naclacn6p	N-acetyllactosamine-6-phosphate		C14H25NO14P	C14H24NO14P	-2
neulacnttr	Sialyllacto-N-tetraose a		C37H62N2O29	C37H61N2O29	-1			HMDB06589
neulacnttr_b	Sialyllacto-N-tetraose b		C37H62N2O29	C37H61N2O29	-1	G00391	53477864	HMDB0006600
neulacnttr_c	Sialyllacto-N-tetraose c		C37H62N2O29	C37H61N2O29	-1	G11147	4418533	HMDB06593

## Sheet: Data_S3b
Supplementary Data 3: Metabolites and reactions formulated for the human milk oligosaccharide degradation module.
b) Reactions
Reaction ID	Description	Formula	References	EC Number
2FUCLAC_FUCASEe	alpha-fucosidase, 2-fucosyllactose (extracellular)	2fuclac[e] + h2o[e] -> fuc_L[e] + lcts[e]	PMID: 22036470	3.2.1.51
3FUCLAC_FUCASEe	alpha-fucosidase, 3-fucosyllactose (extracellular)	3fuclac[e] + h2o[e] -> fuc_L[e] + lcts[e]	PMID: 22036470	3.2.1.51
3SLAC_SIASEe	3-Sialyllactose , Exo-alpha-sialidase	3slac[e] + h2o[e] -> acnam[e] + lcts[e]	PMID: 34950861
6PGALSZ3	6-phospho-beta-galactosidase, N-acetyllactosamine	h2o[c] + naclacn6p[c] -> dgal6p[c] + acgam[c]	PMID:29740087
6SLAC_SIASEe	6-Sialyllactose Exo-alpha-sialidase	6slac[e] + h2o[e] -> acnam[e] + lcts[e]	PMID: 34950861
DFLNH_a_FUCASEe	alpha-fucosidase, difucosyllacto-N-hexaose a (extracellular)	dflnh_a[e] + 2 h2o[e] -> 2 fuc_L[e] + lacnhx[e]	PMID: 22036470	3.2.1.51
DFUCLAC_FUCASEe	alpha-fucosidase, difucosyllactose (extracellular)	dfuclac[e] + 2 h2o[e] -> 2 fuc_L[e] + lcts[e]	PMID: 34950861	3.2.1.51
DSLAC_SIASEe	Exo-alpha-sialidase , disialyllactose (extracellular)	dslac[e] + 2 h2o[e] -> 2 acnam[e] + lcts[e]	PMID: 34950861
DSLACNTTR_SIASEe	Exo-alpha-sialidase , disialyllacto-N-tetraose (extracellular)	dslacnttr[e] + 2 h2o[e] -> 2 acnam[e] + lacnttr[e]	PMID: 34950861
EX_2fuclac(e)	2-Fucosyllactose exchange	2fuclac[e] <=>
EX_3fuclac(e)	3-Fucosyllactose exchange	3fuclac[e] <=>
EX_3slac(e)	3-Sialyllactose exchange	3slac[e] <=>
EX_6slac(e)	6-Sialyllactose exchange	6slac[e] <=>
EX_dflnh_a(e)	Difucosyllacto-N-hexaose a exchange	dflnh_a[e] <=>
EX_dfuclac(e)	Difucosyllactose exchange	dfuclac[e] <=>
EX_dslac(e)	Disialyllactose exchange	dslac[e] <=>
EX_dslacnttr(e)	disialyllacto-N-tetraose exchange	dslacnttr[e] <=>
EX_fuclachx(e)	Monofucosyllacto-N-hexaose exchange	fuclachx[e] <=>
EX_fucneulacnhx(e)	Monofucosyl-monosialyl-lacto-N-hexaose exchange	fucneulacnhx[e] <=>
EX_glctnb(e)	Galacto-N-biose exchange	glctnb[e] <=>
EX_lacdfucttr(e)	Lactodifucotetraose exchange	lacdfucttr[e] <=>
EX_lacndfuchx(e)	Lacto-N-difucohexaose exchange	lacndfuchx[e] <=>
EX_lacndfucpt_ii(e)	Lacto-N-difucopentaose_II exchange	lacndfucpt_ii[e] <=>
EX_lacnfucpt_i(e)	Lacto-N-fucopentaose_I exchange	lacnfucpt_i[e] <=>
EX_lacnfucpt_ii(e)	Lacto-N-fucopentaose_II exchange	lacnfucpt_ii[e] <=>
EX_lacnfucpt_iii(e)	Lacto-N-fucopentaose_III exchange	lacnfucpt_iii[e] <=>
EX_lacnfucpt_v(e)	Lacto-N-fucopentaose_V exchange	lacnfucpt_v[e] <=>
EX_lacnfucpt(e)	Lacto-N-fucopentaose exchange	lacnfucpt[e] <=>
EX_lacnhx(e)	Lacto-N-hexaose exchange	lacnhx[e] <=>
EX_lacnnhx(e)	Lacto-N-neohexaose exchange	lacnnhx[e] <=>
EX_lacnnttr(e)	Lacto-N-neotetraose exchange	lacnnttr[e] <=>
EX_lacnttr(e)	Lacto-N-tetraose exchange	lacnttr[e] <=>
EX_lctnb(e)	Lacto-N-biose exchange	lctnb[e] <=>
EX_lntri_i(e)	Lacto-N-triose I exchange	lntri_i[e] <=>
EX_lntri_ii(e)	Lacto-N-triose II exchange	lntri_ii[e] <=>
EX_naclacn(e)	N-acetyllactosamine exchange	naclacn[e] <=>
EX_neulacnttr_b(e)	Sialyllacto-N-tetraose b exchange	neulacnttr_b[e] <=>
EX_neulacnttr_c(e)	Sialyllacto-N-tetraose c exchange	neulacnttr_c[e] <=>
EX_neulacnttr(e)	Sialyllacto-N-tetraose exchange	neulacnttr[e] <=>
FUCLACHX_FUCASEe	alpha-fucosidase, monofucosyllacto-N-hexaose (extracellular)	fuclachx[e] + h2o[e] + h[e] -> fuc_L[e] + lacnhx[e]	PMID: 22036470	3.2.1.51
FUCNEULACNHX_DEGe	monofucosyl-monosialyl-lacto-N-hexaose degradation by alpha-fucosidase, sialidase, N-acetylglutaminidase and beta-galactosidase	2 fucneulacnhx[e] + 8 h2o[e] -> 2 fuc_L[e] + 2 acnam[e] + 2 acgam[e] + 2 gal[e] + lacnttr[e] + lacnnttr[e]	PMID:23892749
LACDFUCTTR_FUCASEe	alpha-fucosidase, Lactodifucotetraose (extracellular)	lacdfucttr[e] + h2o[e] -> fuc_L[e] + 2fuclac[e]
LACNDFUCHX_FUCASEe	alpha-fucosidase, Lacto-N-difucohexaose (extracellular)	lacndfuchx[e] + h2o[e] -> fuc_L[e] + lacnfucpt[e]
LACNDFUCPT_II_FUCASEe	1,3-1,4-alpha-fucosidase, Lacto-N-difucopentaose_II (extracellular)	lacndfucpt_ii[e] + 2 h2o[e] -> 2 fuc_L[e] + lacnttr[e]
LACNFUCPT_FUCASEe	alpha-fucosidase, Lacto-N-fucopentaose (extracellular)	lacnfucpt[e] + h2o[e] -> fuc_L[e] + lacnttr[e]
LACNFUCPT_I_FUCASEe	1-2 alpha-fucosidase, Lacto-N-fucopentaose_I (extracellular)	lacnfucpt_i[e] + h2o[e] -> fuc_L[e] + lacnttr[e]	PMID: 34950861
LACNFUCPT_II_FUCASEe	1,3-ñ1,4-alpha-fucosidase, Lacto-N-fucopentaose_II (extracellular)	lacnfucpt_ii[e] + h2o[e] -> fuc_L[e] + lacnttr[e]	PMID: 34950861
LACNFUCPT_III_FUCASEe	1,3-1,4-alpha-fucosidase, Lacto-N-fucopentaose_III (extracellular)	lacnfucpt_iii[e] + h2o[e] -> fuc_L[e] + lacnttr[e]	PMID: 34950861
LACNFUCPT_V_FUCASEe	1-2 alpha-fucosidase, Lacto-N-fucopentaose_V (extracellular)	lacnfucpt_v[e] + h2o[e] -> fuc_L[e] + lacnttr[e]	PMID: 34950861
LACNHX_DEGc	beta-N-Acetylglucosaminidase, Lacto-N-hexaose	lacnhx[c] + 2 h2o[c] -> lcts[c] + lctnb[c] + naclacn[c]	PMID: 34950861
LACNHX_DEGe	Lacto-N-hexaose degradation by Lacto-N-biosidase, beta-galactosidase and beta-N-Acetylglucosaminidase	lacnhx[e] + 3 h2o[e] -> lcts[e] + acgam[e] + gal[e] + lctnb[e]	PMID: 34950861
LACNHXabc	Lacto-N-hexaose transport via ABC system	atp[c] + lacnhx[e] + h2o[c] -> lacnhx[c] + adp[c] + pi[c] + h[c]	PMID: 34950861
LACNNHX_DEGe	Lacto-N-neohexaose degradation by Lacto-N-biosidase , beta-galactosidase and beta-N-Acetylglucosaminidase	lacnnhx[e] + 4 h2o[e] -> lcts[e] + 2 acgam[e] + 2 gal[e]	PMID: 34950861
LACNNTTR_DEGc	lacto-N-neotetraose, degradation by beta-N-Acetylglucosaminidase ,intracellular	lacnnttr[c] + h2o[c] -> lntri_ii[c] + gal[c]	PMID: 34950861
LACNNTTR_DEGe	lacto-N-neotetraose, degradation by beta-galactosidase , extracellular	lacnnttr[e] + h2o[e] -> lntri_ii[e] + gal[e]	PMID: 34950861
LACNNTTRabc	Lacto-N-neotetraose transport via ABC system	atp[c] + lacnnttr[e] + h2o[c] -> lacnnttr[c] + adp[c] + pi[c] + h[c]	PMID: 34950861
LACNTTR_DEG_BB	Lacto-N-tetraose degradation by N-acetylglucosaminidase, intracellular, B. breve specific	lacnttr[c] + h2o[c] -> lntri_ii[c] + gal[c]	PMID: 34950861
LACNTTR_DEGe	Lacto-N-tetraose degradation by N-acetylglucosaminidase, extracellular	lacnttr[e] + 2 h2o[e] -> lctnb[e] + lcts[e]	PMID: 34950861
LACNTTR_DEG_BI	Lacto-N-tetraose degradation by beta-galactosidase, extracellular, B. infantis specific	lacnttr[e] + h2o[e] -> lntri_ii[e] + gal[e]	PMID: 34950861
LACNTTRabc	Lacto-N-tetraose transport via ABC system	atp[c] + lacnttr[e] + h2o[c] -> lacnttr[c] + adp[c] + pi[c] + h[c]	PMID: 34950861
LACZe	b-galactosidase, extracellular	h2o[e] + lcts[e] -> gal[e] + glc_D[e]	PMID: 34950861	3.2.1.23
GLCTNBabc	Galacto-N-biose transport via ABC system	atp[c] + glctnb[e] + h2o[c] -> glctnb[c] + adp[c] + pi[c] + h[c]	PMID: 34950861
LCTNBabc	Lacto-N-biose transport via ABC system	atp[c] + lctnb[e] + h2o[c] -> lctnb[c] + adp[c] + pi[c] + h[c]	PMID: 34950861
NACLACNabc	N-acetyllactosamine transport via ABC system	atp[c] + naclacn[e] + h2o[c] -> naclacn[c] + adp[c] + pi[c] + h[c]	PMID: 34857830		Assumed pathway in Bifidobacterium
NACLACNK	N-acetyllactosamine kinase	naclacn[c] + atp[c] -> naclacn6p[c] + adp[c] + h[c]	PMID: 34857830		Assumed pathway in Bifidobacterium
GLCNBHc	Galacto-N-biose phosphate hydrolase, cytoplasmic	h2o[c] + glctnbp[c] -> dgal6p[c] + acgal[c]	PMID: 24942885
LCTNBHc	Lacto-N-biose hydrolase, cytoplasmic	h2o[c] + lctnbp[c] -> dgal6p[c] + acgam[c]	PMID: 34950861
GLCTNBpts	Galacto-N-biose transport via PTS system	pep[c] + glctnb[e] -> pyr[c] + glctnbp[c]	PMID: 24942885
LCTNBpts	Lacto-N-biose transport via PTS system	pep[c] + lctnb[e] -> pyr[c] + lctnbp[c]	PMID: 34950861
GLCNBPTc	Galacto-N-biose phosphorylase	glctnb[c] + pi[c] -> gal1p[c] + acgal[c]	PMID: 32620774	2.4.1.211
LNBP	Lacto-N-biose phosphorylase	lctnb[c] + pi[c] -> gal1p[c] + acgam[c]	PMID: 9889079	2.4.1.211
LNTRI_I_DEGe	beta-N-Acetylglucosaminidase, Lacto-N-triose I	lntri_i[e] + h2o[e] -> lcts[e] + acgam[e]	PMID: 26546429
LNTRI_II_DEGc	beta-N-Acetylglucosaminidase, Lacto-N-triose II	lntri_ii[c] + h2o[c] -> lcts[c] + acgam[c]	PMID: 34950861
LNTRI_II_DEGe	beta-N-Acetylglucosaminidase, Lacto-N-triose II	lntri_ii[e] + h2o[e] -> lcts[e] + acgam[e]	PMID: 34950861,PMID: 26546429
NACLACNpts	N-acetyllactosamine transport via PEP:Pyr PTS	naclacn[e] + pep[c] -> naclacn6p[c] + pyr[c]	PMID:29740087
NEULACNTTR_B_SIASEe	sialidase, Sialyllacto-N-tetraose b	neulacnttr_b[e] + h2o[e] -> lacnttr[e] + acnam[e]	PMID: 34950861
NEULACNTTR_C_SIASEe	sialidase, Sialyllacto-N-tetraose c	neulacnttr_c[e] + h2o[e] -> lacnttr[e] + acnam[e]	PMID: 34950861
NEULACNTTR_SIASEe	sialidase, Sialyllacto-N-tetraose	neulacnttr[e] + h2o[e] -> lacnttr[e] + acnam[e]	PMID: 34950861
