# Supplementary material for: Personalized modeling of gut microbiome metabolism throughout the first year of life
Source: Commun Med (Lond). 2024 Dec 30;4:281. doi: 10.1038/s43856-024-00715-4 (PMC11686179; doi:10.1038/s43856-024-00715-4)
Supplement: Supplementary file 6 — Supplementary Data 4 [file 43856_2024_715_MOESM6_ESM.xlsx]

## Sheet: Data_S4
Supplementary Data 4: Constraints used to simulate the infant diets.
Shown is the uptake rate in mmol/person/day.
a) Breast milk diets						b) Formula-based diets
Exchange reaction ID	5 days	1 month	6 months	1 year		Exchange reaction ID	5 days	1 month	6 months	1 year
EX_arachd(e)	0.1	0.13	0.161289	0.191885		EX_ascb_L(e)	1.6597	2.489	4.35683	4.56429
EX_ascb_L(e)	0.046368	0.069552	0.633219	4.37049		EX_avite1(e)	0.101299	0.151949	0.26591	0.278573
EX_avite1(e)	0.101299	0.151949	0.266549	0.280143		EX_ca2(e)	0.06288	0.09432	0.16506	0.173572
EX_ca2(e)	0.1	0.13	0.161527	0.193664		EX_caro(e)	0.1	0.13	0.16	0.19
EX_caro(e)	0.1	0.13	0.162494	0.197276		EX_chol(e)	7.4784	11.2176	19.6308	20.5656
EX_crvnc(e)	0.1	0.13	0.16	0.712169		EX_cu2(e)	0.045984	0.068	0.120708	0.1265
EX_cu2(e)	0.1	0.13	0.162194	0.241755		EX_ddca(e)	0.1	0.13	0.16	0.19
EX_dca(e)	0.1	0.13	4932.08	16300.6		EX_fe3(e)	1.04	1.944	2.7342	2.8644
EX_fe3(e)	1.04	1.944	3.18053	7.63407		EX_fol(e)	0.1	0.13	0.16	0.19
EX_h2o(e)	45000	45000	45001.8	45013.2		EX_h2o(e)	45000	45000	45000	45000
EX_hdca(e)	0.1	0.13	1.86879	6.14956		EX_hdca(e)	0.1	0.13	0.16	0.19
EX_k(e)	87.16	130.744	228.965	241.854		EX_k(e)	87.16	130.744	228.8	239.699
EX_lnlc(e)	0.1	0.13	0.507981	3.1474		EX_lnlc(e)	0.1	0.13	0.16	0.19
EX_mg2(e)	0.612	0.918	1.60722	1.68756		EX_mg2(e)	79.98	119.97	209.95	219.95
EX_na1(e)	3.34061	5.0109	9.50101	13.9654		EX_mn2(e)	0.1	0.13	0.16	0.19
EX_ncam(e)	0.1	0.13	0.16	0.472291		EX_na1(e)	33.838	50.7528	88.8174	93.0468
EX_ocdcea(e)	0.1	0.13	0.321493	1.80941		EX_ncam(e)	0.1	0.13	0.16	0.19
EX_octa(e)	0.12816	0.19224	0.336672	0.355053		EX_ocdcea(e)	0.1	0.13	0.16	0.19
EX_pi(e)	0.1248	0.1872	0.327667	0.344014		EX_pi(e)	44.016	66.024	115.542	121.044
EX_pnto_R(e)	0.1	0.13	0.16	0.19009		EX_pnto_R(e)	0.066624	0.099936	0.174888	0.183
EX_pydxn(e)	0.1	0.13	0.16008	0.190582		EX_pydxn(e)	0.1	0.13	0.16	0.19
EX_retinol(e)	0.1	0.13	0.160055	0.190341		EX_retinol(e)	0.10176	0.0864	0.267	0.2804
EX_ribflv(e)	0.1	0.13	0.161835	0.205869		EX_ribflv(e)	0.1	0.13	0.16	0.19
EX_thm(e)	0.1	0.13	0.160002	0.190011		EX_thm(e)	0.1	0.1	0.1	0.1
EX_zn2(e)	0.1	0.13	0.16	0.19		EX_2fuclac(e)	1.2	1.8	3.15	3.3
EX_2fuclac(e)	1.2	1.8	3.15	3.3		EX_btn(e)	0.1	0.13	0.16	0.19
EX_3fuclac(e)	1.008	1.512	2.646	2.772		EX_adocbl(e)	0.1	0.13	0.16	0.19
EX_3gallac(e)	0.1	0.13	0.16	0.19		EX_cobalt2(e)	1	1	1	1
EX_3sl(e)	0.069	0.10368	0.18144	0.19008		EX_cit(e)	1.296	1.944	3.402	3.564
EX_3sl_3fuclac(e)	0.0720816	0.108122	0.189214	0.198224		EX_cl(e)	59.57	89.352	156.375	163.822
EX_3sln(e)	0.1	0.13	0.16	0.19		EX_crn(e)	0.1	0.13	0.16	0.19
EX_6gallac(e)	0.1	0.13	0.16	0.19		EX_i(e)	0.1	0.13	0.16	0.19
EX_6sl(e)	0.05	0.0856	0.14	0.15708		EX_inost(e)	4.32	6.485	11.3501	11.8906
EX_ac(e)	0.1	0.13	0.16	0.19		EX_iodine(e)	0.1	0.13	0.16	0.19
EX_acetone(e)	0.1	0.13	0.16	0.19		EX_kesto(e)	0.1	0.13	0.16	0.19
EX_acgam(e)	0.098064	0.147096	0.257418	0.269676		EX_lcts(e)	81.6	122.4	214.2	224.4
EX_acnam(e)	0.1	0.13	0.16	0.19		EX_M03140(e)	0.1	0.13	0.16	0.19
EX_acrn(e)	0.1	0.13	0.16	0.19		EX_M03145(e)	0.1	0.13	0.16	0.19
EX_adn(e)	0.1	0.13	0.16	0.19		EX_M03159(e)	0.1	0.13	0.16	0.19
EX_akg(e)	0.1	0.13	0.16	0.19		EX_sel(e)	0.1	0.13	0.16	0.19
EX_ala_L(e)	0.11088	0.16632	0.29106	0.30492		EX_so4(e)	0.1	0.13	0.16	0.19
EX_asn_L(e)	0.1	0.13	0.16	0.19		EX_taur(e)	0.0912	0.1368	0.2394	0.2508
EX_asp_L(e)	0.1	0.13	0.16	0.19		EX_zn(e)	0.372	0.558	0.9765	1.02
EX_bgly(e)	0.1	0.13	0.16	0.19		EX_5mthf(e)	0	0	1.90861e-06	1.10018e-05
EX_C02356(e)	0.1	0.13	0.16	0.19		EX_arachd(e)	0	0	0.00329534	0.00790881
EX_C08261(e)	0.1	0.13	0.16	0.19		EX_but(e)	0	0	0	1.05486
EX_adocbl(e)	0.1	0.13	0.16	0.19		EX_CE2510(e)	0	0	0.00807737	0.0233436
EX_cobalt2(e)	1	1	1	1		EX_chsterol(e)	0	0	0.00517259	0.0440963
EX_CE5655(e)	0.1	0.13	0.16	0.19		EX_crvnc(e)	0	0	0.00152681	0.00366434
EX_cholp(e)	0.2736	0.4104	0.7182	0.7524		EX_dca(e)	0	0	0	0.522169
EX_cit(e)	1.296	1.944	3.402	3.564		EX_fe2(e)	0	0	0.00219357	0.0517549
EX_cl(e)	59.57	89.352	156.375	163.822		EX_hdcea(e)	0	0	0.0276243	0.363535
EX_creat(e)	0.1	0.13	0.16	0.19		EX_nac(e)	0	0	0.000724807	0.00455922
EX_crtn(e)	0.1	0.13	0.16	0.19		EX_ocdca(e)	0	0	0.126998	1.44416
EX_cytd(e)	0.1	0.13	0.16	0.19		EX_octa(e)	0	0	0	0.282291
EX_etha(e)	0.1	0.13	0.16	0.19		EX_phyQ(e)	0	0	8.20953e-06	2.23088e-05
EX_strch1(e)	0.1	0.13	0.16	0.19		EX_pydam(e)	0	0	6.69815e-05	0.000814219
EX_sucr(e)	0.1	0.13	0.16	0.19		EX_pydx(e)	0	0	6.77985e-05	0.000824151
EX_for(e)	0.1	0.13	0.16	0.19		EX_thf(e)	0	0	1.97333e-06	1.13748e-05
EX_fru(e)	0.1	0.13	0.16	0.19		EX_ttdca(e)	0	0	0.00879651	1.4803
EX_fuc_L(e)	0.08736	0.13104	0.22932	0.24024		EX_vitd3(e)	0	0	1.29992e-07	3.11982e-07
EX_fum(e)	0.1	0.13	0.16	0.19		EX_zn2(e)	0	0	0.00183542	0.0158688
EX_g3pc(e)	0.22608	0.33912	0.59346	0.62172		EX_arach(e)	0	0	0	0.0039323
EX_gal(e)	0.0044304	0.066456	0.116298	0.121836		EX_docosac(e)	0	0	0	0.00360744
EX_gbside_hs(e)	0.1	0.13	0.16	0.19		EX_ala_L(e)	0.1	0.13	0.16	0.19
EX_gd3_hs(e)	0.1	0.13	0.16	0.19		EX_arg_L(e)	0.1	0.13	0.16	0.19
EX_glc_D(e)	0.72	1.08	1.89	1.98		EX_asn_L(e)	0.1	0.13	0.16	0.19
EX_gln_L(e)	0.29568	0.44352	0.77616	0.81312		EX_asp_L(e)	0.1	0.13	0.16	0.19
EX_glu_D(e)	0.768	1.152	2.016	2.112		EX_cys_L(e)	0.1	0.13	0.16	0.19
EX_glyb(e)	0.1	0.13	0.16	0.19		EX_gln_L(e)	0.1	0.13	0.16	0.19
EX_gsn(e)	0.1	0.13	0.16	0.19		EX_glu_L(e)	0.1	0.13	0.16	0.19
EX_HC00342(e)	0.1	0.13	0.16	0.19		EX_gly(e)	0.1	0.13	0.16	0.19
EX_his_L(e)	0.1	0.13	0.16	0.19		EX_his_L(e)	0.1	0.13	0.16	0.19
EX_hxan(e)	0.1	0.13	0.16	0.19		EX_ile_L(e)	0.1	0.13	0.16	0.19
EX_ile_L(e)	0.1	0.13	0.16	0.19		EX_leu_L(e)	0.1	0.13	0.16	0.19
EX_inost(e)	0.4152	0.6228	1.0899	1.1418		EX_lys_L(e)	0.1	0.13	0.16	0.19
EX_ins(e)	0.1	0.13	0.16	0.19		EX_met_L(e)	0.1	0.13	0.16	0.19
EX_iodine(e)	0.1	0.13	0.16	0.19		EX_phe_L(e)	0.1	0.13	0.16	0.19
EX_lac_L(e)	0.1	0.13	0.16	0.19		EX_pro_L(e)	0.1	0.13	0.16	0.19
EX_lcts(e)	81.6	122.4	214.2	224.4		EX_ser_L(e)	0.1	0.13	0.16	0.19
EX_leu_L(e)	0.1	0.13	0.16	0.19		EX_thr_L(e)	0.1	0.13	0.16	0.19
EX_lys_L(e)	0.1	0.13	0.16	0.19		EX_trp_L(e)	0.1	0.13	0.16	0.19
EX_M03140(e)	0.1	0.13	0.16	0.19		EX_tyr_L(e)	0.1	0.13	0.16	0.19
EX_M03145(e)	0.1	0.13	0.16	0.19		EX_val_L(e)	0.1	0.13	0.16	0.19
EX_man(e)	0.1	0.13	0.16	0.19
EX_meoh(e)	0.1	0.13	0.16	0.19
EX_pcreat(e)	0.1	0.13	0.16	0.19
EX_phe_L(e)	0.1	0.13	0.16	0.19
EX_dslacnttr(e)	0.122366	0.18355	0.321212	0.336508
EX_lacdfucttr(e)	0.12768	0.19152	0.33516	0.35112
EX_lacnfucpt_i(e)	0.09072	0.13608	0.23814	0.24948
EX_lacnfucpt_ii(e)	0.1008	0.1512	0.23814	0.2772
EX_lacnfucpt_iii(e)	0.11184	0.16776	0.29358	0.30756
EX_lacnfucpt_v(e)	0.0449769	0.0674654	0.118065	0.123687
EX_lacnnttr(e)	0.05808	0.1512	0.15246	0.15972
EX_lacnttr(e)	0.24288	0.36432	0.63756	0.66792
EX_lctnb(e)	0.1	0.13	0.16	0.19
EX_naclacn(e)	8.38896	12.5834	22.021	23.0696
EX_neulacnttr(e)	0.0610282	0.0915	0.16019	0.167827
EX_neulacnttr_b(e)	0.1	0.13	0.16	0.19
EX_6slac(e)	0.1	0.13	0.16	0.19
EX_3slac(e)	0.1	0.13	0.16	0.19
EX_lacndfuchx(e)	0.1	0.13	0.16	0.19
EX_dflnh_a(e)	0.1	0.13	0.16	0.19
EX_neulacnttr_b(e)	0.1	0.13	0.16	0.19
EX_lacnnhx(e)	0.1	0.13	0.16	0.19
EX_lacndfucpt_ii(e)	0.1	0.13	0.16	0.19
EX_lntrii_i(e)	0.1	0.13	0.16	0.19
EX_lntri_ii(e)	0.1	0.13	0.16	0.19
EX_lacnhx(e)	0.1	0.13	0.16	0.19
EX_fuclachx(e)	0.1	0.13	0.16	0.19
EX_neulacnttr_c(e)	0.1	0.13	0.16	0.19
EX_dfuclac(e)	0.1	0.13	0.16	0.19
EX_dslac(e)	0.1	0.13	0.16	0.19
EX_fucneulacnhx(e)	0.1	0.13	0.16	0.19
EX_pro_L(e)	0.1	0.13	0.16	0.19
EX_pyr(e)	0.1	0.13	0.16	0.19
EX_spc_hs(e)	0.1	0.13	0.16	0.19
EX_succ(e)	0.1	0.1	0.1	0.1
EX_taur(e)	0.1	0.13	0.16	0.19
EX_thr_L(e)	0.04632	0.06948	0.12159	0.12742
EX_tmndnc(e)	0.1	0.13	0.16	0.19
EX_trp_L(e)	0.1	0.13	0.16	0.19
EX_tyr_L(e)	0.1	0.13	0.16	0.19
EX_urate(e)	0.09648	0.14472	0.25326	0.26532
EX_urea(e)	2.16	3.24	5.67	5.94
EX_uri(e)	0.1	0.13	0.16	0.19
EX_vacc(e)	0.46464	0.69696	1.21968	1.27776
EX_val_L(e)	0.1	0.13	0.16	0.19
EX_5mthf(e)	0	0	1.90861e-06	1.10018e-05
EX_but(e)	0	0	0	1.05486
EX_CE2510(e)	0	0	0.00807737	0.0233436
EX_chol(e)	0	0	0.0470381	0.307639
EX_chsterol(e)	0	0	0.00517259	0.0440963
EX_ddca(e)	0	0	0.1	0.54636
EX_fe2(e)	0	0	0.00219357	0.0517549
EX_fol(e)	0	0	1.98688e-06	1.14529e-05
EX_hdcea(e)	0	0	0.0276243	0.363535
EX_nac(e)	0	0	0.1	0.00455922
EX_ocdca(e)	0	0	0.126998	1.44416
EX_phyQ(e)	0	0	8.20953e-06	2.23088e-05
EX_pydam(e)	0	0	6.69815e-05	0.000814219
EX_pydx(e)	0	0	6.77985e-05	0.000824151
EX_thf(e)	0	0	1.97333e-06	1.13748e-05
EX_ttdca(e)	0	0	0.00879651	1.4803
EX_vitd3(e)	0	0	1.29992e-07	3.11982e-07
EX_arach(e)	0	0	0	0.0039323
EX_docosac(e)	0	0	0	0.00360744
EX_mn2(e)	0	0	0	0.00309876
EX_arg_L(e)	0.1	0.13	0.16	0.19
EX_cys_L(e)	0.1	0.13	0.16	0.19
EX_glu_L(e)	0.1	0.13	0.16	0.19
EX_gly(e)	0.1	0.13	0.16	0.19
EX_met_L(e)	0.1	0.13	0.16	0.19
EX_ser_L(e)	0.1	0.13	0.16	0.19
