# Supplementary material for: Personalized modeling of gut microbiome metabolism throughout the first year of life
Source: Commun Med (Lond). 2024 Dec 30;4:281. doi: 10.1038/s43856-024-00715-4 (PMC11686179; doi:10.1038/s43856-024-00715-4)
Supplement: Supplementary file 7 — Supplementary Data 5 [file 43856_2024_715_MOESM7_ESM.xlsx]

## Sheet: Data_S5
Supplementary Data 5: Features of the personalized infant and maternal gut microbiome community models generated in this study.
Infant gut microbiome samples and associated metadata was retrieved from Busi et al, ISME Commun 2021. Maternal gut microbiomes were retrieved from Wampach et al, Nat Comm 2018.
Sample ID	Study ID	Time point	Reactions	Metabolites	Microbes	Stratification	Delivery mode	Feeding type	Gender	Antibiotic treatment around delivery	Birth weight (g)	Gestational age (weeks)	Gestational age category	Small for gestational age (SGA)	V1, V2, and V3	V4, V5, and V6	Maternal gut microbiome sample
V3_C005	C005	5 days	46411	42621	34	VD	Vaginal	Breast	Male	-	2730	37 +1 days	early term	No	*PRJNA595749	PRJNA595749	NA
V3_C009	C009	5 days	32008	28835	20	VD	Vaginal	Breast	Female	-	3310	39 + 6 days	full term	No	*PRJNA595749	PRJNA595749	NA
V3_C010	C010	5 days	44016	39746	26	VD	Vaginal	Breast	Female	Cephalosporin	4700	40 + 4 days	full term	No	*PRJNA595749	PRJNA595749	NA
V3_C016	C016	5 days	34925	31841	27	CSD	Elective Caesarean section	Breast	Male	-	3850	38 + 5 days	early term	No	*PRJNA595749	PRJNA595749	NA
V3_C018	C018	5 days	42301	38476	24	VD	Vaginal	Breast	Female	-	3800	38 + 6 days	early term	No	*PRJNA595749	PRJNA595749	NA
V3_C019	C019	5 days	53161	48216	38	CSD	Elective Caesarean section	Breast	Male	-	3440	40 + 6 days	full term	No	*PRJNA595749	PRJNA595749	NA
V3_C100	C100	5 days	45367	41392	32	VD	Vaginal	Breast	Female	Penicillin	3730	40 + 6 days	full term	No	PRJNA379120	PRJNA379120	M_C100
V3_C101	C101	5 days	30239	27700	20	CSD	Emergent Caesarean section	Formula	Male	Clindamycin	1970	35 + 6 days	late preterm	Yes	PRJNA379120	PRJNA379120	M_C101
V3_C105	C105	5 days	50811	45836	28	VD	Vaginal	Breast	Male	-	3000	38	early term	No	PRJNA379120	PRJNA595749	M_C105
V3_C106	C106	5 days	57240	52351	37	VD	Vaginal	Breast	Male	-	2700	37 + 5 days	early term	No	PRJNA379120	PRJNA379120	M_C106
V3_C110	C110	5 days	49741	45724	34	VD	Vaginal	Breast	Male	-	3430	38 + 4 days	early term	No	PRJNA379120	PRJNA595749	M_C110
V3_C111	C111	5 days	55581	50295	34	VD	Vaginal	Breast	Female	Penicillin	3850	39 + 5 days	full term	No	PRJNA379120	PRJNA379120	M_C111
V3_C112	C112	5 days	59900	54744	42	CSD	Elective Caesarean section	Breast	Male	Cephalosporin	3970	37 + 5 days	early term	No	PRJNA379120	PRJNA379120	NA
V3_C113	C113	5 days	38264	35152	32	CSD	Elective Caesarean section	Breast	Female	Cephalosporin	2560	39	full term	Yes	PRJNA379120	PRJNA379120	NA
V3_C114	C114	5 days	48615	44143	36	CSD	Elective Caesarean section	Breast	Female	Cephalosporin	2560	39	full term	Yes	PRJNA379120	PRJNA379120	M_C114
V3_C117	C117	5 days	48923	44506	30	VD	Vaginal	Breast	Male	-	3670	39 + 4 days	full term	No	PRJNA379120	PRJNA379120	M_C117
V3_C119	C119	5 days	39677	35575	24	CSD	Elective Caesarean section	Breast	Female	Cephalosporin	1900	38 + 4 days	early term	Yes	PRJNA379120	PRJNA595749	M_C119
V3_C120	C120	5 days	52392	47959	39	CSD	Elective Caesarean section	Combined	Male	Cephalosporin	3050	38 + 2 days	early term	No	PRJNA379120	PRJNA379120	NA
V4_C005	C005	1 month	65390	59247	44	VD	Vaginal	Breast	Male	-	2730	37 +1 days	early term	No	*PRJNA595749	PRJNA595749	NA
V4_C009	C009	1 month	46411	41861	33	VD	Vaginal	Breast	Female	-	3310	39 + 6 days	full term	No	*PRJNA595749	PRJNA595749	NA
V4_C010	C010	1 month	57689	53398	37	VD	Vaginal	Breast	Female	Cephalosporin	4700	40 + 4 days	full term	No	*PRJNA595749	PRJNA595749	NA
V4_C016	C016	1 month	77660	70860	58	CSD	Elective Caesarean section	Breast	Male	-	3850	38 + 5 days	early term	No	*PRJNA595749	PRJNA595749	NA
V4_C018	C018	1 month	46816	42328	33	VD	Vaginal	Breast	Female	-	3800	38 + 6 days	early term	No	*PRJNA595749	PRJNA595749	NA
V4_C019	C019	1 month	74395	68663	56	CSD	Elective Caesarean section	Breast	Male	-	3440	40 + 6 days	full term	No	*PRJNA595749	PRJNA595749	NA
V4_C100	C100	1 month	46026	41556	30	VD	Vaginal	Breast	Female	Penicillin	3730	40 + 6 days	full term	No	PRJNA379120	PRJNA379120	M_C100
V4_C101	C101	1 month	53306	48358	36	CSD	Emergent Caesarean section	Formula	Male	Clindamycin	1970	35 + 6 days	late preterm	Yes	PRJNA379120	PRJNA379120	M_C101
V4_C105	C105	1 month	67857	63025	50	VD	Vaginal	Breast	Male	-	3000	38	early term	No	PRJNA379120	PRJNA595749	M_C105
V4_C106	C106	1 month	63560	58844	42	VD	Vaginal	Breast	Male	-	2700	37 + 5 days	early term	No	PRJNA379120	PRJNA379120	M_C106
V4_C110	C110	1 month	26516	23395	17	VD	Vaginal	Breast	Male	-	3430	38 + 4 days	early term	No	PRJNA379120	PRJNA595749	M_C110
V4_C111	C111	1 month	58392	53264	36	VD	Vaginal	Breast	Female	Penicillin	3850	39 + 5 days	full term	No	PRJNA379120	PRJNA379120	M_C111
V4_C112	C112	1 month	61521	54986	39	CSD	Elective Caesarean section	Breast	Male	Cephalosporin	3970	37 + 5 days	early term	No	PRJNA379120	PRJNA379120	NA
V4_C113	C113	1 month	69290	62575	50	CSD	Elective Caesarean section	Breast	Female	Cephalosporin	2560	39	full term	Yes	PRJNA379120	PRJNA379120	NA
V4_C114	C114	1 month	41782	38429	29	CSD	Elective Caesarean section	Breast	Female	Cephalosporin	2560	39	full term	Yes	PRJNA379120	PRJNA379120	M_C114
V4_C117	C117	1 month	73141	67152	50	VD	Vaginal	Breast	Male	-	3670	39 + 4 days	full term	No	PRJNA379120	PRJNA379120	M_C117
V4_C119	C119	1 month	75096	67763	54	CSD	Elective Caesarean section	Breast	Female	Cephalosporin	1900	38 + 4 days	early term	Yes	PRJNA379120	PRJNA595749	M_C119
V4_C120	C120	1 month	38319	34341	25	CSD	Elective Caesarean section	Combined	Male	Cephalosporin	3050	38 + 2 days	early term	No	PRJNA379120	PRJNA379120	NA
V5_C005	C005	6 months	50343	45073	31	VD	Vaginal	Breast	Male	-	2730	37 +1 days	early term	No	*PRJNA595749	PRJNA595749	NA
V5_C009	C009	6 months	83150	73911	52	VD	Vaginal	Breast	Female	-	3310	39 + 6 days	full term	No	*PRJNA595749	PRJNA595749	NA
V5_C010	C010	6 months	57671	52112	37	VD	Vaginal	Breast	Female	Cephalosporin	4700	40 + 4 days	full term	No	*PRJNA595749	PRJNA595749	NA
V5_C018	C018	6 months	52267	47552	38	VD	Vaginal	Breast	Female	-	3800	38 + 6 days	early term	No	*PRJNA595749	PRJNA595749	NA
V5_C019	C019	6 months	86924	80027	67	CSD	Elective Caesarean section	Breast	Male	-	3440	40 + 6 days	full term	No	*PRJNA595749	PRJNA595749	NA
V5_C100	C100	6 months	45119	40491	27	VD	Vaginal	Breast	Female	Penicillin	3730	40 + 6 days	full term	No	PRJNA379120	PRJNA379120	M_C100
V5_C101	C101	6 months	86410	78913	70	CSD	Emergent Caesarean section	Formula	Male	Clindamycin	1970	35 + 6 days	late preterm	Yes	PRJNA379120	PRJNA379120	M_C101
V5_C105	C105	6 months	62743	57518	42	VD	Vaginal	Breast	Male	-	3000	38	early term	No	PRJNA379120	PRJNA595749	M_C105
V5_C106	C106	6 months	74625	68090	51	VD	Vaginal	Breast	Male	-	2700	37 + 5 days	early term	No	PRJNA379120	PRJNA379120	M_C106
V5_C110	C110	6 months	64505	59814	52	VD	Vaginal	Breast	Male	-	3430	38 + 4 days	early term	No	PRJNA379120	PRJNA595749	M_C110
V5_C111	C111	6 months	66990	61663	46	VD	Vaginal	Breast	Female	Penicillin	3850	39 + 5 days	full term	No	PRJNA379120	PRJNA379120	M_C111
V5_C112	C112	6 months	88648	81579	70	CSD	Elective Caesarean section	Breast	Male	Cephalosporin	3970	37 + 5 days	early term	No	PRJNA379120	PRJNA379120	NA
V5_C113	C113	6 months	90701	83534	69	CSD	Elective Caesarean section	Breast	Female	Cephalosporin	2560	39	full term	Yes	PRJNA379120	PRJNA379120	NA
V5_C114	C114	6 months	46552	42029	32	CSD	Elective Caesarean section	Breast	Female	Cephalosporin	2560	39	full term	Yes	PRJNA379120	PRJNA379120	M_C114
V5_C117	C117	6 months	67002	62197	52	VD	Vaginal	Breast	Male	-	3670	39 + 4 days	full term	No	PRJNA379120	PRJNA379120	M_C117
V5_C119	C119	6 months	72337	65912	58	CSD	Elective Caesarean section	Breast	Female	Cephalosporin	1900	38 + 4 days	early term	Yes	PRJNA379120	PRJNA595749	M_C119
V5_C120	C120	6 months	44445	40516	30	CSD	Elective Caesarean section	Combined	Male	Cephalosporin	3050	38 + 2 days	early term	No	PRJNA379120	PRJNA379120	NA
V6_C005	C005	1 year	81007	74376	61	VD	Vaginal	Breast	Male	-	2730	37 +1 days	early term	No	*PRJNA595749	PRJNA595749	NA
V6_C009	C009	1 year	90360	82335	67	VD	Vaginal	Breast	Female	-	3310	39 + 6 days	full term	No	*PRJNA595749	PRJNA595749	NA
V6_C010	C010	1 year	65090	59143	43	VD	Vaginal	Breast	Female	Cephalosporin	4700	40 + 4 days	full term	No	*PRJNA595749	PRJNA595749	NA
V6_C016	C016	1 year	78762	71810	55	CSD	Elective Caesarean section	Breast	Male	-	3850	38 + 5 days	early term	No	*PRJNA595749	PRJNA595749	NA
V6_C018	C018	1 year	79512	71712	58	VD	Vaginal	Breast	Female	-	3800	38 + 6 days	early term	No	*PRJNA595749	PRJNA595749	NA
V6_C019	C019	1 year	105679	96172	83	CSD	Elective Caesarean section	Breast	Male	-	3440	40 + 6 days	full term	No	*PRJNA595749	PRJNA595749	NA
V6_C100	C100	1 year	86367	79143	65	VD	Vaginal	Breast	Female	Penicillin	3730	40 + 6 days	full term	No	PRJNA379120	PRJNA379120	M_C100
V6_C101	C101	1 year	106359	97765	87	CSD	Emergent Caesarean section	Formula	Male	Clindamycin	1970	35 + 6 days	late preterm	Yes	PRJNA379120	PRJNA379120	M_C101
V6_C105	C105	1 year	94679	86532	67	VD	Vaginal	Breast	Male	-	3000	38	early term	No	PRJNA379120	PRJNA595749	M_C105
V6_C106	C106	1 year	96364	88686	78	VD	Vaginal	Breast	Male	-	2700	37 + 5 days	early term	No	PRJNA379120	PRJNA379120	M_C106
V6_C110	C110	1 year	84610	77227	63	VD	Vaginal	Breast	Male	-	3430	38 + 4 days	early term	No	PRJNA379120	PRJNA595749	M_C110
V6_C111	C111	1 year	102445	94250	77	VD	Vaginal	Breast	Female	Penicillin	3850	39 + 5 days	full term	No	PRJNA379120	PRJNA379120	M_C111
V6_C112	C112	1 year	119222	109550	100	CSD	Elective Caesarean section	Breast	Male	Cephalosporin	3970	37 + 5 days	early term	No	PRJNA379120	PRJNA379120	NA
V6_C113	C113	1 year	84550	77260	66	CSD	Elective Caesarean section	Breast	Female	Cephalosporin	2560	39	full term	Yes	PRJNA379120	PRJNA379120	NA
V6_C114	C114	1 year	123744	113912	102	CSD	Elective Caesarean section	Breast	Female	Cephalosporin	2560	39	full term	Yes	PRJNA379120	PRJNA379120	M_C114
V6_C117	C117	1 year	107836	98908	83	VD	Vaginal	Breast	Male	-	3670	39 + 4 days	full term	No	PRJNA379120	PRJNA379120	M_C117
V6_C119	C119	1 year	107337	95932	75	CSD	Elective Caesarean section	Breast	Female	Cephalosporin	1900	38 + 4 days	early term	Yes	PRJNA379120	PRJNA595749	M_C119
V6_C120	C120	1 year	97620	89382	71	CSD	Elective Caesarean section	Combined	Male	Cephalosporin	3050	38 + 2 days	early term	No	PRJNA379120	PRJNA379120	NA
M_C100			60932	53174	36	Maternal gut microbiome
M_C105			61682	53651	33	Maternal gut microbiome
M_C106			44330	38745	23	Maternal gut microbiome
M_C109			57242	50094	31	Maternal gut microbiome
M_C110			56853	49020	30	Maternal gut microbiome
M_C111			52537	45843	28	Maternal gut microbiome
M_C117			58247	50927	31	Maternal gut microbiome
M_C118			45586	39390	25	Maternal gut microbiome
M_C120			33897	29382	17	Maternal gut microbiome
M_C115			48358	41660	24	Maternal gut microbiome
M_C101			45436	39614	21	Maternal gut microbiome
M_C114			60322	52331	30	Maternal gut microbiome
M_C119			69819	60539	38	Maternal gut microbiome
