# Supplementary material for: Personalized modeling of gut microbiome metabolism throughout the first year of life
Source: Commun Med (Lond). 2024 Dec 30;4:281. doi: 10.1038/s43856-024-00715-4 (PMC11686179; doi:10.1038/s43856-024-00715-4)
Supplement: Supplementary file 8 — Supplementary Data 6 [file 43856_2024_715_MOESM8_ESM.xlsx]

## Sheet: Data_S6
Supplementary Data 6: Community-level reaction abundance in infant and maternal gut microbiome models.
Shown are VMH Database IDs (https://www.vmh.life/) for all unique reactions in at least one community model.
	V3_C005	V3_C009	V3_C010	V3_C016	V3_C018	V3_C019	V3_C100	V3_C101	V3_C105	V3_C106	V3_C110	V3_C111	V3_C112	V3_C113	V3_C114	V3_C117	V3_C119	V3_C120	V4_C005	V4_C009	V4_C010	V4_C016	V4_C018	V4_C019	V4_C100	V4_C101	V4_C105	V4_C106	V4_C110	V4_C111	V4_C112	V4_C113	V4_C114	V4_C117	V4_C119	V4_C120	V5_C005	V5_C009	V5_C010	V5_C018	V5_C019	V5_C100	V5_C101	V5_C105	V5_C106	V5_C110	V5_C111	V5_C112	V5_C113
10DMMCNFDOR	0	0	0	0	0	0	0	0	0.0031164	0	0	0	0	0	0.0017391	0.0012253	0.0038492	0	0.0042735	0	0	0.0037439	0	0	0	0.0019237	0	0	0.0021194	0.0011497	0.0046206	0.010069	0	0.0061102	0.0024756	0.0097856	0	0.017561	0	0	0	0.0036816	0	0.0010338	0	0	0	0	0.017518
12DGR180tex	0.053143	0.026784	0.258778	0.014191	0.357674	0	0.163406	0.0072723	0.0408103	0.055616	0.0754041	0.128106	0.0269948	0.0014708	0.0260869	0.197733	0.0096231	0.0141699	0.173951	0.010794	0.178494	0.0249161	0.026037	0.0707586	0.0287248	0.0255	0.033372	0.0468418	0	0.0521854	0.0022778	0.002859	0.0160667	0.0594837	0.0162614	0	0.0329224	0.0609355	0.0422782	0.0363098	0.0728067	0.0445603	0.0071919	0.0231235	0.0171674	0.0910989	0.11006	0.0162399	0.0497611
12DGR180ti	0.444782	0.0718454	0.211494	0.303935	0.0978743	0.322329	0.379229	0.424057	0.155084	0.249048	0.196684	0.0720846	0.21318	0.581962	0.236525	0.0261908	0.0726537	0.585966	0.215266	0.471527	0.0020072	0.292861	0.298454	0.153446	0.475242	0.257326	0.363465	0.107257	0.0999649	0.0459869	0.18079	0.326128	0.159179	0.0711538	0.209569	0.417059	0.25978	0.162469	0.121551	0.220029	0.22431	0.0090136	0.297748	0.0235026	0.131974	0.152481	0.148497	0.192353	0.169556
12DGR180tipp	0.053143	0.026784	0.258778	0.014191	0.357674	0	0.163406	0.0072723	0.0408103	0.055616	0.0754041	0.128106	0.0269948	0.0014708	0.0260869	0.197733	0.0096231	0.0141699	0.173951	0.010794	0.178494	0.0249161	0.026037	0.0707586	0.0287248	0.0255	0.033372	0.0468418	0	0.0521854	0.0022778	0.002859	0.0160667	0.0594837	0.0162614	0	0.0329224	0.0609355	0.0422782	0.0363098	0.0728067	0.0445603	0.0071919	0.0231235	0.0171674	0.0910989	0.11006	0.0162399	0.0497611
12PPDSDH	0.0142479	0.058768	0.025526	0	0.018669	0.0085005	0.0025717	0	0.0744232	0.0374386	0.0462201	0.0146632	0.0524019	0.0900555	0.184348	0	0.0102646	0.0010796	0.0668519	0.191687	0.0381362	0.0964371	0.048457	0.132799	0.0157523	0.259294	0.0795982	0.073811	0.177319	0.16432	0.109007	0.0566089	0.105773	0.0883848	0.197682	0.0703634	0.115281	0.178504	0.280904	0.120128	0.220827	0.0769322	0.204684	0.0954928	0.055995	0.168279	0.0832229	0.0874464	0.235088
12PPD_Stex	0.051141	0.062549	0.18524	0.0010209	0.147319	0.0070334	0.165187	0.0072723	0.110633	0.137004	0.0657781	0.271265	0.039169	0.0014708	0.196522	0.116863	0.0761821	0.0090418	0.200487	0.0229644	0.0873122	0.0160084	0.061717	0.004792	0.0525069	0.12495	0.0242252	0.0933286	0.176259	0.214781	0.106273	0.0634459	0.070961	0.0475076	0.11473	0.0703634	0.116552	0.234435	0.144768	0.08788	0	0.108417	0.0078536	0.113999	0.0920063	0.027768	0.168206	0.0276572	0.114039
12PPDt	0.067391	0	0.013006	0	0.181883	0.085609	0	0	0.436154	0	0.271706	0.135775	0.02104	0	0	0.0522291	0.0089815	0	0.053866	0.047595	0.0074552	0.039892	0.411762	0.0185559	0	0.0120341	0.0238958	0.01384	0.512897	0.0320669	0.0292203	0.129077	0.172123	0.195222	0.0655176	0.348558	0.125179	0.0207686	0.0171304	0.11925	0.110792	0.098515	0.0420011	0.042595	0.0706141	0.113091	0.14033	0.0713973	0.0502363
12PPDtpp	0.051141	0.062549	0.18524	0.0010209	0.147319	0.0070334	0.165187	0.0072723	0.110633	0.137004	0.0657781	0.271265	0.039169	0.0014708	0.196522	0.116863	0.0761821	0.0090418	0.200487	0.0229644	0.0873122	0.0160084	0.061717	0.004792	0.0525069	0.12495	0.0242252	0.0933286	0.176259	0.214781	0.106273	0.0634459	0.070961	0.0475076	0.11473	0.0703634	0.116552	0.234435	0.144768	0.08788	0	0.108417	0.0078536	0.113999	0.0920063	0.027768	0.168206	0.0276572	0.114039
12aHSDHe	0	0	0	0	0	0	0	0	0.0075684	0.010038	0	0.003302	0.113803	0	0	0.10982	0	0	0.013052	0	0	0	0	0.004843	0	0	0	0.012065	0	0.0065284	0.0042301	0	0.012496	0.058017	0	0	0.066638	0	0.0050937	0.009798	0.017242	0.0666502	0.0487038	0.10156	0.038828	0	0.0274429	0.0149833	0.003629
13DAMPPOX	0	0	0	0	0	0	0.0035608	0	0	0	0	0.0045332	0	0	0.0017391	0.0045949	0	0	0	0	0	0	0	0	0.0026768	0	0	0	0	0	0	0	0	0	0	0	0	0.011929	0	0	0	0	0	0	0	0	0	0	0
13PPDH	0	0	0	0	0	0	0	0	0.0031164	0	0	0	0	0	0.0017391	0	0.0038492	0	0.0042735	0	0	0.0037439	0	0	0	0.0045184	0	0	0.0021194	0.0011497	0.0046206	0.010069	0	0.0061102	0.0024756	0.0097856	0.022866	0.0113423	0.074743	0	0	0.0036816	0.010788	0.0010338	0	0	0	0	0.017518
13PPDHr	0.010628	0.023791	0.025526	0	0.015157	0.0206256	0	0	0.069897	0.0374386	0.0545856	0.010018	0.0524019	0	0.18087	0.0012253	0.0064154	0	0.0807661	0.199511	0.243223	0.155952	0.03568	0.178578	0.0130755	0.400396	0.0997032	0.139284	0.17414	0.168426	0.0240787	0.0708793	0.123773	0.149915	0.108114	0.0069897	0.166305	0.0775966	0.211684	0.234219	0.243411	0.110067	0.147609	0.205459	0.134724	0.3788	0.193744	0.127155	0.22175
13PPDt	0.010628	0	0	0	0	0	0	0	0	0	0	0	0.0366549	0	0	0	0	0	0	0.17872	0	0.053318	0	0.0050469	0.012046	0.0108263	0	0.017122	0	0	0.0012365	0.0041021	0.017406	0.0391661	0	0	0.0013762	0	0.131981	0.0020858	0.0333089	0.0095214	0.135584	0.019643	0.0334633	0	0.0028857	0	0.042674
13PPDtex	0	0	0	0	0	0.0014671	0	0	0.0031164	0.0067824	0.02078	0	0	0	0.0017391	0	0.0038492	0	0.007255	0	0.0012903	0.0080687	0	0.056637	0	0.0050553	0.036009	0.0094925	0.0021194	0.0011497	0.0046206	0.02148	0	0.0368142	0.0024756	0.0097856	0.049701	0.0226063	0.074743	0.0015095	0.051725	0.0046972	0.010155	0.0010338	0.0064378	0.062565	0	0.0035783	0.034675
13PPDtpp	0	0	0	0	0	0.0014671	0	0	0.0031164	0.0067824	0.02078	0	0	0	0.0017391	0	0.0038492	0	0.007255	0	0.0012903	0.0080687	0	0.056637	0	0.0050553	0.036009	0.0094925	0.0021194	0.0011497	0.0046206	0.02148	0	0.0368142	0.0024756	0.0097856	0.049701	0.0226063	0.074743	0.0015095	0.051725	0.0046972	0.010155	0.0010338	0.0064378	0.062565	0	0.0035783	0.034675
14BDGGH	0.136708	0.011974	0.100887	0.014191	0.238451	0.0021575	0.003363	0	0.0242636	0.0303848	0.0014133	0.0166222	0	0	0	0.061878	0	0	0.21281	0.0027528	0.0694622	0	0.0050626	0.0042822	0	0	0.0029664	0.0172996	0	0.0321488	0.027854	0.0027596	0	0.0147261	0.0178415	0.14259	0.0083628	0	0.0321444	0.0224499	0.002338	0	0.0018699	0.0604449	0.016899	0	0.0275585	0.045764	0.0318631
14BGGH	0.136708	0.011974	0.100887	0.014191	0.238451	0.0021575	0.003363	0	0.0242636	0.0303848	0.0014133	0.0166222	0	0	0	0.061878	0	0	0.21281	0.0027528	0.0694622	0	0.0050626	0.0042822	0	0	0.0029664	0.0172996	0	0.0321488	0.027854	0.0027596	0	0.0147261	0.0178415	0.14259	0.0083628	0	0.0321444	0.0224499	0.002338	0	0.0018699	0.0604449	0.016899	0	0.0275585	0.045764	0.0318631
15DAPt	0.135862	0.31338	0.0020664	0.020827	0	0.01959	0.036004	0.006557	0.018773	0.0018991	0.0338825	0.0017909	0.0025142	0.036429	0.0017391	0.19758	0.032558	0.031039	0.087855	0.005071	0	0.02072	0.011572	0.0076978	0.047463	0.059231	0.0193638	0.110889	0	0	0.0486137	0.206496	0.0013389	0.0070879	0.0064664	0	0	0.0098952	0.085279	0.119085	0.0171122	0.078202	0.0641811	0.045834	0.0017436	0.0047324	0.0011831	0.0225105	0.0076761
15DAPtex	0	0.023791	0.025526	0	0.015157	0.0070334	0	0	0.0744232	0.024145	0.0080217	0.010018	0.015747	0	0.182609	0.0012253	0.0785879	0.0049933	0.0548265	0.0094176	0.013477	0.0309193	0.03568	0.012082	0.0136929	0.131392	0.017386	0.028034	0.177319	0.16432	0.0486134	0.0454218	0.070961	0.0273436	0.119297	0.0703634	0.0331872	0.23905	0.060052	0.08788	0.003711	0.0731237	0.0078536	0.0874978	0.0227335	0.027768	0.077163	0.0352565	0.116737
15DAPtpp	0	0.023791	0.025526	0	0.015157	0.0070334	0	0	0.0730134	0.024145	0.0080217	0.010018	0.015747	0	0.182609	0.0012253	0.0761821	0	0.0390245	0.0094176	0.013477	0.0193004	0.03568	0.004792	0.0037063	0.122176	0.017386	0.028034	0.176259	0.14921	0.0445135	0.0293117	0.070961	0.0254494	0.0673736	0.0680335	0.031864	0.163565	0.060052	0.08788	0	0.0558586	0.0078536	0.0081328	0.0216605	0.015589	0.077163	0.0276572	0.112633
17DMXOR	0.061769	0.062549	0.17661	0	0.14621	0.0070334	0.126809	0	0.0991321	0.0851861	0.06192	0.192073	0.0524019	0	0.18087	0.1017	0.0049719	0	0.146124	0.201684	0.100144	0.053318	0.061717	0.0098389	0.0518895	0.126382	0.0208468	0.0890702	0.17414	0.202463	0.0214105	0.0227479	0.070961	0.0523351	0.04345	0.0023299	0.0691795	0.0391897	0.204365	0.0899658	0.0841582	0.07998	0.158829	0.0499691	0.291712	0.032779	0.154672	0.0398401	0.143812
1H2NPTH	0.0053913	0.0534113	0.0872736	0.045942	0.063216	0.114002	0.0979225	0.182642	0.129109	0.118827	0.0740665	0.0519365	0.0809844	0.0748953	0.186087	0.0070455	0.0246988	0.0570847	0.0705955	0.106418	0.013477	0.0342115	0.038814	0.0315052	0.0969841	0.128708	0.0733354	0.0326472	0.176259	0.16432	0.0818032	0.0581007	0.0724487	0.0273436	0.128836	0.0759552	0.0600222	0.192311	0.060052	0.08788	0	0.0708386	0.0091769	0.0874978	0.0278301	0.027768	0.077163	0.026628	0.114039
1HIBUPGLU_Sabc	0	0	0	0	0	0.0021575	0	0	0	0	0	0	0	0	0	0	0	0	0.0019545	0	0	0	0	0.0042822	0	0	0	0	0	0	0.027854	0.0027596	0	0	0.015494	0.14259	0	0	0	0.0070809	0.0094018	0	0.0060412	0.032152	0	0	0	0.045764	0.0050731
1HIBUPGLU_St	0.02942	0.0431702	0.0020664	0.0258296	0	0.0188133	0.036004	0.049952	0	0.0018991	0.0083655	0.0017909	0.0565041	0.036429	0.0017391	0	0	0.015789	0.028523	0.186109	0	0.074038	0.0200098	0.0103996	0.0536402	0.0200866	0.0192814	0.0185414	0	0.020653	0.0101523	0.0098948	0.0514731	0.0025968	0	0	0.012121	0.0064143	0.0643954	0.036557	0.0342043	0	0.132793	0	0.0017436	0.0019486	0	0.0053375	0.001026
1HIBUPGLU_St2	0.11707	0.318422	0.013006	0	0.11497	0.0935054	0	0.0673578	0.296133	0.0021704	0.224417	0.13085	0.0403599	0.0011313	0	0.218257	0.0384922	0.0195685	0.087855	0.010287	0.0074552	0.039892	0.12416	0.004843	0.0198707	0.0647783	0.0294166	0.112131	0.47722	0.0414698	0.0480278	0.112373	0.320294	0.0469881	0.0095822	0.12861	0.0236071	0.0098561	0.10694	0.124959	0.0644297	0.178367	0.0756307	0.0620311	0.267369	0.0283948	0.105673	0.0236477	0.0071441
1HIBUPGLU_St2pp	0.010937	0.023791	0.0487422	0.0010209	0.0168206	0.0070334	0.0187938	0	0.0814722	0.0453062	0.0080217	0.190338	0.015747	0	0.18087	0.0591211	0.0049719	0	0.141553	0.0094176	0.103872	0	0.03568	0.004792	0.0164723	0.11815	0.0187868	0.044535	0.1752	0.203818	0.020174	0.0070358	0.070961	0.029116	0.04345	0.0023299	0.0593878	0.0401284	0.0710973	0.08788	0	0.034658	0.0078536	0.0121993	0.0254159	0.015589	0.135252	0.026628	0.099314
1HIBUPGLU_Stex	0.0945025	0.0731052	0.286978	0.0152119	0.375696	0.0070334	0.128589	0	0.106033	0.125067	0.06192	0.215299	0.015747	0	0.18087	0.107826	0.0049719	0	0.173819	0.0249928	0.163871	0	0.067744	0.004792	0.0425203	0.11815	0.0224124	0.092885	0.1752	0.233873	0.020174	0.0136489	0.070961	0.0511131	0.04345	0.0023299	0.0915691	0.0401284	0.101124	0.103249	0	0.072236	0.0078536	0.0373907	0.0830202	0.015589	0.210222	0.026628	0.099314
1HIBUP_S_GLCAASE	0.157427	0.385383	0.0638146	0.0268505	0.131791	0.12151	0.0547978	0.0673578	0.377605	0.0493757	0.240804	0.322979	0.0946144	0.0375603	0.182609	0.277378	0.0434641	0.0353575	0.231362	0.205814	0.111327	0.11393	0.17985	0.0243168	0.083497	0.19116	0.0612224	0.173788	0.65242	0.245288	0.098659	0.126271	0.392594	0.0761041	0.0685262	0.27353	0.0951159	0.0563988	0.242433	0.219919	0.108036	0.213025	0.161964	0.106382	0.294529	0.0459324	0.240925	0.0960397	0.112557
1HIBUP_S_GLCAASEe	0	0	0	0	0	0	0	0	0	0	0	0	0	0	0	0	0	0	0	0	0	0	0	0	0	0	0	0	0	0	0	0	0.017406	0.0020164	0	0	0.0013762	0.0013298	0	0	0.049357	0	0.0067892	0	0.0023471	0	0	0	0
1HIBUP_S_GLCAASEepp	0.0945025	0.0493142	0.261452	0.0152119	0.360539	0	0.128589	0	0.0347259	0.0808459	0.0538983	0.205281	0	0	0	0.107826	0	0	0.173819	0.0155752	0.150394	0	0.032064	0	0.038814	0	0.0050264	0.04835	0	0.0858128	0	0.0066131	0	0.0348901	0	0	0.0597051	0.0023858	0.0410718	0.015369	0	0.037578	0	0.0302917	0.0576043	0	0.133059	0	0.004199
1HIBUP_Ste	0.14649	0.361592	0.0150724	0.0258296	0.11497	0.114476	0.036004	0.0673578	0.296133	0.0040695	0.232783	0.132641	0.0788674	0.0375603	0.0017391	0.218257	0.0384922	0.0353575	0.0898095	0.196396	0.0074552	0.11393	0.14417	0.0195248	0.0670247	0.0730099	0.0424356	0.129253	0.47722	0.0414698	0.078485	0.119235	0.321633	0.0469881	0.0250762	0.2712	0.0357281	0.0162704	0.171336	0.13204	0.108036	0.178367	0.15411	0.0941831	0.269113	0.0303434	0.105673	0.0694117	0.0132432
1HIBUP_Stepp	0.010937	0.023791	0.0487422	0.0010209	0.0168206	0.0070334	0.0187938	0	0.0814722	0.0453062	0.0080217	0.190338	0.015747	0	0.18087	0.0591211	0.0049719	0	0.141553	0.0094176	0.103872	0	0.03568	0.004792	0.0164723	0.11815	0.0187868	0.044535	0.1752	0.203818	0.020174	0.0070358	0.070961	0.029116	0.04345	0.0023299	0.0593878	0.0401284	0.0710973	0.08788	0	0.034658	0.0078536	0.0121993	0.0254159	0.015589	0.135252	0.026628	0.099314
1HIBUP_Stex	0.0945025	0.0731052	0.286978	0.0152119	0.375696	0.0070334	0.128589	0	0.106033	0.125067	0.06192	0.215299	0.015747	0	0.18087	0.107826	0.0049719	0	0.173819	0.0249928	0.163871	0	0.067744	0.004792	0.0425203	0.11815	0.0224124	0.092885	0.1752	0.233873	0.020174	0.0136489	0.070961	0.0511131	0.04345	0.0023299	0.0915691	0.0401284	0.101124	0.103249	0	0.072236	0.0078536	0.0373907	0.0830202	0.015589	0.210222	0.026628	0.099314
1HMDGLUC_GLCAASE	0.157427	0.385383	0.0638146	0.0268505	0.131791	0.12151	0.0547978	0.0673578	0.377605	0.0493757	0.240804	0.322979	0.0946144	0.0375603	0.182609	0.277378	0.0434641	0.0353575	0.231362	0.205814	0.111327	0.11393	0.17985	0.0243168	0.083497	0.19116	0.0612224	0.173788	0.65242	0.245288	0.098659	0.126271	0.392594	0.0761041	0.0685262	0.27353	0.0951159	0.0563988	0.242433	0.219919	0.108036	0.213025	0.161964	0.106382	0.294529	0.0459324	0.240925	0.0960397	0.112557
1HMDGLUC_GLCAASEe	0	0	0	0	0	0	0	0	0	0	0	0	0	0	0	0	0	0	0	0	0	0	0	0	0	0	0	0	0	0	0	0	0.017406	0.0020164	0	0	0.0013762	0.0013298	0	0	0.049357	0	0.0067892	0	0.0023471	0	0	0	0
1HMDGLUC_GLCAASEepp	0.0945025	0.0493142	0.261452	0.0152119	0.360539	0	0.128589	0	0.0347259	0.0808459	0.0538983	0.205281	0	0	0	0.107826	0	0	0.173819	0.0155752	0.150394	0	0.032064	0	0.038814	0	0.0050264	0.04835	0	0.0858128	0	0.0066131	0	0.0348901	0	0	0.0597051	0.0023858	0.0410718	0.015369	0	0.037578	0	0.0302917	0.0576043	0	0.133059	0	0.004199
1HMDGLUCabc	0	0	0	0	0	0.0021575	0	0	0	0	0	0	0	0	0	0	0	0	0.0019545	0	0	0	0	0.0042822	0	0	0	0	0	0	0.027854	0.0027596	0	0	0.015494	0.14259	0	0	0	0.0070809	0.0094018	0	0.0060412	0.032152	0	0	0	0.045764	0.0050731
1HMDGLUCt	0.02942	0.0431702	0.0020664	0.0258296	0	0.0188133	0.036004	0.049952	0	0.0018991	0.0083655	0.0017909	0.0565041	0.036429	0.0017391	0	0	0.015789	0.028523	0.186109	0	0.074038	0.0200098	0.0103996	0.0536402	0.0200866	0.0192814	0.0185414	0	0.020653	0.0101523	0.0098948	0.0514731	0.0025968	0	0	0.012121	0.0064143	0.0643954	0.036557	0.0342043	0	0.132793	0	0.0017436	0.0019486	0	0.0053375	0.001026
1HMDGLUCt2	0.11707	0.318422	0.013006	0	0.11497	0.0935054	0	0.0673578	0.296133	0.0021704	0.224417	0.13085	0.0403599	0.0011313	0	0.218257	0.0384922	0.0195685	0.087855	0.010287	0.0074552	0.039892	0.12416	0.004843	0.0198707	0.0647783	0.0294166	0.112131	0.47722	0.0414698	0.0480278	0.112373	0.320294	0.0469881	0.0095822	0.12861	0.0236071	0.0098561	0.10694	0.124959	0.0644297	0.178367	0.0756307	0.0620311	0.267369	0.0283948	0.105673	0.0236477	0.0071441
1HMDGLUCt2pp	0.010937	0.023791	0.0487422	0.0010209	0.0168206	0.0070334	0.0187938	0	0.0814722	0.0453062	0.0080217	0.190338	0.015747	0	0.18087	0.0591211	0.0049719	0	0.141553	0.0094176	0.103872	0	0.03568	0.004792	0.0164723	0.11815	0.0187868	0.044535	0.1752	0.203818	0.020174	0.0070358	0.070961	0.029116	0.04345	0.0023299	0.0593878	0.0401284	0.0710973	0.08788	0	0.034658	0.0078536	0.0121993	0.0254159	0.015589	0.135252	0.026628	0.099314
1HMDGLUCtex	0.0945025	0.0731052	0.286978	0.0152119	0.375696	0.0070334	0.128589	0	0.106033	0.125067	0.06192	0.215299	0.015747	0	0.18087	0.107826	0.0049719	0	0.173819	0.0249928	0.163871	0	0.067744	0.004792	0.0425203	0.11815	0.0224124	0.092885	0.1752	0.233873	0.020174	0.0136489	0.070961	0.0511131	0.04345	0.0023299	0.0915691	0.0401284	0.101124	0.103249	0	0.072236	0.0078536	0.0373907	0.0830202	0.015589	0.210222	0.026628	0.099314
1MXNTHNOR	0	0	0	0	0	0.0033657	0	0	0	0	0.0083655	0	0	0	0	0	0	0	0.033161	0	0.184514	0.0655179	0	0.0397635	0	0.126472	0.0179626	0.0584639	0	0.0052556	0	0.028342	0.018298	0.029543	0.008195	0	0	0.001056	0.010643	0.063646	0.055286	0.036308	0	0.077469	0.058007	0.187555	0.034686	0.0471515	0.017062
1MXOR	0.061769	0.062549	0.17661	0	0.14621	0.0070334	0.126809	0	0.0991321	0.0851861	0.06192	0.192073	0.0524019	0	0.18087	0.1017	0.0049719	0	0.146124	0.201684	0.100144	0.053318	0.061717	0.0098389	0.0518895	0.126382	0.0208468	0.0890702	0.17414	0.202463	0.0214105	0.0227479	0.070961	0.0523351	0.04345	0.0023299	0.0691795	0.0391897	0.204365	0.0899658	0.0841582	0.07998	0.158829	0.0499691	0.291712	0.032779	0.154672	0.0398401	0.143812
1MXTHNOR	0	0	0	0	0	0.0033657	0	0	0	0	0.0083655	0	0	0	0	0	0	0	0.033161	0	0.184514	0.0655179	0	0.0397635	0	0.126472	0.0179626	0.0584639	0	0.0052556	0	0.028342	0.018298	0.029543	0.008195	0	0	0.001056	0.010643	0.063646	0.055286	0.036308	0	0.077469	0.058007	0.187555	0.034686	0.0471515	0.017062
1OHMDZte	0.14649	0.361592	0.0150724	0.0258296	0.11497	0.114476	0.036004	0.0673578	0.296133	0.0040695	0.232783	0.132641	0.0788674	0.0375603	0.0017391	0.218257	0.0384922	0.0353575	0.0898095	0.196396	0.0074552	0.11393	0.14417	0.0195248	0.0670247	0.0730099	0.0424356	0.129253	0.47722	0.0414698	0.078485	0.119235	0.321633	0.0469881	0.0250762	0.2712	0.0357281	0.0162704	0.171336	0.13204	0.108036	0.178367	0.15411	0.0941831	0.269113	0.0303434	0.105673	0.0694117	0.0132432
1OHMDZtepp	0.010937	0.023791	0.0487422	0.0010209	0.0168206	0.0070334	0.0187938	0	0.0814722	0.0453062	0.0080217	0.190338	0.015747	0	0.18087	0.0591211	0.0049719	0	0.141553	0.0094176	0.103872	0	0.03568	0.004792	0.0164723	0.11815	0.0187868	0.044535	0.1752	0.203818	0.020174	0.0070358	0.070961	0.029116	0.04345	0.0023299	0.0593878	0.0401284	0.0710973	0.08788	0	0.034658	0.0078536	0.0121993	0.0254159	0.015589	0.135252	0.026628	0.099314
1OHMDZtex	0.0945025	0.0731052	0.286978	0.0152119	0.375696	0.0070334	0.128589	0	0.106033	0.125067	0.06192	0.215299	0.015747	0	0.18087	0.107826	0.0049719	0	0.173819	0.0249928	0.163871	0	0.067744	0.004792	0.0425203	0.11815	0.0224124	0.092885	0.1752	0.233873	0.020174	0.0136489	0.070961	0.0511131	0.04345	0.0023299	0.0915691	0.0401284	0.101124	0.103249	0	0.072236	0.0078536	0.0373907	0.0830202	0.015589	0.210222	0.026628	0.099314
1P4H2CBXLAH	0.330257	0.461796	0.54454	0.195508	0.590574	0.294367	0.421962	0.319385	0.475995	0.260444	0.419954	0.492948	0.302899	0.348565	0.386091	0.539442	0.324454	0.43698	0.366026	0.358595	0.363296	0.424668	0.228789	0.352315	0.248843	0.370958	0.28642	0.329928	0.654539	0.362799	0.263177	0.314319	0.349154	0.337805	0.238507	0.284714	0.250147	0.315161	0.392322	0.343341	0.265955	0.37362	0.291218	0.370256	0.485583	0.323194	0.270994	0.21904	0.30917
1PPDCRx	0	0	0	0	0	0	0	0	0	0	0	0	0	0	0	0.0012253	0	0	0	0	0	0	0	0	0	0	0	0	0	0	0	0	0	0	0	0	0	0	0	0	0	0	0	0	0	0	0	0	0
1PPDCRy	0	0	0	0	0	0	0	0	0	0	0	0	0	0	0	0.0012253	0	0	0	0	0	0	0	0	0	0	0	0	0	0	0	0	0	0	0	0	0	0	0	0	0	0	0	0	0	0	0	0	0
22IDPOR	0.427917	0.117378	0.284547	0.379895	0.545287	0.264465	0.321863	0.10515	0.482677	0.362992	0.41201	0.440397	0.265714	0.180562	0.0678256	0.158677	0.0089815	0.310525	0.301494	0.452555	0.140287	0.303964	0.576178	0.0701975	0.256054	0.098689	0.323419	0.218152	0.57118	0.17056	0.158662	0.120453	0.245017	0.247221	0.0679081	0.569899	0.0949035	0.110881	0.117531	0.0905424	0.139197	0.201727	0.118035	0.138294	0.409201	0.138145	0.302418	0.20882	0.120631
23DAPAL	0.130315	0.062549	0.179771	0.0020419	0.325228	0.0981656	0.203762	0.055675	0.525046	0.083287	0.343061	0.153292	0.0758238	0.15024	0.30783	0.0891408	0.0574174	0.036437	0.0975948	0.249279	0.240643	0.171638	0.473479	0.0710134	0.0757753	0.302109	0.0999494	0.17548	0.687037	0.180086	0.0590913	0.0912905	0.277449	0.255989	0.14593	0.588072	0.111206	0.0968399	0.222862	0.228785	0.152338	0.271551	0.195996	0.213523	0.399411	0.298071	0.354043	0.172858	0.196917
23DHMPO	0.505783	0.286435	0.391634	0.500773	0.641867	0.529275	0.658758	0.385074	0.644657	0.562667	0.577371	0.756042	0.512771	0.580491	0.516526	0.46041	0.336001	0.568418	0.466868	0.596129	0.460929	0.650915	0.689727	0.569534	0.620203	0.552948	0.647907	0.382541	0.78029	0.472387	0.540674	0.431764	0.537343	0.560677	0.523986	0.77167	0.623142	0.519675	0.456367	0.514161	0.623174	0.346452	0.472313	0.525607	0.652964	0.742151	0.55001	0.616515	0.626605
23PDE2	0.27334	0.497089	0.366959	0.306487	0.580869	0.42537	0.218598	0.39151	0.629298	0.521429	0.439054	0.305185	0.307795	0.185654	0.219131	0.336498	0.292056	0.221727	0.339193	0.419665	0.205377	0.437321	0.493974	0.278599	0.362504	0.359683	0.23558	0.377923	0.689863	0.313734	0.38006	0.342288	0.416695	0.15404	0.361133	0.50373	0.254857	0.361508	0.538725	0.348528	0.340066	0.349245	0.325365	0.240921	0.409738	0.114552	0.324322	0.212279	0.356841
23PDE4	0.27334	0.497089	0.366959	0.306487	0.580869	0.42537	0.218598	0.39151	0.629298	0.521429	0.439054	0.305185	0.307795	0.185654	0.219131	0.336498	0.292056	0.221727	0.339193	0.419665	0.205377	0.437321	0.493974	0.278599	0.362504	0.359683	0.23558	0.377923	0.689863	0.313734	0.38006	0.342288	0.416695	0.15404	0.361133	0.50373	0.254857	0.361508	0.538725	0.348528	0.340066	0.349245	0.325365	0.240921	0.409738	0.114552	0.324322	0.212279	0.356841
23PDE7	0.27334	0.497089	0.366959	0.306487	0.580869	0.42537	0.218598	0.39151	0.629298	0.521429	0.439054	0.305185	0.307795	0.185654	0.219131	0.336498	0.292056	0.221727	0.339193	0.419665	0.205377	0.437321	0.493974	0.278599	0.362504	0.359683	0.23558	0.377923	0.689863	0.313734	0.38006	0.342288	0.416695	0.15404	0.361133	0.50373	0.254857	0.361508	0.538725	0.348528	0.340066	0.349245	0.325365	0.240921	0.409738	0.114552	0.324322	0.212279	0.356841
23PDE9	0.27334	0.497089	0.366959	0.306487	0.580869	0.42537	0.218598	0.39151	0.629298	0.521429	0.439054	0.305185	0.307795	0.185654	0.219131	0.336498	0.292056	0.221727	0.339193	0.419665	0.205377	0.437321	0.493974	0.278599	0.362504	0.359683	0.23558	0.377923	0.689863	0.313734	0.38006	0.342288	0.416695	0.15404	0.361133	0.50373	0.254857	0.361508	0.538725	0.348528	0.340066	0.349245	0.325365	0.240921	0.409738	0.114552	0.324322	0.212279	0.356841
24PENTDCOAR	0	0	0	0	0	0	0	0	0	0	0	0	0	0	0	0	0	0	0	0	0	0	0	0	0	0	0	0	0	0	0	0	0	0.0045521	0	0	0	0	0.0011528	0	0	0	0	0	0	0	0.018959	0	0
24PENTDCOAR2	0	0	0	0	0	0	0	0	0	0	0	0	0	0	0	0	0	0	0	0	0	0	0	0	0	0	0	0	0	0	0	0	0	0.0045521	0	0	0	0	0.0011528	0	0	0	0	0	0	0	0.018959	0	0
25DOPOX	0	0.023791	0.025526	0	0.015157	0.0070334	0.0536105	0.0072723	0.0730134	0.035811	0.0080217	0.111988	0.0427418	0.0014708	0.210435	0.0955739	0.0099438	0.0103913	0.0060955	0.0094176	0.013477	0.0037439	0.03568	0.004792	0.0110161	0.120074	0.017386	0.028034	0.176259	0.14921	0.0262263	0.0297589	0.070961	0.0223332	0.0459256	0.0121155	0.058699	0.131454	0.060052	0.08788	0	0.0383396	0.0078536	0.0081328	0.0239406	0.015589	0.077163	0.026628	0.114039
25K5O2AI	0	0	0	0	0	0	0.0536105	0.0072723	0.0031164	0.011666	0	0.10197	0.0269948	0.0014708	0.0330434	0.0955739	0.0208496	0.0103913	0.0200755	0	0	0.0104571	0	0	0.0099866	0.0111395	0	0	0.0021194	0.0162597	0.0424962	0.0319718	0	0.0080044	0.0498316	0.0121155	0.0013232	0.102277	0	0	0	0.0209467	0	0.0803988	0.001073	0.012179	0	0	0.017518
26DAPLLAT	0.390718	0.148102	0.28637	0.42502	0.373201	0.206947	0.373099	0.10515	0.0753131	0.402602	0.204668	0.46513	0.341141	0.239392	0.097391	0.233422	0.0014435	0.348986	0.345653	0.277529	0.415122	0.328427	0.197445	0.199989	0.289514	0.267572	0.40005	0.300391	0.0582833	0.211126	0.319081	0.12821	0.156501	0.264085	0.172158	0.0647717	0.128936	0.09993	0.092116	0.133329	0.347568	0.14955	0.165703	0.340515	0.488734	0.35813	0.280892	0.321864	0.171665
26DAPLLATi	0.48468	0.446357	0.259506	0.551411	0.0864144	0.429599	0.335509	0.244397	0.0943828	0.384425	0.215325	0.149374	0.312161	0.384091	0.0991301	0.199877	0.0364072	0.625778	0.185947	0.500367	0.0020072	0.320553	0.164657	0.118679	0.487186	0.159933	0.427407	0.269956	0.0604027	0.0553898	0.211636	0.357479	0.0657545	0.109189	0.0791535	0.0983221	0.0232363	0.0977398	0.243023	0.193709	0.142041	0.164403	0.274763	0.112965	0.122184	0.0519865	0.107059	0.147163	0.171494
26DAP_Mtex	0.0985845	0.097526	0.285884	0.014191	0.40065	0.0211863	0.134326	0.0016691	0.127031	0.137818	0.0962605	0.358122	0.015747	0	0.210435	0.116556	0.242498	0.081241	0.286222	0.0265141	0.184588	0.199584	0.0834139	0.26407	0.0525069	0.260548	0.0949238	0.17752	0.177319	0.268485	0.0810224	0.0634459	0.0903004	0.129049	0.11473	0.0703634	0.108295	0.335068	0.217501	0.111867	0.206212	0.109432	0.0203388	0.210593	0.149879	0.135569	0.262424	0.159981	0.249871
26DAPt2r	0.157193	0.0341894	0.245406	0.143645	0.095841	0.157928	0.191494	0.312113	0.194039	0.101193	0.150768	0.0435976	0.125976	0.29494	0.132177	0.0085772	0.0445867	0.306211	0.0717884	0.480079	0	0.0813972	0.189486	0.0396108	0.135798	0.150271	0.145847	0.0373492	0.033204	0.0488608	0.153194	0.104293	0.220621	0.0568859	0.0902514	0.344832	0.041867	0.0218242	0.157422	0.0156712	0.123169	0.0074902	0.249995	0.0705083	0.278099	0.0410603	0.0905233	0.0479055	0.07714
26DAPt2rpp	0.0985845	0.097526	0.281752	0.014191	0.378931	0.0085005	0.132348	0	0.109669	0.134834	0.0881623	0.356275	0.015747	0	0.187826	0.116556	0.0789086	0.0194327	0.286222	0.0265141	0.157778	0.0214951	0.0764226	0.0788637	0.0525069	0.260548	0.0791856	0.171487	0.177319	0.267295	0.0810224	0.0634459	0.0903004	0.129049	0.11473	0.0703634	0.108295	0.281212	0.217501	0.111867	0.104007	0.109432	0.0203388	0.196188	0.149879	0.127148	0.260894	0.0975588	0.165852
2ACAMSUCCAH	0.0053913	0.046794	0.08229	0.043696	0.0218113	0.0488884	0.078338	0.06712	0.112339	0.082745	0.0515677	0.038057	0.037978	0.030433	0.182609	0.0012253	0.0088211	0.012955	0.0042735	0.0168792	0.013477	0.0037439	0.03568	0.0064233	0.0611555	0.120074	0.068721	0.029276	0.176259	0.14921	0.0639716	0.0171048	0.0724487	0.0223332	0.0459256	0.0177073	0.031864	0.0433746	0.060052	0.08788	0	0.0383396	0.0078536	0.0081328	0.018844	0.015589	0.077163	0.026628	0.112633
2AGPEAT141	0	0	0	0	0	0	0.038378	0.0072723	0	0.011666	0	0.075442	0.023422	0.0014708	0.0156521	0.0715273	0.0096231	0.0090418	0.002319	0	0	0.0091661	0	0.0137643	0	0.0064421	0	0	0	0	0.025251	0	0	0	0.0570868	0	0	0.0094649	0	0	0.0079195	0.0022851	0	0	0	0	0	0.0059718	0
2AGPEAT160	0	0	0	0	0	0	0.038378	0.0072723	0	0.011666	0	0.075442	0.023422	0.0014708	0.0156521	0.0715273	0.0096231	0.0090418	0.002319	0	0	0.0091661	0	0.0137643	0	0.0064421	0	0	0	0	0.025251	0	0	0	0.0570868	0	0	0.0094649	0	0	0.0079195	0.0022851	0	0	0	0	0	0.0059718	0
2AGPEAT180	0	0	0	0	0	0	0.038378	0.0072723	0	0.011666	0	0.075442	0.023422	0.0014708	0.0156521	0.0715273	0.0096231	0.0090418	0.002319	0	0	0.0091661	0	0.0137643	0	0.0064421	0	0	0	0	0.025251	0	0	0	0.0570868	0	0	0.0094649	0	0	0.0079195	0.0022851	0	0	0	0	0	0.0059718	0
2AGPEAT181	0	0	0	0	0	0	0.038378	0.0072723	0	0.011666	0	0.075442	0.023422	0.0014708	0.0156521	0.0715273	0.0096231	0.0090418	0.002319	0	0	0.0091661	0	0.0137643	0	0.0064421	0	0	0	0	0.025251	0	0	0	0.0570868	0	0	0.0094649	0	0	0.0079195	0.0022851	0	0	0	0	0	0.0059718	0
2AGPGAT160	0	0	0	0	0	0	0.038378	0.0072723	0	0.011666	0	0.075442	0.023422	0.0014708	0.0156521	0.0715273	0.0096231	0.0090418	0.002319	0	0	0.0091661	0	0.0137643	0	0.0064421	0	0	0	0	0.025251	0	0	0	0.0570868	0	0	0.0094649	0	0	0.0079195	0.0022851	0	0	0	0	0	0.0059718	0
2AGPGAT161	0	0	0	0	0	0	0.038378	0.0072723	0	0.011666	0	0.075442	0.023422	0.0014708	0.0156521	0.0715273	0.0096231	0.0090418	0.002319	0	0	0.0091661	0	0.0137643	0	0.0064421	0	0	0	0	0.025251	0	0	0	0.0570868	0	0	0.0094649	0	0	0.0079195	0.0022851	0	0	0	0	0	0.0059718	0
2AGPGAT180	0	0	0	0	0	0	0.038378	0.0072723	0	0.011666	0	0.075442	0.023422	0.0014708	0.0156521	0.0715273	0.0096231	0.0090418	0.002319	0	0	0.0091661	0	0.0137643	0	0.0064421	0	0	0	0	0.025251	0	0	0	0.0570868	0	0	0.0094649	0	0	0.0079195	0.0022851	0	0	0	0	0	0.0059718	0
2AGPGAT181	0	0	0	0	0	0	0.038378	0.0072723	0	0.011666	0	0.075442	0.023422	0.0014708	0.0156521	0.0715273	0.0096231	0.0090418	0.002319	0	0	0.0091661	0	0.0137643	0	0.0064421	0	0	0	0	0.025251	0	0	0	0.0570868	0	0	0.0094649	0	0	0.0079195	0.0022851	0	0	0	0	0	0.0059718	0
2AHBUTI	0.47667	0.284072	0.389689	0.473004	0.637431	0.492727	0.568154	0.36898	0.642208	0.52577	0.559876	0.655416	0.449915	0.462151	0.453917	0.346763	0.297188	0.535489	0.448913	0.568529	0.419353	0.595725	0.663932	0.492301	0.55843	0.498279	0.59616	0.356193	0.769693	0.472387	0.410906	0.376373	0.506251	0.482221	0.445174	0.751633	0.459959	0.429758	0.43988	0.42222	0.463771	0.335153	0.35048	0.500209	0.600389	0.521885	0.504532	0.541718	0.529857
2CLDHOFAL	0.145104	0.386958	0.22049	0.044819	0.141311	0.0574321	0.184968	0.073677	0.135935	0.11313	0.137935	0.0477391	0.0792644	0.0328088	0.226087	0.240006	0.0375299	0.095007	0.128503	0.207407	0.233188	0.123935	0.058583	0.0532219	0.114281	0.312085	0.185151	0.24831	0.17414	0.16395	0.109852	0.257387	0.128087	0.0795864	0.0888635	0.0079217	0.0857992	0.105288	0.335272	0.272697	0.148906	0.188269	0.245506	0.132401	0.335435	0.205928	0.163993	0.0906656	0.163116
2DDGLCNtex	0	0.023791	0.025526	0	0.015157	0.0070334	0.0035608	0	0.0744232	0.024145	0.0080217	0.01651	0.015747	0	0.186087	0.0058202	0.0773048	0	0.0543295	0.0094176	0.013477	0.0160084	0.03568	0.004792	0.0037063	0.12495	0.017386	0.028034	0.177319	0.16432	0.106273	0.0568328	0.070961	0.0273436	0.153015	0.0703634	0.0828882	0.267953	0.134795	0.08788	0	0.0708386	0.0078536	0.0874978	0.0278301	0.027768	0.077163	0.0341316	0.114039
2DDPENGAL	0	0.023791	0.025526	0	0.015157	0.0070334	0	0	0.0730134	0.024145	0.0080217	0.010018	0.015747	0	0.182609	0	0.0761821	0	0.0042735	0.0094176	0.013477	0.0086497	0.03568	0.004792	0.0037063	0.120074	0.017386	0.028034	0.176259	0.14921	0.0503706	0.123707	0.070961	0.0243496	0.0503219	0.0121155	0.031864	0.0778323	0.060052	0.130777	0.0549284	0.0383396	0.0565286	0.0081328	0.262608	0.015589	0.077163	0.034718	0.112633
2DDPENTHL	0.092269	0.062549	0.281752	0.014191	0.37431	0.0070334	0.144019	0	0.108185	0.125881	0.06192	0.237629	0.0207754	0	0.196522	0.132486	0.0773048	0.0013495	0.204396	0.0229644	0.144301	0.0086497	0.0636456	0.009635	0.0425203	0.131929	0.0224124	0.0958126	0.177319	0.22874	0.0346866	0.0401012	0.088367	0.0898517	0.0459256	0.0121155	0.0952206	0.0782233	0.101124	0.139806	0.049357	0.0759176	0.0764362	0.0384245	0.091671	0.015589	0.187598	0.0411924	0.118238
2DH3DGLCA	0	0.023791	0.025526	0	0.015157	0.0070334	0.0152325	0	0.0744232	0.024145	0.0080217	0.0365455	0.0193198	0	0.196522	0.0240466	0.0773048	0.0013495	0.0566485	0.0094176	0.013477	0.0160084	0.03568	0.0080546	0.0037063	0.131392	0.017386	0.028034	0.177319	0.16432	0.106273	0.0568328	0.070961	0.0273436	0.157582	0.0703634	0.0828882	0.22673	0.134795	0.08788	0.0186343	0.0731237	0.0184977	0.0874978	0.269247	0.027768	0.077163	0.0411924	0.114039
2DHGLCNOR	0.067391	0.023791	0.038532	0	0.19704	0.0947999	0	0	0.503973	0.024145	0.279728	0.142267	0.036787	0	0.18087	0.0523822	0.0139534	0	0.0581395	0.0197046	0.0209322	0.039892	0.44479	0.0090742	0.0010295	0.130855	0.0367498	0.041874	0.687037	0.164196	0.0810884	0.0655099	0.240703	0.191648	0.160655	0.48975	0.0844237	0.0847156	0.0745552	0.163053	0.024534	0.143456	0.05371	0.0825003	0.0979754	0.176631	0.185693	0.118634	0.146776
2DHPL	0.65751	0.540417	0.559855	0.562642	0.661738	0.483363	0.564989	0.367311	0.645473	0.530111	0.579166	0.507276	0.502184	0.534331	0.431308	0.479861	0.327501	0.740217	0.50258	0.741526	0.365303	0.642587	0.65019	0.44688	0.447551	0.47345	0.583553	0.479857	0.748499	0.422295	0.491474	0.496404	0.414462	0.468533	0.369905	0.76701	0.239454	0.374806	0.412428	0.375699	0.390378	0.453599	0.384685	0.463543	0.565183	0.438233	0.446269	0.425586	0.429725
2DMMQ8abc	0.374311	0.0811411	0.216356	0.498731	0.153325	0.33303	0.338279	0.126491	0.301326	0.294355	0.323733	0.248212	0.396455	0.458757	0.224351	0.136317	0.0493982	0.599596	0.0954412	0.57853	0.0094624	0.347986	0.27387	0.092934	0.292912	0.159262	0.4176	0.172995	0.535503	0.0942724	0.225823	0.163961	0.234604	0.137206	0.127342	0.328983	0.0978141	0.0853019	0.160719	0.0537107	0.119547	0.222294	0.281667	0.154114	0.115879	0.0748137	0.129942	0.140893	0.134976
2DMMQ8abcpp	0.0010783	0.023791	0.025526	0	0.030776	0.0197192	0	0.0016691	0.0767234	0.0472053	0.0080217	0.0138237	0.015747	0	0.206957	0.0012253	0.240894	0.068286	0.0565822	0.0094176	0.039212	0.185254	0.0414659	0.199276	0.0037063	0.12495	0.028345	0.0505676	0.177319	0.16432	0.0508912	0.0555897	0.070961	0.0273436	0.116757	0.0703634	0.0828882	0.233183	0.176429	0.08788	0.103698	0.0708386	0.0121975	0.0993528	0.034402	0.0389031	0.077163	0.115534	0.207064
2DMMQ8tex	0.0010783	0.023791	0.025526	0	0.030776	0.0197192	0	0.0016691	0.0767234	0.0472053	0.0080217	0.0138237	0.015747	0	0.206957	0.0012253	0.240894	0.068286	0.0565822	0.0094176	0.039212	0.185254	0.0414659	0.199276	0.0037063	0.12495	0.028345	0.0505676	0.177319	0.16432	0.0508912	0.0555897	0.070961	0.0273436	0.116757	0.0703634	0.0828882	0.233183	0.176429	0.08788	0.103698	0.0708386	0.0121975	0.0993528	0.034402	0.0389031	0.077163	0.115534	0.207064
2DOHMC5DPT	0.3472	0.501658	0.335963	0.434107	0.442239	0.263213	0.342832	0.228421	0.190324	0.517631	0.252149	0.259794	0.359402	0.186559	0.255653	0.346301	0.28115	0.371928	0.305436	0.367144	0.355624	0.480827	0.230472	0.349867	0.332963	0.409252	0.33586	0.439048	0.180851	0.262534	0.363075	0.249284	0.215115	0.201913	0.143987	0.0983221	0.219129	0.269243	0.298705	0.317213	0.356232	0.276882	0.269585	0.266697	0.204466	0.482287	0.368473	0.256032	0.331837
2DOXG6PP	0.021565	0	0	0	0	0	0.017409	0	0	0	0	0.17103	0.035067	0	0	0	0	0	0.0094415	0.17872	0.0015771	0.053318	0	0.0013254	0.024812	0.0146737	0	0.017122	0	0.029891	0.0264875	0.0041021	0.017406	0.0045521	0.0428528	0	0.0013762	0.0012516	0.0619558	0	0.0328313	0.0022851	0.0785368	0	0.241417	0	0.0069256	0.0070608	0
2FBZOR	0	0	0	0	0	0	0	0	0.0031164	0	0	0	0	0	0.0017391	0	0.0712102	0	0.0042735	0	0	0.0086497	0	0	0	0.0019237	0	0	0.0021194	0.0011497	0.0145126	0.0158617	0	0.0061102	0.0024756	0.0097856	0	0.0375083	0	0	0	0.0036816	0	0.0010338	0	0	0	0.0010292	0.017518
2FBZTOR	0	0	0	0	0	0	0	0	0.0031164	0	0	0	0	0	0.0017391	0	0.0712102	0	0.0042735	0	0	0.0086497	0	0	0	0.0019237	0	0	0.0021194	0.0011497	0.0145126	0.0158617	0	0.0061102	0.0024756	0.0097856	0	0.0375083	0	0	0	0.0036816	0	0.0010338	0	0	0	0.0010292	0.017518
2FUCLAC_FUCASEe	0.170213	0.340164	0.236656	0.014191	0.361278	0.005178	0.108608	0.006557	0.165027	0.0355397	0.154322	0.028487	0	0	0	0.300811	0.0336807	0.01525	0.0886499	0.0121704	0.0583508	0	0.208532	0	0.038403	0.047376	0.0154912	0.139367	0.054398	0.0459034	0.031563	0.12816	0.0133889	0.0756759	0.0468227	0.218084	0.0820936	0.0191259	0.116351	0.0690794	0.0518735	0.11578	0.0115359	0.0533811	0.0582083	0.0207392	0.0831941	0.0267588	0.0118561
2H3OGL	0.226822	0.403974	0.354561	0.0599289	0.604622	0.171433	0.316522	0.21805	0.491651	0.211339	0.357157	0.379673	0.231309	0.200019	0.332178	0.462401	0.323972	0.153306	0.311895	0.040713	0.362005	0.277238	0.294841	0.248471	0.173377	0.355032	0.170483	0.297547	0.655952	0.277313	0.168553	0.295027	0.317169	0.289535	0.0870077	0.367658	0.210501	0.136382	0.253183	0.356378	0.167082	0.34823	0.0884039	0.320493	0.1875	0.297584	0.330439	0.231008	0.229674
2HAGH	0	0.040492	0.025526	0	0.015157	0.0070334	0	0	0.0730134	0.024145	0.0080217	0.010018	0.015747	0	0.182609	0	0.0761821	0	0.0060955	0.0094176	0.013477	0.0086497	0.03568	0.004792	0.0037063	0.120074	0.017386	0.028034	0.176259	0.14921	0.0346866	0.0343085	0.070961	0.0223332	0.0459256	0.0121155	0.058699	0.0865149	0.060052	0.08788	0	0.0383396	0.0078536	0.0081328	0.0239406	0.015589	0.077163	0.0276572	0.114039
2HANADOR	0	0	0	0	0	0	0	0	0	0	0	0	0	0	0	0	0	0	0.033161	0	0.0022939	0.0011619	0	0.0060155	0	0.11229	0.015985	0.056867	0	0	0	0	0.018298	0.028321	0	0	0	0	0	0	0.028653	0	0	0.028396	0.047546	0.021365	0	0.042173	0.015922
2HANADPOR	0	0	0	0	0	0	0	0	0	0	0	0	0	0	0	0	0	0	0.033161	0	0.0022939	0.0011619	0	0.0060155	0	0.11229	0.015985	0.056867	0	0	0	0	0.018298	0.028321	0	0	0	0	0	0	0.028653	0	0	0.028396	0.047546	0.021365	0	0.042173	0.015922
2HATVACIDGLUC_GLCAASE	0.157427	0.385383	0.0638146	0.0268505	0.131791	0.12151	0.0547978	0.0673578	0.377605	0.0493757	0.240804	0.322979	0.0946144	0.0375603	0.182609	0.277378	0.0434641	0.0353575	0.231362	0.205814	0.111327	0.11393	0.17985	0.0243168	0.083497	0.19116	0.0612224	0.173788	0.65242	0.245288	0.098659	0.126271	0.392594	0.0761041	0.0685262	0.27353	0.0951159	0.0563988	0.242433	0.219919	0.108036	0.213025	0.161964	0.106382	0.294529	0.0459324	0.240925	0.0960397	0.112557
2HATVACIDGLUC_GLCAASEe	0	0	0	0	0	0	0	0	0	0	0	0	0	0	0	0	0	0	0	0	0	0	0	0	0	0	0	0	0	0	0	0	0.017406	0.0020164	0	0	0.0013762	0.0013298	0	0	0.049357	0	0.0067892	0	0.0023471	0	0	0	0
2HATVACIDGLUC_GLCAASEepp	0.0945025	0.0493142	0.261452	0.0152119	0.360539	0	0.128589	0	0.0347259	0.0808459	0.0538983	0.205281	0	0	0	0.107826	0	0	0.173819	0.0155752	0.150394	0	0.032064	0	0.038814	0	0.0050264	0.04835	0	0.0858128	0	0.0066131	0	0.0348901	0	0	0.0597051	0.0023858	0.0410718	0.015369	0	0.037578	0	0.0302917	0.0576043	0	0.133059	0	0.004199
2HATVACIDGLUCabc	0	0	0	0	0	0.0021575	0	0	0	0	0	0	0	0	0	0	0	0	0.0019545	0	0	0	0	0.0042822	0	0	0	0	0	0	0.027854	0.0027596	0	0	0.015494	0.14259	0	0	0	0.0070809	0.0094018	0	0.0060412	0.032152	0	0	0	0.045764	0.0050731
2HATVACIDGLUCt	0.02942	0.0431702	0.0020664	0.0258296	0	0.0188133	0.036004	0.049952	0	0.0018991	0.0083655	0.0017909	0.0565041	0.036429	0.0017391	0	0	0.015789	0.028523	0.186109	0	0.074038	0.0200098	0.0103996	0.0536402	0.0200866	0.0192814	0.0185414	0	0.020653	0.0101523	0.0098948	0.0514731	0.0025968	0	0	0.012121	0.0064143	0.0643954	0.036557	0.0342043	0	0.132793	0	0.0017436	0.0019486	0	0.0053375	0.001026
2HATVACIDGLUCt2	0.11707	0.318422	0.013006	0	0.11497	0.0935054	0	0.0673578	0.296133	0.0021704	0.224417	0.13085	0.0403599	0.0011313	0	0.218257	0.0384922	0.0195685	0.087855	0.010287	0.0074552	0.039892	0.12416	0.004843	0.0198707	0.0647783	0.0294166	0.112131	0.47722	0.0414698	0.0480278	0.112373	0.320294	0.0469881	0.0095822	0.12861	0.0236071	0.0098561	0.10694	0.124959	0.0644297	0.178367	0.0756307	0.0620311	0.267369	0.0283948	0.105673	0.0236477	0.0071441
2HATVACIDGLUCt2pp	0.010937	0.023791	0.0487422	0.0010209	0.0168206	0.0070334	0.0187938	0	0.0814722	0.0453062	0.0080217	0.190338	0.015747	0	0.18087	0.0591211	0.0049719	0	0.141553	0.0094176	0.103872	0	0.03568	0.004792	0.0164723	0.11815	0.0187868	0.044535	0.1752	0.203818	0.020174	0.0070358	0.070961	0.029116	0.04345	0.0023299	0.0593878	0.0401284	0.0710973	0.08788	0	0.034658	0.0078536	0.0121993	0.0254159	0.015589	0.135252	0.026628	0.099314
2HATVACIDGLUCtex	0.0945025	0.0731052	0.286978	0.0152119	0.375696	0.0070334	0.128589	0	0.106033	0.125067	0.06192	0.215299	0.015747	0	0.18087	0.107826	0.0049719	0	0.173819	0.0249928	0.163871	0	0.067744	0.004792	0.0425203	0.11815	0.0224124	0.092885	0.1752	0.233873	0.020174	0.0136489	0.070961	0.0511131	0.04345	0.0023299	0.0915691	0.0401284	0.101124	0.103249	0	0.072236	0.0078536	0.0373907	0.0830202	0.015589	0.210222	0.026628	0.099314
2HATVACIDte	0.14649	0.361592	0.0150724	0.0258296	0.11497	0.114476	0.036004	0.0673578	0.296133	0.0040695	0.232783	0.132641	0.0788674	0.0375603	0.0017391	0.218257	0.0384922	0.0353575	0.0898095	0.196396	0.0074552	0.11393	0.14417	0.0195248	0.0670247	0.0730099	0.0424356	0.129253	0.47722	0.0414698	0.078485	0.119235	0.321633	0.0469881	0.0250762	0.2712	0.0357281	0.0162704	0.171336	0.13204	0.108036	0.178367	0.15411	0.0941831	0.269113	0.0303434	0.105673	0.0694117	0.0132432
2HATVACIDtepp	0.010937	0.023791	0.0487422	0.0010209	0.0168206	0.0070334	0.0187938	0	0.0814722	0.0453062	0.0080217	0.190338	0.015747	0	0.18087	0.0591211	0.0049719	0	0.141553	0.0094176	0.103872	0	0.03568	0.004792	0.0164723	0.11815	0.0187868	0.044535	0.1752	0.203818	0.020174	0.0070358	0.070961	0.029116	0.04345	0.0023299	0.0593878	0.0401284	0.0710973	0.08788	0	0.034658	0.0078536	0.0121993	0.0254159	0.015589	0.135252	0.026628	0.099314
2HATVACIDtex	0.0945025	0.0731052	0.286978	0.0152119	0.375696	0.0070334	0.128589	0	0.106033	0.125067	0.06192	0.215299	0.015747	0	0.18087	0.107826	0.0049719	0	0.173819	0.0249928	0.163871	0	0.067744	0.004792	0.0425203	0.11815	0.0224124	0.092885	0.1752	0.233873	0.020174	0.0136489	0.070961	0.0511131	0.04345	0.0023299	0.0915691	0.0401284	0.101124	0.103249	0	0.072236	0.0078536	0.0373907	0.0830202	0.015589	0.210222	0.026628	0.099314
2HATVLACGLUC_GLCAASE	0.157427	0.385383	0.0638146	0.0268505	0.131791	0.12151	0.0547978	0.0673578	0.377605	0.0493757	0.240804	0.322979	0.0946144	0.0375603	0.182609	0.277378	0.0434641	0.0353575	0.231362	0.205814	0.111327	0.11393	0.17985	0.0243168	0.083497	0.19116	0.0612224	0.173788	0.65242	0.245288	0.098659	0.126271	0.392594	0.0761041	0.0685262	0.27353	0.0951159	0.0563988	0.242433	0.219919	0.108036	0.213025	0.161964	0.106382	0.294529	0.0459324	0.240925	0.0960397	0.112557
2HATVLACGLUC_GLCAASEe	0	0	0	0	0	0	0	0	0	0	0	0	0	0	0	0	0	0	0	0	0	0	0	0	0	0	0	0	0	0	0	0	0.017406	0.0020164	0	0	0.0013762	0.0013298	0	0	0.049357	0	0.0067892	0	0.0023471	0	0	0	0
2HATVLACGLUC_GLCAASEepp	0.0945025	0.0493142	0.261452	0.0152119	0.360539	0	0.128589	0	0.0347259	0.0808459	0.0538983	0.205281	0	0	0	0.107826	0	0	0.173819	0.0155752	0.150394	0	0.032064	0	0.038814	0	0.0050264	0.04835	0	0.0858128	0	0.0066131	0	0.0348901	0	0	0.0597051	0.0023858	0.0410718	0.015369	0	0.037578	0	0.0302917	0.0576043	0	0.133059	0	0.004199
2HATVLACGLUCabc	0	0	0	0	0	0.0021575	0	0	0	0	0	0	0	0	0	0	0	0	0.0019545	0	0	0	0	0.0042822	0	0	0	0	0	0	0.027854	0.0027596	0	0	0.015494	0.14259	0	0	0	0.0070809	0.0094018	0	0.0060412	0.032152	0	0	0	0.045764	0.0050731
2HATVLACGLUCt	0.02942	0.0431702	0.0020664	0.0258296	0	0.0188133	0.036004	0.049952	0	0.0018991	0.0083655	0.0017909	0.0565041	0.036429	0.0017391	0	0	0.015789	0.028523	0.186109	0	0.074038	0.0200098	0.0103996	0.0536402	0.0200866	0.0192814	0.0185414	0	0.020653	0.0101523	0.0098948	0.0514731	0.0025968	0	0	0.012121	0.0064143	0.0643954	0.036557	0.0342043	0	0.132793	0	0.0017436	0.0019486	0	0.0053375	0.001026
2HATVLACGLUCt2	0.11707	0.318422	0.013006	0	0.11497	0.0935054	0	0.0673578	0.296133	0.0021704	0.224417	0.13085	0.0403599	0.0011313	0	0.218257	0.0384922	0.0195685	0.087855	0.010287	0.0074552	0.039892	0.12416	0.004843	0.0198707	0.0647783	0.0294166	0.112131	0.47722	0.0414698	0.0480278	0.112373	0.320294	0.0469881	0.0095822	0.12861	0.0236071	0.0098561	0.10694	0.124959	0.0644297	0.178367	0.0756307	0.0620311	0.267369	0.0283948	0.105673	0.0236477	0.0071441
2HATVLACGLUCt2pp	0.010937	0.023791	0.0487422	0.0010209	0.0168206	0.0070334	0.0187938	0	0.0814722	0.0453062	0.0080217	0.190338	0.015747	0	0.18087	0.0591211	0.0049719	0	0.141553	0.0094176	0.103872	0	0.03568	0.004792	0.0164723	0.11815	0.0187868	0.044535	0.1752	0.203818	0.020174	0.0070358	0.070961	0.029116	0.04345	0.0023299	0.0593878	0.0401284	0.0710973	0.08788	0	0.034658	0.0078536	0.0121993	0.0254159	0.015589	0.135252	0.026628	0.099314
2HATVLACGLUCtex	0.0945025	0.0731052	0.286978	0.0152119	0.375696	0.0070334	0.128589	0	0.106033	0.125067	0.06192	0.215299	0.015747	0	0.18087	0.107826	0.0049719	0	0.173819	0.0249928	0.163871	0	0.067744	0.004792	0.0425203	0.11815	0.0224124	0.092885	0.1752	0.233873	0.020174	0.0136489	0.070961	0.0511131	0.04345	0.0023299	0.0915691	0.0401284	0.101124	0.103249	0	0.072236	0.0078536	0.0373907	0.0830202	0.015589	0.210222	0.026628	0.099314
2HATVLACte	0.14649	0.361592	0.0150724	0.0258296	0.11497	0.114476	0.036004	0.0673578	0.296133	0.0040695	0.232783	0.132641	0.0788674	0.0375603	0.0017391	0.218257	0.0384922	0.0353575	0.0898095	0.196396	0.0074552	0.11393	0.14417	0.0195248	0.0670247	0.0730099	0.0424356	0.129253	0.47722	0.0414698	0.078485	0.119235	0.321633	0.0469881	0.0250762	0.2712	0.0357281	0.0162704	0.171336	0.13204	0.108036	0.178367	0.15411	0.0941831	0.269113	0.0303434	0.105673	0.0694117	0.0132432
2HATVLACtepp	0.010937	0.023791	0.0487422	0.0010209	0.0168206	0.0070334	0.0187938	0	0.0814722	0.0453062	0.0080217	0.190338	0.015747	0	0.18087	0.0591211	0.0049719	0	0.141553	0.0094176	0.103872	0	0.03568	0.004792	0.0164723	0.11815	0.0187868	0.044535	0.1752	0.203818	0.020174	0.0070358	0.070961	0.029116	0.04345	0.0023299	0.0593878	0.0401284	0.0710973	0.08788	0	0.034658	0.0078536	0.0121993	0.0254159	0.015589	0.135252	0.026628	0.099314
2HATVLACtex	0.0945025	0.0731052	0.286978	0.0152119	0.375696	0.0070334	0.128589	0	0.106033	0.125067	0.06192	0.215299	0.015747	0	0.18087	0.107826	0.0049719	0	0.173819	0.0249928	0.163871	0	0.067744	0.004792	0.0425203	0.11815	0.0224124	0.092885	0.1752	0.233873	0.020174	0.0136489	0.070961	0.0511131	0.04345	0.0023299	0.0915691	0.0401284	0.101124	0.103249	0	0.072236	0.0078536	0.0373907	0.0830202	0.015589	0.210222	0.026628	0.099314
2HBO	0.565241	0.466682	0.30363	0.548451	0.299073	0.483363	0.436202	0.367311	0.611712	0.428375	0.525268	0.306192	0.502184	0.536029	0.429569	0.372648	0.327501	0.740217	0.325713	0.724429	0.234479	0.637488	0.609447	0.439692	0.40606	0.477923	0.578526	0.413498	0.748499	0.337508	0.403162	0.497522	0.414462	0.433643	0.322037	0.76701	0.191182	0.366397	0.329722	0.35819	0.388886	0.416021	0.382355	0.433252	0.501007	0.435519	0.335834	0.42068	0.425526
2HEDCCL	0.219967	0.352138	0.256226	0.014191	0.359153	0.005178	0.128787	0.006557	0.0525343	0.0816598	0.0794153	0.201084	0.0366549	0	0	0.304794	0.032558	0.01525	0.229109	0.192267	0.130824	0.053318	0.0279656	0.0050469	0.063215	0.0556076	0.0113712	0.17645	0	0.0795307	0.0327995	0.103995	0	0.053068	0.0020701	0.017707	0.0351454	0.0034809	0.258332	0.0570858	0.048302	0.180272	0.128622	0.112483	0.0590796	0.0027838	0.195418	0.0098253	0.046873
2HIBUPGLU_Sabc	0	0	0	0	0	0.0021575	0	0	0	0	0	0	0	0	0	0	0	0	0.0019545	0	0	0	0	0.0042822	0	0	0	0	0	0	0.027854	0.0027596	0	0	0.015494	0.14259	0	0	0	0.0070809	0.0094018	0	0.0060412	0.032152	0	0	0	0.045764	0.0050731
2HIBUPGLU_St	0.02942	0.0431702	0.0020664	0.0258296	0	0.0188133	0.036004	0.049952	0	0.0018991	0.0083655	0.0017909	0.0565041	0.036429	0.0017391	0	0	0.015789	0.028523	0.186109	0	0.074038	0.0200098	0.0103996	0.0536402	0.0200866	0.0192814	0.0185414	0	0.020653	0.0101523	0.0098948	0.0514731	0.0025968	0	0	0.012121	0.0064143	0.0643954	0.036557	0.0342043	0	0.132793	0	0.0017436	0.0019486	0	0.0053375	0.001026
2HIBUPGLU_St2	0.11707	0.318422	0.013006	0	0.11497	0.0935054	0	0.0673578	0.296133	0.0021704	0.224417	0.13085	0.0403599	0.0011313	0	0.218257	0.0384922	0.0195685	0.087855	0.010287	0.0074552	0.039892	0.12416	0.004843	0.0198707	0.0647783	0.0294166	0.112131	0.47722	0.0414698	0.0480278	0.112373	0.320294	0.0469881	0.0095822	0.12861	0.0236071	0.0098561	0.10694	0.124959	0.0644297	0.178367	0.0756307	0.0620311	0.267369	0.0283948	0.105673	0.0236477	0.0071441
2HIBUPGLU_St2pp	0.010937	0.023791	0.0487422	0.0010209	0.0168206	0.0070334	0.0187938	0	0.0814722	0.0453062	0.0080217	0.190338	0.015747	0	0.18087	0.0591211	0.0049719	0	0.141553	0.0094176	0.103872	0	0.03568	0.004792	0.0164723	0.11815	0.0187868	0.044535	0.1752	0.203818	0.020174	0.0070358	0.070961	0.029116	0.04345	0.0023299	0.0593878	0.0401284	0.0710973	0.08788	0	0.034658	0.0078536	0.0121993	0.0254159	0.015589	0.135252	0.026628	0.099314
2HIBUPGLU_Stex	0.0945025	0.0731052	0.286978	0.0152119	0.375696	0.0070334	0.128589	0	0.106033	0.125067	0.06192	0.215299	0.015747	0	0.18087	0.107826	0.0049719	0	0.173819	0.0249928	0.163871	0	0.067744	0.004792	0.0425203	0.11815	0.0224124	0.092885	0.1752	0.233873	0.020174	0.0136489	0.070961	0.0511131	0.04345	0.0023299	0.0915691	0.0401284	0.101124	0.103249	0	0.072236	0.0078536	0.0373907	0.0830202	0.015589	0.210222	0.026628	0.099314
2HIBUP_S_GLCAASE	0.157427	0.385383	0.0638146	0.0268505	0.131791	0.12151	0.0547978	0.0673578	0.377605	0.0493757	0.240804	0.322979	0.0946144	0.0375603	0.182609	0.277378	0.0434641	0.0353575	0.231362	0.205814	0.111327	0.11393	0.17985	0.0243168	0.083497	0.19116	0.0612224	0.173788	0.65242	0.245288	0.098659	0.126271	0.392594	0.0761041	0.0685262	0.27353	0.0951159	0.0563988	0.242433	0.219919	0.108036	0.213025	0.161964	0.106382	0.294529	0.0459324	0.240925	0.0960397	0.112557
2HIBUP_S_GLCAASEe	0	0	0	0	0	0	0	0	0	0	0	0	0	0	0	0	0	0	0	0	0	0	0	0	0	0	0	0	0	0	0	0	0.017406	0.0020164	0	0	0.0013762	0.0013298	0	0	0.049357	0	0.0067892	0	0.0023471	0	0	0	0
2HIBUP_S_GLCAASEepp	0.0945025	0.0493142	0.261452	0.0152119	0.360539	0	0.128589	0	0.0347259	0.0808459	0.0538983	0.205281	0	0	0	0.107826	0	0	0.173819	0.0155752	0.150394	0	0.032064	0	0.038814	0	0.0050264	0.04835	0	0.0858128	0	0.0066131	0	0.0348901	0	0	0.0597051	0.0023858	0.0410718	0.015369	0	0.037578	0	0.0302917	0.0576043	0	0.133059	0	0.004199
2HIBUP_Ste	0.14649	0.361592	0.0150724	0.0258296	0.11497	0.114476	0.036004	0.0673578	0.296133	0.0040695	0.232783	0.132641	0.0788674	0.0375603	0.0017391	0.218257	0.0384922	0.0353575	0.0898095	0.196396	0.0074552	0.11393	0.14417	0.0195248	0.0670247	0.0730099	0.0424356	0.129253	0.47722	0.0414698	0.078485	0.119235	0.321633	0.0469881	0.0250762	0.2712	0.0357281	0.0162704	0.171336	0.13204	0.108036	0.178367	0.15411	0.0941831	0.269113	0.0303434	0.105673	0.0694117	0.0132432
2HIBUP_Stepp	0.010937	0.023791	0.0487422	0.0010209	0.0168206	0.0070334	0.0187938	0	0.0814722	0.0453062	0.0080217	0.190338	0.015747	0	0.18087	0.0591211	0.0049719	0	0.141553	0.0094176	0.103872	0	0.03568	0.004792	0.0164723	0.11815	0.0187868	0.044535	0.1752	0.203818	0.020174	0.0070358	0.070961	0.029116	0.04345	0.0023299	0.0593878	0.0401284	0.0710973	0.08788	0	0.034658	0.0078536	0.0121993	0.0254159	0.015589	0.135252	0.026628	0.099314
2HIBUP_Stex	0.0945025	0.0731052	0.286978	0.0152119	0.375696	0.0070334	0.128589	0	0.106033	0.125067	0.06192	0.215299	0.015747	0	0.18087	0.107826	0.0049719	0	0.173819	0.0249928	0.163871	0	0.067744	0.004792	0.0425203	0.11815	0.0224124	0.092885	0.1752	0.233873	0.020174	0.0136489	0.070961	0.0511131	0.04345	0.0023299	0.0915691	0.0401284	0.101124	0.103249	0	0.072236	0.0078536	0.0373907	0.0830202	0.015589	0.210222	0.026628	0.099314
2HMCOXT	0.489072	0.525134	0.200073	0.469941	0.333552	0.337431	0.341048	0.246066	0.310756	0.435428	0.296191	0.3274	0.312161	0.315984	0.320001	0.21259	0.26864	0.464775	0.30789	0.336135	0.265016	0.489928	0.394886	0.333351	0.350876	0.405674	0.487228	0.362664	0.267747	0.269883	0.291877	0.446582	0.14579	0.128315	0.200286	0.37279	0.0734663	0.315865	0.225195	0.290756	0.215484	0.258981	0.119646	0.308086	0.462179	0.284151	0.314943	0.309729	0.298112
2HYDOGCOAD	0	0	0	0	0	0	0	0	0	0	0	0	0.0025142	0	0	0	0	0	0	0	0	0.0088433	0	0	0	0	0	0	0	0.0012728	0	0.0025607	0	0.030612	0.0158137	0	0	0.0554599	0.0061392	0.0031562	0	0	0	0	0	0	0	0	0
2HYDOGCOAT	0.067391	0.023791	0.025526	0	0.015157	0.0091909	0	0	0.069897	0.024145	0.0080217	0.010018	0.0182612	0	0.18087	0	0.0049719	0	0.0558205	0.0094176	0.013477	0.0088433	0.03568	0.0123368	0.0010295	0.125218	0.017386	0.028034	0.17414	0.149333	0.0531041	0.0123561	0.070961	0.046835	0.0771052	0.14492	0.031864	0.0908949	0.0661912	0.0981171	0.002338	0.034658	0.0205115	0.039251	0.018844	0.015589	0.077163	0.072392	0.122779
2HYDOGDH	0.0727823	0.0518358	0.095296	0.043696	0.22985	0.148046	0.090603	0.104197	0.429248	0.116657	0.268306	0.175399	0.101495	0.0497793	0.182609	0.0490126	0.0178026	0.044804	0.0599615	0.0271662	0.0209322	0.0524792	0.26109	0.0279363	0.0817468	0.126337	0.0852832	0.0446242	0.655952	0.166619	0.071781	0.0310765	0.239365	0.227178	0.10122	0.146317	0.110094	0.112406	0.0818472	0.154353	0.0032633	0.144853	0.0078536	0.0409748	0.0807406	0.101538	0.18223	0.0632003	0.145769
2HYOXPLACt2r	0.012092	0	0.0030388	0.0020419	0	0	0.097132	0.055675	0	0	0.0010696	0.0013432	0.0023819	0.15024	0.12696	0.0016848	0.043464	0.036437	0	0	0	0	0	0.0078507	0.033975	0.042992	0.038645	0.015614	0	0	0	0.023121	0.027522	0.0045521	0.0034146	0.078751	0	0	0.0011528	0	0	0	0.0142404	0	0.007779	0	0	0.014708	0.001387
2HYOXPLACt2rpp	0.0304225	0.0463212	0.025526	0	0.0264324	0.0070334	0.0536105	0.0072723	0.0840694	0.064568	0.009435	0.111988	0.0427418	0.0014708	0.210435	0.0955739	0.0088211	0.0103913	0.0577749	0.0141988	0.013477	0.0111026	0.0429124	0.004792	0.0110161	0.131392	0.017386	0.044269	0.176259	0.16432	0.0711304	0.0396291	0.070961	0.0273436	0.119297	0.0703634	0.0371039	0.161335	0.060052	0.08788	0	0.0731237	0.0078536	0.10945	0.0396325	0.027768	0.077163	0.026628	0.112633
2HYOXPLACtex	0.0304225	0.0463212	0.025526	0	0.0264324	0.0070334	0.0536105	0.0072723	0.0840694	0.064568	0.009435	0.111988	0.0427418	0.0014708	0.210435	0.0955739	0.0088211	0.0103913	0.0577749	0.0141988	0.013477	0.0111026	0.0429124	0.004792	0.0110161	0.131392	0.017386	0.044269	0.176259	0.16432	0.0711304	0.0396291	0.070961	0.0273436	0.119297	0.0703634	0.0371039	0.161335	0.060052	0.08788	0	0.0731237	0.0078536	0.10945	0.0396325	0.027768	0.077163	0.026628	0.112633
2IMZS	0.0700865	0.085552	0.288072	0.0152119	0.369134	0.0924702	0.112565	0.12327	0.108778	0.115029	0.0896522	0.178249	0.166205	0	0.184348	0.219944	0.0773048	0	0.284731	0.213855	0.3848	0.230635	0.0732886	0.133156	0.227425	0.269227	0.076384	0.175302	0.177319	0.258139	0.172719	0.092111	0.119161	0.18505	0.2769	0.0703634	0.31398	0.239793	0.364923	0.301048	0.235999	0.220007	0.284054	0.283826	0.393912	0.310666	0.33093	0.131331	0.257489
2INSD	0.169057	0.359701	0.025526	0	0.0420514	0.0235164	0.055787	0.196946	0.106701	0.0675523	0.034952	0.258337	0.108641	0.0014708	0.217392	0.276919	0.217157	0.0560058	0.280954	0.368082	0.0394271	0.219594	0.0486983	0.202284	0.0573461	0.202031	0.0439186	0.178313	0.176259	0.229809	0.242418	0.328366	0.254985	0.0552367	0.260233	0.128611	0.223682	0.289073	0.285649	0.226918	0.199357	0.225974	0.281811	0.272591	0.0617624	0.128402	0.191493	0.134981	0.175543
2IPDPIPT	0.557849	0.499295	0.550496	0.521294	0.656655	0.397711	0.509598	0.273248	0.642357	0.499183	0.527216	0.486737	0.456399	0.445974	0.401743	0.470519	0.323972	0.674901	0.359268	0.469434	0.364013	0.54131	0.617644	0.327386	0.384131	0.435021	0.500741	0.444194	0.747439	0.328885	0.268319	0.317728	0.365369	0.3913	0.154787	0.64865	0.224157	0.247067	0.385164	0.283785	0.24162	0.366638	0.249649	0.377252	0.547882	0.372397	0.345935	0.385532	0.358285
2MBALDOR	0	0.023791	0.025526	0	0.015157	0.0070334	0	0	0.0730134	0.024145	0.0080217	0.010018	0.015747	0	0.182609	0.0012253	0.0761821	0	0.0060955	0.0094176	0.013477	0.0086497	0.03568	0.004792	0.0037063	0.120074	0.017386	0.028034	0.176259	0.14921	0.0346866	0.0343085	0.070961	0.0223332	0.0459256	0.0121155	0.058699	0.0865149	0.060052	0.08788	0	0.0383396	0.0078536	0.0081328	0.0239406	0.015589	0.077163	0.0276572	0.114039
2MBCOATA	0.666059	0.597452	0.570309	0.568665	0.671535	0.548865	0.568154	0.375537	0.664617	0.532281	0.596241	0.655416	0.522828	0.536029	0.455656	0.541126	0.329746	0.764913	0.550814	0.747249	0.419353	0.691194	0.663932	0.565302	0.636882	0.590391	0.634476	0.490592	0.769693	0.480311	0.544187	0.514602	0.544335	0.529422	0.505399	0.76934	0.457418	0.448023	0.589286	0.498408	0.51856	0.478101	0.484596	0.591222	0.629896	0.507479	0.573211	0.546505	0.528033
2MBOHOR	0	0	0	0	0	0	0	0	0	0	0	0	0	0	0	0.0012253	0	0.0010796	0	0	0	0.0010973	0	0	0	0.0031763	0	0	0	0.0026689	0	0.038933	0.0013389	0.034614	0	0	0.0021701	0.0050454	0	0	0.0041089	0.007998	0.0060988	0.0226411	0.274545	0	0.0028857	0.0070608	0
2MBUTt2r	0	0	0	0	0	0	0	0	0	0	0	0	0.0015879	0	0	0	0	0	0	0	0	0	0	0.0037215	0	0	0	0	0	0	0	0	0	0	0	0	0	0	0.070025	0.0020858	0.0019699	0.0015234	0.052358	0	0.0014753	0	0	0	0.042674
2MEBCOADH	0.209414	0.343	0.245406	0.143645	0.0865992	0.161725	0.272009	0.334764	0.080953	0.117471	0.105045	0.138739	0.156279	0.321526	0.184351	0.29928	0.104891	0.336711	0.075598	0.442771	0	0.0771369	0.003134	0.0676998	0.160199	0.123384	0.155405	0.146819	0	0.0998567	0.184757	0.156179	0.198009	0.0351641	0.061761	0.162628	0.0430314	0.0367651	0.146082	0.039631	0.0698017	0.1545	0.184058	0.143325	0.0187097	0.0582503	0.134155	0.0522018	0.00589
2MECOAOX	0	0	0	0	0	0	0.0152325	0	0	0	0	0.0265275	0.0051607	0	0.0173913	0.0269567	0.0011227	0.0013495	0	0	0	0	0	0.0037215	0.0026768	0	0	0	0	0	0	0	0.011455	0	0	0	0	0.0023076	0.070025	0.0020858	0.0019699	0.0015234	0.052358	0	0.0014753	0.033475	0	0	0.042674
2MMALD	0	0	0	0	0	0	0	0	0	0	0	0	0	0	0	0	0	0	0	0	0	0	0	0.0032626	0	0.0044737	0	0	0	0	0.0050761	0	0	0.0020164	0	0	0	0.0025814	0	0	0.0508493	0	0.012888	0	0.243764	0	0	0.0070608	0
2MMALD2	0	0	0	0	0	0	0	0	0	0	0	0	0	0	0	0	0	0	0	0	0	0	0	0.0032626	0	0.0044737	0	0	0	0	0.0050761	0	0	0.0020164	0	0	0	0.0025814	0	0	0.0508493	0	0.012888	0	0.243764	0	0	0.0070608	0
2OALDOR	0	0.023791	0.025526	0	0.015157	0.0070334	0	0	0.0730134	0.024145	0.0080217	0.010018	0.015747	0	0.182609	0.0012253	0.0088211	0	0.0060955	0.0094176	0.013477	0.0037439	0.03568	0.004792	0.0010295	0.120074	0.017386	0.028034	0.176259	0.14921	0.0247946	0.0285158	0.070961	0.0223332	0.0459256	0.0121155	0.058699	0.06426	0.060052	0.08788	0	0.0383396	0.0078536	0.0081328	0.0239406	0.015589	0.077163	0.026628	0.114039
2OBUTFDXOR	0.0063155	0	0	0	0	0	0	0	0	0	0	0.13398	0	0	0	0	0.0014435	0	0.012125	0	0	0	0	0.0032626	0	0	0	0	0	0.019708	0.0014968	0	0	0.012007	0.0199961	0	0	0	0	0.0035679	0.0049944	0.0020312	0.018699	0.0028948	0.0096567	0	0.0762107	0.0070608	0
2OBUTt2r	0.122461	0.343	0.059195	0.045942	0.0112754	0.0943684	0.0820967	0.156295	0.067374	0.0729788	0.0737232	0.0303336	0.13868	0.0566803	0	0.308625	0.032558	0.0365721	0.117173	0.0970006	0	0.021947	0.003134	0.0144783	0.0787612	0.0629889	0.059575	0.126059	0	0.0065284	0.0787447	0.106954	0.0139837	0.0651049	0.0020701	0.0055918	0.066638	0.0116552	0.085279	0.076188	0.0077005	0.137489	0.0672017	0.147394	0.016564	0.0027838	0.0030877	0.0098253	0
2OBUTt2rpp	0.053143	0.050575	0.255011	0.014191	0.362757	0.0070334	0.109993	0	0.0823627	0.0561578	0.0605067	0.0363223	0.015747	0	0.18087	0.045642	0.0049719	0	0.0293179	0.0202116	0.0799998	0	0.0605116	0.004792	0.0270775	0.11815	0.0210116	0.0552696	0.17414	0.178895	0.020174	0.0070358	0.070961	0.0382201	0.04345	0.0023299	0.0637278	0.035435	0.091124	0.103249	0	0.072236	0.0078536	0.0103384	0.0270924	0.015589	0.155509	0.026628	0.095115
2OBUTtex	0.053143	0.050575	0.255011	0.014191	0.362757	0.0070334	0.109993	0	0.0823627	0.0561578	0.0605067	0.0363223	0.015747	0	0.18087	0.045642	0.0049719	0	0.0293179	0.0202116	0.0799998	0	0.0605116	0.004792	0.0270775	0.11815	0.0210116	0.0552696	0.17414	0.178895	0.020174	0.0070358	0.070961	0.0382201	0.04345	0.0023299	0.0637278	0.035435	0.091124	0.103249	0	0.072236	0.0078536	0.0103384	0.0270924	0.015589	0.155509	0.026628	0.095115
2OGAT	0.0053913	0.023003	0.056764	0.043696	0.0464878	0.0526856	0.090603	0.101574	0.054389	0.0903414	0.0613846	0.0331319	0.0621939	0.048648	0	0.0012253	0	0.0404855	0.033161	0.0074616	0.0022939	0.0011619	0	0.0198817	0.077011	0.11229	0.0700392	0.0596172	0	0	0.054861	0.10081	0.0197857	0.028321	0.0043963	0.0055918	0	0	0	0.042897	0.0327321	0	0	0.028396	0.047546	0.021365	0	0.042173	0.015922
2OH_CBZ_GLC_GLCAASE	0.157427	0.385383	0.0638146	0.0268505	0.131791	0.12151	0.0547978	0.0673578	0.377605	0.0493757	0.240804	0.322979	0.0946144	0.0375603	0.182609	0.277378	0.0434641	0.0353575	0.231362	0.205814	0.111327	0.11393	0.17985	0.0243168	0.083497	0.19116	0.0612224	0.173788	0.65242	0.245288	0.098659	0.126271	0.392594	0.0761041	0.0685262	0.27353	0.0951159	0.0563988	0.242433	0.219919	0.108036	0.213025	0.161964	0.106382	0.294529	0.0459324	0.240925	0.0960397	0.112557
2OH_CBZ_GLC_GLCAASEe	0	0	0	0	0	0	0	0	0	0	0	0	0	0	0	0	0	0	0	0	0	0	0	0	0	0	0	0	0	0	0	0	0.017406	0.0020164	0	0	0.0013762	0.0013298	0	0	0.049357	0	0.0067892	0	0.0023471	0	0	0	0
2OH_CBZ_GLC_GLCAASEepp	0.0945025	0.0493142	0.261452	0.0152119	0.360539	0	0.128589	0	0.0347259	0.0808459	0.0538983	0.205281	0	0	0	0.107826	0	0	0.173819	0.0155752	0.150394	0	0.032064	0	0.038814	0	0.0050264	0.04835	0	0.0858128	0	0.0066131	0	0.0348901	0	0	0.0597051	0.0023858	0.0410718	0.015369	0	0.037578	0	0.0302917	0.0576043	0	0.133059	0	0.004199
2OH_CBZ_GLCabc	0	0	0	0	0	0.0021575	0	0	0	0	0	0	0	0	0	0	0	0	0.0019545	0	0	0	0	0.0042822	0	0	0	0	0	0	0.027854	0.0027596	0	0	0.015494	0.14259	0	0	0	0.0070809	0.0094018	0	0.0060412	0.032152	0	0	0	0.045764	0.0050731
2OH_CBZ_GLCt	0.02942	0.0431702	0.0020664	0.0258296	0	0.0188133	0.036004	0.049952	0	0.0018991	0.0083655	0.0017909	0.0565041	0.036429	0.0017391	0	0	0.015789	0.028523	0.186109	0	0.074038	0.0200098	0.0103996	0.0536402	0.0200866	0.0192814	0.0185414	0	0.020653	0.0101523	0.0098948	0.0514731	0.0025968	0	0	0.012121	0.0064143	0.0643954	0.036557	0.0342043	0	0.132793	0	0.0017436	0.0019486	0	0.0053375	0.001026
2OH_CBZ_GLCt2	0.11707	0.318422	0.013006	0	0.11497	0.0935054	0	0.0673578	0.296133	0.0021704	0.224417	0.13085	0.0403599	0.0011313	0	0.218257	0.0384922	0.0195685	0.087855	0.010287	0.0074552	0.039892	0.12416	0.004843	0.0198707	0.0647783	0.0294166	0.112131	0.47722	0.0414698	0.0480278	0.112373	0.320294	0.0469881	0.0095822	0.12861	0.0236071	0.0098561	0.10694	0.124959	0.0644297	0.178367	0.0756307	0.0620311	0.267369	0.0283948	0.105673	0.0236477	0.0071441
2OH_CBZ_GLCt2pp	0.010937	0.023791	0.0487422	0.0010209	0.0168206	0.0070334	0.0187938	0	0.0814722	0.0453062	0.0080217	0.190338	0.015747	0	0.18087	0.0591211	0.0049719	0	0.141553	0.0094176	0.103872	0	0.03568	0.004792	0.0164723	0.11815	0.0187868	0.044535	0.1752	0.203818	0.020174	0.0070358	0.070961	0.029116	0.04345	0.0023299	0.0593878	0.0401284	0.0710973	0.08788	0	0.034658	0.0078536	0.0121993	0.0254159	0.015589	0.135252	0.026628	0.099314
2OH_CBZ_GLCtex	0.0945025	0.0731052	0.286978	0.0152119	0.375696	0.0070334	0.128589	0	0.106033	0.125067	0.06192	0.215299	0.015747	0	0.18087	0.107826	0.0049719	0	0.173819	0.0249928	0.163871	0	0.067744	0.004792	0.0425203	0.11815	0.0224124	0.092885	0.1752	0.233873	0.020174	0.0136489	0.070961	0.0511131	0.04345	0.0023299	0.0915691	0.0401284	0.101124	0.103249	0	0.072236	0.0078536	0.0373907	0.0830202	0.015589	0.210222	0.026628	0.099314
2OH_CBZte	0.14649	0.361592	0.0150724	0.0258296	0.11497	0.114476	0.036004	0.0673578	0.296133	0.0040695	0.232783	0.132641	0.0788674	0.0375603	0.0017391	0.218257	0.0384922	0.0353575	0.0898095	0.196396	0.0074552	0.11393	0.14417	0.0195248	0.0670247	0.0730099	0.0424356	0.129253	0.47722	0.0414698	0.078485	0.119235	0.321633	0.0469881	0.0250762	0.2712	0.0357281	0.0162704	0.171336	0.13204	0.108036	0.178367	0.15411	0.0941831	0.269113	0.0303434	0.105673	0.0694117	0.0132432
2OH_CBZtepp	0.010937	0.023791	0.0487422	0.0010209	0.0168206	0.0070334	0.0187938	0	0.0814722	0.0453062	0.0080217	0.190338	0.015747	0	0.18087	0.0591211	0.0049719	0	0.141553	0.0094176	0.103872	0	0.03568	0.004792	0.0164723	0.11815	0.0187868	0.044535	0.1752	0.203818	0.020174	0.0070358	0.070961	0.029116	0.04345	0.0023299	0.0593878	0.0401284	0.0710973	0.08788	0	0.034658	0.0078536	0.0121993	0.0254159	0.015589	0.135252	0.026628	0.099314
2OH_CBZtex	0.0945025	0.0731052	0.286978	0.0152119	0.375696	0.0070334	0.128589	0	0.106033	0.125067	0.06192	0.215299	0.015747	0	0.18087	0.107826	0.0049719	0	0.173819	0.0249928	0.163871	0	0.067744	0.004792	0.0425203	0.11815	0.0224124	0.092885	0.1752	0.233873	0.020174	0.0136489	0.070961	0.0511131	0.04345	0.0023299	0.0915691	0.0401284	0.101124	0.103249	0	0.072236	0.0078536	0.0373907	0.0830202	0.015589	0.210222	0.026628	0.099314
2OH_MTZ_GLC_GLCAASE	0.157427	0.385383	0.0638146	0.0268505	0.131791	0.12151	0.0547978	0.0673578	0.377605	0.0493757	0.240804	0.322979	0.0946144	0.0375603	0.182609	0.277378	0.0434641	0.0353575	0.231362	0.205814	0.111327	0.11393	0.17985	0.0243168	0.083497	0.19116	0.0612224	0.173788	0.65242	0.245288	0.098659	0.126271	0.392594	0.0761041	0.0685262	0.27353	0.0951159	0.0563988	0.242433	0.219919	0.108036	0.213025	0.161964	0.106382	0.294529	0.0459324	0.240925	0.0960397	0.112557
2OH_MTZ_GLC_GLCAASEe	0	0	0	0	0	0	0	0	0	0	0	0	0	0	0	0	0	0	0	0	0	0	0	0	0	0	0	0	0	0	0	0	0.017406	0.0020164	0	0	0.0013762	0.0013298	0	0	0.049357	0	0.0067892	0	0.0023471	0	0	0	0
2OH_MTZ_GLC_GLCAASEepp	0.0945025	0.0493142	0.261452	0.0152119	0.360539	0	0.128589	0	0.0347259	0.0808459	0.0538983	0.205281	0	0	0	0.107826	0	0	0.173819	0.0155752	0.150394	0	0.032064	0	0.038814	0	0.0050264	0.04835	0	0.0858128	0	0.0066131	0	0.0348901	0	0	0.0597051	0.0023858	0.0410718	0.015369	0	0.037578	0	0.0302917	0.0576043	0	0.133059	0	0.004199
2OH_MTZ_GLCabc	0	0	0	0	0	0.0021575	0	0	0	0	0	0	0	0	0	0	0	0	0.0019545	0	0	0	0	0.0042822	0	0	0	0	0	0	0.027854	0.0027596	0	0	0.015494	0.14259	0	0	0	0.0070809	0.0094018	0	0.0060412	0.032152	0	0	0	0.045764	0.0050731
2OH_MTZ_GLCt	0.02942	0.0431702	0.0020664	0.0258296	0	0.0188133	0.036004	0.049952	0	0.0018991	0.0083655	0.0017909	0.0565041	0.036429	0.0017391	0	0	0.015789	0.028523	0.186109	0	0.074038	0.0200098	0.0103996	0.0536402	0.0200866	0.0192814	0.0185414	0	0.020653	0.0101523	0.0098948	0.0514731	0.0025968	0	0	0.012121	0.0064143	0.0643954	0.036557	0.0342043	0	0.132793	0	0.0017436	0.0019486	0	0.0053375	0.001026
2OH_MTZ_GLCt2	0.11707	0.318422	0.013006	0	0.11497	0.0935054	0	0.0673578	0.296133	0.0021704	0.224417	0.13085	0.0403599	0.0011313	0	0.218257	0.0384922	0.0195685	0.087855	0.010287	0.0074552	0.039892	0.12416	0.004843	0.0198707	0.0647783	0.0294166	0.112131	0.47722	0.0414698	0.0480278	0.112373	0.320294	0.0469881	0.0095822	0.12861	0.0236071	0.0098561	0.10694	0.124959	0.0644297	0.178367	0.0756307	0.0620311	0.267369	0.0283948	0.105673	0.0236477	0.0071441
2OH_MTZ_GLCt2pp	0.010937	0.023791	0.0487422	0.0010209	0.0168206	0.0070334	0.0187938	0	0.0814722	0.0453062	0.0080217	0.190338	0.015747	0	0.18087	0.0591211	0.0049719	0	0.141553	0.0094176	0.103872	0	0.03568	0.004792	0.0164723	0.11815	0.0187868	0.044535	0.1752	0.203818	0.020174	0.0070358	0.070961	0.029116	0.04345	0.0023299	0.0593878	0.0401284	0.0710973	0.08788	0	0.034658	0.0078536	0.0121993	0.0254159	0.015589	0.135252	0.026628	0.099314
2OH_MTZ_GLCtex	0.0945025	0.0731052	0.286978	0.0152119	0.375696	0.0070334	0.128589	0	0.106033	0.125067	0.06192	0.215299	0.015747	0	0.18087	0.107826	0.0049719	0	0.173819	0.0249928	0.163871	0	0.067744	0.004792	0.0425203	0.11815	0.0224124	0.092885	0.1752	0.233873	0.020174	0.0136489	0.070961	0.0511131	0.04345	0.0023299	0.0915691	0.0401284	0.101124	0.103249	0	0.072236	0.0078536	0.0373907	0.0830202	0.015589	0.210222	0.026628	0.099314
2OH_MTZte	0.14649	0.361592	0.0150724	0.0258296	0.11497	0.114476	0.036004	0.0673578	0.296133	0.0040695	0.232783	0.132641	0.0788674	0.0375603	0.0017391	0.218257	0.0384922	0.0353575	0.0898095	0.196396	0.0074552	0.11393	0.14417	0.0195248	0.0670247	0.0730099	0.0424356	0.129253	0.47722	0.0414698	0.078485	0.119235	0.321633	0.0469881	0.0250762	0.2712	0.0357281	0.0162704	0.171336	0.13204	0.108036	0.178367	0.15411	0.0941831	0.269113	0.0303434	0.105673	0.0694117	0.0132432
2OH_MTZtepp	0.010937	0.023791	0.0487422	0.0010209	0.0168206	0.0070334	0.0187938	0	0.0814722	0.0453062	0.0080217	0.190338	0.015747	0	0.18087	0.0591211	0.0049719	0	0.141553	0.0094176	0.103872	0	0.03568	0.004792	0.0164723	0.11815	0.0187868	0.044535	0.1752	0.203818	0.020174	0.0070358	0.070961	0.029116	0.04345	0.0023299	0.0593878	0.0401284	0.0710973	0.08788	0	0.034658	0.0078536	0.0121993	0.0254159	0.015589	0.135252	0.026628	0.099314
2OH_MTZtex	0.0945025	0.0731052	0.286978	0.0152119	0.375696	0.0070334	0.128589	0	0.106033	0.125067	0.06192	0.215299	0.015747	0	0.18087	0.107826	0.0049719	0	0.173819	0.0249928	0.163871	0	0.067744	0.004792	0.0425203	0.11815	0.0224124	0.092885	0.1752	0.233873	0.020174	0.0136489	0.070961	0.0511131	0.04345	0.0023299	0.0915691	0.0401284	0.101124	0.103249	0	0.072236	0.0078536	0.0373907	0.0830202	0.015589	0.210222	0.026628	0.099314
2OMFUCtex	0	0	0.0137349	0	0	0	0.0013848	0	0	0.0035269	0	0.0013432	0	0	0	0.0015316	0	0	0	0	0.010681	0	0	0	0	0	0	0.0026615	0	0.0030795	0	0	0	0	0	0	0.0057164	0	0.0010455	0	0	0	0	0	0.0010059	0	0.0077913	0	0
2OMMBOX	0.189854	0.060974	0.123861	0.262689	0.243257	0.132685	0.145994	0	0.0917114	0.118828	0.0306352	0.1074	0.165542	0.101255	0.191305	0.0168479	0.0773048	0.0931167	0.147883	0.10881	0.0367742	0.156209	0.117647	0.0584217	0.0772169	0.18615	0.0890736	0.0902236	0.234189	0.229932	0.196668	0.153693	0.0943173	0.0476296	0.165372	0.0745572	0.0878636	0.22845	0.270797	0.108189	0.0326129	0.0816295	0.102903	0.0887384	0.0836908	0.0667403	0.180412	0.169495	0.233815
2OMPHH	0.189854	0.060974	0.123861	0.262689	0.243257	0.132685	0.145994	0	0.0917114	0.118828	0.0306352	0.1074	0.165542	0.101255	0.191305	0.0168479	0.0773048	0.0931167	0.145564	0.10881	0.0367742	0.156209	0.117647	0.0584217	0.0772169	0.177113	0.0890736	0.0902236	0.234189	0.229932	0.171417	0.153693	0.0943173	0.0476296	0.122519	0.0745572	0.0878636	0.22845	0.270797	0.108189	0.0326129	0.0793444	0.0921152	0.0887384	0.0836908	0.0667403	0.180412	0.169495	0.233815
2OMXYLtex	0	0	0.0137349	0	0	0	0.0013848	0	0	0.0035269	0	0.0013432	0	0	0	0.0015316	0	0	0	0	0.010681	0	0	0	0	0	0	0.0026615	0	0.0030795	0	0	0	0	0	0	0.0057164	0	0.0010455	0	0	0	0	0	0.0010059	0	0.0077913	0	0
2OSAHL	0.092269	0.038758	0.256226	0.014191	0.359153	0	0.128787	0	0.0337613	0.0816598	0.0538983	0.201084	0	0	0	0.107214	0	0	0.169777	0.0135468	0.130824	0	0.0279656	0	0.038814	0	0.0050264	0.0498582	0	0.0795307	0	0	0	0.0348901	0	0	0.0351454	0	0.0410718	0.015369	0	0.037578	0	0.0302917	0.0576043	0	0.110435	0	0.004199
2OXOADOX	0	0	0.010453	0	0	0	0	0	0.0031164	0.0035269	0	0	0	0	0.0034782	0.0027569	0.0712102	0	0.0060955	0	0.0018638	0.0086497	0	0	0.0026768	0.0019237	0	0.0026615	0.0021194	0.0022994	0.0145126	0.0272727	0	0.0061102	0.0024756	0.0097856	0.0278936	0.0510799	0.041634	0	0	0.0036816	0	0.0010338	0.0061025	0	0.0013851	0.0010292	0.018924
2RCDHOFAL	0.145104	0.386958	0.22049	0.044819	0.141311	0.0574321	0.184968	0.073677	0.135935	0.11313	0.137935	0.0477391	0.0792644	0.0328088	0.226087	0.240006	0.0375299	0.095007	0.128503	0.207407	0.233188	0.123935	0.058583	0.0532219	0.114281	0.312085	0.185151	0.24831	0.17414	0.16395	0.109852	0.257387	0.128087	0.0795864	0.0888635	0.0079217	0.0857992	0.105288	0.335272	0.272697	0.148906	0.188269	0.245506	0.132401	0.335435	0.205928	0.163993	0.0906656	0.163116
2S6HCC	0.428997	0.43517	0.343014	0.341607	0.555915	0.359567	0.353316	0.279565	0.60021	0.24281	0.432064	0.292145	0.381898	0.250932	0.205218	0.48951	0.0490776	0.145883	0.301397	0.47407	0.0882436	0.337851	0.584617	0.089417	0.233813	0.289402	0.189519	0.292046	0.775698	0.258509	0.282442	0.305447	0.322524	0.406087	0.188015	0.520504	0.401896	0.123279	0.333718	0.346799	0.192174	0.39279	0.370301	0.286446	0.270051	0.184563	0.387921	0.317054	0.317396
33HPHACt2r	0	0	0	0	0	0	0	0	0	0	0	0.003302	0	0	0	0	0	0	0	0	0	0	0	0.004843	0	0	0	0	0	0	0	0	0	0	0.0029451	0	0	0	0.0050937	0	0.017242	0	0.0065591	0	0.0012071	0	0	0.0093466	0.001729
33HPHACt2rpp	0.0063155	0.023791	0.025526	0	0.015157	0.0070334	0	0	0.0744232	0.024145	0.0080217	0.150658	0.015747	0	0.182609	0.0012253	0.0773048	0	0.0664545	0.0094176	0.013477	0.0160084	0.03568	0.004792	0.0136929	0.12495	0.017386	0.028034	0.177319	0.186409	0.0810224	0.0568328	0.070961	0.0273436	0.11473	0.0703634	0.0600222	0.194854	0.060052	0.08788	0	0.0708386	0.0078536	0.0874978	0.0278301	0.027768	0.148699	0.0276572	0.114039
34DCCBR	0	0	0	0	0	0	0.0454997	0.0072723	0.0031164	0.011666	0	0.086467	0.0255392	0.0014708	0.0226086	0.0799513	0.0038492	0.0103913	0.0548265	0	0	0.0111026	0	0	0.0099866	0.0132421	0	0	0.0021194	0.0162597	0.0509564	0.0325933	0	0.0111206	0.0758466	0.0680335	0.0013232	0.1259	0	0	0	0.0384657	0	0.0803988	0.0038895	0.012179	0	0	0.017518
34DHOXPEGOX	0.646573	0.540417	0.559855	0.562642	0.644918	0.470678	0.546195	0.350024	0.641615	0.525227	0.579166	0.334399	0.502184	0.536029	0.410438	0.475879	0.163912	0.678409	0.495457	0.741526	0.33627	0.464498	0.644404	0.255658	0.434785	0.477923	0.572594	0.472316	0.748499	0.389201	0.49655	0.497522	0.403007	0.468533	0.361902	0.76701	0.239454	0.323179	0.412428	0.375699	0.28668	0.453599	0.384685	0.451688	0.565183	0.427098	0.439344	0.358258	0.346847
34DHPHAt2r	0	0	0	0	0	0	0	0	0	0	0	0.003302	0.0015879	0	0	0	0	0	0	0	0	0	0	0.0085645	0	0	0	0	0	0	0	0	0	0	0.0029451	0	0	0	0.0751187	0.0020858	0.0192119	0.0015234	0.0589171	0	0.0026824	0	0	0.0093466	0.044403
34DHPHAt2rpp	0.0063155	0.023791	0.025526	0	0.015157	0.0070334	0.0419388	0.0072723	0.0744232	0.035811	0.0080217	0.230633	0.039169	0.0014708	0.198261	0.0761222	0.0773048	0.0090418	0.0687735	0.0094176	0.013477	0.0160084	0.03568	0.004792	0.0136929	0.131392	0.017386	0.028034	0.177319	0.186409	0.0810224	0.0568328	0.070961	0.0273436	0.119297	0.0703634	0.0600222	0.194854	0.060052	0.08788	0	0.0731237	0.0078536	0.0874978	0.0278301	0.027768	0.148699	0.0276572	0.114039
34DHPHAtex	0.0063155	0.023791	0.025526	0	0.015157	0.0070334	0.0419388	0.0072723	0.0744232	0.035811	0.0080217	0.230633	0.039169	0.0014708	0.198261	0.0761222	0.0773048	0.0090418	0.0687735	0.0094176	0.013477	0.0160084	0.03568	0.004792	0.0136929	0.131392	0.017386	0.028034	0.177319	0.186409	0.0810224	0.0568328	0.070961	0.0273436	0.119297	0.0703634	0.0600222	0.194854	0.060052	0.08788	0	0.0731237	0.0078536	0.0874978	0.0278301	0.027768	0.148699	0.0276572	0.114039
34DHPHEt2	0.351591	0.0978421	0.200311	0.496689	0.0383554	0.247421	0.241147	0.0551978	0.0184754	0.284317	0.123763	0.116018	0.222575	0.30682	0.097391	0.0067392	0	0.56316	0.0775525	0.259781	0.0020072	0.233217	0.152362	0.0756013	0.244214	0.095423	0.369644	0.126952	0.0582833	0.125642	0.114083	0.0899984	0.0450761	0.0641266	0.0077895	0.0652377	0.007569	0.0628912	0	0.0028543	0.042602	0.002666	0.0711142	0.020057	0.0664562	0.0492027	0.0091764	0.124761	0.0837711
34DHPHEt2pp	0.0010783	0	0	0	0.015619	0.0126858	0.0035608	0.0016691	0.0068264	0.0029843	0	0.0063801	0	0	0.0260873	0.0045949	0.235922	0.068286	0.0408465	0	0.025735	0.179703	0.0057859	0.185206	0.0099866	0.0040263	0.010959	0.0060326	0.0031791	0.0011497	0.0243395	0.03493	0	0.0092264	0.0527766	0.0657036	0.026835	0.185506	0.041634	0	0.102205	0.0212006	0	0.0128888	0.0079131	0.0084209	0	0.0839993	0.111949
34DHPHEtex	0.0010783	0.023791	0.025526	0	0.030776	0.0197192	0.0035608	0.0016691	0.0767234	0.0271293	0.0080217	0.0163981	0.015747	0	0.206957	0.0058202	0.240894	0.068286	0.0543295	0.0094176	0.039212	0.185254	0.0414659	0.189998	0.0136929	0.12495	0.028345	0.0340666	0.177319	0.16432	0.0486134	0.0568328	0.070961	0.0273436	0.143583	0.0703634	0.0600222	0.240184	0.176429	0.08788	0.102205	0.0708386	0.0078536	0.0993528	0.0278301	0.0361889	0.077163	0.110627	0.207064
34HPPDC	0	0	0	0	0	0	0	0	0	0	0	0	0.0015879	0	0	0	0	0	0	0	0	0	0	0.0037215	0	0	0	0	0	0	0	0	0	0	0	0	0	0	0.070025	0.0020858	0.0019699	0.0015234	0.052358	0	0.0014753	0	0	0	0.042674
34HPPOR	0.040281	0.035765	0.0285648	0.0020419	0.0238446	0.0070334	0.150743	0.0629473	0.0840694	0.064568	0.0105046	0.113331	0.0451237	0.151711	0.337395	0.0972587	0.0522851	0.0468283	0.0577749	0.0121704	0.013477	0.0111026	0.038814	0.0126427	0.0449911	0.174384	0.056031	0.059883	0.176259	0.16432	0.0711304	0.0627501	0.098483	0.0318957	0.122711	0.149114	0.0354102	0.161335	0.0612048	0.08788	0	0.0731237	0.022094	0.10945	0.0474115	0.027768	0.077163	0.041336	0.11402
34HPPORdc	0.26302	0.128408	0.0976054	0.405623	0.0658962	0.239783	0.283679	0.209347	0.140164	0.392564	0.164177	0.148758	0.299722	0.230342	0.252174	0.0035227	0.0761821	0.355329	0.143676	0.227399	0.199998	0.274981	0.168756	0.126274	0.286941	0.347069	0.383899	0.224007	0.234543	0.228209	0.214889	0.295848	0.184618	0.0806859	0.0663064	0.0969242	0.0684381	0.14041	0.112329	0.23098	0.110772	0.140282	0.0990478	0.124957	0.144179	0.249076	0.201651	0.196099	0.204954
35DACAPDH	0.067391	0	0	0	0	0	0	0	0	0	0	0	0	0	0	0	0	0	0.053866	0	0	0.0088433	0	0	0	0	0	0	0	0	0	0	0	0.0025663	0.0023475	0	0	0.0554599	0	0	0	0	0	0	0	0	0	0	0.022591
36DAHXI	0	0	0	0	0	0	0	0	0	0	0	0.0072196	0.0015879	0	0	0	0	0	0	0	0	0.0088433	0	0.0037215	0	0	0	0.003726	0	0	0.012821	0	0	0.0025663	0.0196551	0	0	0.0554599	0.0802928	0.0020858	0.0192119	0.0015234	0.0825067	0	0.0014753	0	0	0.0037937	0.044403
37DMXOR	0.061769	0.062549	0.17661	0	0.14621	0.0070334	0.126809	0	0.0991321	0.0851861	0.06192	0.192073	0.0524019	0	0.18087	0.1017	0.0049719	0	0.146124	0.201684	0.100144	0.053318	0.061717	0.0098389	0.0518895	0.126382	0.0208468	0.0890702	0.17414	0.202463	0.0214105	0.0227479	0.070961	0.0523351	0.04345	0.0023299	0.0691795	0.0391897	0.204365	0.0899658	0.0841582	0.07998	0.158829	0.0499691	0.291712	0.032779	0.154672	0.0398401	0.143812
3ABUTCOAL	0	0.023791	0.025526	0	0.0161736	0.0070334	0.0035608	0.0011922	0.0713068	0.0252302	0.0080217	0.0145512	0.0172026	0	0.184348	0.0058202	0.0734556	0.0014845	0.036573	0.0094176	0.013477	0.0155565	0.03568	0.009635	0.0037063	0.120253	0.017386	0.028034	0.1752	0.14806	0.0398929	0.0306537	0.070961	0.0585359	0.064898	0.0582479	0.058699	0.169471	0.101686	0.08788	0.0508493	0.060175	0.0207416	0.026742	0.302509	0.015589	0.077163	0.0465299	0.096521
3BTCOAI	0	0	0	0	0	0	0	0	0	0	0	0.0046452	0.0015879	0	0	0	0	0	0	0	0	0	0	0.0037215	0	0	0	0	0	0	0	0	0	0.0358668	0.0785561	0	0	0.049163	0.0802928	0.0020858	0.0192119	0.0015234	0.0611322	0	0.0014753	0	0	0.0127813	0.044403
3CALACL	0.219967	0.352138	0.256226	0.014191	0.359153	0.005178	0.128787	0.006557	0.0525343	0.0816598	0.0794153	0.201084	0.0366549	0	0	0.304794	0.032558	0.01525	0.229109	0.192267	0.130824	0.053318	0.0279656	0.0050469	0.063215	0.0556076	0.0113712	0.17645	0	0.0795307	0.0327995	0.103995	0	0.053068	0.0020701	0.017707	0.0351454	0.0034809	0.258332	0.0570858	0.048302	0.180272	0.128622	0.112483	0.0590796	0.0027838	0.195418	0.0098253	0.046873
3CARLPDH	0.0991222	0.0534113	0.103318	0.0479839	0.265154	0.214454	0.272009	0.329876	0.571421	0.13809	0.348408	0.286379	0.207754	0.253758	0.393047	0.15975	0.333435	0.201888	0.128735	0.499783	0.0466672	0.311449	0.456362	0.279466	0.161537	0.213663	0.16933	0.0852558	0.690216	0.293574	0.36405	0.164084	0.456118	0.269308	0.320479	0.706432	0.233579	0.374336	0.327068	0.167993	0.173997	0.186492	0.27206	0.239197	0.346031	0.303779	0.242108	0.263715	0.315117
3DDLHEPTtex	0	0	0.0137349	0	0	0	0.0013848	0	0	0.0035269	0	0.0013432	0	0	0	0.0015316	0	0	0	0	0.010681	0	0	0	0	0	0	0.0026615	0	0.0030795	0	0	0	0	0	0	0.0057164	0	0.0010455	0	0	0	0	0	0.0010059	0	0.0077913	0	0
3DGUR	0	0.023791	0.025526	0	0.015157	0.0070334	0	0	0.0730134	0.024145	0.0080217	0.010018	0.015747	0	0.182609	0	0.0813144	0.0049933	0.0907706	0.0094176	0.013477	0.022076	0.03568	0.016925	0.0136929	0.131392	0.017386	0.028034	0.176259	0.16432	0.106273	0.0555897	0.070961	0.02936	0.235135	0.0703634	0.100778	0.137321	0.145948	0.112197	0.119467	0.0731237	0.0910787	0.0874978	0.294461	0.027768	0.077163	0.0529439	0.183751
3FBZOR	0	0	0	0	0	0	0	0	0.0031164	0	0	0	0	0	0.0017391	0	0.0712102	0	0.0042735	0	0	0.0086497	0	0	0	0.0019237	0	0	0.0021194	0.0011497	0.0145126	0.0158617	0	0.0061102	0.0024756	0.0097856	0	0.0375083	0	0	0	0.0036816	0	0.0010338	0	0	0	0.0010292	0.017518
3FBZTOR	0	0	0	0	0	0	0	0	0.0031164	0	0	0	0	0	0.0017391	0	0.0712102	0	0.0042735	0	0	0.0086497	0	0	0	0.0019237	0	0	0.0021194	0.0011497	0.0145126	0.0158617	0	0.0061102	0.0024756	0.0097856	0	0.0375083	0	0	0	0.0036816	0	0.0010338	0	0	0	0.0010292	0.017518
3FCHDCOR	0.012092	0.023791	0.0285648	0.0020419	0.015157	0.0070334	0.097132	0.055675	0.0730134	0.024145	0.0090913	0.0113612	0.0181289	0.15024	0.309569	0	0.119646	0.036437	0.0060955	0.0094176	0.013477	0.0086497	0.03568	0.0126427	0.0376813	0.163066	0.056031	0.043648	0.176259	0.14921	0.0346866	0.0574295	0.087028	0.0268853	0.0493402	0.0908665	0.058699	0.0865149	0.0612048	0.08788	0	0.0383396	0.0206556	0.0081328	0.0305125	0.015589	0.077163	0.0353044	0.115426
3FCHLOR	0	0	0	0	0	0	0	0	0.0031164	0	0	0	0	0	0.0017391	0.0012253	0.0038492	0	0.0042735	0	0	0.0037439	0	0	0	0.0019237	0	0	0.0021194	0.0011497	0.0046206	0.010069	0	0.0061102	0.0024756	0.0097856	0	0.017561	0	0	0	0.0036816	0	0.0010338	0	0	0	0	0.017518
3FUCLAC_FUCASEe	0.170213	0.340164	0.236656	0.014191	0.414513	0.005178	0.108608	0.006557	0.189513	0.0355397	0.154322	0.0298861	0	0	0	0.326696	0.036728	0.01525	0.0886499	0.0121704	0.0583508	0	0.309782	0	0.038403	0.0570391	0.0154912	0.151965	0.0568706	0.0485723	0.031563	0.167093	0.0133889	0.21007	0.0468227	0.218084	0.0949557	0.0072747	0.126752	0.0841747	0.0103171	0.13076	0.0146141	0.0760222	0.0786623	0.0783632	0.232498	0.0364048	0.009101
3HACOAOR	0.0160193	0.0518358	0.104899	0.043696	0.231513	0.150204	0.090603	0.104197	0.436372	0.116657	0.268306	0.175399	0.134048	0.0497793	0.184348	0.105224	0.0867674	0.044804	0.0120585	0.205886	0.0602872	0.11477	0.26109	0.0242658	0.0937928	0.137163	0.086684	0.0617462	0.655952	0.177294	0.112781	0.0801032	0.223744	0.209459	0.0700628	0.288907	0.108718	0.143226	0.184901	0.158278	0.0384326	0.144853	0.134835	0.0782271	0.322158	0.098824	0.183586	0.112148	0.13245
3HACPR1	0.0955808	0.0746807	0.290503	0.0174579	0.394088	0.0643362	0.137293	0.0801141	0.114714	0.132121	0.0665802	0.223974	0.0187905	0.025116	0.206957	0.115944	0.240894	0.0723346	0.244414	0.114532	0.191327	0.216044	0.0766639	0.202845	0.0577576	0.128708	0.0352666	0.102289	0.177319	0.251282	0.0511515	0.0568576	0.070961	0.0667858	0.143583	0.0703634	0.119727	0.263299	0.218654	0.103249	0.102205	0.108417	0.0091769	0.129644	0.0920063	0.0361889	0.210222	0.110627	0.211263
3HACPR2	0.0955808	0.0746807	0.290503	0.0174579	0.394088	0.0643362	0.137293	0.0801141	0.114714	0.132121	0.0665802	0.223974	0.0187905	0.025116	0.206957	0.115944	0.240894	0.0723346	0.244414	0.114532	0.191327	0.216044	0.0766639	0.202845	0.0577576	0.128708	0.0352666	0.102289	0.177319	0.251282	0.0511515	0.0568576	0.070961	0.0667858	0.143583	0.0703634	0.119727	0.263299	0.218654	0.103249	0.102205	0.108417	0.0091769	0.129644	0.0920063	0.0361889	0.210222	0.110627	0.211263
3HAD100	0.451179	0.45833	0.373158	0.319861	0.585675	0.410699	0.394464	0.162613	0.630855	0.29083	0.44295	0.67075	0.392749	0.160651	0.231305	0.608212	0.293019	0.177732	0.472003	0.45125	0.40688	0.521041	0.580277	0.34946	0.341089	0.392879	0.204927	0.370915	0.76828	0.34075	0.27255	0.346666	0.328177	0.474185	0.344572	0.53262	0.312762	0.259896	0.475912	0.415166	0.33695	0.445983	0.418516	0.42891	0.344823	0.394528	0.560139	0.433365	0.387887
3HAD10M11	0.217888	0.396569	0.290625	0.0239919	0.379947	0.0995033	0.133535	0.0081068	0.135639	0.122354	0.0958025	0.355268	0.139739	0.0023758	0.186087	0.427173	0.0413791	0.0234821	0.296855	0.0271661	0.37075	0.091144	0.0795569	0.0802402	0.190155	0.199258	0.0307348	0.212823	0.176259	0.271483	0.0620845	0.206474	0.119012	0.204205	0.179243	0.0335503	0.218599	0.155429	0.357819	0.336095	0.134957	0.336296	0.206208	0.305124	0.177038	0.207737	0.432592	0.0977864	0.188861
3HAD10M12	0.666059	0.597452	0.570309	0.568665	0.671535	0.548865	0.606532	0.382809	0.664617	0.543947	0.596241	0.730858	0.54625	0.537499	0.471308	0.609131	0.339369	0.777733	0.553133	0.747249	0.415625	0.70036	0.663932	0.579067	0.636882	0.596834	0.634476	0.490592	0.769693	0.478956	0.569438	0.514602	0.544335	0.529422	0.548252	0.76934	0.457418	0.457487	0.589286	0.498408	0.526479	0.480386	0.484596	0.591222	0.629896	0.510402	0.573211	0.552477	0.531244
3HAD11M12	0.666059	0.597452	0.570309	0.568665	0.671535	0.548865	0.606532	0.382809	0.664617	0.543947	0.596241	0.730858	0.54625	0.537499	0.471308	0.609131	0.339369	0.777733	0.553133	0.747249	0.415625	0.70036	0.663932	0.579067	0.636882	0.596834	0.634476	0.490592	0.769693	0.478956	0.569438	0.514602	0.544335	0.529422	0.548252	0.76934	0.457418	0.457487	0.589286	0.498408	0.526479	0.480386	0.484596	0.591222	0.629896	0.510402	0.573211	0.552477	0.531244
3HAD120	0.47775	0.460693	0.375103	0.34763	0.590111	0.447247	0.419785	0.16619	0.634862	0.31606	0.458879	0.695934	0.419082	0.253648	0.255653	0.626438	0.294462	0.194871	0.512552	0.478851	0.450606	0.567064	0.606073	0.412928	0.396169	0.420079	0.243408	0.400989	0.778877	0.34075	0.318757	0.392387	0.344244	0.514452	0.399269	0.53262	0.41968	0.272216	0.493981	0.507108	0.482185	0.454996	0.497138	0.441143	0.383449	0.488689	0.575318	0.485484	0.491495
3HAD121	0	0	0	0	0	0	0.038378	0.0072723	0	0.011666	0	0.075442	0.023422	0.0014708	0.0156521	0.0715273	0.0096231	0.0128204	0.002319	0	0	0.0091661	0	0.0137643	0	0.0064421	0	0	0	0	0.025251	0	0	0	0.0428528	0	0	0.0094649	0	0	0.0079195	0.0022851	0	0	0	0.002923	0	0.0059718	0.003211
3HAD12M13	0.217888	0.396569	0.290625	0.0239919	0.379947	0.0995033	0.133535	0.0081068	0.135639	0.122354	0.0958025	0.355268	0.139739	0.0023758	0.186087	0.427173	0.0413791	0.0234821	0.296855	0.0271661	0.37075	0.091144	0.0795569	0.0802402	0.190155	0.199258	0.0307348	0.212823	0.176259	0.271483	0.0620845	0.206474	0.119012	0.204205	0.179243	0.0335503	0.218599	0.155429	0.357819	0.336095	0.134957	0.336296	0.206208	0.305124	0.177038	0.207737	0.432592	0.0977864	0.188861
3HAD12M14	0.69263	0.599815	0.572254	0.596434	0.675971	0.585413	0.631853	0.386385	0.668624	0.569178	0.612169	0.756042	0.572583	0.630496	0.495656	0.627357	0.340813	0.794872	0.593682	0.774849	0.459352	0.746384	0.689727	0.642535	0.691963	0.624034	0.672957	0.520666	0.78029	0.478956	0.615645	0.560322	0.560402	0.569689	0.602948	0.76934	0.564337	0.469807	0.607356	0.590349	0.671714	0.489399	0.563219	0.603456	0.668523	0.604563	0.58839	0.604595	0.634851
3HAD13M14	0.69263	0.599815	0.572254	0.596434	0.675971	0.585413	0.631853	0.386385	0.668624	0.569178	0.612169	0.756042	0.572583	0.630496	0.495656	0.627357	0.340813	0.794872	0.593682	0.774849	0.459352	0.746384	0.689727	0.642535	0.691963	0.624034	0.672957	0.520666	0.78029	0.478956	0.615645	0.560322	0.560402	0.569689	0.602948	0.76934	0.564337	0.469807	0.607356	0.590349	0.671714	0.489399	0.563219	0.603456	0.668523	0.604563	0.58839	0.604595	0.634851
3HAD140	0.476672	0.460693	0.375103	0.34763	0.590111	0.447247	0.419785	0.16619	0.634862	0.31606	0.458879	0.695934	0.419082	0.253648	0.255653	0.626438	0.294462	0.194871	0.512552	0.478851	0.450606	0.583589	0.606073	0.412928	0.396169	0.420079	0.243408	0.400989	0.778877	0.34075	0.318757	0.392387	0.344244	0.514452	0.400421	0.53262	0.41968	0.272216	0.493981	0.507108	0.482185	0.454996	0.497138	0.441143	0.383449	0.488689	0.575318	0.473409	0.487011
3HAD141	0.0265711	0.0023633	0.0019448	0.0277692	0.0044362	0.036548	0.0636994	0.0108488	0.0040068	0.0368967	0.0159287	0.100626	0.0497552	0.0944678	0.0400001	0.0897537	0.0110666	0.0299594	0.0428678	0.0276007	0.0437268	0.0551898	0.0257956	0.0772329	0.0550808	0.0336421	0.038481	0.0300745	0.010597	0	0.0714578	0.0457203	0.0160667	0.0402667	0.0975495	0	0.106918	0.0709478	0.0180692	0.0919416	0.153154	0.0112986	0.080061	0.0122337	0.0398337	0.097084	0.0341377	0.0651508	0.106818
3HAD14M15	0.217888	0.396569	0.290625	0.0239919	0.379947	0.0995033	0.133535	0.0081068	0.135639	0.122354	0.0958025	0.355268	0.139739	0.0023758	0.186087	0.427173	0.0413791	0.0234821	0.296855	0.0271661	0.37075	0.091144	0.0795569	0.0802402	0.190155	0.199258	0.0307348	0.212823	0.176259	0.271483	0.0620845	0.206474	0.119012	0.204205	0.179243	0.0335503	0.218599	0.155429	0.357819	0.336095	0.134957	0.336296	0.206208	0.305124	0.177038	0.207737	0.432592	0.0977864	0.188861
3HAD14M16	0.666059	0.597452	0.570309	0.568665	0.671535	0.548865	0.606532	0.382809	0.664617	0.543947	0.596241	0.730858	0.54625	0.537499	0.471308	0.609131	0.339369	0.777733	0.553133	0.747249	0.415625	0.70036	0.663932	0.579067	0.636882	0.596834	0.634476	0.490592	0.769693	0.478956	0.569438	0.514602	0.544335	0.529422	0.548252	0.76934	0.457418	0.457487	0.589286	0.498408	0.526479	0.480386	0.484596	0.591222	0.629896	0.510402	0.573211	0.552477	0.531244
3HAD15M16	0.666059	0.597452	0.570309	0.568665	0.671535	0.548865	0.606532	0.382809	0.664617	0.543947	0.596241	0.730858	0.54625	0.537499	0.471308	0.609131	0.339369	0.777733	0.553133	0.747249	0.415625	0.70036	0.663932	0.579067	0.636882	0.596834	0.634476	0.490592	0.769693	0.478956	0.569438	0.514602	0.544335	0.529422	0.548252	0.76934	0.457418	0.457487	0.589286	0.498408	0.526479	0.480386	0.484596	0.591222	0.629896	0.510402	0.573211	0.552477	0.531244
3HAD160	0.450101	0.45833	0.373158	0.319861	0.585675	0.410699	0.394464	0.162613	0.630855	0.29083	0.44295	0.67075	0.392749	0.160651	0.227827	0.608212	0.291896	0.177732	0.472003	0.45125	0.40688	0.537566	0.580277	0.34946	0.341089	0.392879	0.204927	0.370915	0.76828	0.34075	0.27255	0.346666	0.328177	0.474185	0.345724	0.53262	0.312762	0.259896	0.475912	0.415166	0.33695	0.445983	0.418516	0.42891	0.344823	0.394528	0.560139	0.42129	0.383403
3HAD161	0	0	0	0	0	0	0.038378	0.0072723	0	0.011666	0	0.075442	0.023422	0.0014708	0.0156521	0.0715273	0.0096231	0.0128204	0.002319	0	0	0.0091661	0	0.0137643	0	0.0064421	0	0	0	0	0.025251	0	0	0	0.0428528	0	0	0.0094649	0	0	0.0079195	0.0022851	0	0	0	0.002923	0	0.0059718	0.003211
3HAD180	0.476672	0.460693	0.375103	0.34763	0.590111	0.447247	0.419785	0.16619	0.634862	0.31606	0.458879	0.695934	0.419082	0.253648	0.253914	0.626438	0.293339	0.194871	0.512552	0.478851	0.450606	0.583589	0.606073	0.412928	0.396169	0.420079	0.243408	0.400989	0.778877	0.34075	0.318757	0.392387	0.344244	0.514452	0.400421	0.53262	0.41968	0.272216	0.452347	0.507108	0.482185	0.454996	0.497138	0.441143	0.383449	0.488689	0.575318	0.473409	0.487011
3HAD181	0.0265711	0.0023633	0.0019448	0.0277692	0.0044362	0.036548	0.0636994	0.0108488	0.0040068	0.0368967	0.0159287	0.100626	0.0497552	0.0944678	0.0400001	0.0897537	0.0110666	0.0299594	0.0428678	0.0276007	0.0437268	0.0551898	0.0257956	0.0772329	0.0550808	0.0336421	0.038481	0.0300745	0.010597	0	0.0714578	0.0457203	0.0160667	0.0402667	0.0975495	0	0.106918	0.0709478	0.0180692	0.0919416	0.153154	0.0112986	0.080061	0.0122337	0.0398337	0.097084	0.0341377	0.0651508	0.106818
3HAD40	0.47775	0.460693	0.375103	0.34763	0.590111	0.447247	0.419785	0.16619	0.634862	0.31606	0.458879	0.695934	0.419082	0.253648	0.255653	0.626438	0.294462	0.194871	0.512552	0.478851	0.450606	0.567064	0.606073	0.412928	0.396169	0.420079	0.243408	0.400989	0.778877	0.34075	0.318757	0.392387	0.344244	0.514452	0.399269	0.53262	0.41968	0.272216	0.493981	0.507108	0.482185	0.454996	0.497138	0.441143	0.383449	0.488689	0.575318	0.485484	0.491495
3HAD4M5	0.217888	0.396569	0.290625	0.0239919	0.379947	0.0995033	0.133535	0.0081068	0.135639	0.122354	0.0958025	0.355268	0.139739	0.0023758	0.186087	0.427173	0.0413791	0.0234821	0.296855	0.0271661	0.37075	0.091144	0.0795569	0.0802402	0.190155	0.199258	0.0307348	0.212823	0.176259	0.271483	0.0620845	0.206474	0.119012	0.204205	0.179243	0.0335503	0.218599	0.155429	0.357819	0.336095	0.134957	0.336296	0.206208	0.305124	0.177038	0.207737	0.432592	0.0977864	0.188861
3HAD4M6	0.666059	0.597452	0.570309	0.568665	0.671535	0.548865	0.606532	0.382809	0.664617	0.543947	0.596241	0.730858	0.54625	0.537499	0.471308	0.609131	0.339369	0.777733	0.553133	0.747249	0.415625	0.70036	0.663932	0.579067	0.636882	0.596834	0.634476	0.490592	0.769693	0.478956	0.569438	0.514602	0.544335	0.529422	0.548252	0.76934	0.457418	0.457487	0.589286	0.498408	0.526479	0.480386	0.484596	0.591222	0.629896	0.510402	0.573211	0.552477	0.531244
3HAD5M6	0.666059	0.597452	0.570309	0.568665	0.671535	0.548865	0.606532	0.382809	0.664617	0.543947	0.596241	0.730858	0.54625	0.537499	0.471308	0.609131	0.339369	0.777733	0.553133	0.747249	0.415625	0.70036	0.663932	0.579067	0.636882	0.596834	0.634476	0.490592	0.769693	0.478956	0.569438	0.514602	0.544335	0.529422	0.548252	0.76934	0.457418	0.457487	0.589286	0.498408	0.526479	0.480386	0.484596	0.591222	0.629896	0.510402	0.573211	0.552477	0.531244
3HAD60	0.47775	0.460693	0.375103	0.34763	0.590111	0.447247	0.419785	0.16619	0.634862	0.31606	0.458879	0.695934	0.419082	0.253648	0.255653	0.626438	0.294462	0.194871	0.512552	0.478851	0.450606	0.567064	0.606073	0.412928	0.396169	0.420079	0.243408	0.400989	0.778877	0.34075	0.318757	0.392387	0.344244	0.514452	0.399269	0.53262	0.41968	0.272216	0.493981	0.507108	0.482185	0.454996	0.497138	0.441143	0.383449	0.488689	0.575318	0.485484	0.491495
3HAD6M7	0.217888	0.396569	0.290625	0.0239919	0.379947	0.0995033	0.133535	0.0081068	0.135639	0.122354	0.0958025	0.355268	0.139739	0.0023758	0.186087	0.427173	0.0413791	0.0234821	0.296855	0.0271661	0.37075	0.091144	0.0795569	0.0802402	0.190155	0.199258	0.0307348	0.212823	0.176259	0.271483	0.0620845	0.206474	0.119012	0.204205	0.179243	0.0335503	0.218599	0.155429	0.357819	0.336095	0.134957	0.336296	0.206208	0.305124	0.177038	0.207737	0.432592	0.0977864	0.188861
3HAD6M8	0.69263	0.599815	0.572254	0.596434	0.675971	0.585413	0.631853	0.386385	0.668624	0.569178	0.612169	0.756042	0.572583	0.630496	0.495656	0.627357	0.340813	0.794872	0.593682	0.774849	0.459352	0.746384	0.689727	0.642535	0.691963	0.624034	0.672957	0.520666	0.78029	0.478956	0.615645	0.560322	0.560402	0.569689	0.602948	0.76934	0.564337	0.469807	0.607356	0.590349	0.671714	0.489399	0.563219	0.603456	0.668523	0.604563	0.58839	0.604595	0.634851
3HAD7M8	0.69263	0.599815	0.572254	0.596434	0.675971	0.585413	0.631853	0.386385	0.668624	0.569178	0.612169	0.756042	0.572583	0.630496	0.495656	0.627357	0.340813	0.794872	0.593682	0.774849	0.459352	0.746384	0.689727	0.642535	0.691963	0.624034	0.672957	0.520666	0.78029	0.478956	0.615645	0.560322	0.560402	0.569689	0.602948	0.76934	0.564337	0.469807	0.607356	0.590349	0.671714	0.489399	0.563219	0.603456	0.668523	0.604563	0.58839	0.604595	0.634851
3HAD80	0.47775	0.460693	0.375103	0.34763	0.590111	0.447247	0.419785	0.16619	0.634862	0.31606	0.458879	0.695934	0.419082	0.253648	0.255653	0.626438	0.294462	0.194871	0.512552	0.478851	0.450606	0.567064	0.606073	0.412928	0.396169	0.420079	0.243408	0.400989	0.778877	0.34075	0.318757	0.392387	0.344244	0.514452	0.399269	0.53262	0.41968	0.272216	0.493981	0.507108	0.482185	0.454996	0.497138	0.441143	0.383449	0.488689	0.575318	0.485484	0.491495
3HAD8M10	0.666059	0.597452	0.570309	0.568665	0.671535	0.548865	0.606532	0.382809	0.664617	0.543947	0.596241	0.730858	0.54625	0.537499	0.471308	0.609131	0.339369	0.777733	0.553133	0.747249	0.415625	0.70036	0.663932	0.579067	0.636882	0.596834	0.634476	0.490592	0.769693	0.478956	0.569438	0.514602	0.544335	0.529422	0.548252	0.76934	0.457418	0.457487	0.589286	0.498408	0.526479	0.480386	0.484596	0.591222	0.629896	0.510402	0.573211	0.552477	0.531244
3HAD8M9	0.217888	0.396569	0.290625	0.0239919	0.379947	0.0995033	0.133535	0.0081068	0.135639	0.122354	0.0958025	0.355268	0.139739	0.0023758	0.186087	0.427173	0.0413791	0.0234821	0.296855	0.0271661	0.37075	0.091144	0.0795569	0.0802402	0.190155	0.199258	0.0307348	0.212823	0.176259	0.271483	0.0620845	0.206474	0.119012	0.204205	0.179243	0.0335503	0.218599	0.155429	0.357819	0.336095	0.134957	0.336296	0.206208	0.305124	0.177038	0.207737	0.432592	0.0977864	0.188861
3HAD9M10	0.69263	0.599815	0.572254	0.596434	0.675971	0.585413	0.631853	0.386385	0.668624	0.569178	0.612169	0.756042	0.572583	0.630496	0.495656	0.627357	0.340813	0.794872	0.593682	0.774849	0.459352	0.746384	0.689727	0.642535	0.691963	0.624034	0.672957	0.520666	0.78029	0.478956	0.615645	0.560322	0.560402	0.569689	0.602948	0.76934	0.564337	0.469807	0.607356	0.590349	0.671714	0.489399	0.563219	0.603456	0.668523	0.604563	0.58839	0.604595	0.634851
3HAO	0	0	0	0	0	0	0.0152325	0	0	0	0	0.0265275	0.0035728	0	0.013913	0.0240466	0	0.0013495	0	0	0	0	0	0	0	0	0	0	0	0	0	0	0	0	0	0	0	0	0	0	0	0	0	0	0	0	0	0	0
3HBCD	0	0	0	0	0	0	0	0	0	0	0	0.0046452	0.0015879	0	0	0	0	0	0	0	0	0	0	0.0037215	0	0	0	0	0	0	0	0	0	0.0322007	0.0785561	0	0	0.049163	0.0761374	0.0020858	0.0192119	0.0015234	0.0611322	0	0.0014753	0	0	0.0096458	0.044403
3HBCOAE	0.010628	0.023791	0.025526	0	0.015157	0.0157928	0.0536105	0.130542	0.0744232	0.035811	0.0080217	0.11529	0.0909097	0.0014708	0.217392	0.0972587	0.0800313	0.029824	0.0614852	0.188138	0.013477	0.189388	0.03568	0.0431272	0.0257389	0.229142	0.017386	0.045156	0.177319	0.170848	0.214174	0.069885	0.099822	0.065074	0.241986	0.0726933	0.24263	0.22845	0.401168	0.119634	0.0783086	0.0746471	0.177873	0.140396	0.282927	0.0486459	0.122959	0.0939811	0.227489
3HBCOAHL	0	0	0	0	0	0	0.0536105	0.0728423	0	0.011666	0	0.10197	0.0561067	0.0014708	0.0313043	0.0972587	0.0011227	0.0103913	0	0	0	0.0370516	0	0.01978	0.009163	0	0.0062624	0	0	0.0888526	0.0712615	0	0.059804	0.0114872	0.0180972	0	0	0	0.070025	0.0020858	0.0019699	0.0015234	0.052358	0	0.0014753	0	0	0	0.042674
3HBCOAOX	0	0	0	0	0	0	0.0152325	0	0	0	0	0.0265275	0.0035728	0	0.013913	0.0240466	0	0.0013495	0.001822	0	0	0	0	0	0	0	0	0	0	0	0.0012365	0.011411	0	0	0	0	0.026835	0.0424354	0	0	0	0	0	0	0.0050966	0	0	0	0.001406
3HCINNMH	0	0.023791	0.025526	0	0.015157	0.0070334	0.0152325	0	0.0744232	0.024145	0.0080217	0.0365455	0.0193198	0	0.196522	0.0240466	0.0088211	0.0013495	0.0566485	0.0094176	0.013477	0.0111026	0.03568	0.004792	0.0010295	0.131392	0.017386	0.028034	0.177319	0.16432	0.0387214	0.0510401	0.070961	0.0273436	0.119297	0.0703634	0.0828882	0.196535	0.060052	0.08788	0	0.0731237	0.0078536	0.0874978	0.0278301	0.027768	0.077163	0.026628	0.114039
3HIBUPGLU_Sabc	0	0	0	0	0	0.0021575	0	0	0	0	0	0	0	0	0	0	0	0	0.0019545	0	0	0	0	0.0042822	0	0	0	0	0	0	0.027854	0.0027596	0	0	0.015494	0.14259	0	0	0	0.0070809	0.0094018	0	0.0060412	0.032152	0	0	0	0.045764	0.0050731
3HIBUPGLU_St	0.02942	0.0431702	0.0020664	0.0258296	0	0.0188133	0.036004	0.049952	0	0.0018991	0.0083655	0.0017909	0.0565041	0.036429	0.0017391	0	0	0.015789	0.028523	0.186109	0	0.074038	0.0200098	0.0103996	0.0536402	0.0200866	0.0192814	0.0185414	0	0.020653	0.0101523	0.0098948	0.0514731	0.0025968	0	0	0.012121	0.0064143	0.0643954	0.036557	0.0342043	0	0.132793	0	0.0017436	0.0019486	0	0.0053375	0.001026
3HIBUPGLU_St2	0.11707	0.318422	0.013006	0	0.11497	0.0935054	0	0.0673578	0.296133	0.0021704	0.224417	0.13085	0.0403599	0.0011313	0	0.218257	0.0384922	0.0195685	0.087855	0.010287	0.0074552	0.039892	0.12416	0.004843	0.0198707	0.0647783	0.0294166	0.112131	0.47722	0.0414698	0.0480278	0.112373	0.320294	0.0469881	0.0095822	0.12861	0.0236071	0.0098561	0.10694	0.124959	0.0644297	0.178367	0.0756307	0.0620311	0.267369	0.0283948	0.105673	0.0236477	0.0071441
3HIBUPGLU_St2pp	0.010937	0.023791	0.0487422	0.0010209	0.0168206	0.0070334	0.0187938	0	0.0814722	0.0453062	0.0080217	0.190338	0.015747	0	0.18087	0.0591211	0.0049719	0	0.141553	0.0094176	0.103872	0	0.03568	0.004792	0.0164723	0.11815	0.0187868	0.044535	0.1752	0.203818	0.020174	0.0070358	0.070961	0.029116	0.04345	0.0023299	0.0593878	0.0401284	0.0710973	0.08788	0	0.034658	0.0078536	0.0121993	0.0254159	0.015589	0.135252	0.026628	0.099314
3HIBUPGLU_Stex	0.0945025	0.0731052	0.286978	0.0152119	0.375696	0.0070334	0.128589	0	0.106033	0.125067	0.06192	0.215299	0.015747	0	0.18087	0.107826	0.0049719	0	0.173819	0.0249928	0.163871	0	0.067744	0.004792	0.0425203	0.11815	0.0224124	0.092885	0.1752	0.233873	0.020174	0.0136489	0.070961	0.0511131	0.04345	0.0023299	0.0915691	0.0401284	0.101124	0.103249	0	0.072236	0.0078536	0.0373907	0.0830202	0.015589	0.210222	0.026628	0.099314
3HIBUP_S_GLCAASE	0.157427	0.385383	0.0638146	0.0268505	0.131791	0.12151	0.0547978	0.0673578	0.377605	0.0493757	0.240804	0.322979	0.0946144	0.0375603	0.182609	0.277378	0.0434641	0.0353575	0.231362	0.205814	0.111327	0.11393	0.17985	0.0243168	0.083497	0.19116	0.0612224	0.173788	0.65242	0.245288	0.098659	0.126271	0.392594	0.0761041	0.0685262	0.27353	0.0951159	0.0563988	0.242433	0.219919	0.108036	0.213025	0.161964	0.106382	0.294529	0.0459324	0.240925	0.0960397	0.112557
3HIBUP_S_GLCAASEe	0	0	0	0	0	0	0	0	0	0	0	0	0	0	0	0	0	0	0	0	0	0	0	0	0	0	0	0	0	0	0	0	0.017406	0.0020164	0	0	0.0013762	0.0013298	0	0	0.049357	0	0.0067892	0	0.0023471	0	0	0	0
3HIBUP_S_GLCAASEepp	0.0945025	0.0493142	0.261452	0.0152119	0.360539	0	0.128589	0	0.0347259	0.0808459	0.0538983	0.205281	0	0	0	0.107826	0	0	0.173819	0.0155752	0.150394	0	0.032064	0	0.038814	0	0.0050264	0.04835	0	0.0858128	0	0.0066131	0	0.0348901	0	0	0.0597051	0.0023858	0.0410718	0.015369	0	0.037578	0	0.0302917	0.0576043	0	0.133059	0	0.004199
3HIBUP_Ste	0.14649	0.361592	0.0150724	0.0258296	0.11497	0.114476	0.036004	0.0673578	0.296133	0.0040695	0.232783	0.132641	0.0788674	0.0375603	0.0017391	0.218257	0.0384922	0.0353575	0.0898095	0.196396	0.0074552	0.11393	0.14417	0.0195248	0.0670247	0.0730099	0.0424356	0.129253	0.47722	0.0414698	0.078485	0.119235	0.321633	0.0469881	0.0250762	0.2712	0.0357281	0.0162704	0.171336	0.13204	0.108036	0.178367	0.15411	0.0941831	0.269113	0.0303434	0.105673	0.0694117	0.0132432
3HIBUP_Stepp	0.010937	0.023791	0.0487422	0.0010209	0.0168206	0.0070334	0.0187938	0	0.0814722	0.0453062	0.0080217	0.190338	0.015747	0	0.18087	0.0591211	0.0049719	0	0.141553	0.0094176	0.103872	0	0.03568	0.004792	0.0164723	0.11815	0.0187868	0.044535	0.1752	0.203818	0.020174	0.0070358	0.070961	0.029116	0.04345	0.0023299	0.0593878	0.0401284	0.0710973	0.08788	0	0.034658	0.0078536	0.0121993	0.0254159	0.015589	0.135252	0.026628	0.099314
3HIBUP_Stex	0.0945025	0.0731052	0.286978	0.0152119	0.375696	0.0070334	0.128589	0	0.106033	0.125067	0.06192	0.215299	0.015747	0	0.18087	0.107826	0.0049719	0	0.173819	0.0249928	0.163871	0	0.067744	0.004792	0.0425203	0.11815	0.0224124	0.092885	0.1752	0.233873	0.020174	0.0136489	0.070961	0.0511131	0.04345	0.0023299	0.0915691	0.0401284	0.101124	0.103249	0	0.072236	0.0078536	0.0373907	0.0830202	0.015589	0.210222	0.026628	0.099314
3HISOVALCOAC	0	0	0	0	0	0	0	0	0	0	0	0	0	0	0	0	0	0	0	0	0	0	0	0	0	0	0	0	0	0	0	0	0	0.0045521	0	0	0	0	0.0011528	0	0	0	0	0	0	0	0.018959	0	0
3HISOVALCOAG	0	0	0	0	0	0	0	0	0	0	0	0	0	0	0	0	0	0	0	0	0	0	0	0	0	0	0	0	0	0	0	0	0	0.0045521	0	0	0	0	0.0011528	0	0	0	0	0	0	0	0.018959	0	0
3HLYTCL	0.122461	0.340952	0.056764	0.043696	0.0097042	0.0484138	0.0818988	0.198497	0.0708614	0.068638	0.069063	0.0360981	0.135637	0.0324694	0.0034782	0.318887	0.0364072	0.0298244	0.108659	0.0447696	0	0.0037439	0.0026519	0.0016313	0.0751578	0.0611547	0.0622118	0.124196	0.0021194	0.0209401	0.104842	0.130746	0.0139837	0.13247	0.0428315	0.0191052	0.093473	0.0835421	0.085279	0.0790423	0.0117796	0.141171	0.106153	0.168485	0.0216606	0.0362588	0.0103307	0.0098253	0.021128
3HPCOAHL	0.375777	0.432492	0.0459465	0.365704	0.0194084	0.192276	0.196637	0.0617548	0.115604	0.315516	0.129417	0.131969	0.337172	0.180562	0.260869	0.323635	0.112589	0.345207	0.264294	0.259418	0.220572	0.296347	0.174783	0.130455	0.224756	0.391671	0.334459	0.346784	0.235602	0.233382	0.24873	0.417022	0.160517	0.189112	0.141257	0.135135	0.134229	0.270377	0.352885	0.272697	0.129128	0.248825	0.177498	0.332418	0.407525	0.264039	0.137647	0.235711	0.255741
3HPCOAHYD	0	0	0	0	0	0	0.0035608	0.06557	0	0	0	0.0045332	0.016541	0	0.0017391	0.007505	0	0	0	0	0	0.0205266	0	0.0011725	0.009163	0	0.0062624	0	0	0.0826116	0.0095665	0	0.059804	0.0025968	0.0011311	0	0	0	0	0	0	0	0	0	0	0	0	0	0
3HPCOAS	0	0	0	0	0	0	0	0	0	0	0	0	0	0	0	0.0012253	0	0	0	0	0	0.0040666	0	0	0	0	0	0	0	0	0.0020174	0	0	0	0.0011311	0	0	0	0	0	0	0	0	0	0	0	0	0	0
3HPHACOX	0.0063155	0.023791	0.025526	0	0.015157	0.0070334	0	0	0.0744232	0.024145	0.0080217	0.15396	0.015747	0	0.182609	0.0012253	0.0773048	0	0.0664545	0.0094176	0.013477	0.0160084	0.03568	0.009635	0.0136929	0.12495	0.017386	0.028034	0.177319	0.186409	0.0810224	0.0568328	0.070961	0.0273436	0.117675	0.0703634	0.0600222	0.194854	0.0651457	0.08788	0.017242	0.0708386	0.0144127	0.0874978	0.0290372	0.027768	0.148699	0.0370038	0.115768
3HPHACtex	0.0063155	0.023791	0.025526	0	0.015157	0.0070334	0	0	0.0744232	0.024145	0.0080217	0.150658	0.015747	0	0.182609	0.0012253	0.0773048	0	0.0664545	0.0094176	0.013477	0.0160084	0.03568	0.004792	0.0136929	0.12495	0.017386	0.028034	0.177319	0.186409	0.0810224	0.0568328	0.070961	0.0273436	0.11473	0.0703634	0.0600222	0.194854	0.060052	0.08788	0	0.0708386	0.0078536	0.0874978	0.0278301	0.027768	0.148699	0.0276572	0.114039
3HPPD	0	0.023791	0.025526	0	0.030776	0.0197192	0	0.0016691	0.0767234	0.0271293	0.0080217	0.0118649	0.015747	0	0.205218	0	0.240092	0.056815	0.0408465	0.0094176	0.039212	0.173635	0.0414659	0.182708	0.0136929	0.122176	0.028345	0.0340666	0.177319	0.14921	0.0445135	0.0419658	0.070961	0.0254494	0.0673736	0.0680335	0.058699	0.223249	0.101686	0.08788	0.0984944	0.0558586	0.0078536	0.0199878	0.0267571	0.0240099	0.077163	0.0954288	0.192814
3HPPPNH	0	0.023791	0.025526	0	0.015157	0.0070334	0.0152325	0	0.0744232	0.024145	0.0080217	0.0365455	0.0193198	0	0.196522	0.0240466	0.0088211	0.0013495	0.0566485	0.0094176	0.013477	0.0111026	0.03568	0.004792	0.0010295	0.131392	0.017386	0.028034	0.177319	0.16432	0.0387214	0.0510401	0.070961	0.0273436	0.119297	0.0703634	0.0828882	0.196535	0.060052	0.08788	0	0.0731237	0.0078536	0.0874978	0.0278301	0.027768	0.077163	0.026628	0.114039
3HXKYNDCL	0.219967	0.352138	0.256226	0.014191	0.359153	0.005178	0.128787	0.006557	0.0525343	0.0816598	0.0794153	0.201084	0.0366549	0	0	0.304794	0.032558	0.01525	0.229109	0.192267	0.130824	0.053318	0.0279656	0.0050469	0.063215	0.0556076	0.0113712	0.17645	0	0.0795307	0.0327995	0.103995	0	0.053068	0.0020701	0.017707	0.0351454	0.0034809	0.258332	0.0570858	0.048302	0.180272	0.128622	0.112483	0.0590796	0.0027838	0.195418	0.0098253	0.046873
3KGK	0	0	0	0	0	0	0	0	0	0	0	0	0	0	0	0	0.0027265	0	0.03707	0	0	0.0018074	0	0	0	0.0085447	0	0	0	0	0.0350779	0.0064142	0	0.0031162	0.0643008	0.055918	0	0.032854	0	0	0	0.0198041	0	0	0.0028165	0	0	0	0
3M2OBLOXRD	0	0	0	0	0	0	0	0	0	0	0	0	0	0	0	0	0	0	0	0	0	0	0	0	0	0	0	0	0	0	0	0	0	0	0	0	0	0	0	0	0	0	0.035787	0	0	0	0	0	0
3MASPL	0	0.023791	0.025526	0	0.015157	0.0070334	0	0	0.069897	0.024145	0.0080217	0.010018	0.015747	0	0.18087	0	0.0049719	0	0.03707	0.0094176	0.013477	0.0018074	0.03568	0.004792	0.0037063	0.126695	0.017386	0.028034	0.17414	0.14806	0.0300009	0.01345	0.070961	0.0193392	0.069465	0.0582479	0.031864	0.0705966	0.134795	0.08788	0	0.0544621	0.0094071	0.007099	0.0216605	0.015589	0.077163	0.026628	0.095115
3MBALDOR	0	0.023791	0.025526	0	0.015157	0.0070334	0	0	0.0730134	0.024145	0.0080217	0.010018	0.015747	0	0.182609	0.0012253	0.0761821	0	0.0060955	0.0094176	0.013477	0.0086497	0.03568	0.004792	0.0037063	0.120074	0.017386	0.028034	0.176259	0.14921	0.0346866	0.0343085	0.070961	0.0223332	0.0459256	0.0121155	0.058699	0.0865149	0.060052	0.08788	0	0.0383396	0.0078536	0.0081328	0.0239406	0.015589	0.077163	0.0276572	0.114039
3MEACMPte	0.14649	0.361592	0.0150724	0.0258296	0.11497	0.114476	0.036004	0.0673578	0.296133	0.0040695	0.232783	0.132641	0.0788674	0.0375603	0.0017391	0.218257	0.0384922	0.0353575	0.0898095	0.196396	0.0074552	0.11393	0.14417	0.0195248	0.0670247	0.0730099	0.0424356	0.129253	0.47722	0.0414698	0.078485	0.119235	0.321633	0.0469881	0.0250762	0.2712	0.0357281	0.0162704	0.171336	0.13204	0.108036	0.178367	0.15411	0.0941831	0.269113	0.0303434	0.105673	0.0694117	0.0132432
3MEACMPtepp	0.010937	0.023791	0.0487422	0.0010209	0.0168206	0.0070334	0.0187938	0	0.0814722	0.0453062	0.0080217	0.190338	0.015747	0	0.18087	0.0591211	0.0049719	0	0.141553	0.0094176	0.103872	0	0.03568	0.004792	0.0164723	0.11815	0.0187868	0.044535	0.1752	0.203818	0.020174	0.0070358	0.070961	0.029116	0.04345	0.0023299	0.0593878	0.0401284	0.0710973	0.08788	0	0.034658	0.0078536	0.0121993	0.0254159	0.015589	0.135252	0.026628	0.099314
3MEACMPtex	0.0945025	0.0731052	0.286978	0.0152119	0.375696	0.0070334	0.128589	0	0.106033	0.125067	0.06192	0.215299	0.015747	0	0.18087	0.107826	0.0049719	0	0.173819	0.0249928	0.163871	0	0.067744	0.004792	0.0425203	0.11815	0.0224124	0.092885	0.1752	0.233873	0.020174	0.0136489	0.070961	0.0511131	0.04345	0.0023299	0.0915691	0.0401284	0.101124	0.103249	0	0.072236	0.0078536	0.0373907	0.0830202	0.015589	0.210222	0.026628	0.099314
3MEBCOADH	0.209414	0.343	0.245406	0.143645	0.0865992	0.161725	0.272009	0.334764	0.080953	0.117471	0.105045	0.138739	0.156279	0.321526	0.184351	0.29928	0.104891	0.336711	0.075598	0.442771	0	0.0771369	0.003134	0.0676998	0.160199	0.123384	0.155405	0.146819	0	0.0998567	0.184757	0.156179	0.198009	0.0397162	0.061761	0.162628	0.0430314	0.0367651	0.147235	0.039631	0.0698017	0.1545	0.184058	0.143325	0.0187097	0.0582503	0.134155	0.0522018	0.00589
3MOBDC2	0.125003	0.343	0.0617476	0.0596225	0.0524952	0.114864	0.174877	0.205293	0.0773172	0.11096	0.0931279	0.137396	0.0971283	0.103518	0.055652	0.294379	0.0614269	0.091363	0.075598	0.0970006	0	0.040731	0.0067502	0.0267132	0.105015	0.0721602	0.0755606	0.114083	0	0	0.0887671	0.102503	0.0014877	0.0304288	0.0020701	0.0433358	0	0.0273002	0.085279	0.039631	0.0232507	0.14117	0.0554353	0.0852925	0.0063707	0.0089777	0.11182	0.0113093	0
3MOBS	0.505783	0.286435	0.391634	0.500773	0.641867	0.529275	0.658758	0.369456	0.646215	0.562667	0.577371	0.756042	0.512771	0.580491	0.504352	0.46041	0.336001	0.564099	0.466868	0.586132	0.463079	0.647429	0.689727	0.569534	0.620203	0.552948	0.631262	0.382541	0.78029	0.472387	0.540674	0.431764	0.537343	0.59529	0.523986	0.77167	0.623142	0.519675	0.456367	0.514161	0.61223	0.35445	0.472313	0.500175	0.682002	0.742151	0.551944	0.611082	0.620563
3MOPDC2	0.125003	0.343	0.0617476	0.0596225	0.0524952	0.114864	0.174877	0.205293	0.0773172	0.11096	0.0931279	0.137396	0.0971283	0.103518	0.055652	0.294379	0.0614269	0.091363	0.075598	0.0970006	0	0.040731	0.0067502	0.0267132	0.105015	0.0721602	0.0755606	0.114083	0	0	0.0887671	0.102503	0.0014877	0.0304288	0.0020701	0.0433358	0	0.0273002	0.085279	0.039631	0.0232507	0.14117	0.0554353	0.0852925	0.0063707	0.0089777	0.11182	0.0113093	0
3MOPLPAMO	0	0	0	0	0	0	0	0	0	0	0	0	0	0	0	0	0	0	0	0	0	0	0	0	0	0	0	0	0	0	0	0	0	0.0045521	0	0	0	0	0.0011528	0	0	0	0.035787	0	0	0	0	0	0
3MOPt2r	0.0739369	0.0296203	0.244069	0.152629	0.0831796	0.161725	0.0993073	0.235217	0.0597314	0.102278	0.0800633	0.0387285	0.087204	0.151827	0.0173911	0.0029101	0	0.291502	0.016266	0.100478	0	0.065389	0.0069913	0.0360423	0.0909098	0.0037579	0.101598	0.0046132	0	0.058756	0.044969	0.0023867	0.0182982	0.0326284	0.0858974	0.0055918	0	0.0160749	0.0050937	0	0.0721704	0	0.0178936	0	0.244435	0	0	0.0076233	0.003971
3MOPt2rpp	0	0.034977	0	0	0.003512	0.0014671	0.0035608	0	0.0045262	0.0067824	0.02078	0.0045332	0	0	0.0052173	0.0058202	0.0739367	0	0.075167	0.0035497	0.0035842	0.0159438	0.012777	0.0626525	0.0126634	0.119448	0.051994	0.0663595	0.0031791	0.0011497	0.0243395	0.03493	0.018298	0.0682514	0.0239236	0.0657036	0.039962	0.191647	0.041634	0.0036502	0.080378	0.0222162	0.0124852	0.0294298	0.0568003	0.08393	0	0.0532549	0.050597
3MOPtex	0	0.034977	0	0	0.003512	0.0014671	0.0035608	0	0.0045262	0.0067824	0.02078	0.0045332	0	0	0.0052173	0.0058202	0.0739367	0	0.075167	0.0035497	0.0035842	0.0159438	0.012777	0.0626525	0.0126634	0.119448	0.051994	0.0663595	0.0031791	0.0011497	0.0243395	0.03493	0.018298	0.0682514	0.0239236	0.0657036	0.039962	0.191647	0.041634	0.0036502	0.080378	0.0222162	0.0124852	0.0294298	0.0568003	0.08393	0	0.0532549	0.050597
3MXNTHNOR	0	0	0	0	0	0.0033657	0	0	0	0	0.0083655	0	0	0	0	0	0	0	0.033161	0	0.184514	0.0655179	0	0.0397635	0	0.126472	0.0179626	0.0584639	0	0.0052556	0	0.028342	0.018298	0.029543	0.008195	0	0	0.001056	0.010643	0.063646	0.055286	0.036308	0	0.077469	0.058007	0.187555	0.034686	0.0471515	0.017062
3MXTHNOR	0	0	0	0	0	0.0033657	0	0	0	0	0.0083655	0	0	0	0	0	0	0	0.033161	0	0.184514	0.0655179	0	0.0397635	0	0.126472	0.0179626	0.0584639	0	0.0052556	0	0.028342	0.018298	0.029543	0.008195	0	0	0.001056	0.010643	0.063646	0.055286	0.036308	0	0.077469	0.058007	0.187555	0.034686	0.0471515	0.017062
3OAACPR1	0.0955808	0.0746807	0.290503	0.0174579	0.394088	0.0643362	0.137293	0.0801141	0.114714	0.132121	0.0665802	0.223974	0.0187905	0.025116	0.206957	0.115944	0.240894	0.0723346	0.244414	0.114532	0.191327	0.216044	0.0766639	0.202845	0.0577576	0.128708	0.0352666	0.102289	0.177319	0.251282	0.0511515	0.0568576	0.070961	0.0667858	0.143583	0.0703634	0.119727	0.263299	0.218654	0.103249	0.102205	0.108417	0.0091769	0.129644	0.0920063	0.0361889	0.210222	0.110627	0.211263
3OAACPR2	0.0955808	0.0746807	0.290503	0.0174579	0.394088	0.0643362	0.137293	0.0801141	0.114714	0.132121	0.0665802	0.223974	0.0187905	0.025116	0.206957	0.115944	0.240894	0.0723346	0.244414	0.114532	0.191327	0.216044	0.0766639	0.202845	0.0577576	0.128708	0.0352666	0.102289	0.177319	0.251282	0.0511515	0.0568576	0.070961	0.0667858	0.143583	0.0703634	0.119727	0.263299	0.218654	0.103249	0.102205	0.108417	0.0091769	0.129644	0.0920063	0.0361889	0.210222	0.110627	0.211263
3OADPCOAT	0	0	0	0	0	0	0.0500497	0.0072723	0	0.011666	0	0.0954775	0.0269948	0.0014708	0.0243478	0.0897537	0	0.0103913	0.002319	0	0	0	0	0	0	0.0064421	0	0	0	0	0.0309779	0	0	0	0.0428528	0	0.053724	0	0.0041554	0	0	0.0022851	0.0088317	0.0010338	0.0094555	0.014684	0	0.0015079	0
3OAR100	0.633481	0.599815	0.391634	0.500773	0.641867	0.534453	0.658758	0.391631	0.664988	0.562667	0.602888	0.756042	0.570863	0.587844	0.518265	0.65799	0.368559	0.583668	0.593682	0.774849	0.463079	0.744512	0.689727	0.576824	0.644604	0.64506	0.654252	0.520666	0.78029	0.470046	0.518548	0.591299	0.575427	0.608916	0.590378	0.789377	0.533267	0.533676	0.607356	0.590349	0.66476	0.49397	0.609851	0.583331	0.668791	0.698168	0.629511	0.598875	0.644978
3OAR10M11	0.536977	0.597452	0.389689	0.473004	0.637431	0.497905	0.606532	0.382809	0.660981	0.537436	0.585393	0.733432	0.55366	0.467695	0.46783	0.611428	0.329746	0.559781	0.501155	0.747249	0.419353	0.689322	0.663932	0.506065	0.582831	0.590391	0.602505	0.490592	0.769693	0.470046	0.458219	0.512688	0.544335	0.531988	0.493981	0.76934	0.421109	0.447436	0.5995	0.500933	0.523395	0.47645	0.459107	0.547009	0.625873	0.508871	0.562909	0.540342	0.502763
3OAR10M12	0.666059	0.597452	0.570309	0.568665	0.671535	0.548865	0.606532	0.382809	0.664617	0.543947	0.596241	0.733432	0.557498	0.537499	0.469569	0.611428	0.329746	0.773955	0.555021	0.747249	0.419353	0.691194	0.663932	0.571777	0.636882	0.590391	0.634476	0.490592	0.769693	0.480311	0.559806	0.514602	0.544335	0.531988	0.508899	0.76934	0.45943	0.454711	0.5995	0.500933	0.538607	0.478101	0.490551	0.591222	0.632579	0.540954	0.573211	0.56892	0.528033
3OAR11M12	0.666059	0.597452	0.570309	0.568665	0.671535	0.548865	0.606532	0.382809	0.664617	0.543947	0.596241	0.733432	0.557498	0.537499	0.469569	0.611428	0.329746	0.773955	0.555021	0.747249	0.419353	0.691194	0.663932	0.571777	0.636882	0.590391	0.634476	0.490592	0.769693	0.480311	0.559806	0.514602	0.544335	0.531988	0.508899	0.76934	0.45943	0.454711	0.5995	0.500933	0.538607	0.478101	0.490551	0.591222	0.632579	0.540954	0.573211	0.56892	0.528033
3OAR120	0.633481	0.599815	0.391634	0.500773	0.641867	0.534453	0.658758	0.391631	0.664988	0.562667	0.602888	0.756042	0.570863	0.587844	0.518265	0.65799	0.368559	0.583668	0.593682	0.774849	0.463079	0.744512	0.689727	0.576824	0.644604	0.64506	0.654252	0.520666	0.78029	0.470046	0.518548	0.591299	0.575427	0.608916	0.590378	0.789377	0.533267	0.533676	0.607356	0.590349	0.66476	0.49397	0.609851	0.583331	0.668791	0.698168	0.629511	0.598875	0.644978
3OAR12M13	0.536977	0.597452	0.389689	0.473004	0.637431	0.497905	0.606532	0.382809	0.660981	0.537436	0.585393	0.733432	0.55366	0.467695	0.46783	0.611428	0.329746	0.559781	0.501155	0.747249	0.419353	0.689322	0.663932	0.506065	0.582831	0.590391	0.602505	0.490592	0.769693	0.470046	0.458219	0.512688	0.544335	0.531988	0.493981	0.76934	0.421109	0.447436	0.5995	0.500933	0.523395	0.47645	0.459107	0.547009	0.625873	0.508871	0.562909	0.540342	0.502763
3OAR12M14	0.666059	0.597452	0.570309	0.568665	0.671535	0.548865	0.606532	0.382809	0.664617	0.543947	0.596241	0.733432	0.557498	0.537499	0.469569	0.611428	0.329746	0.773955	0.555021	0.747249	0.419353	0.691194	0.663932	0.571777	0.636882	0.590391	0.634476	0.490592	0.769693	0.480311	0.559806	0.514602	0.544335	0.531988	0.508899	0.76934	0.45943	0.454711	0.5995	0.500933	0.538607	0.478101	0.490551	0.591222	0.632579	0.540954	0.573211	0.56892	0.528033
3OAR13M14	0.666059	0.597452	0.570309	0.568665	0.671535	0.548865	0.606532	0.382809	0.664617	0.543947	0.596241	0.733432	0.557498	0.537499	0.469569	0.611428	0.329746	0.773955	0.555021	0.747249	0.419353	0.691194	0.663932	0.571777	0.636882	0.590391	0.634476	0.490592	0.769693	0.480311	0.559806	0.514602	0.544335	0.531988	0.508899	0.76934	0.45943	0.454711	0.5995	0.500933	0.538607	0.478101	0.490551	0.591222	0.632579	0.540954	0.573211	0.56892	0.528033
3OAR140	0.633481	0.599815	0.391634	0.500773	0.641867	0.534453	0.658758	0.391631	0.664988	0.562667	0.602888	0.756042	0.570863	0.587844	0.518265	0.65799	0.368559	0.583668	0.593682	0.774849	0.463079	0.744512	0.689727	0.576824	0.644604	0.64506	0.654252	0.520666	0.78029	0.470046	0.518548	0.591299	0.575427	0.608916	0.590378	0.789377	0.533267	0.533676	0.607356	0.590349	0.66476	0.49397	0.609851	0.583331	0.668791	0.698168	0.629511	0.598875	0.644978
3OAR141	0	0	0	0	0	0	0	0	0	0	0	0	0	0	0	0	0	0	0	0	0	0	0	0	0	0	0	0	0	0	0	0	0	0	0	0	0	0.00352	0	0	0	0	0.0030782	0	0	0	0	0	0
3OAR14M15	0.536977	0.597452	0.389689	0.473004	0.637431	0.497905	0.606532	0.382809	0.660981	0.537436	0.585393	0.733432	0.55366	0.467695	0.46783	0.611428	0.329746	0.559781	0.501155	0.747249	0.419353	0.689322	0.663932	0.506065	0.582831	0.590391	0.602505	0.490592	0.769693	0.470046	0.458219	0.512688	0.544335	0.531988	0.493981	0.76934	0.421109	0.447436	0.5995	0.500933	0.523395	0.47645	0.459107	0.547009	0.625873	0.508871	0.562909	0.540342	0.502763
3OAR14M16	0.666059	0.597452	0.570309	0.568665	0.671535	0.548865	0.606532	0.382809	0.664617	0.543947	0.596241	0.733432	0.557498	0.537499	0.469569	0.611428	0.329746	0.773955	0.555021	0.747249	0.419353	0.691194	0.663932	0.571777	0.636882	0.590391	0.634476	0.490592	0.769693	0.480311	0.559806	0.514602	0.544335	0.531988	0.508899	0.76934	0.45943	0.454711	0.5995	0.500933	0.538607	0.478101	0.490551	0.591222	0.632579	0.540954	0.573211	0.56892	0.528033
3OAR15M16	0.666059	0.597452	0.570309	0.568665	0.671535	0.548865	0.606532	0.382809	0.664617	0.543947	0.596241	0.733432	0.557498	0.537499	0.469569	0.611428	0.329746	0.773955	0.555021	0.747249	0.419353	0.691194	0.663932	0.571777	0.636882	0.590391	0.634476	0.490592	0.769693	0.480311	0.559806	0.514602	0.544335	0.531988	0.508899	0.76934	0.45943	0.454711	0.5995	0.500933	0.538607	0.478101	0.490551	0.591222	0.632579	0.540954	0.573211	0.56892	0.528033
3OAR160	0.633481	0.599815	0.391634	0.500773	0.641867	0.534453	0.658758	0.391631	0.664988	0.562667	0.602888	0.756042	0.570863	0.587844	0.518265	0.65799	0.368559	0.583668	0.593682	0.774849	0.463079	0.744512	0.689727	0.576824	0.644604	0.64506	0.654252	0.520666	0.78029	0.470046	0.518548	0.591299	0.575427	0.608916	0.590378	0.789377	0.533267	0.533676	0.607356	0.590349	0.66476	0.49397	0.609851	0.583331	0.668791	0.698168	0.629511	0.598875	0.644978
3OAR180	0.633481	0.599815	0.391634	0.500773	0.641867	0.534453	0.658758	0.391631	0.664988	0.562667	0.602888	0.756042	0.570863	0.587844	0.518265	0.65799	0.368559	0.583668	0.593682	0.774849	0.463079	0.744512	0.689727	0.576824	0.644604	0.64506	0.654252	0.520666	0.78029	0.470046	0.518548	0.591299	0.575427	0.608916	0.590378	0.789377	0.533267	0.533676	0.607356	0.590349	0.66476	0.49397	0.609851	0.583331	0.668791	0.698168	0.629511	0.598875	0.644978
3OAR40	0.633481	0.599815	0.391634	0.500773	0.641867	0.534453	0.658758	0.391631	0.664988	0.562667	0.602888	0.756042	0.570863	0.587844	0.518265	0.65799	0.368559	0.583668	0.593682	0.774849	0.463079	0.744512	0.689727	0.576824	0.644604	0.64506	0.654252	0.520666	0.78029	0.470046	0.518548	0.591299	0.575427	0.608916	0.590378	0.789377	0.533267	0.533676	0.607356	0.590349	0.66476	0.49397	0.609851	0.583331	0.668791	0.698168	0.629511	0.598875	0.644978
3OAR4M5	0.536977	0.597452	0.389689	0.473004	0.637431	0.497905	0.606532	0.382809	0.660981	0.537436	0.585393	0.733432	0.55366	0.467695	0.46783	0.611428	0.329746	0.559781	0.501155	0.747249	0.419353	0.689322	0.663932	0.506065	0.582831	0.590391	0.602505	0.490592	0.769693	0.470046	0.458219	0.512688	0.544335	0.531988	0.493981	0.76934	0.421109	0.447436	0.5995	0.500933	0.523395	0.47645	0.459107	0.547009	0.625873	0.508871	0.562909	0.540342	0.502763
3OAR4M6	0.666059	0.597452	0.570309	0.568665	0.671535	0.548865	0.606532	0.382809	0.664617	0.543947	0.596241	0.733432	0.557498	0.537499	0.469569	0.611428	0.329746	0.773955	0.555021	0.747249	0.419353	0.691194	0.663932	0.571777	0.636882	0.590391	0.634476	0.490592	0.769693	0.480311	0.559806	0.514602	0.544335	0.531988	0.508899	0.76934	0.45943	0.454711	0.5995	0.500933	0.538607	0.478101	0.490551	0.591222	0.632579	0.540954	0.573211	0.56892	0.528033
3OAR5M6	0.666059	0.597452	0.570309	0.568665	0.671535	0.548865	0.606532	0.382809	0.664617	0.543947	0.596241	0.733432	0.557498	0.537499	0.469569	0.611428	0.329746	0.773955	0.555021	0.747249	0.419353	0.691194	0.663932	0.571777	0.636882	0.590391	0.634476	0.490592	0.769693	0.480311	0.559806	0.514602	0.544335	0.531988	0.508899	0.76934	0.45943	0.454711	0.5995	0.500933	0.538607	0.478101	0.490551	0.591222	0.632579	0.540954	0.573211	0.56892	0.528033
3OAR60	0.633481	0.599815	0.391634	0.500773	0.641867	0.534453	0.658758	0.391631	0.664988	0.562667	0.602888	0.756042	0.570863	0.587844	0.518265	0.65799	0.368559	0.583668	0.593682	0.774849	0.463079	0.744512	0.689727	0.576824	0.644604	0.64506	0.654252	0.520666	0.78029	0.470046	0.518548	0.591299	0.575427	0.608916	0.590378	0.789377	0.533267	0.533676	0.607356	0.590349	0.66476	0.49397	0.609851	0.583331	0.668791	0.698168	0.629511	0.598875	0.644978
3OAR6M7	0.536977	0.597452	0.389689	0.473004	0.637431	0.497905	0.606532	0.382809	0.660981	0.537436	0.585393	0.733432	0.55366	0.467695	0.46783	0.611428	0.329746	0.559781	0.501155	0.747249	0.419353	0.689322	0.663932	0.506065	0.582831	0.590391	0.602505	0.490592	0.769693	0.470046	0.458219	0.512688	0.544335	0.531988	0.493981	0.76934	0.421109	0.447436	0.5995	0.500933	0.523395	0.47645	0.459107	0.547009	0.625873	0.508871	0.562909	0.540342	0.502763
3OAR6M8	0.666059	0.597452	0.570309	0.568665	0.671535	0.548865	0.606532	0.382809	0.664617	0.543947	0.596241	0.733432	0.557498	0.537499	0.469569	0.611428	0.329746	0.773955	0.555021	0.747249	0.419353	0.691194	0.663932	0.571777	0.636882	0.590391	0.634476	0.490592	0.769693	0.480311	0.559806	0.514602	0.544335	0.531988	0.508899	0.76934	0.45943	0.454711	0.5995	0.500933	0.538607	0.478101	0.490551	0.591222	0.632579	0.540954	0.573211	0.56892	0.528033
3OAR7M8	0.666059	0.597452	0.570309	0.568665	0.671535	0.548865	0.606532	0.382809	0.664617	0.543947	0.596241	0.733432	0.557498	0.537499	0.469569	0.611428	0.329746	0.773955	0.555021	0.747249	0.419353	0.691194	0.663932	0.571777	0.636882	0.590391	0.634476	0.490592	0.769693	0.480311	0.559806	0.514602	0.544335	0.531988	0.508899	0.76934	0.45943	0.454711	0.5995	0.500933	0.538607	0.478101	0.490551	0.591222	0.632579	0.540954	0.573211	0.56892	0.528033
3OAR80	0.633481	0.599815	0.391634	0.500773	0.641867	0.534453	0.658758	0.391631	0.664988	0.562667	0.602888	0.756042	0.570863	0.587844	0.518265	0.65799	0.368559	0.583668	0.593682	0.774849	0.463079	0.744512	0.689727	0.576824	0.644604	0.64506	0.654252	0.520666	0.78029	0.470046	0.518548	0.591299	0.575427	0.608916	0.590378	0.789377	0.533267	0.533676	0.607356	0.590349	0.66476	0.49397	0.609851	0.583331	0.668791	0.698168	0.629511	0.598875	0.644978
3OAR8M10	0.666059	0.597452	0.570309	0.568665	0.671535	0.548865	0.606532	0.382809	0.664617	0.543947	0.596241	0.733432	0.557498	0.537499	0.469569	0.611428	0.329746	0.773955	0.555021	0.747249	0.419353	0.691194	0.663932	0.571777	0.636882	0.590391	0.634476	0.490592	0.769693	0.480311	0.559806	0.514602	0.544335	0.531988	0.508899	0.76934	0.45943	0.454711	0.5995	0.500933	0.538607	0.478101	0.490551	0.591222	0.632579	0.540954	0.573211	0.56892	0.528033
3OAR8M9	0.536977	0.597452	0.389689	0.473004	0.637431	0.497905	0.606532	0.382809	0.660981	0.537436	0.585393	0.733432	0.55366	0.467695	0.46783	0.611428	0.329746	0.559781	0.501155	0.747249	0.419353	0.689322	0.663932	0.506065	0.582831	0.590391	0.602505	0.490592	0.769693	0.470046	0.458219	0.512688	0.544335	0.531988	0.493981	0.76934	0.421109	0.447436	0.5995	0.500933	0.523395	0.47645	0.459107	0.547009	0.625873	0.508871	0.562909	0.540342	0.502763
3OAR9M10	0.666059	0.597452	0.570309	0.568665	0.671535	0.548865	0.606532	0.382809	0.664617	0.543947	0.596241	0.733432	0.557498	0.537499	0.469569	0.611428	0.329746	0.773955	0.555021	0.747249	0.419353	0.691194	0.663932	0.571777	0.636882	0.590391	0.634476	0.490592	0.769693	0.480311	0.559806	0.514602	0.544335	0.531988	0.508899	0.76934	0.45943	0.454711	0.5995	0.500933	0.538607	0.478101	0.490551	0.591222	0.632579	0.540954	0.573211	0.56892	0.528033
3OAS100	0.633481	0.599815	0.391634	0.500773	0.641867	0.534453	0.658758	0.391631	0.664988	0.562667	0.602888	0.756042	0.570863	0.587844	0.518265	0.656305	0.368559	0.583668	0.588845	0.774849	0.463079	0.702361	0.689727	0.560765	0.641927	0.630655	0.654252	0.520666	0.78029	0.401066	0.397891	0.591299	0.550583	0.608916	0.540611	0.789377	0.533267	0.525267	0.607356	0.590349	0.66476	0.49397	0.609851	0.583331	0.668791	0.664693	0.632165	0.595548	0.644978
3OAS10M11	0.536977	0.597452	0.376683	0.473004	0.455548	0.410138	0.568154	0.375537	0.225347	0.52577	0.310172	0.519641	0.49795	0.466224	0.453917	0.436822	0.319642	0.550739	0.490157	0.735585	0.411898	0.607279	0.254821	0.475988	0.580154	0.56525	0.583141	0.476752	0.235602	0.365879	0.306455	0.481661	0.356592	0.347764	0.400997	0.280056	0.33314	0.432339	0.574783	0.419337	0.497747	0.377935	0.411007	0.49735	0.560958	0.374206	0.447973	0.435136	0.481445
3OAS10M12	0.666059	0.597452	0.570309	0.568665	0.671535	0.548865	0.568154	0.375537	0.664617	0.532281	0.596241	0.655416	0.522828	0.536029	0.455656	0.541126	0.329746	0.764913	0.550814	0.747249	0.419353	0.691194	0.663932	0.565302	0.636882	0.590391	0.634476	0.490592	0.769693	0.480311	0.544187	0.514602	0.544335	0.529422	0.505399	0.76934	0.457418	0.448023	0.589286	0.498408	0.51856	0.478101	0.484596	0.591222	0.629896	0.507479	0.573211	0.546505	0.528033
3OAS11M12	0.666059	0.597452	0.570309	0.568665	0.671535	0.548865	0.568154	0.375537	0.664617	0.532281	0.596241	0.655416	0.522828	0.536029	0.455656	0.541126	0.329746	0.764913	0.550814	0.747249	0.419353	0.691194	0.663932	0.565302	0.636882	0.590391	0.634476	0.490592	0.769693	0.480311	0.544187	0.514602	0.544335	0.529422	0.505399	0.76934	0.457418	0.448023	0.589286	0.498408	0.51856	0.478101	0.484596	0.591222	0.629896	0.507479	0.573211	0.546505	0.528033
3OAS120	0.633481	0.599815	0.391634	0.500773	0.641867	0.534453	0.658758	0.391631	0.664988	0.562667	0.602888	0.756042	0.570863	0.587844	0.518265	0.656305	0.368559	0.583668	0.588845	0.774849	0.463079	0.702361	0.689727	0.560765	0.641927	0.630655	0.654252	0.520666	0.78029	0.401066	0.423142	0.591299	0.550583	0.608916	0.578897	0.789377	0.533267	0.525267	0.607356	0.590349	0.66476	0.49397	0.609851	0.583331	0.668791	0.664693	0.632165	0.595548	0.644978
3OAS121	0.0182529	0.0463213	0.0617476	0.0473713	0.063678	0.128413	0.0979225	0.249881	0.062922	0.0976665	0.0660448	0.0486345	0.116845	0.0795338	0.0278264	0.0105683	0.235922	0.119973	0.0571125	0.442771	0.025735	0.280787	0.0089199	0.24011	0.114487	0.0304208	0.0731708	0.0277678	0.0031791	0.0350647	0.0917607	0.166444	0.0760196	0.0532503	0.19431	0.11603	0.026835	0.199547	0.130854	0.0517069	0.206759	0.0266595	0.170421	0.01761	0.0114002	0.0084209	0.0110809	0.0968044	0.121126
3OAS12M13	0.536977	0.597452	0.376683	0.473004	0.455548	0.410138	0.568154	0.375537	0.225347	0.52577	0.310172	0.519641	0.49795	0.466224	0.453917	0.436822	0.319642	0.550739	0.490157	0.735585	0.411898	0.607279	0.254821	0.475988	0.580154	0.56525	0.583141	0.476752	0.235602	0.365879	0.306455	0.481661	0.356592	0.347764	0.400997	0.280056	0.33314	0.432339	0.574783	0.419337	0.497747	0.377935	0.411007	0.49735	0.560958	0.374206	0.447973	0.435136	0.481445
3OAS12M14	0.666059	0.597452	0.570309	0.568665	0.671535	0.548865	0.568154	0.375537	0.664617	0.532281	0.596241	0.655416	0.522828	0.536029	0.455656	0.541126	0.329746	0.764913	0.550814	0.747249	0.419353	0.691194	0.663932	0.565302	0.636882	0.590391	0.634476	0.490592	0.769693	0.480311	0.544187	0.514602	0.544335	0.529422	0.505399	0.76934	0.457418	0.448023	0.589286	0.498408	0.51856	0.478101	0.484596	0.591222	0.629896	0.507479	0.573211	0.546505	0.528033
3OAS13M14	0.666059	0.597452	0.570309	0.568665	0.671535	0.548865	0.568154	0.375537	0.664617	0.532281	0.596241	0.655416	0.522828	0.536029	0.455656	0.541126	0.329746	0.764913	0.550814	0.747249	0.419353	0.691194	0.663932	0.565302	0.636882	0.590391	0.634476	0.490592	0.769693	0.480311	0.544187	0.514602	0.544335	0.529422	0.505399	0.76934	0.457418	0.448023	0.589286	0.498408	0.51856	0.478101	0.484596	0.591222	0.629896	0.507479	0.573211	0.546505	0.528033
3OAS140	0.633481	0.599815	0.391634	0.500773	0.641867	0.534453	0.658758	0.391631	0.664988	0.562667	0.602888	0.756042	0.570863	0.587844	0.518265	0.656305	0.368559	0.583668	0.588845	0.774849	0.463079	0.718886	0.689727	0.560765	0.641927	0.630655	0.654252	0.520666	0.78029	0.401066	0.423142	0.591299	0.550583	0.608916	0.580049	0.789377	0.533267	0.525267	0.607356	0.590349	0.66476	0.49397	0.609851	0.583331	0.668791	0.664693	0.632165	0.595548	0.644978
3OAS141	0.0182529	0.0463213	0.0617476	0.0473713	0.063678	0.128413	0.0979225	0.249881	0.062922	0.0976665	0.0660448	0.0486345	0.116845	0.0795338	0.0278264	0.0105683	0.235922	0.119973	0.0571125	0.442771	0.025735	0.280787	0.0089199	0.24011	0.114487	0.0304208	0.0731708	0.0277678	0.0031791	0.0350647	0.0917607	0.166444	0.0760196	0.0532503	0.19431	0.11603	0.026835	0.199547	0.130854	0.0517069	0.206759	0.0266595	0.170421	0.01761	0.0114002	0.0084209	0.0110809	0.0968044	0.121126
3OAS160	0.633481	0.599815	0.391634	0.500773	0.641867	0.534453	0.658758	0.391631	0.664988	0.562667	0.602888	0.756042	0.570863	0.587844	0.518265	0.656305	0.368559	0.583668	0.588845	0.774849	0.463079	0.718886	0.689727	0.560765	0.641927	0.630655	0.654252	0.520666	0.78029	0.401066	0.423142	0.591299	0.550583	0.608916	0.580049	0.789377	0.533267	0.525267	0.607356	0.590349	0.66476	0.49397	0.609851	0.583331	0.668791	0.664693	0.632165	0.595548	0.644978
3OAS161	0.0182529	0.0463213	0.0617476	0.0473713	0.063678	0.128413	0.0979225	0.249881	0.062922	0.0976665	0.0660448	0.0486345	0.116845	0.0795338	0.0278264	0.0105683	0.235922	0.119973	0.0571125	0.442771	0.025735	0.280787	0.0089199	0.24011	0.114487	0.0304208	0.0731708	0.0277678	0.0031791	0.0350647	0.0917607	0.166444	0.0760196	0.0532503	0.19431	0.11603	0.026835	0.199547	0.130854	0.0517069	0.206759	0.0266595	0.170421	0.01761	0.0114002	0.0084209	0.0110809	0.0968044	0.121126
3OAS180	0.633481	0.599815	0.391634	0.500773	0.641867	0.534453	0.658758	0.391631	0.664988	0.562667	0.602888	0.756042	0.570863	0.587844	0.518265	0.656305	0.368559	0.583668	0.588845	0.774849	0.463079	0.718886	0.689727	0.560765	0.641927	0.630655	0.654252	0.520666	0.78029	0.401066	0.423142	0.591299	0.550583	0.608916	0.569805	0.789377	0.533267	0.525267	0.607356	0.590349	0.66476	0.49397	0.609851	0.583331	0.668791	0.664693	0.629511	0.595548	0.644978
3OAS181	0.0182529	0.0463213	0.0617476	0.0473713	0.063678	0.128413	0.0979225	0.249881	0.062922	0.0976665	0.0660448	0.0486345	0.116845	0.0795338	0.0278264	0.0105683	0.235922	0.119973	0.0571125	0.442771	0.025735	0.280787	0.0089199	0.24011	0.114487	0.0304208	0.0731708	0.0277678	0.0031791	0.0350647	0.0917607	0.166444	0.0760196	0.0532503	0.19431	0.11603	0.026835	0.199547	0.130854	0.0517069	0.206759	0.0266595	0.170421	0.01761	0.0114002	0.0084209	0.0110809	0.0968044	0.121126
3OAS2M3	0.536977	0.597452	0.376683	0.473004	0.455548	0.410138	0.568154	0.375537	0.225347	0.52577	0.310172	0.519641	0.49795	0.466224	0.453917	0.436822	0.319642	0.550739	0.490157	0.735585	0.411898	0.607279	0.254821	0.475988	0.580154	0.56525	0.583141	0.476752	0.235602	0.365879	0.306455	0.481661	0.356592	0.347764	0.400997	0.280056	0.33314	0.432339	0.574783	0.419337	0.497747	0.377935	0.411007	0.49735	0.560958	0.374206	0.447973	0.435136	0.481445
3OAS3M4	0.666059	0.597452	0.570309	0.568665	0.671535	0.548865	0.568154	0.375537	0.664617	0.532281	0.596241	0.655416	0.522828	0.536029	0.455656	0.541126	0.329746	0.764913	0.550814	0.747249	0.419353	0.691194	0.663932	0.565302	0.636882	0.590391	0.634476	0.490592	0.769693	0.480311	0.544187	0.514602	0.544335	0.529422	0.505399	0.76934	0.457418	0.448023	0.589286	0.498408	0.51856	0.478101	0.484596	0.591222	0.629896	0.507479	0.573211	0.546505	0.528033
3OAS4M3O6	0.666059	0.597452	0.570309	0.568665	0.671535	0.548865	0.568154	0.375537	0.664617	0.532281	0.596241	0.655416	0.522828	0.536029	0.455656	0.541126	0.329746	0.764913	0.550814	0.747249	0.419353	0.691194	0.663932	0.565302	0.636882	0.590391	0.634476	0.490592	0.769693	0.480311	0.544187	0.514602	0.544335	0.529422	0.505399	0.76934	0.457418	0.448023	0.589286	0.498408	0.51856	0.478101	0.484596	0.591222	0.629896	0.507479	0.573211	0.546505	0.528033
3OAS4M5	0.536977	0.597452	0.376683	0.473004	0.455548	0.410138	0.568154	0.375537	0.225347	0.52577	0.310172	0.519641	0.49795	0.466224	0.453917	0.436822	0.319642	0.550739	0.490157	0.735585	0.411898	0.607279	0.254821	0.475988	0.580154	0.56525	0.583141	0.476752	0.235602	0.365879	0.306455	0.481661	0.356592	0.347764	0.400997	0.280056	0.33314	0.432339	0.574783	0.419337	0.497747	0.377935	0.411007	0.49735	0.560958	0.374206	0.447973	0.435136	0.481445
3OAS4M6	0.666059	0.597452	0.570309	0.568665	0.671535	0.548865	0.568154	0.375537	0.664617	0.532281	0.596241	0.655416	0.522828	0.536029	0.455656	0.541126	0.329746	0.764913	0.550814	0.747249	0.419353	0.691194	0.663932	0.565302	0.636882	0.590391	0.634476	0.490592	0.769693	0.480311	0.544187	0.514602	0.544335	0.529422	0.505399	0.76934	0.457418	0.448023	0.589286	0.498408	0.51856	0.478101	0.484596	0.591222	0.629896	0.507479	0.573211	0.546505	0.528033
3OAS5M6	0.666059	0.597452	0.570309	0.568665	0.671535	0.548865	0.568154	0.375537	0.664617	0.532281	0.596241	0.655416	0.522828	0.536029	0.455656	0.541126	0.329746	0.764913	0.550814	0.747249	0.419353	0.691194	0.663932	0.565302	0.636882	0.590391	0.634476	0.490592	0.769693	0.480311	0.544187	0.514602	0.544335	0.529422	0.505399	0.76934	0.457418	0.448023	0.589286	0.498408	0.51856	0.478101	0.484596	0.591222	0.629896	0.507479	0.573211	0.546505	0.528033
3OAS60	0.633481	0.599815	0.391634	0.500773	0.641867	0.534453	0.658758	0.391631	0.664988	0.562667	0.602888	0.756042	0.570863	0.587844	0.518265	0.656305	0.368559	0.583668	0.588845	0.774849	0.463079	0.702361	0.689727	0.560765	0.641927	0.630655	0.654252	0.520666	0.78029	0.401066	0.423142	0.591299	0.550583	0.608916	0.578897	0.789377	0.533267	0.525267	0.607356	0.590349	0.66476	0.49397	0.609851	0.583331	0.668791	0.664693	0.632165	0.595548	0.644978
3OAS6M7	0.536977	0.597452	0.376683	0.473004	0.455548	0.410138	0.568154	0.375537	0.225347	0.52577	0.310172	0.519641	0.49795	0.466224	0.453917	0.436822	0.319642	0.550739	0.490157	0.735585	0.411898	0.607279	0.254821	0.475988	0.580154	0.56525	0.583141	0.476752	0.235602	0.365879	0.306455	0.481661	0.356592	0.347764	0.400997	0.280056	0.33314	0.432339	0.574783	0.419337	0.497747	0.377935	0.411007	0.49735	0.560958	0.374206	0.447973	0.435136	0.481445
3OAS6M8	0.666059	0.597452	0.570309	0.568665	0.671535	0.548865	0.568154	0.375537	0.664617	0.532281	0.596241	0.655416	0.522828	0.536029	0.455656	0.541126	0.329746	0.764913	0.550814	0.747249	0.419353	0.691194	0.663932	0.565302	0.636882	0.590391	0.634476	0.490592	0.769693	0.480311	0.544187	0.514602	0.544335	0.529422	0.505399	0.76934	0.457418	0.448023	0.589286	0.498408	0.51856	0.478101	0.484596	0.591222	0.629896	0.507479	0.573211	0.546505	0.528033
3OAS7M8	0.666059	0.597452	0.570309	0.568665	0.671535	0.548865	0.568154	0.375537	0.664617	0.532281	0.596241	0.655416	0.522828	0.536029	0.455656	0.541126	0.329746	0.764913	0.550814	0.747249	0.419353	0.691194	0.663932	0.565302	0.636882	0.590391	0.634476	0.490592	0.769693	0.480311	0.544187	0.514602	0.544335	0.529422	0.505399	0.76934	0.457418	0.448023	0.589286	0.498408	0.51856	0.478101	0.484596	0.591222	0.629896	0.507479	0.573211	0.546505	0.528033
3OAS80	0.633481	0.599815	0.391634	0.500773	0.641867	0.534453	0.658758	0.391631	0.664988	0.562667	0.602888	0.756042	0.570863	0.587844	0.518265	0.656305	0.368559	0.583668	0.588845	0.774849	0.463079	0.702361	0.689727	0.560765	0.641927	0.630655	0.654252	0.520666	0.78029	0.401066	0.423142	0.591299	0.550583	0.608916	0.578897	0.789377	0.533267	0.525267	0.607356	0.590349	0.66476	0.49397	0.609851	0.583331	0.668791	0.664693	0.632165	0.595548	0.644978
3OAS8M10	0.666059	0.597452	0.570309	0.568665	0.671535	0.548865	0.568154	0.375537	0.664617	0.532281	0.596241	0.655416	0.522828	0.536029	0.455656	0.541126	0.329746	0.764913	0.550814	0.747249	0.419353	0.691194	0.663932	0.565302	0.636882	0.590391	0.634476	0.490592	0.769693	0.480311	0.544187	0.514602	0.544335	0.529422	0.505399	0.76934	0.457418	0.448023	0.589286	0.498408	0.51856	0.478101	0.484596	0.591222	0.629896	0.507479	0.573211	0.546505	0.528033
3OAS8M9	0.536977	0.597452	0.376683	0.473004	0.455548	0.410138	0.568154	0.375537	0.225347	0.52577	0.310172	0.519641	0.49795	0.466224	0.453917	0.436822	0.319642	0.550739	0.490157	0.735585	0.411898	0.607279	0.254821	0.475988	0.580154	0.56525	0.583141	0.476752	0.235602	0.365879	0.306455	0.481661	0.356592	0.347764	0.400997	0.280056	0.33314	0.432339	0.574783	0.419337	0.497747	0.377935	0.411007	0.49735	0.560958	0.374206	0.447973	0.435136	0.481445
3OAS9M10	0.666059	0.597452	0.570309	0.568665	0.671535	0.548865	0.568154	0.375537	0.664617	0.532281	0.596241	0.655416	0.522828	0.536029	0.455656	0.541126	0.329746	0.764913	0.550814	0.747249	0.419353	0.691194	0.663932	0.565302	0.636882	0.590391	0.634476	0.490592	0.769693	0.480311	0.544187	0.514602	0.544335	0.529422	0.505399	0.76934	0.457418	0.448023	0.589286	0.498408	0.51856	0.478101	0.484596	0.591222	0.629896	0.507479	0.573211	0.546505	0.528033
3OH_CBZ_GLC_GLCAASE	0.157427	0.385383	0.0638146	0.0268505	0.131791	0.12151	0.0547978	0.0673578	0.377605	0.0493757	0.240804	0.322979	0.0946144	0.0375603	0.182609	0.277378	0.0434641	0.0353575	0.231362	0.205814	0.111327	0.11393	0.17985	0.0243168	0.083497	0.19116	0.0612224	0.173788	0.65242	0.245288	0.098659	0.126271	0.392594	0.0761041	0.0685262	0.27353	0.0951159	0.0563988	0.242433	0.219919	0.108036	0.213025	0.161964	0.106382	0.294529	0.0459324	0.240925	0.0960397	0.112557
3OH_CBZ_GLC_GLCAASEe	0	0	0	0	0	0	0	0	0	0	0	0	0	0	0	0	0	0	0	0	0	0	0	0	0	0	0	0	0	0	0	0	0.017406	0.0020164	0	0	0.0013762	0.0013298	0	0	0.049357	0	0.0067892	0	0.0023471	0	0	0	0
3OH_CBZ_GLC_GLCAASEepp	0.0945025	0.0493142	0.261452	0.0152119	0.360539	0	0.128589	0	0.0347259	0.0808459	0.0538983	0.205281	0	0	0	0.107826	0	0	0.173819	0.0155752	0.150394	0	0.032064	0	0.038814	0	0.0050264	0.04835	0	0.0858128	0	0.0066131	0	0.0348901	0	0	0.0597051	0.0023858	0.0410718	0.015369	0	0.037578	0	0.0302917	0.0576043	0	0.133059	0	0.004199
3OH_CBZ_GLCabc	0	0	0	0	0	0.0021575	0	0	0	0	0	0	0	0	0	0	0	0	0.0019545	0	0	0	0	0.0042822	0	0	0	0	0	0	0.027854	0.0027596	0	0	0.015494	0.14259	0	0	0	0.0070809	0.0094018	0	0.0060412	0.032152	0	0	0	0.045764	0.0050731
3OH_CBZ_GLCt	0.02942	0.0431702	0.0020664	0.0258296	0	0.0188133	0.036004	0.049952	0	0.0018991	0.0083655	0.0017909	0.0565041	0.036429	0.0017391	0	0	0.015789	0.028523	0.186109	0	0.074038	0.0200098	0.0103996	0.0536402	0.0200866	0.0192814	0.0185414	0	0.020653	0.0101523	0.0098948	0.0514731	0.0025968	0	0	0.012121	0.0064143	0.0643954	0.036557	0.0342043	0	0.132793	0	0.0017436	0.0019486	0	0.0053375	0.001026
3OH_CBZ_GLCt2	0.11707	0.318422	0.013006	0	0.11497	0.0935054	0	0.0673578	0.296133	0.0021704	0.224417	0.13085	0.0403599	0.0011313	0	0.218257	0.0384922	0.0195685	0.087855	0.010287	0.0074552	0.039892	0.12416	0.004843	0.0198707	0.0647783	0.0294166	0.112131	0.47722	0.0414698	0.0480278	0.112373	0.320294	0.0469881	0.0095822	0.12861	0.0236071	0.0098561	0.10694	0.124959	0.0644297	0.178367	0.0756307	0.0620311	0.267369	0.0283948	0.105673	0.0236477	0.0071441
3OH_CBZ_GLCt2pp	0.010937	0.023791	0.0487422	0.0010209	0.0168206	0.0070334	0.0187938	0	0.0814722	0.0453062	0.0080217	0.190338	0.015747	0	0.18087	0.0591211	0.0049719	0	0.141553	0.0094176	0.103872	0	0.03568	0.004792	0.0164723	0.11815	0.0187868	0.044535	0.1752	0.203818	0.020174	0.0070358	0.070961	0.029116	0.04345	0.0023299	0.0593878	0.0401284	0.0710973	0.08788	0	0.034658	0.0078536	0.0121993	0.0254159	0.015589	0.135252	0.026628	0.099314
3OH_CBZ_GLCtex	0.0945025	0.0731052	0.286978	0.0152119	0.375696	0.0070334	0.128589	0	0.106033	0.125067	0.06192	0.215299	0.015747	0	0.18087	0.107826	0.0049719	0	0.173819	0.0249928	0.163871	0	0.067744	0.004792	0.0425203	0.11815	0.0224124	0.092885	0.1752	0.233873	0.020174	0.0136489	0.070961	0.0511131	0.04345	0.0023299	0.0915691	0.0401284	0.101124	0.103249	0	0.072236	0.0078536	0.0373907	0.0830202	0.015589	0.210222	0.026628	0.099314
3OH_CBZte	0.14649	0.361592	0.0150724	0.0258296	0.11497	0.114476	0.036004	0.0673578	0.296133	0.0040695	0.232783	0.132641	0.0788674	0.0375603	0.0017391	0.218257	0.0384922	0.0353575	0.0898095	0.196396	0.0074552	0.11393	0.14417	0.0195248	0.0670247	0.0730099	0.0424356	0.129253	0.47722	0.0414698	0.078485	0.119235	0.321633	0.0469881	0.0250762	0.2712	0.0357281	0.0162704	0.171336	0.13204	0.108036	0.178367	0.15411	0.0941831	0.269113	0.0303434	0.105673	0.0694117	0.0132432
3OH_CBZtepp	0.010937	0.023791	0.0487422	0.0010209	0.0168206	0.0070334	0.0187938	0	0.0814722	0.0453062	0.0080217	0.190338	0.015747	0	0.18087	0.0591211	0.0049719	0	0.141553	0.0094176	0.103872	0	0.03568	0.004792	0.0164723	0.11815	0.0187868	0.044535	0.1752	0.203818	0.020174	0.0070358	0.070961	0.029116	0.04345	0.0023299	0.0593878	0.0401284	0.0710973	0.08788	0	0.034658	0.0078536	0.0121993	0.0254159	0.015589	0.135252	0.026628	0.099314
3OH_CBZtex	0.0945025	0.0731052	0.286978	0.0152119	0.375696	0.0070334	0.128589	0	0.106033	0.125067	0.06192	0.215299	0.015747	0	0.18087	0.107826	0.0049719	0	0.173819	0.0249928	0.163871	0	0.067744	0.004792	0.0425203	0.11815	0.0224124	0.092885	0.1752	0.233873	0.020174	0.0136489	0.070961	0.0511131	0.04345	0.0023299	0.0915691	0.0401284	0.101124	0.103249	0	0.072236	0.0078536	0.0373907	0.0830202	0.015589	0.210222	0.026628	0.099314
3OH_DLOR_GLC_GLCAASE	0.157427	0.385383	0.0638146	0.0268505	0.131791	0.12151	0.0547978	0.0673578	0.377605	0.0493757	0.240804	0.322979	0.0946144	0.0375603	0.182609	0.277378	0.0434641	0.0353575	0.231362	0.205814	0.111327	0.11393	0.17985	0.0243168	0.083497	0.19116	0.0612224	0.173788	0.65242	0.245288	0.098659	0.126271	0.392594	0.0761041	0.0685262	0.27353	0.0951159	0.0563988	0.242433	0.219919	0.108036	0.213025	0.161964	0.106382	0.294529	0.0459324	0.240925	0.0960397	0.112557
3OH_DLOR_GLC_GLCAASEe	0	0	0	0	0	0	0	0	0	0	0	0	0	0	0	0	0	0	0	0	0	0	0	0	0	0	0	0	0	0	0	0	0.017406	0.0020164	0	0	0.0013762	0.0013298	0	0	0.049357	0	0.0067892	0	0.0023471	0	0	0	0
3OH_DLOR_GLC_GLCAASEepp	0.0945025	0.0493142	0.261452	0.0152119	0.360539	0	0.128589	0	0.0347259	0.0808459	0.0538983	0.205281	0	0	0	0.107826	0	0	0.173819	0.0155752	0.150394	0	0.032064	0	0.038814	0	0.0050264	0.04835	0	0.0858128	0	0.0066131	0	0.0348901	0	0	0.0597051	0.0023858	0.0410718	0.015369	0	0.037578	0	0.0302917	0.0576043	0	0.133059	0	0.004199
3OH_DLOR_GLCabc	0	0	0	0	0	0.0021575	0	0	0	0	0	0	0	0	0	0	0	0	0.0019545	0	0	0	0	0.0042822	0	0	0	0	0	0	0.027854	0.0027596	0	0	0.015494	0.14259	0	0	0	0.0070809	0.0094018	0	0.0060412	0.032152	0	0	0	0.045764	0.0050731
3OH_DLOR_GLCt	0.02942	0.0431702	0.0020664	0.0258296	0	0.0188133	0.036004	0.049952	0	0.0018991	0.0083655	0.0017909	0.0565041	0.036429	0.0017391	0	0	0.015789	0.028523	0.186109	0	0.074038	0.0200098	0.0103996	0.0536402	0.0200866	0.0192814	0.0185414	0	0.020653	0.0101523	0.0098948	0.0514731	0.0025968	0	0	0.012121	0.0064143	0.0643954	0.036557	0.0342043	0	0.132793	0	0.0017436	0.0019486	0	0.0053375	0.001026
3OH_DLOR_GLCt2	0.11707	0.318422	0.013006	0	0.11497	0.0935054	0	0.0673578	0.296133	0.0021704	0.224417	0.13085	0.0403599	0.0011313	0	0.218257	0.0384922	0.0195685	0.087855	0.010287	0.0074552	0.039892	0.12416	0.004843	0.0198707	0.0647783	0.0294166	0.112131	0.47722	0.0414698	0.0480278	0.112373	0.320294	0.0469881	0.0095822	0.12861	0.0236071	0.0098561	0.10694	0.124959	0.0644297	0.178367	0.0756307	0.0620311	0.267369	0.0283948	0.105673	0.0236477	0.0071441
3OH_DLOR_GLCt2pp	0.010937	0.023791	0.0487422	0.0010209	0.0168206	0.0070334	0.0187938	0	0.0814722	0.0453062	0.0080217	0.190338	0.015747	0	0.18087	0.0591211	0.0049719	0	0.141553	0.0094176	0.103872	0	0.03568	0.004792	0.0164723	0.11815	0.0187868	0.044535	0.1752	0.203818	0.020174	0.0070358	0.070961	0.029116	0.04345	0.0023299	0.0593878	0.0401284	0.0710973	0.08788	0	0.034658	0.0078536	0.0121993	0.0254159	0.015589	0.135252	0.026628	0.099314
3OH_DLOR_GLCtex	0.0945025	0.0731052	0.286978	0.0152119	0.375696	0.0070334	0.128589	0	0.106033	0.125067	0.06192	0.215299	0.015747	0	0.18087	0.107826	0.0049719	0	0.173819	0.0249928	0.163871	0	0.067744	0.004792	0.0425203	0.11815	0.0224124	0.092885	0.1752	0.233873	0.020174	0.0136489	0.070961	0.0511131	0.04345	0.0023299	0.0915691	0.0401284	0.101124	0.103249	0	0.072236	0.0078536	0.0373907	0.0830202	0.015589	0.210222	0.026628	0.099314
3OH_DLORte	0.14649	0.361592	0.0150724	0.0258296	0.11497	0.114476	0.036004	0.0673578	0.296133	0.0040695	0.232783	0.132641	0.0788674	0.0375603	0.0017391	0.218257	0.0384922	0.0353575	0.0898095	0.196396	0.0074552	0.11393	0.14417	0.0195248	0.0670247	0.0730099	0.0424356	0.129253	0.47722	0.0414698	0.078485	0.119235	0.321633	0.0469881	0.0250762	0.2712	0.0357281	0.0162704	0.171336	0.13204	0.108036	0.178367	0.15411	0.0941831	0.269113	0.0303434	0.105673	0.0694117	0.0132432
3OH_DLORtepp	0.010937	0.023791	0.0487422	0.0010209	0.0168206	0.0070334	0.0187938	0	0.0814722	0.0453062	0.0080217	0.190338	0.015747	0	0.18087	0.0591211	0.0049719	0	0.141553	0.0094176	0.103872	0	0.03568	0.004792	0.0164723	0.11815	0.0187868	0.044535	0.1752	0.203818	0.020174	0.0070358	0.070961	0.029116	0.04345	0.0023299	0.0593878	0.0401284	0.0710973	0.08788	0	0.034658	0.0078536	0.0121993	0.0254159	0.015589	0.135252	0.026628	0.099314
3OH_DLORtex	0.0945025	0.0731052	0.286978	0.0152119	0.375696	0.0070334	0.128589	0	0.106033	0.125067	0.06192	0.215299	0.015747	0	0.18087	0.107826	0.0049719	0	0.173819	0.0249928	0.163871	0	0.067744	0.004792	0.0425203	0.11815	0.0224124	0.092885	0.1752	0.233873	0.020174	0.0136489	0.070961	0.0511131	0.04345	0.0023299	0.0915691	0.0401284	0.101124	0.103249	0	0.072236	0.0078536	0.0373907	0.0830202	0.015589	0.210222	0.026628	0.099314
3OH_MDEA_GLC_GLCAASE	0.157427	0.385383	0.0638146	0.0268505	0.131791	0.12151	0.0547978	0.0673578	0.377605	0.0493757	0.240804	0.322979	0.0946144	0.0375603	0.182609	0.277378	0.0434641	0.0353575	0.231362	0.205814	0.111327	0.11393	0.17985	0.0243168	0.083497	0.19116	0.0612224	0.173788	0.65242	0.245288	0.098659	0.126271	0.392594	0.0761041	0.0685262	0.27353	0.0951159	0.0563988	0.242433	0.219919	0.108036	0.213025	0.161964	0.106382	0.294529	0.0459324	0.240925	0.0960397	0.112557
3OH_MDEA_GLC_GLCAASEe	0	0	0	0	0	0	0	0	0	0	0	0	0	0	0	0	0	0	0	0	0	0	0	0	0	0	0	0	0	0	0	0	0.017406	0.0020164	0	0	0.0013762	0.0013298	0	0	0.049357	0	0.0067892	0	0.0023471	0	0	0	0
3OH_MDEA_GLC_GLCAASEepp	0.0945025	0.0493142	0.261452	0.0152119	0.360539	0	0.128589	0	0.0347259	0.0808459	0.0538983	0.205281	0	0	0	0.107826	0	0	0.173819	0.0155752	0.150394	0	0.032064	0	0.038814	0	0.0050264	0.04835	0	0.0858128	0	0.0066131	0	0.0348901	0	0	0.0597051	0.0023858	0.0410718	0.015369	0	0.037578	0	0.0302917	0.0576043	0	0.133059	0	0.004199
3OH_MDEA_GLCabc	0	0	0	0	0	0.0021575	0	0	0	0	0	0	0	0	0	0	0	0	0.0019545	0	0	0	0	0.0042822	0	0	0	0	0	0	0.027854	0.0027596	0	0	0.015494	0.14259	0	0	0	0.0070809	0.0094018	0	0.0060412	0.032152	0	0	0	0.045764	0.0050731
3OH_MDEA_GLCt	0.02942	0.0431702	0.0020664	0.0258296	0	0.0188133	0.036004	0.049952	0	0.0018991	0.0083655	0.0017909	0.0565041	0.036429	0.0017391	0	0	0.015789	0.028523	0.186109	0	0.074038	0.0200098	0.0103996	0.0536402	0.0200866	0.0192814	0.0185414	0	0.020653	0.0101523	0.0098948	0.0514731	0.0025968	0	0	0.012121	0.0064143	0.0643954	0.036557	0.0342043	0	0.132793	0	0.0017436	0.0019486	0	0.0053375	0.001026
3OH_MDEA_GLCt2	0.11707	0.318422	0.013006	0	0.11497	0.0935054	0	0.0673578	0.296133	0.0021704	0.224417	0.13085	0.0403599	0.0011313	0	0.218257	0.0384922	0.0195685	0.087855	0.010287	0.0074552	0.039892	0.12416	0.004843	0.0198707	0.0647783	0.0294166	0.112131	0.47722	0.0414698	0.0480278	0.112373	0.320294	0.0469881	0.0095822	0.12861	0.0236071	0.0098561	0.10694	0.124959	0.0644297	0.178367	0.0756307	0.0620311	0.267369	0.0283948	0.105673	0.0236477	0.0071441
3OH_MDEA_GLCt2pp	0.010937	0.023791	0.0487422	0.0010209	0.0168206	0.0070334	0.0187938	0	0.0814722	0.0453062	0.0080217	0.190338	0.015747	0	0.18087	0.0591211	0.0049719	0	0.141553	0.0094176	0.103872	0	0.03568	0.004792	0.0164723	0.11815	0.0187868	0.044535	0.1752	0.203818	0.020174	0.0070358	0.070961	0.029116	0.04345	0.0023299	0.0593878	0.0401284	0.0710973	0.08788	0	0.034658	0.0078536	0.0121993	0.0254159	0.015589	0.135252	0.026628	0.099314
3OH_MDEA_GLCtex	0.0945025	0.0731052	0.286978	0.0152119	0.375696	0.0070334	0.128589	0	0.106033	0.125067	0.06192	0.215299	0.015747	0	0.18087	0.107826	0.0049719	0	0.173819	0.0249928	0.163871	0	0.067744	0.004792	0.0425203	0.11815	0.0224124	0.092885	0.1752	0.233873	0.020174	0.0136489	0.070961	0.0511131	0.04345	0.0023299	0.0915691	0.0401284	0.101124	0.103249	0	0.072236	0.0078536	0.0373907	0.0830202	0.015589	0.210222	0.026628	0.099314
3OH_MDEAte	0.14649	0.361592	0.0150724	0.0258296	0.11497	0.114476	0.036004	0.0673578	0.296133	0.0040695	0.232783	0.132641	0.0788674	0.0375603	0.0017391	0.218257	0.0384922	0.0353575	0.0898095	0.196396	0.0074552	0.11393	0.14417	0.0195248	0.0670247	0.0730099	0.0424356	0.129253	0.47722	0.0414698	0.078485	0.119235	0.321633	0.0469881	0.0250762	0.2712	0.0357281	0.0162704	0.171336	0.13204	0.108036	0.178367	0.15411	0.0941831	0.269113	0.0303434	0.105673	0.0694117	0.0132432
3OH_MDEAtepp	0.010937	0.023791	0.0487422	0.0010209	0.0168206	0.0070334	0.0187938	0	0.0814722	0.0453062	0.0080217	0.190338	0.015747	0	0.18087	0.0591211	0.0049719	0	0.141553	0.0094176	0.103872	0	0.03568	0.004792	0.0164723	0.11815	0.0187868	0.044535	0.1752	0.203818	0.020174	0.0070358	0.070961	0.029116	0.04345	0.0023299	0.0593878	0.0401284	0.0710973	0.08788	0	0.034658	0.0078536	0.0121993	0.0254159	0.015589	0.135252	0.026628	0.099314
3OH_MDEAtex	0.0945025	0.0731052	0.286978	0.0152119	0.375696	0.0070334	0.128589	0	0.106033	0.125067	0.06192	0.215299	0.015747	0	0.18087	0.107826	0.0049719	0	0.173819	0.0249928	0.163871	0	0.067744	0.004792	0.0425203	0.11815	0.0224124	0.092885	0.1752	0.233873	0.020174	0.0136489	0.070961	0.0511131	0.04345	0.0023299	0.0915691	0.0401284	0.101124	0.103249	0	0.072236	0.0078536	0.0373907	0.0830202	0.015589	0.210222	0.026628	0.099314
3OH_MXN_GLC_GLCAASE	0.157427	0.385383	0.0638146	0.0268505	0.131791	0.12151	0.0547978	0.0673578	0.377605	0.0493757	0.240804	0.322979	0.0946144	0.0375603	0.182609	0.277378	0.0434641	0.0353575	0.231362	0.205814	0.111327	0.11393	0.17985	0.0243168	0.083497	0.19116	0.0612224	0.173788	0.65242	0.245288	0.098659	0.126271	0.392594	0.0761041	0.0685262	0.27353	0.0951159	0.0563988	0.242433	0.219919	0.108036	0.213025	0.161964	0.106382	0.294529	0.0459324	0.240925	0.0960397	0.112557
3OH_MXN_GLC_GLCAASEe	0	0	0	0	0	0	0	0	0	0	0	0	0	0	0	0	0	0	0	0	0	0	0	0	0	0	0	0	0	0	0	0	0.017406	0.0020164	0	0	0.0013762	0.0013298	0	0	0.049357	0	0.0067892	0	0.0023471	0	0	0	0
3OH_MXN_GLC_GLCAASEepp	0.0945025	0.0493142	0.261452	0.0152119	0.360539	0	0.128589	0	0.0347259	0.0808459	0.0538983	0.205281	0	0	0	0.107826	0	0	0.173819	0.0155752	0.150394	0	0.032064	0	0.038814	0	0.0050264	0.04835	0	0.0858128	0	0.0066131	0	0.0348901	0	0	0.0597051	0.0023858	0.0410718	0.015369	0	0.037578	0	0.0302917	0.0576043	0	0.133059	0	0.004199
3OH_MXN_GLCabc	0	0	0	0	0	0.0021575	0	0	0	0	0	0	0	0	0	0	0	0	0.0019545	0	0	0	0	0.0042822	0	0	0	0	0	0	0.027854	0.0027596	0	0	0.015494	0.14259	0	0	0	0.0070809	0.0094018	0	0.0060412	0.032152	0	0	0	0.045764	0.0050731
3OH_MXN_GLCt	0.02942	0.0431702	0.0020664	0.0258296	0	0.0188133	0.036004	0.049952	0	0.0018991	0.0083655	0.0017909	0.0565041	0.036429	0.0017391	0	0	0.015789	0.028523	0.186109	0	0.074038	0.0200098	0.0103996	0.0536402	0.0200866	0.0192814	0.0185414	0	0.020653	0.0101523	0.0098948	0.0514731	0.0025968	0	0	0.012121	0.0064143	0.0643954	0.036557	0.0342043	0	0.132793	0	0.0017436	0.0019486	0	0.0053375	0.001026
3OH_MXN_GLCt2	0.11707	0.318422	0.013006	0	0.11497	0.0935054	0	0.0673578	0.296133	0.0021704	0.224417	0.13085	0.0403599	0.0011313	0	0.218257	0.0384922	0.0195685	0.087855	0.010287	0.0074552	0.039892	0.12416	0.004843	0.0198707	0.0647783	0.0294166	0.112131	0.47722	0.0414698	0.0480278	0.112373	0.320294	0.0469881	0.0095822	0.12861	0.0236071	0.0098561	0.10694	0.124959	0.0644297	0.178367	0.0756307	0.0620311	0.267369	0.0283948	0.105673	0.0236477	0.0071441
3OH_MXN_GLCt2pp	0.010937	0.023791	0.0487422	0.0010209	0.0168206	0.0070334	0.0187938	0	0.0814722	0.0453062	0.0080217	0.190338	0.015747	0	0.18087	0.0591211	0.0049719	0	0.141553	0.0094176	0.103872	0	0.03568	0.004792	0.0164723	0.11815	0.0187868	0.044535	0.1752	0.203818	0.020174	0.0070358	0.070961	0.029116	0.04345	0.0023299	0.0593878	0.0401284	0.0710973	0.08788	0	0.034658	0.0078536	0.0121993	0.0254159	0.015589	0.135252	0.026628	0.099314
3OH_MXN_GLCtex	0.0945025	0.0731052	0.286978	0.0152119	0.375696	0.0070334	0.128589	0	0.106033	0.125067	0.06192	0.215299	0.015747	0	0.18087	0.107826	0.0049719	0	0.173819	0.0249928	0.163871	0	0.067744	0.004792	0.0425203	0.11815	0.0224124	0.092885	0.1752	0.233873	0.020174	0.0136489	0.070961	0.0511131	0.04345	0.0023299	0.0915691	0.0401284	0.101124	0.103249	0	0.072236	0.0078536	0.0373907	0.0830202	0.015589	0.210222	0.026628	0.099314
3OH_MXNte	0.14649	0.361592	0.0150724	0.0258296	0.11497	0.114476	0.036004	0.0673578	0.296133	0.0040695	0.232783	0.132641	0.0788674	0.0375603	0.0017391	0.218257	0.0384922	0.0353575	0.0898095	0.196396	0.0074552	0.11393	0.14417	0.0195248	0.0670247	0.0730099	0.0424356	0.129253	0.47722	0.0414698	0.078485	0.119235	0.321633	0.0469881	0.0250762	0.2712	0.0357281	0.0162704	0.171336	0.13204	0.108036	0.178367	0.15411	0.0941831	0.269113	0.0303434	0.105673	0.0694117	0.0132432
3OH_MXNtepp	0.010937	0.023791	0.0487422	0.0010209	0.0168206	0.0070334	0.0187938	0	0.0814722	0.0453062	0.0080217	0.190338	0.015747	0	0.18087	0.0591211	0.0049719	0	0.141553	0.0094176	0.103872	0	0.03568	0.004792	0.0164723	0.11815	0.0187868	0.044535	0.1752	0.203818	0.020174	0.0070358	0.070961	0.029116	0.04345	0.0023299	0.0593878	0.0401284	0.0710973	0.08788	0	0.034658	0.0078536	0.0121993	0.0254159	0.015589	0.135252	0.026628	0.099314
3OH_MXNtex	0.0945025	0.0731052	0.286978	0.0152119	0.375696	0.0070334	0.128589	0	0.106033	0.125067	0.06192	0.215299	0.015747	0	0.18087	0.107826	0.0049719	0	0.173819	0.0249928	0.163871	0	0.067744	0.004792	0.0425203	0.11815	0.0224124	0.092885	0.1752	0.233873	0.020174	0.0136489	0.070961	0.0511131	0.04345	0.0023299	0.0915691	0.0401284	0.101124	0.103249	0	0.072236	0.0078536	0.0373907	0.0830202	0.015589	0.210222	0.026628	0.099314
3OPCPOOR	0	0	0	0	0	0	0	0	0.0031164	0	0	0	0	0	0.0017391	0	0.0038492	0	0.0042735	0	0	0.0037439	0	0	0.0026768	0.0019237	0	0	0.0021194	0.0011497	0.0046206	0.010069	0	0.0061102	0.0024756	0.0097856	0	0.0198686	0	0	0	0.0036816	0	0.0010338	0	0	0	0	0.017518
3OXCOAT	0	0.023791	0.025526	0	0.015157	0.0070334	0.0536105	0.0072723	0.069897	0.035811	0.0080217	0.111988	0.0427418	0.0014708	0.208696	0.0955739	0.0575779	0.0103913	0.015802	0.0094176	0.013477	0.0121999	0.03568	0.004792	0.0010295	0.127366	0.017386	0.028034	0.17414	0.16317	0.0313675	0.0231459	0.070961	0.0181172	0.095373	0.0046598	0.0331872	0.122615	0.060052	0.08788	0	0.0519231	0.0078536	0.086464	0.019917	0.027768	0.077163	0.0276572	0.095115
3PENTI	0	0	0	0	0	0	0	0	0	0	0	0	0	0	0	0	0	0	0	0	0	0	0	0	0	0	0	0	0	0	0	0	0	0.0045521	0	0	0	0	0.0011528	0	0	0	0	0	0	0	0.018959	0	0
3SALAOR	0	0	0	0	0	0	0	0	0	0	0	0	0.0015879	0	0	0	0	0	0	0	0	0.0088433	0	0.0037215	0	0	0	0	0	0	0	0	0	0	0	0	0	0.0062969	0.070025	0.0020858	0.0019699	0.0015234	0.052358	0	0.0014753	0	0	0	0.042674
3SCITMCOAHL	0.128007	0.337171	0.0288079	0	0.015157	0.0122114	0.0187938	0.006557	0.0917864	0.024145	0.0335387	0.182391	0.0172026	0	0.182609	0.19758	0.10874	0.01525	0.099251	0.0094176	0.0238713	0.0086497	0.03568	0.0080546	0.0288273	0.186955	0.0237308	0.138923	0.176259	0.183699	0.0870097	0.229393	0.070961	0.035959	0.052392	0.0298225	0.0386919	0.0837772	0.146376	0.206965	0.0231811	0.17951	0.0781335	0.0933219	0.260261	0.0183728	0.175478	0.0445433	0.112633
3SLAC_SIASEe	0.012015	0.026784	0.148653	0	0.133178	0	0.10663	0	0.14017	0.0339119	0.125291	0.0096821	0	0	0	0.0415066	0	0	0.0056649	0.010794	0.0370608	0	0.206603	0	0.026048	0	0.0075808	0.0288325	0.033204	0.0117837	0	0.02593	0.0052068	0.0218443	0.034765	0.21622	0.0267826	0.015645	0.0056835	0.0047755	0	0.037578	0	0.0052382	0.0300433	0.0089777	0.0535291	0.0020345	0.003876
3SLOR	0	0	0	0	0	0	0	0	0	0	0	0	0	0	0	0	0	0	0.033161	0	0.0022939	0.0011619	0	0.0060155	0	0.11229	0.015985	0.056867	0	0	0	0	0.018298	0.028321	0	0	0	0	0	0	0.028653	0	0	0.028396	0.047546	0.021365	0	0.042173	0.015922
42A12BOOX	0	0	0	0	0	0	0.0035608	0	0	0	0	0.0045332	0	0	0.0017391	0.0045949	0	0	0	0	0	0	0	0	0.0026768	0	0	0	0	0	0	0	0	0	0	0	0	0.011929	0	0	0	0	0	0	0	0	0	0	0
4ABCL	0	0	0	0	0	0	0	0	0	0	0	0	0.0015879	0	0	0	0	0	0	0	0	0	0	0.0037215	0	0	0	0	0	0	0	0	0	0.0045521	0	0	0	0	0.0711778	0.0020858	0.0019699	0.0015234	0.052358	0	0.0014753	0	0	0	0.042674
4ABUTtex	0.06408	0.050575	0.277741	0.014191	0.367193	0.0070334	0.181012	0.0072723	0.108036	0.0868147	0.0643648	0.311896	0.0427418	0.0014708	0.212174	0.20049	0.0088211	0.0103913	0.0487971	0.0202116	0.124301	0.0125872	0.0605116	0.004792	0.0525069	0.120074	0.0271916	0.060149	0.177319	0.223033	0.0247946	0.0285158	0.070961	0.0572233	0.0459256	0.0121155	0.114487	0.162625	0.214257	0.103249	0.010944	0.0759176	0.0078536	0.0640976	0.0646459	0.015589	0.166821	0.0320612	0.126427
4ABZt2	0.222662	0.386801	0.0798588	0.284128	0.229942	0.314087	0.231058	0.310444	0.525342	0.193163	0.383093	0.229015	0.22006	0.279213	0.128699	0.30893	0.0861262	0.183265	0.137912	0.348519	0.0074552	0.153499	0.497104	0.0750915	0.193145	0.13931	0.197099	0.208654	0.53621	0.163498	0.420864	0.321827	0.265697	0.317579	0.16151	0.637466	0.115598	0.0359824	0.107074	0.176803	0.116363	0.266726	0.163977	0.230582	0.1476	0.156657	0.220407	0.195799	0.0894523
4ABZt2pp	0	0.058768	0.0397475	0	0.0415894	0.0211863	0.0069238	0.0016691	0.0894858	0.072436	0.031934	0.0163981	0.015747	0	0.206957	0.0658602	0.242498	0.0618083	0.213009	0.0129673	0.088101	0.185189	0.0554483	0.252651	0.0110161	0.237598	0.0817398	0.120653	0.177319	0.162348	0.0445135	0.0419658	0.089259	0.0973674	0.0673736	0.0680335	0.071826	0.236587	0.108442	0.0915302	0.182583	0.0568742	0.0203388	0.0534841	0.113667	0.10794	0.0834538	0.142305	0.23279
4ABZtex	0.012015	0.085552	0.196788	0	0.161089	0.0211863	0.114939	0.0016691	0.0974253	0.106348	0.084419	0.0311731	0.015747	0	0.206957	0.107367	0.242498	0.0618083	0.218674	0.0237613	0.153334	0.185189	0.0783513	0.252651	0.0397409	0.237598	0.0837998	0.149486	0.177319	0.181769	0.0445135	0.0419658	0.089259	0.117531	0.0673736	0.0680335	0.103266	0.238894	0.118415	0.0915302	0.182583	0.0944522	0.0203388	0.0554829	0.122922	0.10794	0.164166	0.142305	0.23393
4AHMMPtex	0	0.034977	0	0	0.019131	0.0161378	0	0.0016691	0.0023002	0.0097667	0.0291455	0.0018469	0	0	0.02087	0	0.1599	0.0381917	0.0343205	0.0035497	0.233116	0.227857	0.0185629	0.276713	0	0.129604	0.0649306	0.073989	0	0.0052556	0	0.0310767	0.018298	0.060247	0.037048	0	0.013127	0.045252	0.010643	0.0742124	0.199476	0.044052	0.0124852	0.0934594	0.0593482	0.27573	0.0393608	0.110998	0.092493
4C2HM6SADH	0	0.023791	0.025526	0	0.015157	0.0070334	0.0536105	0.0072723	0.0744232	0.035811	0.0080217	0.111988	0.0427418	0.0014708	0.210435	0.0955739	0.0773048	0.0103913	0.0566485	0.0094176	0.013477	0.0160084	0.03568	0.0208505	0.0163697	0.131392	0.017386	0.028034	0.177319	0.223076	0.0810224	0.0568328	0.070961	0.0273436	0.119297	0.0703634	0.0600222	0.194854	0.060052	0.08788	0	0.0731237	0.0078536	0.0874978	0.0278301	0.027768	0.077163	0.0276572	0.114039
4COHOR	0.010628	0.023791	0.025526	0	0.015157	0.0070334	0	0	0.069897	0.024145	0.0080217	0.010018	0.050814	0	0.18087	0	0.0049719	0	0	0.188138	0.013477	0.053318	0.03568	0.0061174	0.0130755	0.126382	0.017386	0.045156	0.17414	0.14806	0.0214105	0.0111379	0.070961	0.016223	0.04345	0.0023299	0.031864	0.035435	0.120855	0.08788	0.031339	0.034658	0.0802916	0.007099	0.018844	0.015589	0.077163	0.026628	0.095115
4DH_TPNO_1GLC_GLCAASE	0.157427	0.385383	0.0638146	0.0268505	0.131791	0.12151	0.0547978	0.0673578	0.377605	0.0493757	0.240804	0.322979	0.0946144	0.0375603	0.182609	0.277378	0.0434641	0.0353575	0.231362	0.205814	0.111327	0.11393	0.17985	0.0243168	0.083497	0.19116	0.0612224	0.173788	0.65242	0.245288	0.098659	0.126271	0.392594	0.0761041	0.0685262	0.27353	0.0951159	0.0563988	0.242433	0.219919	0.108036	0.213025	0.161964	0.106382	0.294529	0.0459324	0.240925	0.0960397	0.112557
4DH_TPNO_1GLC_GLCAASEe	0	0	0	0	0	0	0	0	0	0	0	0	0	0	0	0	0	0	0	0	0	0	0	0	0	0	0	0	0	0	0	0	0.017406	0.0020164	0	0	0.0013762	0.0013298	0	0	0.049357	0	0.0067892	0	0.0023471	0	0	0	0
4DH_TPNO_1GLC_GLCAASEepp	0.0945025	0.0493142	0.261452	0.0152119	0.360539	0	0.128589	0	0.0347259	0.0808459	0.0538983	0.205281	0	0	0	0.107826	0	0	0.173819	0.0155752	0.150394	0	0.032064	0	0.038814	0	0.0050264	0.04835	0	0.0858128	0	0.0066131	0	0.0348901	0	0	0.0597051	0.0023858	0.0410718	0.015369	0	0.037578	0	0.0302917	0.0576043	0	0.133059	0	0.004199
4DH_TPNO_1GLCabc	0	0	0	0	0	0.0021575	0	0	0	0	0	0	0	0	0	0	0	0	0.0019545	0	0	0	0	0.0042822	0	0	0	0	0	0	0.027854	0.0027596	0	0	0.015494	0.14259	0	0	0	0.0070809	0.0094018	0	0.0060412	0.032152	0	0	0	0.045764	0.0050731
4DH_TPNO_1GLCt	0.02942	0.0431702	0.0020664	0.0258296	0	0.0188133	0.036004	0.049952	0	0.0018991	0.0083655	0.0017909	0.0565041	0.036429	0.0017391	0	0	0.015789	0.028523	0.186109	0	0.074038	0.0200098	0.0103996	0.0536402	0.0200866	0.0192814	0.0185414	0	0.020653	0.0101523	0.0098948	0.0514731	0.0025968	0	0	0.012121	0.0064143	0.0643954	0.036557	0.0342043	0	0.132793	0	0.0017436	0.0019486	0	0.0053375	0.001026
4DH_TPNO_1GLCt2	0.11707	0.318422	0.013006	0	0.11497	0.0935054	0	0.0673578	0.296133	0.0021704	0.224417	0.13085	0.0403599	0.0011313	0	0.218257	0.0384922	0.0195685	0.087855	0.010287	0.0074552	0.039892	0.12416	0.004843	0.0198707	0.0647783	0.0294166	0.112131	0.47722	0.0414698	0.0480278	0.112373	0.320294	0.0469881	0.0095822	0.12861	0.0236071	0.0098561	0.10694	0.124959	0.0644297	0.178367	0.0756307	0.0620311	0.267369	0.0283948	0.105673	0.0236477	0.0071441
4DH_TPNO_1GLCt2pp	0.010937	0.023791	0.0487422	0.0010209	0.0168206	0.0070334	0.0187938	0	0.0814722	0.0453062	0.0080217	0.190338	0.015747	0	0.18087	0.0591211	0.0049719	0	0.141553	0.0094176	0.103872	0	0.03568	0.004792	0.0164723	0.11815	0.0187868	0.044535	0.1752	0.203818	0.020174	0.0070358	0.070961	0.029116	0.04345	0.0023299	0.0593878	0.0401284	0.0710973	0.08788	0	0.034658	0.0078536	0.0121993	0.0254159	0.015589	0.135252	0.026628	0.099314
4DH_TPNO_1GLCtex	0.0945025	0.0731052	0.286978	0.0152119	0.375696	0.0070334	0.128589	0	0.106033	0.125067	0.06192	0.215299	0.015747	0	0.18087	0.107826	0.0049719	0	0.173819	0.0249928	0.163871	0	0.067744	0.004792	0.0425203	0.11815	0.0224124	0.092885	0.1752	0.233873	0.020174	0.0136489	0.070961	0.0511131	0.04345	0.0023299	0.0915691	0.0401284	0.101124	0.103249	0	0.072236	0.0078536	0.0373907	0.0830202	0.015589	0.210222	0.026628	0.099314
4DH_TPNOte	0.14649	0.361592	0.0150724	0.0258296	0.11497	0.114476	0.036004	0.0673578	0.296133	0.0040695	0.232783	0.132641	0.0788674	0.0375603	0.0017391	0.218257	0.0384922	0.0353575	0.0898095	0.196396	0.0074552	0.11393	0.14417	0.0195248	0.0670247	0.0730099	0.0424356	0.129253	0.47722	0.0414698	0.078485	0.119235	0.321633	0.0469881	0.0250762	0.2712	0.0357281	0.0162704	0.171336	0.13204	0.108036	0.178367	0.15411	0.0941831	0.269113	0.0303434	0.105673	0.0694117	0.0132432
4DH_TPNOtepp	0.010937	0.023791	0.0487422	0.0010209	0.0168206	0.0070334	0.0187938	0	0.0814722	0.0453062	0.0080217	0.190338	0.015747	0	0.18087	0.0591211	0.0049719	0	0.141553	0.0094176	0.103872	0	0.03568	0.004792	0.0164723	0.11815	0.0187868	0.044535	0.1752	0.203818	0.020174	0.0070358	0.070961	0.029116	0.04345	0.0023299	0.0593878	0.0401284	0.0710973	0.08788	0	0.034658	0.0078536	0.0121993	0.0254159	0.015589	0.135252	0.026628	0.099314
4DH_TPNOtex	0.0945025	0.0731052	0.286978	0.0152119	0.375696	0.0070334	0.128589	0	0.106033	0.125067	0.06192	0.215299	0.015747	0	0.18087	0.107826	0.0049719	0	0.173819	0.0249928	0.163871	0	0.067744	0.004792	0.0425203	0.11815	0.0224124	0.092885	0.1752	0.233873	0.020174	0.0136489	0.070961	0.0511131	0.04345	0.0023299	0.0915691	0.0401284	0.101124	0.103249	0	0.072236	0.0078536	0.0373907	0.0830202	0.015589	0.210222	0.026628	0.099314
4FBZOR	0	0	0	0	0	0	0	0	0.0031164	0	0	0	0	0	0.0017391	0	0.0712102	0	0.0042735	0	0	0.0086497	0	0	0	0.0019237	0	0	0.0021194	0.0011497	0.0145126	0.0158617	0	0.0061102	0.0024756	0.0097856	0	0.0375083	0	0	0	0.0036816	0	0.0010338	0	0	0	0.0010292	0.017518
4FCHDCOR	0.012092	0.023791	0.0285648	0.0020419	0.015157	0.0070334	0.097132	0.055675	0.0730134	0.024145	0.0090913	0.0113612	0.0181289	0.15024	0.309569	0	0.119646	0.036437	0.0060955	0.0094176	0.013477	0.0086497	0.03568	0.0126427	0.0376813	0.163066	0.056031	0.043648	0.176259	0.14921	0.0346866	0.0574295	0.087028	0.0268853	0.0493402	0.0908665	0.058699	0.0865149	0.0612048	0.08788	0	0.0383396	0.0206556	0.0081328	0.0305125	0.015589	0.077163	0.0353044	0.115426
4FCHLOR	0	0	0	0	0	0	0	0	0.0031164	0	0	0	0	0	0.0017391	0.0012253	0.0038492	0	0.0042735	0	0	0.0037439	0	0	0	0.0019237	0	0	0.0021194	0.0011497	0.0046206	0.010069	0	0.0061102	0.0024756	0.0097856	0	0.017561	0	0	0	0.0036816	0	0.0010338	0	0	0	0	0.017518
4GBTAH	0.127698	0.337171	0.038532	0	0.198981	0.112664	0.0500497	0.0154984	0.395933	0.0387953	0.232439	0.239592	0.0988488	0.0014708	0.229566	0.333896	0.227903	0.0824563	0.069701	0.198425	0.0466672	0.261294	0.266876	0.188316	0.0281073	0.190981	0.0485328	0.174499	0.655952	0.165346	0.110308	0.241873	0.239662	0.205671	0.081459	0.283315	0.110094	0.125939	0.270073	0.240806	0.201735	0.22534	0.105003	0.130816	0.0842948	0.110029	0.185116	0.183749	0.207026
4HBADH	0	0.0036237	0.002431	0.0060234	0.0015712	0.0473354	0.0037587	0.078445	0.0017066	0.0075963	0.0046602	0.0037497	0.0046314	0.025116	0	0	0	0.0040486	0.016266	0.0917123	0	0.0230443	0.0065091	0.012847	0.0052507	0.0037579	0.0018952	0.0058552	0	0.0011497	0.0040349	0.0012679	0	0.0065379	0	0.0191049	0	0.0081743	0	0	0.0072926	0.0629684	0.0013233	0.036357	0	0	0.084983	0.0010053	0.0019
4HBALDDH	0	0.0253665	0.027957	0.002246	0.0167282	0.0516504	0.0037587	0.078445	0.07472	0.0263154	0.0126819	0.0123126	0.0187905	0.025116	0.182609	0.0012253	0.0761821	0.0040486	0.0223615	0.0989566	0.013477	0.0305967	0.038814	0.017639	0.008957	0.123832	0.0192812	0.029897	0.176259	0.14921	0.0372247	0.0355764	0.070961	0.0288711	0.0459256	0.0298225	0.058699	0.0946892	0.060052	0.08788	0.0072926	0.101308	0.0091769	0.0444898	0.0239406	0.015589	0.162146	0.0276572	0.114039
4HBHYOX	0	0	0	0	0	0	0.038378	0.0072723	0	0.011666	0	0.075442	0.023422	0.0014708	0.013913	0.0715273	0	0.0090418	0.002319	0	0	0	0	0	0	0.0064421	0	0	0	0	0	0	0	0	0.004567	0	0	0	0	0	0	0.0022851	0	0	0	0	0	0	0
4HBNOX	0.010628	0	0	0	0	0.0109169	0	0	0	0	0	0	0.0366549	0	0	0	0	0	0.0019545	0.17872	0	0.0605475	0	0.01927	0.012046	0.0082316	0	0.017122	0	0	0.0290905	0.0091241	0.017406	0.0378832	0.015494	0.14492	0.0013762	0.0504928	0.14812	0.0265397	0.108205	0.0015234	0.146832	0.0819482	0.0038224	0	0.0085127	0.0607712	0.11839
4HBZCL	0.166822	0.097526	0.462372	0.111281	0.427545	0.0842712	0.132348	0.0016691	0.11412	0.142159	0.101914	0.217482	0.050814	0.0698044	0.208696	0.113034	0.242498	0.283539	0.247197	0.205234	0.35584	0.321195	0.0822085	0.311786	0.0645529	0.262606	0.119314	0.185504	0.177319	0.233996	0.04575	0.08336	0.108004	0.125139	0.104422	0.0703634	0.108348	0.284771	0.237527	0.176501	0.244674	0.13076	0.15106	0.13247	0.392839	0.276844	0.222284	0.17506	0.248085
4HBZOR	0	0	0	0	0	0	0	0	0	0	0	0	0	0	0	0	0	0	0	0	0	0	0	0	0	0	0	0	0	0	0	0	0.0017852	0	0	0	0	0	0	0	0	0.0043164	0	0	0	0	0.074277	0	0
4HBZORx	0	0	0	0	0	0	0	0	0	0	0	0	0	0	0	0	0	0	0	0	0	0	0	0	0	0	0	0	0	0	0	0	0	0.0065379	0	0.017707	0	0	0	0	0.0072926	0.0629684	0	0.036357	0	0	0.084983	0	0
4HBZORy	0	0	0	0	0	0	0	0	0	0	0	0	0	0	0	0	0	0	0	0	0	0	0	0	0	0	0	0	0	0	0	0	0	0.0065379	0	0.017707	0	0	0	0	0.0072926	0.0629684	0	0.036357	0	0	0.084983	0	0
4HBZt2	0.0780957	0.0701119	0.0836268	0.380712	0.166264	0.357582	0.181603	0.374105	0.353786	0.199132	0.340807	0.221851	0.356359	0.201832	0.0086956	0.135551	0.0059342	0.276381	0.0919631	0.170024	0.0074552	0.220051	0.245664	0.13489	0.328431	0.0833893	0.202868	0.0861423	0.480752	0.146377	0.293114	0.180192	0.244273	0.151198	0.076486	0.136532	0.149368	0.0828768	0.0030562	0.122269	0.0420548	0.16745	0.130376	0.180546	0.0958292	0.0881059	0.118341	0.0817138	0.0406411
4HBZt2pp	0.0063155	0.034977	0	0	0.003512	0.0028479	0.038378	0.0072723	0	0.0184484	0.02078	0.216082	0.023422	0.0014708	0.0156521	0.0715273	0.0149158	0.0429147	0.0487645	0.0035497	0.0049462	0.0317584	0.012777	0.0876831	0	0.121864	0.051994	0.0663595	0	0.0220894	0.025251	0	0.018298	0.059025	0.0428528	0	0.013127	0.0105991	0	0.0036502	0.11126	0.0033007	0.0124852	0.073471	0.0488872	0.0901239	0.0715359	0.0593104	0.0684951
4HBZtex	0.0063155	0.034977	0	0	0.003512	0.0028479	0.038378	0.0072723	0	0.0184484	0.02078	0.216082	0.023422	0.0014708	0.0156521	0.0715273	0.0149158	0.0429147	0.0487645	0.0035497	0.0049462	0.0317584	0.012777	0.0876831	0	0.121864	0.051994	0.0663595	0	0.0220894	0.025251	0	0.018298	0.059025	0.0428528	0	0.013127	0.0105991	0	0.0036502	0.11126	0.0033007	0.0124852	0.073471	0.0488872	0.0901239	0.0715359	0.0593104	0.0684951
4HMDGLUC_GLCAASE	0.157427	0.385383	0.0638146	0.0268505	0.131791	0.12151	0.0547978	0.0673578	0.377605	0.0493757	0.240804	0.322979	0.0946144	0.0375603	0.182609	0.277378	0.0434641	0.0353575	0.231362	0.205814	0.111327	0.11393	0.17985	0.0243168	0.083497	0.19116	0.0612224	0.173788	0.65242	0.245288	0.098659	0.126271	0.392594	0.0761041	0.0685262	0.27353	0.0951159	0.0563988	0.242433	0.219919	0.108036	0.213025	0.161964	0.106382	0.294529	0.0459324	0.240925	0.0960397	0.112557
4HMDGLUC_GLCAASEe	0	0	0	0	0	0	0	0	0	0	0	0	0	0	0	0	0	0	0	0	0	0	0	0	0	0	0	0	0	0	0	0	0.017406	0.0020164	0	0	0.0013762	0.0013298	0	0	0.049357	0	0.0067892	0	0.0023471	0	0	0	0
4HMDGLUC_GLCAASEepp	0.0945025	0.0493142	0.261452	0.0152119	0.360539	0	0.128589	0	0.0347259	0.0808459	0.0538983	0.205281	0	0	0	0.107826	0	0	0.173819	0.0155752	0.150394	0	0.032064	0	0.038814	0	0.0050264	0.04835	0	0.0858128	0	0.0066131	0	0.0348901	0	0	0.0597051	0.0023858	0.0410718	0.015369	0	0.037578	0	0.0302917	0.0576043	0	0.133059	0	0.004199
4HMDGLUCabc	0	0	0	0	0	0.0021575	0	0	0	0	0	0	0	0	0	0	0	0	0.0019545	0	0	0	0	0.0042822	0	0	0	0	0	0	0.027854	0.0027596	0	0	0.015494	0.14259	0	0	0	0.0070809	0.0094018	0	0.0060412	0.032152	0	0	0	0.045764	0.0050731
4HMDGLUCt	0.02942	0.0431702	0.0020664	0.0258296	0	0.0188133	0.036004	0.049952	0	0.0018991	0.0083655	0.0017909	0.0565041	0.036429	0.0017391	0	0	0.015789	0.028523	0.186109	0	0.074038	0.0200098	0.0103996	0.0536402	0.0200866	0.0192814	0.0185414	0	0.020653	0.0101523	0.0098948	0.0514731	0.0025968	0	0	0.012121	0.0064143	0.0643954	0.036557	0.0342043	0	0.132793	0	0.0017436	0.0019486	0	0.0053375	0.001026
4HMDGLUCt2	0.11707	0.318422	0.013006	0	0.11497	0.0935054	0	0.0673578	0.296133	0.0021704	0.224417	0.13085	0.0403599	0.0011313	0	0.218257	0.0384922	0.0195685	0.087855	0.010287	0.0074552	0.039892	0.12416	0.004843	0.0198707	0.0647783	0.0294166	0.112131	0.47722	0.0414698	0.0480278	0.112373	0.320294	0.0469881	0.0095822	0.12861	0.0236071	0.0098561	0.10694	0.124959	0.0644297	0.178367	0.0756307	0.0620311	0.267369	0.0283948	0.105673	0.0236477	0.0071441
4HMDGLUCt2pp	0.010937	0.023791	0.0487422	0.0010209	0.0168206	0.0070334	0.0187938	0	0.0814722	0.0453062	0.0080217	0.190338	0.015747	0	0.18087	0.0591211	0.0049719	0	0.141553	0.0094176	0.103872	0	0.03568	0.004792	0.0164723	0.11815	0.0187868	0.044535	0.1752	0.203818	0.020174	0.0070358	0.070961	0.029116	0.04345	0.0023299	0.0593878	0.0401284	0.0710973	0.08788	0	0.034658	0.0078536	0.0121993	0.0254159	0.015589	0.135252	0.026628	0.099314
4HMDGLUCtex	0.0945025	0.0731052	0.286978	0.0152119	0.375696	0.0070334	0.128589	0	0.106033	0.125067	0.06192	0.215299	0.015747	0	0.18087	0.107826	0.0049719	0	0.173819	0.0249928	0.163871	0	0.067744	0.004792	0.0425203	0.11815	0.0224124	0.092885	0.1752	0.233873	0.020174	0.0136489	0.070961	0.0511131	0.04345	0.0023299	0.0915691	0.0401284	0.101124	0.103249	0	0.072236	0.0078536	0.0373907	0.0830202	0.015589	0.210222	0.026628	0.099314
4HOXPACDOX_NADP_	0	0	0	0	0	0	0	0	0	0	0	0	0.0015879	0	0	0	0	0	0	0	0	0	0	0.0037215	0	0	0	0	0	0	0	0	0	0	0	0	0	0	0.070025	0.0020858	0.0019699	0.0015234	0.052358	0	0.0014753	0	0	0	0.042674
4HOXPACDt2r	0	0	0	0	0	0	0	0	0	0	0	0	0.0015879	0	0	0	0	0	0	0	0	0	0	0.0037215	0	0	0	0	0	0	0	0	0	0	0	0	0	0	0.070025	0.0020858	0.0019699	0.0015234	0.052358	0	0.0014753	0	0	0	0.042674
4HOXPACDt2rpp	0	0.023791	0.025526	0	0.015157	0.0070334	0.0035608	0	0.0730134	0.024145	0.0080217	0.0145512	0.015747	0	0.184348	0.0045949	0.0773048	0	0.0390245	0.0094176	0.013477	0.0104571	0.03568	0.004792	0.0037063	0.122176	0.017386	0.028034	0.176259	0.14921	0.0445135	0.0305548	0.070961	0.0254494	0.0673736	0.0680335	0.031864	0.167672	0.060052	0.08788	0	0.0558586	0.0078536	0.0081328	0.0216605	0.015589	0.077163	0.0276572	0.112633
4HOXPACDtex	0	0.023791	0.025526	0	0.015157	0.0070334	0.0035608	0	0.0730134	0.024145	0.0080217	0.0145512	0.015747	0	0.184348	0.0045949	0.0773048	0	0.0390245	0.0094176	0.013477	0.0104571	0.03568	0.004792	0.0037063	0.122176	0.017386	0.028034	0.176259	0.14921	0.0445135	0.0305548	0.070961	0.0254494	0.0673736	0.0680335	0.031864	0.167672	0.060052	0.08788	0	0.0558586	0.0078536	0.0081328	0.0216605	0.015589	0.077163	0.0276572	0.112633
4HP34DHPD	0.0063155	0.023791	0.025526	0	0.015157	0.0070334	0	0	0.0744232	0.024145	0.0080217	0.15396	0.015747	0	0.182609	0.0012253	0.0773048	0	0.0664545	0.0094176	0.013477	0.0160084	0.03568	0.009635	0.0136929	0.12495	0.017386	0.028034	0.177319	0.186409	0.0810224	0.0568328	0.070961	0.0273436	0.117675	0.0703634	0.0600222	0.194854	0.0651457	0.08788	0.017242	0.0708386	0.0144127	0.0874978	0.0290372	0.027768	0.148699	0.0370038	0.115768
4HPHACDC	0	0	0	0	0	0	0	0	0	0	0	0	0.0015879	0	0	0	0	0	0	0	0	0	0	0.0037215	0	0	0	0	0	0	0	0	0	0.0045521	0	0	0	0	0.0711778	0.0020858	0.0019699	0.0015234	0.052358	0	0.0014753	0	0	0	0.042674
4HPHACDC2	0	0	0	0	0	0	0	0	0	0	0	0	0.0015879	0	0	0	0	0	0	0	0	0	0	0.0037215	0	0	0	0	0	0	0	0	0	0	0	0	0	0	0.070025	0.0020858	0.0019699	0.0015234	0.052358	0	0.0014753	0	0	0	0.042674
4HPHACtex	0	0	0	0	0	0	0	0	0	0	0	0	0	0	0	0.0012253	0	0	0	0	0	0	0	0	0	0	0	0	0	0	0	0	0	0	0	0	0	0	0.074743	0	0	0	0	0	0	0	0	0	0
4HPL	0	0.0036237	0.002431	0.0060234	0.0015712	0.0473354	0.0037587	0.078445	0.0017066	0.0075963	0.0046602	0.0037497	0.0046314	0.025116	0	0	0	0.0040486	0.016266	0.0917123	0	0.0230443	0.0065091	0.0161096	0.0052507	0.0108263	0.0018952	0.0058552	0	0.0011497	0.009111	0.0012679	0	0.0065379	0	0.0191049	0	0.0081743	0	0	0.0072926	0.0629684	0.0121113	0.036357	0	0	0.084983	0.0010053	0.0019
4HPLt2r	0	0	0	0	0	0	0	0	0	0	0	0	0	0	0	0	0	0	0	0	0	0	0	0	0	0	0	0	0	0	0	0	0	0.0351641	0	0	0	0	0.0011528	0	0	0	0	0	0	0	0	0	0
4HPPCOA4HPLCOAT	0	0	0	0	0	0	0	0	0	0	0	0	0	0	0	0	0	0	0	0	0	0	0	0	0	0	0	0	0	0	0	0	0	0.0351641	0	0	0	0	0.0011528	0	0	0	0	0	0	0	0	0	0
4HPROI	0.0063155	0.023791	0.025526	0	0.015157	0.0070334	0.0419388	0.0072723	0.0730134	0.035811	0.0080217	0.230633	0.039169	0.0014708	0.2	0.0761222	0.0246988	0.0090418	0.0529715	0.0094176	0.013477	0.0067132	0.03568	0.004792	0.0136929	0.122176	0.017386	0.028034	0.176259	0.171299	0.0374199	0.0419658	0.070961	0.0580778	0.0673736	0.0680335	0.058699	0.178427	0.124929	0.08788	0.0641511	0.0558586	0.0207416	0.0081328	0.270521	0.015589	0.148699	0.0353044	0.114039
4HPROOX	0.0063155	0.023791	0.025526	0	0.015157	0.0070334	0	0	0.0730134	0.024145	0.0080217	0.150658	0.015747	0	0.186087	0.0012253	0.0110665	0	0.0182205	0.0094176	0.013477	0.0037439	0.03568	0.004792	0.0110161	0.120074	0.017386	0.028034	0.176259	0.171299	0.0262263	0.0297589	0.070961	0.0223332	0.0459256	0.0121155	0.058699	0.131454	0.0832955	0.08788	0.0133018	0.0383396	0.0078536	0.0081328	0.0239406	0.015589	0.148699	0.0282436	0.114039
4HPRO_LTt	0	0	0	0	0	0	0	0	0	0	0	0	0.0015879	0	0	0	0	0	0.0043398	0	0	0	0	0.0037215	0	0	0	0	0	0	0	0	0	0.0045521	0.014106	0	0	0	0.0812848	0.0194588	0.0019699	0.0015234	0.0594924	0	0.0014753	0	0.0065793	0.0013882	0.107199
4HPRO_LTtex	0.039126	0.011974	0	0	0.0086876	0	0.017409	0	0.011056	0.028757	0.0014133	0.17103	0	0	0	0	0	0	0.0100709	0.0027528	0.0015771	0	0.003134	0	0.012766	0	0	0.016235	0	0.029891	0	0	0	0	0	0	0.002223	0	0	0	0	0	0	0.021952	0.016899	0	0.0069256	0	0
4HPRO_LTtpp	0.039126	0.011974	0	0	0.0086876	0	0.017409	0	0.011056	0.028757	0.0014133	0.17103	0	0	0	0	0	0	0.0100709	0.0027528	0.0015771	0	0.003134	0	0.012766	0	0	0.016235	0	0.029891	0	0	0	0	0	0	0.002223	0	0	0	0	0	0	0.021952	0.016899	0	0.0069256	0	0
4HTHDR	0.666059	0.54987	0.563624	0.568665	0.664326	0.533158	0.562615	0.351693	0.647996	0.531196	0.579166	0.642879	0.481673	0.534331	0.431308	0.479402	0.327501	0.730501	0.523483	0.743554	0.409532	0.610442	0.662726	0.439946	0.572844	0.476223	0.583553	0.479857	0.748499	0.449024	0.303071	0.497572	0.411486	0.477301	0.359384	0.76701	0.295348	0.297131	0.496045	0.465528	0.427795	0.477212	0.400996	0.502485	0.597707	0.470873	0.558465	0.469255	0.446617
4HTHDS	0.666059	0.54987	0.563624	0.568665	0.664326	0.533158	0.562615	0.351693	0.647996	0.531196	0.579166	0.642879	0.502581	0.536029	0.431308	0.479402	0.327501	0.730501	0.523483	0.743554	0.409532	0.610442	0.662726	0.458961	0.572844	0.480697	0.583553	0.479857	0.748499	0.449024	0.308147	0.5105	0.412676	0.477301	0.359384	0.76701	0.295348	0.298148	0.496045	0.465528	0.427795	0.482671	0.400996	0.502485	0.597707	0.470873	0.558465	0.469255	0.446617
4HTHRS	0.684544	0.599815	0.575779	0.596434	0.675971	0.590893	0.658758	0.391631	0.668624	0.569178	0.613735	0.753468	0.549161	0.657649	0.520004	0.65799	0.368559	0.805804	0.531037	0.596129	0.463079	0.656014	0.689727	0.641006	0.686609	0.654634	0.686223	0.502125	0.78029	0.480311	0.680073	0.583319	0.606221	0.591013	0.598808	0.789377	0.571588	0.525306	0.541646	0.553792	0.644554	0.49562	0.508503	0.630439	0.675497	0.730251	0.636927	0.628506	0.647657
4IDZLOR	0.061769	0.062549	0.17661	0	0.14621	0.0070334	0.126809	0	0.0991321	0.0851861	0.06192	0.192073	0.0524019	0	0.18087	0.1017	0.0049719	0	0.146124	0.201684	0.100144	0.053318	0.061717	0.0098389	0.0518895	0.126382	0.0208468	0.0890702	0.17414	0.202463	0.0214105	0.0227479	0.070961	0.0523351	0.04345	0.0023299	0.0691795	0.0391897	0.204365	0.0899658	0.0841582	0.07998	0.158829	0.0499691	0.291712	0.032779	0.154672	0.0398401	0.143812
4MCATt2r	0	0	0	0	0	0	0	0	0	0	0	0	0.0015879	0	0	0	0	0	0	0	0	0	0	0.0037215	0	0	0	0	0	0	0	0	0	0	0	0	0	0	0.070025	0.0020858	0.0019699	0.0015234	0.052358	0	0.0014753	0	0	0	0.042674
4MOPDC2	0.125003	0.343	0.0617476	0.0596225	0.0524952	0.114864	0.174877	0.205293	0.0773172	0.11096	0.0931279	0.137396	0.0971283	0.103518	0.055652	0.294379	0.0614269	0.091363	0.075598	0.0970006	0	0.040731	0.0067502	0.0267132	0.105015	0.0721602	0.0755606	0.114083	0	0	0.0887671	0.102503	0.0014877	0.0304288	0.0020701	0.0433358	0	0.0273002	0.085279	0.039631	0.0232507	0.14117	0.0554353	0.0852925	0.0063707	0.0089777	0.11182	0.0113093	0
4MOPOX	0	0	0	0	0	0	0	0	0	0	0	0	0	0	0	0	0	0	0	0	0	0	0	0	0	0	0	0	0	0	0	0	0	0	0	0	0	0	0	0	0	0	0.035787	0	0	0	0	0	0
4NTPPH2	0.520187	0.546404	0.385678	0.441356	0.625231	0.409103	0.585167	0.306271	0.655119	0.508407	0.538294	0.662075	0.384941	0.463848	0.356525	0.466381	0.191177	0.36383	0.461137	0.74493	0.369173	0.431385	0.648502	0.184288	0.439933	0.490629	0.388678	0.455993	0.770753	0.45625	0.450085	0.511967	0.396758	0.461659	0.469674	0.789377	0.39581	0.425611	0.510442	0.459874	0.279168	0.414498	0.448752	0.404061	0.365075	0.509011	0.600567	0.395501	0.302291
4OHMDZte	0.14649	0.361592	0.0150724	0.0258296	0.11497	0.114476	0.036004	0.0673578	0.296133	0.0040695	0.232783	0.132641	0.0788674	0.0375603	0.0017391	0.218257	0.0384922	0.0353575	0.0898095	0.196396	0.0074552	0.11393	0.14417	0.0195248	0.0670247	0.0730099	0.0424356	0.129253	0.47722	0.0414698	0.078485	0.119235	0.321633	0.0469881	0.0250762	0.2712	0.0357281	0.0162704	0.171336	0.13204	0.108036	0.178367	0.15411	0.0941831	0.269113	0.0303434	0.105673	0.0694117	0.0132432
4OHMDZtepp	0.010937	0.023791	0.0487422	0.0010209	0.0168206	0.0070334	0.0187938	0	0.0814722	0.0453062	0.0080217	0.190338	0.015747	0	0.18087	0.0591211	0.0049719	0	0.141553	0.0094176	0.103872	0	0.03568	0.004792	0.0164723	0.11815	0.0187868	0.044535	0.1752	0.203818	0.020174	0.0070358	0.070961	0.029116	0.04345	0.0023299	0.0593878	0.0401284	0.0710973	0.08788	0	0.034658	0.0078536	0.0121993	0.0254159	0.015589	0.135252	0.026628	0.099314
4OHMDZtex	0.0945025	0.0731052	0.286978	0.0152119	0.375696	0.0070334	0.128589	0	0.106033	0.125067	0.06192	0.215299	0.015747	0	0.18087	0.107826	0.0049719	0	0.173819	0.0249928	0.163871	0	0.067744	0.004792	0.0425203	0.11815	0.0224124	0.092885	0.1752	0.233873	0.020174	0.0136489	0.070961	0.0511131	0.04345	0.0023299	0.0915691	0.0401284	0.101124	0.103249	0	0.072236	0.0078536	0.0373907	0.0830202	0.015589	0.210222	0.026628	0.099314
4OH_DCF_GLC_GLCAASE	0.157427	0.385383	0.0638146	0.0268505	0.131791	0.12151	0.0547978	0.0673578	0.377605	0.0493757	0.240804	0.322979	0.0946144	0.0375603	0.182609	0.277378	0.0434641	0.0353575	0.231362	0.205814	0.111327	0.11393	0.17985	0.0243168	0.083497	0.19116	0.0612224	0.173788	0.65242	0.245288	0.098659	0.126271	0.392594	0.0761041	0.0685262	0.27353	0.0951159	0.0563988	0.242433	0.219919	0.108036	0.213025	0.161964	0.106382	0.294529	0.0459324	0.240925	0.0960397	0.112557
4OH_DCF_GLC_GLCAASEe	0	0	0	0	0	0	0	0	0	0	0	0	0	0	0	0	0	0	0	0	0	0	0	0	0	0	0	0	0	0	0	0	0.017406	0.0020164	0	0	0.0013762	0.0013298	0	0	0.049357	0	0.0067892	0	0.0023471	0	0	0	0
4OH_DCF_GLC_GLCAASEepp	0.0945025	0.0493142	0.261452	0.0152119	0.360539	0	0.128589	0	0.0347259	0.0808459	0.0538983	0.205281	0	0	0	0.107826	0	0	0.173819	0.0155752	0.150394	0	0.032064	0	0.038814	0	0.0050264	0.04835	0	0.0858128	0	0.0066131	0	0.0348901	0	0	0.0597051	0.0023858	0.0410718	0.015369	0	0.037578	0	0.0302917	0.0576043	0	0.133059	0	0.004199
4OH_DCF_GLCabc	0	0	0	0	0	0.0021575	0	0	0	0	0	0	0	0	0	0	0	0	0.0019545	0	0	0	0	0.0042822	0	0	0	0	0	0	0.027854	0.0027596	0	0	0.015494	0.14259	0	0	0	0.0070809	0.0094018	0	0.0060412	0.032152	0	0	0	0.045764	0.0050731
4OH_DCF_GLCt	0.02942	0.0431702	0.0020664	0.0258296	0	0.0188133	0.036004	0.049952	0	0.0018991	0.0083655	0.0017909	0.0565041	0.036429	0.0017391	0	0	0.015789	0.028523	0.186109	0	0.074038	0.0200098	0.0103996	0.0536402	0.0200866	0.0192814	0.0185414	0	0.020653	0.0101523	0.0098948	0.0514731	0.0025968	0	0	0.012121	0.0064143	0.0643954	0.036557	0.0342043	0	0.132793	0	0.0017436	0.0019486	0	0.0053375	0.001026
4OH_DCF_GLCt2	0.11707	0.318422	0.013006	0	0.11497	0.0935054	0	0.0673578	0.296133	0.0021704	0.224417	0.13085	0.0403599	0.0011313	0	0.218257	0.0384922	0.0195685	0.087855	0.010287	0.0074552	0.039892	0.12416	0.004843	0.0198707	0.0647783	0.0294166	0.112131	0.47722	0.0414698	0.0480278	0.112373	0.320294	0.0469881	0.0095822	0.12861	0.0236071	0.0098561	0.10694	0.124959	0.0644297	0.178367	0.0756307	0.0620311	0.267369	0.0283948	0.105673	0.0236477	0.0071441
4OH_DCF_GLCt2pp	0.010937	0.023791	0.0487422	0.0010209	0.0168206	0.0070334	0.0187938	0	0.0814722	0.0453062	0.0080217	0.190338	0.015747	0	0.18087	0.0591211	0.0049719	0	0.141553	0.0094176	0.103872	0	0.03568	0.004792	0.0164723	0.11815	0.0187868	0.044535	0.1752	0.203818	0.020174	0.0070358	0.070961	0.029116	0.04345	0.0023299	0.0593878	0.0401284	0.0710973	0.08788	0	0.034658	0.0078536	0.0121993	0.0254159	0.015589	0.135252	0.026628	0.099314
4OH_DCF_GLCtex	0.0945025	0.0731052	0.286978	0.0152119	0.375696	0.0070334	0.128589	0	0.106033	0.125067	0.06192	0.215299	0.015747	0	0.18087	0.107826	0.0049719	0	0.173819	0.0249928	0.163871	0	0.067744	0.004792	0.0425203	0.11815	0.0224124	0.092885	0.1752	0.233873	0.020174	0.0136489	0.070961	0.0511131	0.04345	0.0023299	0.0915691	0.0401284	0.101124	0.103249	0	0.072236	0.0078536	0.0373907	0.0830202	0.015589	0.210222	0.026628	0.099314
4OH_DCFte	0.14649	0.361592	0.0150724	0.0258296	0.11497	0.114476	0.036004	0.0673578	0.296133	0.0040695	0.232783	0.132641	0.0788674	0.0375603	0.0017391	0.218257	0.0384922	0.0353575	0.0898095	0.196396	0.0074552	0.11393	0.14417	0.0195248	0.0670247	0.0730099	0.0424356	0.129253	0.47722	0.0414698	0.078485	0.119235	0.321633	0.0469881	0.0250762	0.2712	0.0357281	0.0162704	0.171336	0.13204	0.108036	0.178367	0.15411	0.0941831	0.269113	0.0303434	0.105673	0.0694117	0.0132432
4OH_DCFtepp	0.010937	0.023791	0.0487422	0.0010209	0.0168206	0.0070334	0.0187938	0	0.0814722	0.0453062	0.0080217	0.190338	0.015747	0	0.18087	0.0591211	0.0049719	0	0.141553	0.0094176	0.103872	0	0.03568	0.004792	0.0164723	0.11815	0.0187868	0.044535	0.1752	0.203818	0.020174	0.0070358	0.070961	0.029116	0.04345	0.0023299	0.0593878	0.0401284	0.0710973	0.08788	0	0.034658	0.0078536	0.0121993	0.0254159	0.015589	0.135252	0.026628	0.099314
4OH_DCFtex	0.0945025	0.0731052	0.286978	0.0152119	0.375696	0.0070334	0.128589	0	0.106033	0.125067	0.06192	0.215299	0.015747	0	0.18087	0.107826	0.0049719	0	0.173819	0.0249928	0.163871	0	0.067744	0.004792	0.0425203	0.11815	0.0224124	0.092885	0.1752	0.233873	0.020174	0.0136489	0.070961	0.0511131	0.04345	0.0023299	0.0915691	0.0401284	0.101124	0.103249	0	0.072236	0.0078536	0.0373907	0.0830202	0.015589	0.210222	0.026628	0.099314
4OH_KP_GLC_GLCAASE	0.157427	0.385383	0.0638146	0.0268505	0.131791	0.12151	0.0547978	0.0673578	0.377605	0.0493757	0.240804	0.322979	0.0946144	0.0375603	0.182609	0.277378	0.0434641	0.0353575	0.231362	0.205814	0.111327	0.11393	0.17985	0.0243168	0.083497	0.19116	0.0612224	0.173788	0.65242	0.245288	0.098659	0.126271	0.392594	0.0761041	0.0685262	0.27353	0.0951159	0.0563988	0.242433	0.219919	0.108036	0.213025	0.161964	0.106382	0.294529	0.0459324	0.240925	0.0960397	0.112557
4OH_KP_GLC_GLCAASEe	0	0	0	0	0	0	0	0	0	0	0	0	0	0	0	0	0	0	0	0	0	0	0	0	0	0	0	0	0	0	0	0	0.017406	0.0020164	0	0	0.0013762	0.0013298	0	0	0.049357	0	0.0067892	0	0.0023471	0	0	0	0
4OH_KP_GLC_GLCAASEepp	0.0945025	0.0493142	0.261452	0.0152119	0.360539	0	0.128589	0	0.0347259	0.0808459	0.0538983	0.205281	0	0	0	0.107826	0	0	0.173819	0.0155752	0.150394	0	0.032064	0	0.038814	0	0.0050264	0.04835	0	0.0858128	0	0.0066131	0	0.0348901	0	0	0.0597051	0.0023858	0.0410718	0.015369	0	0.037578	0	0.0302917	0.0576043	0	0.133059	0	0.004199
4OH_KP_GLCabc	0	0	0	0	0	0.0021575	0	0	0	0	0	0	0	0	0	0	0	0	0.0019545	0	0	0	0	0.0042822	0	0	0	0	0	0	0.027854	0.0027596	0	0	0.015494	0.14259	0	0	0	0.0070809	0.0094018	0	0.0060412	0.032152	0	0	0	0.045764	0.0050731
4OH_KP_GLCt	0.02942	0.0431702	0.0020664	0.0258296	0	0.0188133	0.036004	0.049952	0	0.0018991	0.0083655	0.0017909	0.0565041	0.036429	0.0017391	0	0	0.015789	0.028523	0.186109	0	0.074038	0.0200098	0.0103996	0.0536402	0.0200866	0.0192814	0.0185414	0	0.020653	0.0101523	0.0098948	0.0514731	0.0025968	0	0	0.012121	0.0064143	0.0643954	0.036557	0.0342043	0	0.132793	0	0.0017436	0.0019486	0	0.0053375	0.001026
4OH_KP_GLCt2	0.11707	0.318422	0.013006	0	0.11497	0.0935054	0	0.0673578	0.296133	0.0021704	0.224417	0.13085	0.0403599	0.0011313	0	0.218257	0.0384922	0.0195685	0.087855	0.010287	0.0074552	0.039892	0.12416	0.004843	0.0198707	0.0647783	0.0294166	0.112131	0.47722	0.0414698	0.0480278	0.112373	0.320294	0.0469881	0.0095822	0.12861	0.0236071	0.0098561	0.10694	0.124959	0.0644297	0.178367	0.0756307	0.0620311	0.267369	0.0283948	0.105673	0.0236477	0.0071441
4OH_KP_GLCt2pp	0.010937	0.023791	0.0487422	0.0010209	0.0168206	0.0070334	0.0187938	0	0.0814722	0.0453062	0.0080217	0.190338	0.015747	0	0.18087	0.0591211	0.0049719	0	0.141553	0.0094176	0.103872	0	0.03568	0.004792	0.0164723	0.11815	0.0187868	0.044535	0.1752	0.203818	0.020174	0.0070358	0.070961	0.029116	0.04345	0.0023299	0.0593878	0.0401284	0.0710973	0.08788	0	0.034658	0.0078536	0.0121993	0.0254159	0.015589	0.135252	0.026628	0.099314
4OH_KP_GLCtex	0.0945025	0.0731052	0.286978	0.0152119	0.375696	0.0070334	0.128589	0	0.106033	0.125067	0.06192	0.215299	0.015747	0	0.18087	0.107826	0.0049719	0	0.173819	0.0249928	0.163871	0	0.067744	0.004792	0.0425203	0.11815	0.0224124	0.092885	0.1752	0.233873	0.020174	0.0136489	0.070961	0.0511131	0.04345	0.0023299	0.0915691	0.0401284	0.101124	0.103249	0	0.072236	0.0078536	0.0373907	0.0830202	0.015589	0.210222	0.026628	0.099314
4OH_KPte	0.14649	0.361592	0.0150724	0.0258296	0.11497	0.114476	0.036004	0.0673578	0.296133	0.0040695	0.232783	0.132641	0.0788674	0.0375603	0.0017391	0.218257	0.0384922	0.0353575	0.0898095	0.196396	0.0074552	0.11393	0.14417	0.0195248	0.0670247	0.0730099	0.0424356	0.129253	0.47722	0.0414698	0.078485	0.119235	0.321633	0.0469881	0.0250762	0.2712	0.0357281	0.0162704	0.171336	0.13204	0.108036	0.178367	0.15411	0.0941831	0.269113	0.0303434	0.105673	0.0694117	0.0132432
4OH_KPtepp	0.010937	0.023791	0.0487422	0.0010209	0.0168206	0.0070334	0.0187938	0	0.0814722	0.0453062	0.0080217	0.190338	0.015747	0	0.18087	0.0591211	0.0049719	0	0.141553	0.0094176	0.103872	0	0.03568	0.004792	0.0164723	0.11815	0.0187868	0.044535	0.1752	0.203818	0.020174	0.0070358	0.070961	0.029116	0.04345	0.0023299	0.0593878	0.0401284	0.0710973	0.08788	0	0.034658	0.0078536	0.0121993	0.0254159	0.015589	0.135252	0.026628	0.099314
4OH_KPtex	0.0945025	0.0731052	0.286978	0.0152119	0.375696	0.0070334	0.128589	0	0.106033	0.125067	0.06192	0.215299	0.015747	0	0.18087	0.107826	0.0049719	0	0.173819	0.0249928	0.163871	0	0.067744	0.004792	0.0425203	0.11815	0.0224124	0.092885	0.1752	0.233873	0.020174	0.0136489	0.070961	0.0511131	0.04345	0.0023299	0.0915691	0.0401284	0.101124	0.103249	0	0.072236	0.0078536	0.0373907	0.0830202	0.015589	0.210222	0.026628	0.099314
4OH_LEVOLE_GLC_GLCAASE	0.157427	0.385383	0.0638146	0.0268505	0.131791	0.12151	0.0547978	0.0673578	0.377605	0.0493757	0.240804	0.322979	0.0946144	0.0375603	0.182609	0.277378	0.0434641	0.0353575	0.231362	0.205814	0.111327	0.11393	0.17985	0.0243168	0.083497	0.19116	0.0612224	0.173788	0.65242	0.245288	0.098659	0.126271	0.392594	0.0761041	0.0685262	0.27353	0.0951159	0.0563988	0.242433	0.219919	0.108036	0.213025	0.161964	0.106382	0.294529	0.0459324	0.240925	0.0960397	0.112557
4OH_LEVOLE_GLC_GLCAASEe	0	0	0	0	0	0	0	0	0	0	0	0	0	0	0	0	0	0	0	0	0	0	0	0	0	0	0	0	0	0	0	0	0.017406	0.0020164	0	0	0.0013762	0.0013298	0	0	0.049357	0	0.0067892	0	0.0023471	0	0	0	0
4OH_LEVOLE_GLC_GLCAASEepp	0.0945025	0.0493142	0.261452	0.0152119	0.360539	0	0.128589	0	0.0347259	0.0808459	0.0538983	0.205281	0	0	0	0.107826	0	0	0.173819	0.0155752	0.150394	0	0.032064	0	0.038814	0	0.0050264	0.04835	0	0.0858128	0	0.0066131	0	0.0348901	0	0	0.0597051	0.0023858	0.0410718	0.015369	0	0.037578	0	0.0302917	0.0576043	0	0.133059	0	0.004199
4OH_LEVOLE_GLCabc	0	0	0	0	0	0.0021575	0	0	0	0	0	0	0	0	0	0	0	0	0.0019545	0	0	0	0	0.0042822	0	0	0	0	0	0	0.027854	0.0027596	0	0	0.015494	0.14259	0	0	0	0.0070809	0.0094018	0	0.0060412	0.032152	0	0	0	0.045764	0.0050731
4OH_LEVOLE_GLCt	0.02942	0.0431702	0.0020664	0.0258296	0	0.0188133	0.036004	0.049952	0	0.0018991	0.0083655	0.0017909	0.0565041	0.036429	0.0017391	0	0	0.015789	0.028523	0.186109	0	0.074038	0.0200098	0.0103996	0.0536402	0.0200866	0.0192814	0.0185414	0	0.020653	0.0101523	0.0098948	0.0514731	0.0025968	0	0	0.012121	0.0064143	0.0643954	0.036557	0.0342043	0	0.132793	0	0.0017436	0.0019486	0	0.0053375	0.001026
4OH_LEVOLE_GLCt2	0.11707	0.318422	0.013006	0	0.11497	0.0935054	0	0.0673578	0.296133	0.0021704	0.224417	0.13085	0.0403599	0.0011313	0	0.218257	0.0384922	0.0195685	0.087855	0.010287	0.0074552	0.039892	0.12416	0.004843	0.0198707	0.0647783	0.0294166	0.112131	0.47722	0.0414698	0.0480278	0.112373	0.320294	0.0469881	0.0095822	0.12861	0.0236071	0.0098561	0.10694	0.124959	0.0644297	0.178367	0.0756307	0.0620311	0.267369	0.0283948	0.105673	0.0236477	0.0071441
4OH_LEVOLE_GLCt2pp	0.010937	0.023791	0.0487422	0.0010209	0.0168206	0.0070334	0.0187938	0	0.0814722	0.0453062	0.0080217	0.190338	0.015747	0	0.18087	0.0591211	0.0049719	0	0.141553	0.0094176	0.103872	0	0.03568	0.004792	0.0164723	0.11815	0.0187868	0.044535	0.1752	0.203818	0.020174	0.0070358	0.070961	0.029116	0.04345	0.0023299	0.0593878	0.0401284	0.0710973	0.08788	0	0.034658	0.0078536	0.0121993	0.0254159	0.015589	0.135252	0.026628	0.099314
4OH_LEVOLE_GLCtex	0.0945025	0.0731052	0.286978	0.0152119	0.375696	0.0070334	0.128589	0	0.106033	0.125067	0.06192	0.215299	0.015747	0	0.18087	0.107826	0.0049719	0	0.173819	0.0249928	0.163871	0	0.067744	0.004792	0.0425203	0.11815	0.0224124	0.092885	0.1752	0.233873	0.020174	0.0136489	0.070961	0.0511131	0.04345	0.0023299	0.0915691	0.0401284	0.101124	0.103249	0	0.072236	0.0078536	0.0373907	0.0830202	0.015589	0.210222	0.026628	0.099314
4OH_LEVOLEte	0.14649	0.361592	0.0150724	0.0258296	0.11497	0.114476	0.036004	0.0673578	0.296133	0.0040695	0.232783	0.132641	0.0788674	0.0375603	0.0017391	0.218257	0.0384922	0.0353575	0.0898095	0.196396	0.0074552	0.11393	0.14417	0.0195248	0.0670247	0.0730099	0.0424356	0.129253	0.47722	0.0414698	0.078485	0.119235	0.321633	0.0469881	0.0250762	0.2712	0.0357281	0.0162704	0.171336	0.13204	0.108036	0.178367	0.15411	0.0941831	0.269113	0.0303434	0.105673	0.0694117	0.0132432
4OH_LEVOLEtepp	0.010937	0.023791	0.0487422	0.0010209	0.0168206	0.0070334	0.0187938	0	0.0814722	0.0453062	0.0080217	0.190338	0.015747	0	0.18087	0.0591211	0.0049719	0	0.141553	0.0094176	0.103872	0	0.03568	0.004792	0.0164723	0.11815	0.0187868	0.044535	0.1752	0.203818	0.020174	0.0070358	0.070961	0.029116	0.04345	0.0023299	0.0593878	0.0401284	0.0710973	0.08788	0	0.034658	0.0078536	0.0121993	0.0254159	0.015589	0.135252	0.026628	0.099314
4OH_LEVOLEtex	0.0945025	0.0731052	0.286978	0.0152119	0.375696	0.0070334	0.128589	0	0.106033	0.125067	0.06192	0.215299	0.015747	0	0.18087	0.107826	0.0049719	0	0.173819	0.0249928	0.163871	0	0.067744	0.004792	0.0425203	0.11815	0.0224124	0.092885	0.1752	0.233873	0.020174	0.0136489	0.070961	0.0511131	0.04345	0.0023299	0.0915691	0.0401284	0.101124	0.103249	0	0.072236	0.0078536	0.0373907	0.0830202	0.015589	0.210222	0.026628	0.099314
4OH_METH_GLC_GLCAASE	0.157427	0.385383	0.0638146	0.0268505	0.131791	0.12151	0.0547978	0.0673578	0.377605	0.0493757	0.240804	0.322979	0.0946144	0.0375603	0.182609	0.277378	0.0434641	0.0353575	0.231362	0.205814	0.111327	0.11393	0.17985	0.0243168	0.083497	0.19116	0.0612224	0.173788	0.65242	0.245288	0.098659	0.126271	0.392594	0.0761041	0.0685262	0.27353	0.0951159	0.0563988	0.242433	0.219919	0.108036	0.213025	0.161964	0.106382	0.294529	0.0459324	0.240925	0.0960397	0.112557
4OH_METH_GLC_GLCAASEe	0	0	0	0	0	0	0	0	0	0	0	0	0	0	0	0	0	0	0	0	0	0	0	0	0	0	0	0	0	0	0	0	0.017406	0.0020164	0	0	0.0013762	0.0013298	0	0	0.049357	0	0.0067892	0	0.0023471	0	0	0	0
4OH_METH_GLC_GLCAASEepp	0.0945025	0.0493142	0.261452	0.0152119	0.360539	0	0.128589	0	0.0347259	0.0808459	0.0538983	0.205281	0	0	0	0.107826	0	0	0.173819	0.0155752	0.150394	0	0.032064	0	0.038814	0	0.0050264	0.04835	0	0.0858128	0	0.0066131	0	0.0348901	0	0	0.0597051	0.0023858	0.0410718	0.015369	0	0.037578	0	0.0302917	0.0576043	0	0.133059	0	0.004199
4OH_METH_GLCabc	0	0	0	0	0	0.0021575	0	0	0	0	0	0	0	0	0	0	0	0	0.0019545	0	0	0	0	0.0042822	0	0	0	0	0	0	0.027854	0.0027596	0	0	0.015494	0.14259	0	0	0	0.0070809	0.0094018	0	0.0060412	0.032152	0	0	0	0.045764	0.0050731
4OH_METH_GLCt	0.02942	0.0431702	0.0020664	0.0258296	0	0.0188133	0.036004	0.049952	0	0.0018991	0.0083655	0.0017909	0.0565041	0.036429	0.0017391	0	0	0.015789	0.028523	0.186109	0	0.074038	0.0200098	0.0103996	0.0536402	0.0200866	0.0192814	0.0185414	0	0.020653	0.0101523	0.0098948	0.0514731	0.0025968	0	0	0.012121	0.0064143	0.0643954	0.036557	0.0342043	0	0.132793	0	0.0017436	0.0019486	0	0.0053375	0.001026
4OH_METH_GLCt2	0.11707	0.318422	0.013006	0	0.11497	0.0935054	0	0.0673578	0.296133	0.0021704	0.224417	0.13085	0.0403599	0.0011313	0	0.218257	0.0384922	0.0195685	0.087855	0.010287	0.0074552	0.039892	0.12416	0.004843	0.0198707	0.0647783	0.0294166	0.112131	0.47722	0.0414698	0.0480278	0.112373	0.320294	0.0469881	0.0095822	0.12861	0.0236071	0.0098561	0.10694	0.124959	0.0644297	0.178367	0.0756307	0.0620311	0.267369	0.0283948	0.105673	0.0236477	0.0071441
4OH_METH_GLCt2pp	0.010937	0.023791	0.0487422	0.0010209	0.0168206	0.0070334	0.0187938	0	0.0814722	0.0453062	0.0080217	0.190338	0.015747	0	0.18087	0.0591211	0.0049719	0	0.141553	0.0094176	0.103872	0	0.03568	0.004792	0.0164723	0.11815	0.0187868	0.044535	0.1752	0.203818	0.020174	0.0070358	0.070961	0.029116	0.04345	0.0023299	0.0593878	0.0401284	0.0710973	0.08788	0	0.034658	0.0078536	0.0121993	0.0254159	0.015589	0.135252	0.026628	0.099314
4OH_METH_GLCtex	0.0945025	0.0731052	0.286978	0.0152119	0.375696	0.0070334	0.128589	0	0.106033	0.125067	0.06192	0.215299	0.015747	0	0.18087	0.107826	0.0049719	0	0.173819	0.0249928	0.163871	0	0.067744	0.004792	0.0425203	0.11815	0.0224124	0.092885	0.1752	0.233873	0.020174	0.0136489	0.070961	0.0511131	0.04345	0.0023299	0.0915691	0.0401284	0.101124	0.103249	0	0.072236	0.0078536	0.0373907	0.0830202	0.015589	0.210222	0.026628	0.099314
4OH_METHte	0.14649	0.361592	0.0150724	0.0258296	0.11497	0.114476	0.036004	0.0673578	0.296133	0.0040695	0.232783	0.132641	0.0788674	0.0375603	0.0017391	0.218257	0.0384922	0.0353575	0.0898095	0.196396	0.0074552	0.11393	0.14417	0.0195248	0.0670247	0.0730099	0.0424356	0.129253	0.47722	0.0414698	0.078485	0.119235	0.321633	0.0469881	0.0250762	0.2712	0.0357281	0.0162704	0.171336	0.13204	0.108036	0.178367	0.15411	0.0941831	0.269113	0.0303434	0.105673	0.0694117	0.0132432
4OH_METHtepp	0.010937	0.023791	0.0487422	0.0010209	0.0168206	0.0070334	0.0187938	0	0.0814722	0.0453062	0.0080217	0.190338	0.015747	0	0.18087	0.0591211	0.0049719	0	0.141553	0.0094176	0.103872	0	0.03568	0.004792	0.0164723	0.11815	0.0187868	0.044535	0.1752	0.203818	0.020174	0.0070358	0.070961	0.029116	0.04345	0.0023299	0.0593878	0.0401284	0.0710973	0.08788	0	0.034658	0.0078536	0.0121993	0.0254159	0.015589	0.135252	0.026628	0.099314
4OH_METHtex	0.0945025	0.0731052	0.286978	0.0152119	0.375696	0.0070334	0.128589	0	0.106033	0.125067	0.06192	0.215299	0.015747	0	0.18087	0.107826	0.0049719	0	0.173819	0.0249928	0.163871	0	0.067744	0.004792	0.0425203	0.11815	0.0224124	0.092885	0.1752	0.233873	0.020174	0.0136489	0.070961	0.0511131	0.04345	0.0023299	0.0915691	0.0401284	0.101124	0.103249	0	0.072236	0.0078536	0.0373907	0.0830202	0.015589	0.210222	0.026628	0.099314
4OH_PROPL_GLC_GLCAASE	0.157427	0.385383	0.0638146	0.0268505	0.131791	0.12151	0.0547978	0.0673578	0.377605	0.0493757	0.240804	0.322979	0.0946144	0.0375603	0.182609	0.277378	0.0434641	0.0353575	0.231362	0.205814	0.111327	0.11393	0.17985	0.0243168	0.083497	0.19116	0.0612224	0.173788	0.65242	0.245288	0.098659	0.126271	0.392594	0.0761041	0.0685262	0.27353	0.0951159	0.0563988	0.242433	0.219919	0.108036	0.213025	0.161964	0.106382	0.294529	0.0459324	0.240925	0.0960397	0.112557
4OH_PROPL_GLC_GLCAASEe	0	0	0	0	0	0	0	0	0	0	0	0	0	0	0	0	0	0	0	0	0	0	0	0	0	0	0	0	0	0	0	0	0.017406	0.0020164	0	0	0.0013762	0.0013298	0	0	0.049357	0	0.0067892	0	0.0023471	0	0	0	0
4OH_PROPL_GLC_GLCAASEepp	0.0945025	0.0493142	0.261452	0.0152119	0.360539	0	0.128589	0	0.0347259	0.0808459	0.0538983	0.205281	0	0	0	0.107826	0	0	0.173819	0.0155752	0.150394	0	0.032064	0	0.038814	0	0.0050264	0.04835	0	0.0858128	0	0.0066131	0	0.0348901	0	0	0.0597051	0.0023858	0.0410718	0.015369	0	0.037578	0	0.0302917	0.0576043	0	0.133059	0	0.004199
4OH_PROPL_GLCabc	0	0	0	0	0	0.0021575	0	0	0	0	0	0	0	0	0	0	0	0	0.0019545	0	0	0	0	0.0042822	0	0	0	0	0	0	0.027854	0.0027596	0	0	0.015494	0.14259	0	0	0	0.0070809	0.0094018	0	0.0060412	0.032152	0	0	0	0.045764	0.0050731
4OH_PROPL_GLCt	0.02942	0.0431702	0.0020664	0.0258296	0	0.0188133	0.036004	0.049952	0	0.0018991	0.0083655	0.0017909	0.0565041	0.036429	0.0017391	0	0	0.015789	0.028523	0.186109	0	0.074038	0.0200098	0.0103996	0.0536402	0.0200866	0.0192814	0.0185414	0	0.020653	0.0101523	0.0098948	0.0514731	0.0025968	0	0	0.012121	0.0064143	0.0643954	0.036557	0.0342043	0	0.132793	0	0.0017436	0.0019486	0	0.0053375	0.001026
4OH_PROPL_GLCt2	0.11707	0.318422	0.013006	0	0.11497	0.0935054	0	0.0673578	0.296133	0.0021704	0.224417	0.13085	0.0403599	0.0011313	0	0.218257	0.0384922	0.0195685	0.087855	0.010287	0.0074552	0.039892	0.12416	0.004843	0.0198707	0.0647783	0.0294166	0.112131	0.47722	0.0414698	0.0480278	0.112373	0.320294	0.0469881	0.0095822	0.12861	0.0236071	0.0098561	0.10694	0.124959	0.0644297	0.178367	0.0756307	0.0620311	0.267369	0.0283948	0.105673	0.0236477	0.0071441
4OH_PROPL_GLCt2pp	0.010937	0.023791	0.0487422	0.0010209	0.0168206	0.0070334	0.0187938	0	0.0814722	0.0453062	0.0080217	0.190338	0.015747	0	0.18087	0.0591211	0.0049719	0	0.141553	0.0094176	0.103872	0	0.03568	0.004792	0.0164723	0.11815	0.0187868	0.044535	0.1752	0.203818	0.020174	0.0070358	0.070961	0.029116	0.04345	0.0023299	0.0593878	0.0401284	0.0710973	0.08788	0	0.034658	0.0078536	0.0121993	0.0254159	0.015589	0.135252	0.026628	0.099314
4OH_PROPL_GLCtex	0.0945025	0.0731052	0.286978	0.0152119	0.375696	0.0070334	0.128589	0	0.106033	0.125067	0.06192	0.215299	0.015747	0	0.18087	0.107826	0.0049719	0	0.173819	0.0249928	0.163871	0	0.067744	0.004792	0.0425203	0.11815	0.0224124	0.092885	0.1752	0.233873	0.020174	0.0136489	0.070961	0.0511131	0.04345	0.0023299	0.0915691	0.0401284	0.101124	0.103249	0	0.072236	0.0078536	0.0373907	0.0830202	0.015589	0.210222	0.026628	0.099314
4OH_PROPLte	0.14649	0.361592	0.0150724	0.0258296	0.11497	0.114476	0.036004	0.0673578	0.296133	0.0040695	0.232783	0.132641	0.0788674	0.0375603	0.0017391	0.218257	0.0384922	0.0353575	0.0898095	0.196396	0.0074552	0.11393	0.14417	0.0195248	0.0670247	0.0730099	0.0424356	0.129253	0.47722	0.0414698	0.078485	0.119235	0.321633	0.0469881	0.0250762	0.2712	0.0357281	0.0162704	0.171336	0.13204	0.108036	0.178367	0.15411	0.0941831	0.269113	0.0303434	0.105673	0.0694117	0.0132432
4OH_PROPLtepp	0.010937	0.023791	0.0487422	0.0010209	0.0168206	0.0070334	0.0187938	0	0.0814722	0.0453062	0.0080217	0.190338	0.015747	0	0.18087	0.0591211	0.0049719	0	0.141553	0.0094176	0.103872	0	0.03568	0.004792	0.0164723	0.11815	0.0187868	0.044535	0.1752	0.203818	0.020174	0.0070358	0.070961	0.029116	0.04345	0.0023299	0.0593878	0.0401284	0.0710973	0.08788	0	0.034658	0.0078536	0.0121993	0.0254159	0.015589	0.135252	0.026628	0.099314
4OH_PROPLtex	0.0945025	0.0731052	0.286978	0.0152119	0.375696	0.0070334	0.128589	0	0.106033	0.125067	0.06192	0.215299	0.015747	0	0.18087	0.107826	0.0049719	0	0.173819	0.0249928	0.163871	0	0.067744	0.004792	0.0425203	0.11815	0.0224124	0.092885	0.1752	0.233873	0.020174	0.0136489	0.070961	0.0511131	0.04345	0.0023299	0.0915691	0.0401284	0.101124	0.103249	0	0.072236	0.0078536	0.0373907	0.0830202	0.015589	0.210222	0.026628	0.099314
4OH_TRZ_GLC_GLCAASE	0.157427	0.385383	0.0638146	0.0268505	0.131791	0.12151	0.0547978	0.0673578	0.377605	0.0493757	0.240804	0.322979	0.0946144	0.0375603	0.182609	0.277378	0.0434641	0.0353575	0.231362	0.205814	0.111327	0.11393	0.17985	0.0243168	0.083497	0.19116	0.0612224	0.173788	0.65242	0.245288	0.098659	0.126271	0.392594	0.0761041	0.0685262	0.27353	0.0951159	0.0563988	0.242433	0.219919	0.108036	0.213025	0.161964	0.106382	0.294529	0.0459324	0.240925	0.0960397	0.112557
4OH_TRZ_GLC_GLCAASEe	0	0	0	0	0	0	0	0	0	0	0	0	0	0	0	0	0	0	0	0	0	0	0	0	0	0	0	0	0	0	0	0	0.017406	0.0020164	0	0	0.0013762	0.0013298	0	0	0.049357	0	0.0067892	0	0.0023471	0	0	0	0
4OH_TRZ_GLC_GLCAASEepp	0.0945025	0.0493142	0.261452	0.0152119	0.360539	0	0.128589	0	0.0347259	0.0808459	0.0538983	0.205281	0	0	0	0.107826	0	0	0.173819	0.0155752	0.150394	0	0.032064	0	0.038814	0	0.0050264	0.04835	0	0.0858128	0	0.0066131	0	0.0348901	0	0	0.0597051	0.0023858	0.0410718	0.015369	0	0.037578	0	0.0302917	0.0576043	0	0.133059	0	0.004199
4OH_TRZ_GLCabc	0	0	0	0	0	0.0021575	0	0	0	0	0	0	0	0	0	0	0	0	0.0019545	0	0	0	0	0.0042822	0	0	0	0	0	0	0.027854	0.0027596	0	0	0.015494	0.14259	0	0	0	0.0070809	0.0094018	0	0.0060412	0.032152	0	0	0	0.045764	0.0050731
4OH_TRZ_GLCt	0.02942	0.0431702	0.0020664	0.0258296	0	0.0188133	0.036004	0.049952	0	0.0018991	0.0083655	0.0017909	0.0565041	0.036429	0.0017391	0	0	0.015789	0.028523	0.186109	0	0.074038	0.0200098	0.0103996	0.0536402	0.0200866	0.0192814	0.0185414	0	0.020653	0.0101523	0.0098948	0.0514731	0.0025968	0	0	0.012121	0.0064143	0.0643954	0.036557	0.0342043	0	0.132793	0	0.0017436	0.0019486	0	0.0053375	0.001026
4OH_TRZ_GLCt2	0.11707	0.318422	0.013006	0	0.11497	0.0935054	0	0.0673578	0.296133	0.0021704	0.224417	0.13085	0.0403599	0.0011313	0	0.218257	0.0384922	0.0195685	0.087855	0.010287	0.0074552	0.039892	0.12416	0.004843	0.0198707	0.0647783	0.0294166	0.112131	0.47722	0.0414698	0.0480278	0.112373	0.320294	0.0469881	0.0095822	0.12861	0.0236071	0.0098561	0.10694	0.124959	0.0644297	0.178367	0.0756307	0.0620311	0.267369	0.0283948	0.105673	0.0236477	0.0071441
4OH_TRZ_GLCt2pp	0.010937	0.023791	0.0487422	0.0010209	0.0168206	0.0070334	0.0187938	0	0.0814722	0.0453062	0.0080217	0.190338	0.015747	0	0.18087	0.0591211	0.0049719	0	0.141553	0.0094176	0.103872	0	0.03568	0.004792	0.0164723	0.11815	0.0187868	0.044535	0.1752	0.203818	0.020174	0.0070358	0.070961	0.029116	0.04345	0.0023299	0.0593878	0.0401284	0.0710973	0.08788	0	0.034658	0.0078536	0.0121993	0.0254159	0.015589	0.135252	0.026628	0.099314
4OH_TRZ_GLCtex	0.0945025	0.0731052	0.286978	0.0152119	0.375696	0.0070334	0.128589	0	0.106033	0.125067	0.06192	0.215299	0.015747	0	0.18087	0.107826	0.0049719	0	0.173819	0.0249928	0.163871	0	0.067744	0.004792	0.0425203	0.11815	0.0224124	0.092885	0.1752	0.233873	0.020174	0.0136489	0.070961	0.0511131	0.04345	0.0023299	0.0915691	0.0401284	0.101124	0.103249	0	0.072236	0.0078536	0.0373907	0.0830202	0.015589	0.210222	0.026628	0.099314
4OH_TRZte	0.14649	0.361592	0.0150724	0.0258296	0.11497	0.114476	0.036004	0.0673578	0.296133	0.0040695	0.232783	0.132641	0.0788674	0.0375603	0.0017391	0.218257	0.0384922	0.0353575	0.0898095	0.196396	0.0074552	0.11393	0.14417	0.0195248	0.0670247	0.0730099	0.0424356	0.129253	0.47722	0.0414698	0.078485	0.119235	0.321633	0.0469881	0.0250762	0.2712	0.0357281	0.0162704	0.171336	0.13204	0.108036	0.178367	0.15411	0.0941831	0.269113	0.0303434	0.105673	0.0694117	0.0132432
4OH_TRZtepp	0.010937	0.023791	0.0487422	0.0010209	0.0168206	0.0070334	0.0187938	0	0.0814722	0.0453062	0.0080217	0.190338	0.015747	0	0.18087	0.0591211	0.0049719	0	0.141553	0.0094176	0.103872	0	0.03568	0.004792	0.0164723	0.11815	0.0187868	0.044535	0.1752	0.203818	0.020174	0.0070358	0.070961	0.029116	0.04345	0.0023299	0.0593878	0.0401284	0.0710973	0.08788	0	0.034658	0.0078536	0.0121993	0.0254159	0.015589	0.135252	0.026628	0.099314
4OH_TRZtex	0.0945025	0.0731052	0.286978	0.0152119	0.375696	0.0070334	0.128589	0	0.106033	0.125067	0.06192	0.215299	0.015747	0	0.18087	0.107826	0.0049719	0	0.173819	0.0249928	0.163871	0	0.067744	0.004792	0.0425203	0.11815	0.0224124	0.092885	0.1752	0.233873	0.020174	0.0136489	0.070961	0.0511131	0.04345	0.0023299	0.0915691	0.0401284	0.101124	0.103249	0	0.072236	0.0078536	0.0373907	0.0830202	0.015589	0.210222	0.026628	0.099314
4OH_VCZ_GLC_GLCAASE	0.157427	0.385383	0.0638146	0.0268505	0.131791	0.12151	0.0547978	0.0673578	0.377605	0.0493757	0.240804	0.322979	0.0946144	0.0375603	0.182609	0.277378	0.0434641	0.0353575	0.231362	0.205814	0.111327	0.11393	0.17985	0.0243168	0.083497	0.19116	0.0612224	0.173788	0.65242	0.245288	0.098659	0.126271	0.392594	0.0761041	0.0685262	0.27353	0.0951159	0.0563988	0.242433	0.219919	0.108036	0.213025	0.161964	0.106382	0.294529	0.0459324	0.240925	0.0960397	0.112557
4OH_VCZ_GLC_GLCAASEe	0	0	0	0	0	0	0	0	0	0	0	0	0	0	0	0	0	0	0	0	0	0	0	0	0	0	0	0	0	0	0	0	0.017406	0.0020164	0	0	0.0013762	0.0013298	0	0	0.049357	0	0.0067892	0	0.0023471	0	0	0	0
4OH_VCZ_GLC_GLCAASEepp	0.0945025	0.0493142	0.261452	0.0152119	0.360539	0	0.128589	0	0.0347259	0.0808459	0.0538983	0.205281	0	0	0	0.107826	0	0	0.173819	0.0155752	0.150394	0	0.032064	0	0.038814	0	0.0050264	0.04835	0	0.0858128	0	0.0066131	0	0.0348901	0	0	0.0597051	0.0023858	0.0410718	0.015369	0	0.037578	0	0.0302917	0.0576043	0	0.133059	0	0.004199
4OH_VCZ_GLCabc	0	0	0	0	0	0.0021575	0	0	0	0	0	0	0	0	0	0	0	0	0.0019545	0	0	0	0	0.0042822	0	0	0	0	0	0	0.027854	0.0027596	0	0	0.015494	0.14259	0	0	0	0.0070809	0.0094018	0	0.0060412	0.032152	0	0	0	0.045764	0.0050731
4OH_VCZ_GLCt	0.02942	0.0431702	0.0020664	0.0258296	0	0.0188133	0.036004	0.049952	0	0.0018991	0.0083655	0.0017909	0.0565041	0.036429	0.0017391	0	0	0.015789	0.028523	0.186109	0	0.074038	0.0200098	0.0103996	0.0536402	0.0200866	0.0192814	0.0185414	0	0.020653	0.0101523	0.0098948	0.0514731	0.0025968	0	0	0.012121	0.0064143	0.0643954	0.036557	0.0342043	0	0.132793	0	0.0017436	0.0019486	0	0.0053375	0.001026
4OH_VCZ_GLCt2	0.11707	0.318422	0.013006	0	0.11497	0.0935054	0	0.0673578	0.296133	0.0021704	0.224417	0.13085	0.0403599	0.0011313	0	0.218257	0.0384922	0.0195685	0.087855	0.010287	0.0074552	0.039892	0.12416	0.004843	0.0198707	0.0647783	0.0294166	0.112131	0.47722	0.0414698	0.0480278	0.112373	0.320294	0.0469881	0.0095822	0.12861	0.0236071	0.0098561	0.10694	0.124959	0.0644297	0.178367	0.0756307	0.0620311	0.267369	0.0283948	0.105673	0.0236477	0.0071441
4OH_VCZ_GLCt2pp	0.010937	0.023791	0.0487422	0.0010209	0.0168206	0.0070334	0.0187938	0	0.0814722	0.0453062	0.0080217	0.190338	0.015747	0	0.18087	0.0591211	0.0049719	0	0.141553	0.0094176	0.103872	0	0.03568	0.004792	0.0164723	0.11815	0.0187868	0.044535	0.1752	0.203818	0.020174	0.0070358	0.070961	0.029116	0.04345	0.0023299	0.0593878	0.0401284	0.0710973	0.08788	0	0.034658	0.0078536	0.0121993	0.0254159	0.015589	0.135252	0.026628	0.099314
4OH_VCZ_GLCtex	0.0945025	0.0731052	0.286978	0.0152119	0.375696	0.0070334	0.128589	0	0.106033	0.125067	0.06192	0.215299	0.015747	0	0.18087	0.107826	0.0049719	0	0.173819	0.0249928	0.163871	0	0.067744	0.004792	0.0425203	0.11815	0.0224124	0.092885	0.1752	0.233873	0.020174	0.0136489	0.070961	0.0511131	0.04345	0.0023299	0.0915691	0.0401284	0.101124	0.103249	0	0.072236	0.0078536	0.0373907	0.0830202	0.015589	0.210222	0.026628	0.099314
4OH_VCZte	0.14649	0.361592	0.0150724	0.0258296	0.11497	0.114476	0.036004	0.0673578	0.296133	0.0040695	0.232783	0.132641	0.0788674	0.0375603	0.0017391	0.218257	0.0384922	0.0353575	0.0898095	0.196396	0.0074552	0.11393	0.14417	0.0195248	0.0670247	0.0730099	0.0424356	0.129253	0.47722	0.0414698	0.078485	0.119235	0.321633	0.0469881	0.0250762	0.2712	0.0357281	0.0162704	0.171336	0.13204	0.108036	0.178367	0.15411	0.0941831	0.269113	0.0303434	0.105673	0.0694117	0.0132432
4OH_VCZtepp	0.010937	0.023791	0.0487422	0.0010209	0.0168206	0.0070334	0.0187938	0	0.0814722	0.0453062	0.0080217	0.190338	0.015747	0	0.18087	0.0591211	0.0049719	0	0.141553	0.0094176	0.103872	0	0.03568	0.004792	0.0164723	0.11815	0.0187868	0.044535	0.1752	0.203818	0.020174	0.0070358	0.070961	0.029116	0.04345	0.0023299	0.0593878	0.0401284	0.0710973	0.08788	0	0.034658	0.0078536	0.0121993	0.0254159	0.015589	0.135252	0.026628	0.099314
4OH_VCZtex	0.0945025	0.0731052	0.286978	0.0152119	0.375696	0.0070334	0.128589	0	0.106033	0.125067	0.06192	0.215299	0.015747	0	0.18087	0.107826	0.0049719	0	0.173819	0.0249928	0.163871	0	0.067744	0.004792	0.0425203	0.11815	0.0224124	0.092885	0.1752	0.233873	0.020174	0.0136489	0.070961	0.0511131	0.04345	0.0023299	0.0915691	0.0401284	0.101124	0.103249	0	0.072236	0.0078536	0.0373907	0.0830202	0.015589	0.210222	0.026628	0.099314
56DFURADH	0.0304225	0.0463212	0.025526	0	0.0264324	0.0070334	0	0	0.0825112	0.052902	0.009435	0.010018	0.0173349	0	0.18087	0.0012253	0.0049719	0	0.13115	0.0141988	0.013477	0	0.0429124	0.0085135	0.0037063	0.120745	0.017386	0.044269	0.17414	0.14806	0.020174	0.0184468	0.088367	0.0207751	0.073071	0.0023299	0.0868579	0.0513924	0.13123	0.0899658	0.0049844	0.0361814	0.0746531	0.029051	0.0423149	0.015589	0.077163	0.033988	0.139195
5A3OHEXCLE	0.067391	0	0	0	0	0	0	0	0	0	0	0	0	0	0	0	0	0	0.053866	0	0	0.0088433	0	0	0	0	0	0	0	0	0	0	0	0.0025663	0.0023475	0	0	0.0554599	0	0	0	0	0	0	0	0	0	0	0.022591
5AIZCDC	0.664904	0.597452	0.570309	0.567236	0.671535	0.547398	0.568154	0.375537	0.664617	0.525499	0.571488	0.655416	0.522828	0.536029	0.453917	0.544343	0.329746	0.763429	0.549655	0.747249	0.418062	0.670409	0.663932	0.502701	0.636882	0.568381	0.598467	0.481099	0.769693	0.480311	0.539111	0.525093	0.530946	0.498657	0.476546	0.76934	0.462129	0.449196	0.589286	0.496898	0.466835	0.483306	0.487733	0.605042	0.631036	0.462104	0.583888	0.546601	0.514106
5AOPt2	0	0	0	0	0	0	0	0	0	0	0	0	0	0	0	0	0	0	0	0	0	0	0	0.0050469	0	0	0	0	0	0	0	0.0081297	0	0	0	0	0	0	0	0	0	0	0.0010644	0	0	0	0	0	0
5APTLPO	0.15396	0.038758	0.440371	0.109852	0.393257	0.0598055	0.128787	0	0.0373971	0.0881709	0.0731118	0.201084	0.0015879	0.0698044	0.0034782	0.107214	0	0.222136	0.23706	0.0135468	0.315338	0.0695845	0.0279656	0.0461869	0.038814	0.126472	0.05496	0.108322	0	0.0847863	0.0020174	0.028342	0.018298	0.0710016	0.0530531	0	0.0351454	0.011577	0.197582	0.0956468	0.1365	0.0754094	0.116222	0.152836	0.360851	0.187555	0.163993	0.0643846	0.0974702
5APTNt2r	0	0	0	0	0	0	0	0	0	0	0	0	0.0015879	0	0	0	0	0	0	0	0	0	0	0.0037215	0	0	0	0	0	0	0	0	0	0.0045521	0	0	0	0	0.0711778	0.0020858	0.0019699	0.0015234	0.052358	0	0.0014753	0	0.018959	0	0.042674
5ASAabcpp	0	0	0	0	0	0	0	0	0.0031164	0	0	0	0	0	0.0017391	0	0.0038492	0	0.0177565	0	0	0.0092952	0	0	0	0.0046974	0	0	0.0021194	0.0162597	0.0072888	0.024936	0	0.0080044	0.0498316	0.0121155	0.0013232	0.0172481	0	0	0	0.0186616	0	0.0803988	0.001073	0.012179	0	0	0.017518
5ASAp	0	0	0	0	0.0010166	0	0	0.0011922	0	0.0010852	0	0	0.0014556	0	0	0	0	0.0014845	0	0	0	0	0	0	0	0	0	0	0	0	0	0	0	0	0	0	0	0	0	0	0	0	0	0	0	0	0	0	0
5ASAppp	0	0.023791	0.025526	0	0.015157	0.0070334	0	0	0.0744232	0.024145	0.0080217	0.010018	0.015747	0	0.182609	0.0012253	0.0773048	0	0.0543295	0.0094176	0.013477	0.0160084	0.03568	0.004792	0.0037063	0.12495	0.017386	0.028034	0.177319	0.16432	0.0486134	0.0555897	0.070961	0.0273436	0.11473	0.0703634	0.0828882	0.13869	0.134795	0.08788	0	0.0708386	0.0078536	0.0874978	0.0278301	0.027768	0.077163	0.0341316	0.114039
5ASAt2pp	0	0.023791	0.025526	0	0.015157	0.0070334	0	0	0.069897	0.024145	0.0080217	0.010018	0.015747	0	0.18087	0.0012253	0.0049719	0	0	0.0094176	0.013477	0	0.03568	0.004792	0.0010295	0.11815	0.017386	0.028034	0.17414	0.14806	0.020174	0.0070358	0.070961	0.016223	0.04345	0.0023299	0.031864	0.035435	0.060052	0.08788	0	0.034658	0.0078536	0.007099	0.018844	0.015589	0.077163	0.026628	0.095115
5ASAt2r	0.133089	0.337958	0.059195	0.045942	0.0219035	0.09165	0.0820967	0.152122	0.192036	0.0607704	0.146529	0.0303336	0.0619294	0.055549	0	0.198805	0.032558	0.0322536	0.075598	0.275721	0	0.075265	0.186834	0.0195252	0.0897777	0.0593655	0.0650958	0.129697	0.033204	0	0.0745146	0.131193	0.0066945	0.0222107	0.0368351	0.221812	0	0.0116552	0.21726	0.0464923	0.0410094	0.0797254	0.129945	0.0490734	0.0222643	0.0117615	0	0.0118598	0.04655
5ASAt2rpp	0.053143	0.026784	0.229485	0.014191	0.3476	0	0.113554	0	0.0124657	0.0320128	0.052485	0.0308375	0	0	0.0017391	0.0502369	0	0	0.0293179	0.010794	0.0653042	0	0.0248316	0	0.026048	0	0.0036256	0.0272356	0	0.0308348	0	0	0	0.0219971	0	0	0.0318638	0	0.031072	0.015369	0	0.037578	0	0.0032394	0.0082484	0	0.0783462	0	0
5ASAtex	0.053143	0.050575	0.255011	0.014191	0.362757	0.0070334	0.113554	0	0.0868889	0.0561578	0.0605067	0.0408555	0.015747	0	0.184348	0.0514622	0.0773048	0	0.0836474	0.0202116	0.0787812	0.0160084	0.0605116	0.004792	0.0297543	0.12495	0.0210116	0.0552696	0.177319	0.195155	0.0486134	0.0555897	0.070961	0.0493407	0.11473	0.0703634	0.114752	0.13869	0.165867	0.103249	0	0.108417	0.0078536	0.0907372	0.0360785	0.027768	0.155509	0.0341316	0.114039
5BDHTOR	0	0	0	0	0	0	0	0	0	0	0	0	0	0	0	0.0012253	0	0	0	0	0	0	0	0	0	0	0	0	0	0	0	0	0	0	0	0	0	0	0	0	0	0	0	0	0	0	0	0	0
5C2O3EDCL	0.041128	0	0.088003	0.014191	0.2281	0	0.0019782	0	0.0076426	0.0016278	0	0.015279	0	0	0.0017391	0.005667	0.0038492	0	0.0279265	0	0.02129	0.0037439	0.0019286	0	0	0.0019237	0.0015656	0.0010646	0.0021194	0.0194207	0.0046206	0.010069	0	0.0079433	0.0024756	0.0097856	0.001482	0.0079396	0.024343	0.015369	0	0.0036816	0	0.0022744	0	0	0.019796	0	0.017518
5C2O3EDDC	0.063848	0.023791	0.116568	0.0162329	0.243257	0.0157928	0.152721	0.0629473	0.0865178	0.0474768	0.0090913	0.12861	0.219136	0.151711	0.340873	0.212746	0.123335	0.0468283	0.0933535	0.199511	0.034767	0.0972122	0.0376086	0.0432295	0.0597139	0.272134	0.0575966	0.0738996	0.177319	0.251078	0.153716	0.0863183	0.128385	0.112643	0.157326	0.151444	0.339067	0.210499	0.27691	0.158524	0.0540922	0.133934	0.149105	0.19502	0.0524413	0.027768	0.100047	0.0353044	0.162109
5CM2HMUDI	0	0.023791	0.025526	0	0.015157	0.0070334	0.038378	0.0072723	0.0744232	0.035811	0.0080217	0.08546	0.039169	0.0014708	0.196522	0.0715273	0.0773048	0.0090418	0.0589012	0.0094176	0.013477	0.0160084	0.03568	0.0256935	0.0163697	0.131392	0.017386	0.028034	0.177319	0.223076	0.0867493	0.0568328	0.088367	0.0273436	0.120492	0.0703634	0.115122	0.196106	0.060052	0.08788	0.0014923	0.0731237	0.024165	0.0874978	0.278703	0.042452	0.077163	0.034718	0.114039
5DGCLURI	0.127698	0.337171	0.0351285	0	0.0324396	0.0235164	0.038378	0.196946	0.10121	0.0387953	0.0335387	0.0906089	0.108641	0.0014708	0.217392	0.33313	0.217157	0.0560058	0.148512	0.355188	0.077205	0.219594	0.0414659	0.199021	0.0445801	0.202031	0.0453194	0.162078	0.176259	0.211867	0.195756	0.200954	0.25677	0.103997	0.255836	0.128611	0.094321	0.339487	0.311761	0.181441	0.209237	0.225974	0.230748	0.255739	0.275618	0.113717	0.185924	0.128842	0.23832
5DGLCNR	0.188005	0.363955	0.28868	0.02634	0.366639	0.0160086	0.175671	0.0664043	0.115902	0.089799	0.0891942	0.295275	0.0571651	0.0092771	0.257391	0.380916	0.0951078	0.111337	0.311332	0.0247031	0.160574	0.0211078	0.0643689	0.0135604	0.0698037	0.190623	0.132498	0.178934	0.177319	0.248613	0.152154	0.257536	0.114252	0.0831307	0.23966	0.0880704	0.117187	0.266349	0.261146	0.222334	0.0748065	0.247556	0.0931215	0.178029	0.314177	0.0305518	0.238617	0.0498808	0.127339
5DOAN	0.64511	0.551918	0.561679	0.54937	0.665435	0.537948	0.597828	0.382809	0.663578	0.537165	0.556209	0.586412	0.524945	0.516004	0.44696	0.618474	0.329746	0.748179	0.537596	0.734788	0.37498	0.655046	0.641993	0.475836	0.623807	0.579297	0.566578	0.481099	0.769693	0.375569	0.569438	0.500406	0.529756	0.456008	0.462397	0.767476	0.435187	0.418923	0.559288	0.465913	0.463423	0.473404	0.433937	0.600906	0.628555	0.440321	0.449617	0.543477	0.499077
5FCHDCOR	0.012092	0.023791	0.0285648	0.0020419	0.015157	0.0070334	0.097132	0.055675	0.0730134	0.024145	0.0090913	0.0113612	0.0181289	0.15024	0.309569	0	0.119646	0.036437	0.0060955	0.0094176	0.013477	0.0086497	0.03568	0.0126427	0.0376813	0.163066	0.056031	0.043648	0.176259	0.14921	0.0346866	0.0574295	0.087028	0.0268853	0.0493402	0.0908665	0.058699	0.0865149	0.0612048	0.08788	0	0.0383396	0.0206556	0.0081328	0.0305125	0.015589	0.077163	0.0353044	0.115426
5FMFURT	0	0	0	0	0	0	0	0	0	0	0	0	0	0	0	0	0	0	0	0	0	0	0	0	0	0	0	0	0	0	0	0	0	0	0	0	0	0	0	0	0	0	0	0	0	0	0	0	0
5FURAt	0.127698	0.31338	0.013006	0	0.168205	0.090787	0	0.006557	0.322177	0	0.227931	0.132249	0.056107	0	0	0.297136	0.0426622	0.01525	0.059332	0.190383	0.0074552	0.09321	0.22541	0.0211557	0.024401	0.0644654	0.0201878	0.140432	0.500887	0.0187227	0.0562929	0.217733	0.176883	0.225101	0.075696	0.12861	0.0994552	0.0058276	0.16533	0.146888	0.0971416	0.190174	0.0974948	0.0797443	0.0757781	0.0949965	0.110579	0.0601479	0.0101651
5FURAtex	0.0304225	0.0463212	0.025526	0	0.0420514	0.0197192	0.0035608	0.0016691	0.0893376	0.0558863	0.009435	0.0183569	0.015747	0	0.212175	0.0070455	0.242498	0.081241	0.183658	0.0141988	0.039212	0.185254	0.0486983	0.189998	0.0136929	0.12495	0.028345	0.0503016	0.177319	0.16432	0.0486134	0.0555897	0.070961	0.0273436	0.11473	0.0703634	0.0868049	0.18402	0.101686	0.08788	0.102205	0.0708386	0.0078536	0.121305	0.0447291	0.0361889	0.077163	0.0965537	0.196918
5FURAtpp	0.0304225	0.0463212	0.025526	0	0.0420514	0.0197192	0.0035608	0.0016691	0.0879278	0.0558863	0.009435	0.0183569	0.015747	0	0.212175	0.0070455	0.242498	0.081241	0.183658	0.0141988	0.039212	0.185254	0.0486983	0.189998	0.0136929	0.12495	0.028345	0.0503016	0.176259	0.16432	0.0486134	0.0555897	0.070961	0.0273436	0.11473	0.0703634	0.0868049	0.18402	0.101686	0.08788	0.102205	0.0708386	0.0078536	0.121305	0.0447291	0.0361889	0.077163	0.0965537	0.196918
5GLUP5T1	0.1334	0.0534113	0.0955391	0.063196	0.063216	0.208802	0.248862	0.189914	0.130519	0.130493	0.0814388	0.167786	0.148339	0.123543	0.26087	0.0995561	0.0784275	0.147503	0.140495	0.1735	0.0154842	0.105538	0.0400194	0.0708609	0.291772	0.158637	0.167518	0.0363732	0.23207	0.170109	0.160809	0.1524	0.102351	0.06984	0.234111	0.0759552	0.0828882	0.30988	0.257687	0.173208	0.0683891	0.0773131	0.219499	0.134951	0.0755094	0.0647227	0.0980554	0.135316	0.317188
5GLUP5T2	0.1334	0.0534113	0.0955391	0.063196	0.063216	0.208802	0.248862	0.189914	0.130519	0.130493	0.0814388	0.167786	0.148339	0.123543	0.26087	0.0995561	0.0784275	0.147503	0.140495	0.1735	0.0154842	0.105538	0.0400194	0.0708609	0.291772	0.158637	0.167518	0.0363732	0.23207	0.170109	0.160809	0.1524	0.102351	0.06984	0.234111	0.0759552	0.0828882	0.30988	0.257687	0.173208	0.0683891	0.0773131	0.219499	0.134951	0.0755094	0.0647227	0.0980554	0.135316	0.317188
5GP5GT	0	0	0	0	0	0	0	0	0.0031164	0	0	0	0	0	0.0017391	0	0.0038492	0	0.0042735	0	0	0.0037439	0	0	0	0.0019237	0	0	0.0021194	0.0011497	0.0046206	0.010069	0	0.0061102	0.0024756	0.0097856	0	0.0079396	0	0	0	0.0036816	0	0.0010338	0	0	0	0	0.017518
5GPAA5GT	0	0	0	0	0	0	0	0	0.0031164	0	0	0	0	0	0.0017391	0	0.0038492	0	0.0042735	0	0	0.0037439	0	0	0	0.0019237	0	0	0.0021194	0.0011497	0.0046206	0.010069	0	0.0061102	0.0024756	0.0097856	0	0.0079396	0	0	0	0.0036816	0	0.0010338	0	0	0	0	0.017518
5GPEPGT	0	0	0	0	0	0	0	0	0.0031164	0	0	0	0	0	0.0017391	0	0.0038492	0	0.0042735	0	0	0.0037439	0	0	0	0.0019237	0	0	0.0021194	0.0011497	0.0046206	0.010069	0	0.0061102	0.0024756	0.0097856	0	0.0079396	0	0	0	0.0036816	0	0.0010338	0	0	0	0	0.017518
5GPT5GT	0	0	0	0	0	0	0	0	0.0031164	0	0	0	0	0	0.0017391	0	0.0038492	0	0.0042735	0	0	0.0037439	0	0	0	0.0019237	0	0	0.0021194	0.0011497	0.0046206	0.010069	0	0.0061102	0.0024756	0.0097856	0	0.0079396	0	0	0	0.0036816	0	0.0010338	0	0	0	0	0.017518
5H2PENTCOAD	0	0	0	0	0	0	0	0	0	0	0	0	0	0	0	0	0	0	0	0	0	0	0	0	0	0	0	0	0	0	0	0	0	0.0045521	0	0	0	0	0.0011528	0	0	0	0	0	0	0	0.018959	0	0
5HCOHOR	0.010628	0.023791	0.025526	0	0.015157	0.0070334	0	0	0.069897	0.024145	0.0080217	0.010018	0.050814	0	0.18087	0	0.0049719	0	0	0.188138	0.013477	0.053318	0.03568	0.0061174	0.0130755	0.126382	0.017386	0.045156	0.17414	0.14806	0.0214105	0.0111379	0.070961	0.016223	0.04345	0.0023299	0.031864	0.035435	0.120855	0.08788	0.031339	0.034658	0.0802916	0.007099	0.018844	0.015589	0.077163	0.026628	0.095115
5HISAH	0.62524	0.499295	0.550496	0.521294	0.641036	0.385025	0.555098	0.278851	0.640057	0.507864	0.527216	0.571357	0.498876	0.44982	0.401742	0.549245	0.161186	0.628477	0.443976	0.469434	0.338278	0.382198	0.611858	0.152732	0.384131	0.460968	0.489782	0.445968	0.747439	0.331554	0.296823	0.463263	0.387089	0.399854	0.205515	0.666357	0.280051	0.206861	0.385164	0.363239	0.208232	0.431891	0.324589	0.404752	0.559684	0.378661	0.430918	0.324234	0.302101
5HLTDL	0.430688	0.123681	0.238843	0.500467	0.251014	0.357625	0.244708	0.180137	0.536843	0.32691	0.403491	0.266121	0.411143	0.309196	0.304348	0.172158	0.249875	0.631445	0.187272	0.460379	0.0486744	0.507227	0.606313	0.27447	0.269953	0.236568	0.417353	0.214425	0.748499	0.298666	0.231551	0.176366	0.301399	0.302182	0.202421	0.622089	0.187636	0.287314	0.176992	0.165908	0.183509	0.222547	0.168264	0.204014	0.15786	0.21609	0.205171	0.322009	0.335238
5HMDOCPT	0.092269	0.062549	0.281752	0.014191	0.37431	0.0070334	0.128787	0	0.106775	0.105805	0.06192	0.211102	0.015747	0	0.182609	0.108439	0.0088211	0	0.207212	0.0229644	0.146595	0.0049058	0.0636456	0.0108075	0.0425203	0.232364	0.0383974	0.134759	0.176259	0.22874	0.0247946	0.0171048	0.089259	0.0855443	0.0459256	0.0121155	0.0670094	0.0553036	0.101124	0.103249	0.028653	0.0759176	0.0078536	0.0668205	0.123994	0.036954	0.187598	0.068801	0.132754
5HOXINDACTO2OX	0.145259	0.325354	0	0	0.0086876	0.0085437	0	0.006557	0.0313872	0.028757	0.0352958	0	0.0015879	0	0	0.198805	0.032558	0.01525	0.221821	0.0027528	0.184514	0.0655179	0.003134	0.043485	0.012355	0.173848	0.0243074	0.184169	0	0.0052556	0.031563	0.128235	0.035704	0.041183	0.0102651	0	0.0035992	0.0154099	0.1671	0.105363	0.0664487	0.116033	0.0966315	0.145255	0.316591	0.190339	0.034686	0.0569768	0.059736
5HTRPt2	0.351591	0.0978421	0.200311	0.496689	0.0383554	0.247421	0.241147	0.0551978	0.0184754	0.284317	0.123763	0.116018	0.222575	0.30682	0.097391	0.0067392	0	0.56316	0.0775525	0.259781	0.0020072	0.233217	0.152362	0.0756013	0.244214	0.095423	0.369644	0.126952	0.0582833	0.125642	0.114083	0.0899984	0.0450761	0.0641266	0.0077895	0.0652377	0.007569	0.0628912	0	0.0028543	0.042602	0.002666	0.0711142	0.020057	0.0664562	0.0492027	0.0091764	0.124761	0.0837711
5HTRPt2pp	0.0010783	0	0	0	0.015619	0.0126858	0.0035608	0.0016691	0.0068264	0.0029843	0	0.0063801	0	0	0.0260873	0.0045949	0.235922	0.068286	0.0408465	0	0.025735	0.179703	0.0057859	0.185206	0.0099866	0.0040263	0.010959	0.0060326	0.0031791	0.0011497	0.0243395	0.03493	0	0.0092264	0.0527766	0.0657036	0.026835	0.185506	0.041634	0	0.102205	0.0212006	0	0.0128888	0.0079131	0.0084209	0	0.0839993	0.111949
5HTRPtex	0.0010783	0	0	0	0.015619	0.0126858	0.0035608	0.0016691	0.0068264	0.0029843	0	0.0063801	0	0	0.0260873	0.0045949	0.235922	0.068286	0.0408465	0	0.025735	0.179703	0.0057859	0.185206	0.0099866	0.0040263	0.010959	0.0060326	0.0031791	0.0011497	0.0243395	0.03493	0	0.0092264	0.0527766	0.0657036	0.026835	0.185506	0.041634	0	0.102205	0.0212006	0	0.0128888	0.0079131	0.0084209	0	0.0839993	0.111949
5HVALCOADH	0	0	0	0	0	0	0	0	0	0	0	0	0	0	0	0	0	0	0	0	0	0	0	0	0	0	0	0	0	0	0	0	0	0.0045521	0	0	0	0	0.0011528	0	0	0	0	0	0	0	0.018959	0	0
5HVALCOAT	0	0	0	0	0	0	0	0	0	0	0	0	0	0	0	0	0	0	0	0	0	0	0	0	0	0	0	0	0	0	0	0	0	0.0045521	0	0	0	0	0.0011528	0	0	0	0	0	0	0	0.018959	0	0
5HVALDH	0	0	0	0	0	0	0	0	0	0	0	0	0	0	0	0	0	0	0	0	0	0	0	0	0	0	0	0	0	0	0	0	0	0.0045521	0	0	0	0	0.0011528	0	0	0	0	0	0	0	0.018959	0	0
5HXKYNDCL	0.430688	0.123681	0.238843	0.500467	0.251014	0.357625	0.244708	0.180137	0.536843	0.32691	0.403491	0.266121	0.411143	0.309196	0.304348	0.172158	0.249875	0.631445	0.187272	0.460379	0.0486744	0.507227	0.606313	0.27447	0.269953	0.236568	0.417353	0.214425	0.748499	0.298666	0.231551	0.176366	0.301399	0.302182	0.202421	0.622089	0.187636	0.287314	0.176992	0.165908	0.183509	0.222547	0.168264	0.204014	0.15786	0.21609	0.205171	0.322009	0.335238
5MTAte	0.010628	0	0	0	0	0	0	0	0	0	0	0	0.0366549	0	0	0	0	0	0	0.17872	0	0.053318	0	0.0050469	0.012046	0.0082316	0	0.017122	0	0	0.0012365	0.0041021	0	0.0045521	0	0	0	0	0.131981	0.0020858	0.0333089	0.0015234	0.124796	0	0.0014753	0	0	0	0.042674
5MTAtepp	0	0.023791	0.025526	0	0.015157	0.0070334	0.0035608	0	0.0744232	0.024145	0.0080217	0.0145512	0.015747	0	0.184348	0.0058202	0.0246988	0	0.0390245	0.0094176	0.013477	0.0067132	0.03568	0.004792	0.0136929	0.122176	0.017386	0.028034	0.177319	0.14921	0.0374199	0.0293117	0.070961	0.0254494	0.0673736	0.0680335	0.031864	0.105015	0.134795	0.08788	0	0.0558586	0.0078536	0.0081328	0.0216605	0.015589	0.077163	0.026628	0.112633
5MTAtex	0	0.023791	0.025526	0	0.015157	0.0070334	0.0035608	0	0.0744232	0.024145	0.0080217	0.0145512	0.015747	0	0.184348	0.0058202	0.0246988	0	0.0390245	0.0094176	0.013477	0.0067132	0.03568	0.004792	0.0136929	0.122176	0.017386	0.028034	0.177319	0.14921	0.0374199	0.0293117	0.070961	0.0254494	0.0673736	0.0680335	0.031864	0.105015	0.134795	0.08788	0	0.0558586	0.0078536	0.0081328	0.0216605	0.015589	0.077163	0.026628	0.112633
5MTHCYST	0.590041	0.515524	0.3091	0.581222	0.30351	0.500062	0.526806	0.441105	0.60815	0.443025	0.509568	0.536881	0.38719	0.656291	0.518265	0.430694	0.367116	0.805804	0.350858	0.565631	0.233188	0.596757	0.643681	0.401764	0.401633	0.479623	0.602834	0.38573	0.78029	0.347691	0.524795	0.552665	0.363435	0.389008	0.455226	0.787047	0.225534	0.453185	0.286854	0.369387	0.312437	0.382505	0.340584	0.377457	0.309148	0.512839	0.444711	0.504943	0.388325
5MTHFCL	0	0	0	0	0	0	0	0	0	0	0	0	0	0	0	0	0	0	0	0	0	0	0	0.0050469	0	0	0	0	0	0	0	0.0081297	0	0	0	0	0	0	0	0	0	0	0.0010644	0	0	0	0	0	0
5MTHFGLUNFT	0.62524	0.499295	0.550496	0.521294	0.656655	0.397711	0.509598	0.273248	0.642357	0.499183	0.527216	0.486737	0.473337	0.44835	0.401743	0.470519	0.323972	0.674901	0.441657	0.469434	0.364013	0.545376	0.617644	0.330648	0.384131	0.454526	0.500741	0.452001	0.747439	0.331554	0.291096	0.463263	0.387089	0.399854	0.162662	0.666357	0.226327	0.252191	0.385164	0.363239	0.306726	0.429606	0.316793	0.416607	0.550229	0.372397	0.430918	0.385532	0.380876
5MTHFORi	0	0	0	0	0	0	0	0	0	0	0	0	0	0	0	0	0	0	0	0	0	0	0	0	0	0.0025947	0	0	0	0	0	0	0	0	0	0	0	0	0	0	0	0	0.010788	0	0	0	0	0	0
5MTHFOX	0	0	0	0	0	0	0	0	0	0	0	0	0	0	0	0	0	0	0	0	0	0	0	0	0	0.013824	0	0	0	0	0	0	0.014579	0	0	0	0	0	0	0	0	0	0	0	0	0	0	0	0
5MTHFtex	0	0.023791	0.025526	0	0.015157	0.0070334	0	0	0.069897	0.024145	0.0080217	0.010018	0.015747	0	0.18087	0	0.0049719	0	0	0.0094176	0.013477	0	0.03568	0.004792	0.0010295	0.11815	0.017386	0.028034	0.17414	0.14806	0.020174	0.0070358	0.070961	0.016223	0.04345	0.0023299	0.031864	0.05108	0.060052	0.08788	0	0.034658	0.0078536	0.007099	0.018844	0.015589	0.077163	0.026628	0.095115
5MTHGLUS	0.018792	0.0015755	0.0044974	0.023073	0.0015712	0.059029	0.0397627	0.201715	0.0017066	0.0040695	0.0130257	0.0040855	0.0164081	0.061545	0.0017391	0	0	0.0198376	0.016266	0.09461	0	0.042667	0.014706	0.0205448	0.0403587	0.0095289	0.0149142	0.001863	0	0.0026689	0.0039048	0.0402009	0.0066945	0	0	0	0.0021701	0.0183824	0	0	0.0054819	0	0.0478983	0.0029981	0.0017436	0.0019486	0	0	0
5OHFVSGLU_GLCAASE	0.157427	0.385383	0.0638146	0.0268505	0.131791	0.12151	0.0547978	0.0673578	0.377605	0.0493757	0.240804	0.322979	0.0946144	0.0375603	0.182609	0.277378	0.0434641	0.0353575	0.231362	0.205814	0.111327	0.11393	0.17985	0.0243168	0.083497	0.19116	0.0612224	0.173788	0.65242	0.245288	0.098659	0.126271	0.392594	0.0761041	0.0685262	0.27353	0.0951159	0.0563988	0.242433	0.219919	0.108036	0.213025	0.161964	0.106382	0.294529	0.0459324	0.240925	0.0960397	0.112557
5OHFVSGLU_GLCAASEe	0	0	0	0	0	0	0	0	0	0	0	0	0	0	0	0	0	0	0	0	0	0	0	0	0	0	0	0	0	0	0	0	0.017406	0.0020164	0	0	0.0013762	0.0013298	0	0	0.049357	0	0.0067892	0	0.0023471	0	0	0	0
5OHFVSGLU_GLCAASEepp	0.0945025	0.0493142	0.261452	0.0152119	0.360539	0	0.128589	0	0.0347259	0.0808459	0.0538983	0.205281	0	0	0	0.107826	0	0	0.173819	0.0155752	0.150394	0	0.032064	0	0.038814	0	0.0050264	0.04835	0	0.0858128	0	0.0066131	0	0.0348901	0	0	0.0597051	0.0023858	0.0410718	0.015369	0	0.037578	0	0.0302917	0.0576043	0	0.133059	0	0.004199
5OHFVSGLUabc	0	0	0	0	0	0.0021575	0	0	0	0	0	0	0	0	0	0	0	0	0.0019545	0	0	0	0	0.0042822	0	0	0	0	0	0	0.027854	0.0027596	0	0	0.015494	0.14259	0	0	0	0.0070809	0.0094018	0	0.0060412	0.032152	0	0	0	0.045764	0.0050731
5OHFVSGLUt	0.02942	0.0431702	0.0020664	0.0258296	0	0.0188133	0.036004	0.049952	0	0.0018991	0.0083655	0.0017909	0.0565041	0.036429	0.0017391	0	0	0.015789	0.028523	0.186109	0	0.074038	0.0200098	0.0103996	0.0536402	0.0200866	0.0192814	0.0185414	0	0.020653	0.0101523	0.0098948	0.0514731	0.0025968	0	0	0.012121	0.0064143	0.0643954	0.036557	0.0342043	0	0.132793	0	0.0017436	0.0019486	0	0.0053375	0.001026
5OHFVSGLUt2	0.11707	0.318422	0.013006	0	0.11497	0.0935054	0	0.0673578	0.296133	0.0021704	0.224417	0.13085	0.0403599	0.0011313	0	0.218257	0.0384922	0.0195685	0.087855	0.010287	0.0074552	0.039892	0.12416	0.004843	0.0198707	0.0647783	0.0294166	0.112131	0.47722	0.0414698	0.0480278	0.112373	0.320294	0.0469881	0.0095822	0.12861	0.0236071	0.0098561	0.10694	0.124959	0.0644297	0.178367	0.0756307	0.0620311	0.267369	0.0283948	0.105673	0.0236477	0.0071441
5OHFVSGLUt2pp	0.010937	0.023791	0.0487422	0.0010209	0.0168206	0.0070334	0.0187938	0	0.0814722	0.0453062	0.0080217	0.190338	0.015747	0	0.18087	0.0591211	0.0049719	0	0.141553	0.0094176	0.103872	0	0.03568	0.004792	0.0164723	0.11815	0.0187868	0.044535	0.1752	0.203818	0.020174	0.0070358	0.070961	0.029116	0.04345	0.0023299	0.0593878	0.0401284	0.0710973	0.08788	0	0.034658	0.0078536	0.0121993	0.0254159	0.015589	0.135252	0.026628	0.099314
5OHFVSGLUtex	0.0945025	0.0731052	0.286978	0.0152119	0.375696	0.0070334	0.128589	0	0.106033	0.125067	0.06192	0.215299	0.015747	0	0.18087	0.107826	0.0049719	0	0.173819	0.0249928	0.163871	0	0.067744	0.004792	0.0425203	0.11815	0.0224124	0.092885	0.1752	0.233873	0.020174	0.0136489	0.070961	0.0511131	0.04345	0.0023299	0.0915691	0.0401284	0.101124	0.103249	0	0.072236	0.0078536	0.0373907	0.0830202	0.015589	0.210222	0.026628	0.099314
5OHFVSte	0.14649	0.361592	0.0150724	0.0258296	0.11497	0.114476	0.036004	0.0673578	0.296133	0.0040695	0.232783	0.132641	0.0788674	0.0375603	0.0017391	0.218257	0.0384922	0.0353575	0.0898095	0.196396	0.0074552	0.11393	0.14417	0.0195248	0.0670247	0.0730099	0.0424356	0.129253	0.47722	0.0414698	0.078485	0.119235	0.321633	0.0469881	0.0250762	0.2712	0.0357281	0.0162704	0.171336	0.13204	0.108036	0.178367	0.15411	0.0941831	0.269113	0.0303434	0.105673	0.0694117	0.0132432
5OHFVStepp	0.010937	0.023791	0.0487422	0.0010209	0.0168206	0.0070334	0.0187938	0	0.0814722	0.0453062	0.0080217	0.190338	0.015747	0	0.18087	0.0591211	0.0049719	0	0.141553	0.0094176	0.103872	0	0.03568	0.004792	0.0164723	0.11815	0.0187868	0.044535	0.1752	0.203818	0.020174	0.0070358	0.070961	0.029116	0.04345	0.0023299	0.0593878	0.0401284	0.0710973	0.08788	0	0.034658	0.0078536	0.0121993	0.0254159	0.015589	0.135252	0.026628	0.099314
5OHFVStex	0.0945025	0.0731052	0.286978	0.0152119	0.375696	0.0070334	0.128589	0	0.106033	0.125067	0.06192	0.215299	0.015747	0	0.18087	0.107826	0.0049719	0	0.173819	0.0249928	0.163871	0	0.067744	0.004792	0.0425203	0.11815	0.0224124	0.092885	0.1752	0.233873	0.020174	0.0136489	0.070961	0.0511131	0.04345	0.0023299	0.0915691	0.0401284	0.101124	0.103249	0	0.072236	0.0078536	0.0373907	0.0830202	0.015589	0.210222	0.026628	0.099314
5OH_SULFP_GLC_GLCAASE	0.157427	0.385383	0.0638146	0.0268505	0.131791	0.12151	0.0547978	0.0673578	0.377605	0.0493757	0.240804	0.322979	0.0946144	0.0375603	0.182609	0.277378	0.0434641	0.0353575	0.231362	0.205814	0.111327	0.11393	0.17985	0.0243168	0.083497	0.19116	0.0612224	0.173788	0.65242	0.245288	0.098659	0.126271	0.392594	0.0761041	0.0685262	0.27353	0.0951159	0.0563988	0.242433	0.219919	0.108036	0.213025	0.161964	0.106382	0.294529	0.0459324	0.240925	0.0960397	0.112557
5OH_SULFP_GLC_GLCAASEe	0	0	0	0	0	0	0	0	0	0	0	0	0	0	0	0	0	0	0	0	0	0	0	0	0	0	0	0	0	0	0	0	0.017406	0.0020164	0	0	0.0013762	0.0013298	0	0	0.049357	0	0.0067892	0	0.0023471	0	0	0	0
5OH_SULFP_GLC_GLCAASEepp	0.0945025	0.0493142	0.261452	0.0152119	0.360539	0	0.128589	0	0.0347259	0.0808459	0.0538983	0.205281	0	0	0	0.107826	0	0	0.173819	0.0155752	0.150394	0	0.032064	0	0.038814	0	0.0050264	0.04835	0	0.0858128	0	0.0066131	0	0.0348901	0	0	0.0597051	0.0023858	0.0410718	0.015369	0	0.037578	0	0.0302917	0.0576043	0	0.133059	0	0.004199
5OH_SULFP_GLCabc	0	0	0	0	0	0.0021575	0	0	0	0	0	0	0	0	0	0	0	0	0.0019545	0	0	0	0	0.0042822	0	0	0	0	0	0	0.027854	0.0027596	0	0	0.015494	0.14259	0	0	0	0.0070809	0.0094018	0	0.0060412	0.032152	0	0	0	0.045764	0.0050731
5OH_SULFP_GLCt	0.02942	0.0431702	0.0020664	0.0258296	0	0.0188133	0.036004	0.049952	0	0.0018991	0.0083655	0.0017909	0.0565041	0.036429	0.0017391	0	0	0.015789	0.028523	0.186109	0	0.074038	0.0200098	0.0103996	0.0536402	0.0200866	0.0192814	0.0185414	0	0.020653	0.0101523	0.0098948	0.0514731	0.0025968	0	0	0.012121	0.0064143	0.0643954	0.036557	0.0342043	0	0.132793	0	0.0017436	0.0019486	0	0.0053375	0.001026
5OH_SULFP_GLCt2	0.11707	0.318422	0.013006	0	0.11497	0.0935054	0	0.0673578	0.296133	0.0021704	0.224417	0.13085	0.0403599	0.0011313	0	0.218257	0.0384922	0.0195685	0.087855	0.010287	0.0074552	0.039892	0.12416	0.004843	0.0198707	0.0647783	0.0294166	0.112131	0.47722	0.0414698	0.0480278	0.112373	0.320294	0.0469881	0.0095822	0.12861	0.0236071	0.0098561	0.10694	0.124959	0.0644297	0.178367	0.0756307	0.0620311	0.267369	0.0283948	0.105673	0.0236477	0.0071441
5OH_SULFP_GLCt2pp	0.010937	0.023791	0.0487422	0.0010209	0.0168206	0.0070334	0.0187938	0	0.0814722	0.0453062	0.0080217	0.190338	0.015747	0	0.18087	0.0591211	0.0049719	0	0.141553	0.0094176	0.103872	0	0.03568	0.004792	0.0164723	0.11815	0.0187868	0.044535	0.1752	0.203818	0.020174	0.0070358	0.070961	0.029116	0.04345	0.0023299	0.0593878	0.0401284	0.0710973	0.08788	0	0.034658	0.0078536	0.0121993	0.0254159	0.015589	0.135252	0.026628	0.099314
5OH_SULFP_GLCtex	0.0945025	0.0731052	0.286978	0.0152119	0.375696	0.0070334	0.128589	0	0.106033	0.125067	0.06192	0.215299	0.015747	0	0.18087	0.107826	0.0049719	0	0.173819	0.0249928	0.163871	0	0.067744	0.004792	0.0425203	0.11815	0.0224124	0.092885	0.1752	0.233873	0.020174	0.0136489	0.070961	0.0511131	0.04345	0.0023299	0.0915691	0.0401284	0.101124	0.103249	0	0.072236	0.0078536	0.0373907	0.0830202	0.015589	0.210222	0.026628	0.099314
5OH_SULFPte	0.14649	0.361592	0.0150724	0.0258296	0.11497	0.114476	0.036004	0.0673578	0.296133	0.0040695	0.232783	0.132641	0.0788674	0.0375603	0.0017391	0.218257	0.0384922	0.0353575	0.0898095	0.196396	0.0074552	0.11393	0.14417	0.0195248	0.0670247	0.0730099	0.0424356	0.129253	0.47722	0.0414698	0.078485	0.119235	0.321633	0.0469881	0.0250762	0.2712	0.0357281	0.0162704	0.171336	0.13204	0.108036	0.178367	0.15411	0.0941831	0.269113	0.0303434	0.105673	0.0694117	0.0132432
5OH_SULFPtepp	0.010937	0.023791	0.0487422	0.0010209	0.0168206	0.0070334	0.0187938	0	0.0814722	0.0453062	0.0080217	0.190338	0.015747	0	0.18087	0.0591211	0.0049719	0	0.141553	0.0094176	0.103872	0	0.03568	0.004792	0.0164723	0.11815	0.0187868	0.044535	0.1752	0.203818	0.020174	0.0070358	0.070961	0.029116	0.04345	0.0023299	0.0593878	0.0401284	0.0710973	0.08788	0	0.034658	0.0078536	0.0121993	0.0254159	0.015589	0.135252	0.026628	0.099314
5OH_SULFPtex	0.0945025	0.0731052	0.286978	0.0152119	0.375696	0.0070334	0.128589	0	0.106033	0.125067	0.06192	0.215299	0.015747	0	0.18087	0.107826	0.0049719	0	0.173819	0.0249928	0.163871	0	0.067744	0.004792	0.0425203	0.11815	0.0224124	0.092885	0.1752	0.233873	0.020174	0.0136489	0.070961	0.0511131	0.04345	0.0023299	0.0915691	0.0401284	0.101124	0.103249	0	0.072236	0.0078536	0.0373907	0.0830202	0.015589	0.210222	0.026628	0.099314
6AMHNTAH	0	0.023791	0.025526	0	0.015157	0.0070334	0	0	0.069897	0.024145	0.0080217	0.010018	0.015747	0	0.18087	0	0.0049719	0	0	0.0094176	0.013477	0	0.03568	0.004792	0.0010295	0.11815	0.017386	0.028034	0.17414	0.14806	0.020174	0.0070358	0.070961	0.016223	0.04345	0.0023299	0.031864	0.035435	0.060052	0.08788	0	0.034658	0.0078536	0.007099	0.018844	0.015589	0.077163	0.026628	0.095115
6BHGLZGLC_GLCAASE	0.157427	0.385383	0.0638146	0.0268505	0.131791	0.12151	0.0547978	0.0673578	0.377605	0.0493757	0.240804	0.322979	0.0946144	0.0375603	0.182609	0.277378	0.0434641	0.0353575	0.231362	0.205814	0.111327	0.11393	0.17985	0.0243168	0.083497	0.19116	0.0612224	0.173788	0.65242	0.245288	0.098659	0.126271	0.392594	0.0761041	0.0685262	0.27353	0.0951159	0.0563988	0.242433	0.219919	0.108036	0.213025	0.161964	0.106382	0.294529	0.0459324	0.240925	0.0960397	0.112557
6BHGLZGLC_GLCAASEe	0	0	0	0	0	0	0	0	0	0	0	0	0	0	0	0	0	0	0	0	0	0	0	0	0	0	0	0	0	0	0	0	0.017406	0.0020164	0	0	0.0013762	0.0013298	0	0	0.049357	0	0.0067892	0	0.0023471	0	0	0	0
6BHGLZGLC_GLCAASEepp	0.0945025	0.0493142	0.261452	0.0152119	0.360539	0	0.128589	0	0.0347259	0.0808459	0.0538983	0.205281	0	0	0	0.107826	0	0	0.173819	0.0155752	0.150394	0	0.032064	0	0.038814	0	0.0050264	0.04835	0	0.0858128	0	0.0066131	0	0.0348901	0	0	0.0597051	0.0023858	0.0410718	0.015369	0	0.037578	0	0.0302917	0.0576043	0	0.133059	0	0.004199
6BHGLZGLCabc	0	0	0	0	0	0.0021575	0	0	0	0	0	0	0	0	0	0	0	0	0.0019545	0	0	0	0	0.0042822	0	0	0	0	0	0	0.027854	0.0027596	0	0	0.015494	0.14259	0	0	0	0.0070809	0.0094018	0	0.0060412	0.032152	0	0	0	0.045764	0.0050731
6BHGLZGLCt	0.02942	0.0431702	0.0020664	0.0258296	0	0.0188133	0.036004	0.049952	0	0.0018991	0.0083655	0.0017909	0.0565041	0.036429	0.0017391	0	0	0.015789	0.028523	0.186109	0	0.074038	0.0200098	0.0103996	0.0536402	0.0200866	0.0192814	0.0185414	0	0.020653	0.0101523	0.0098948	0.0514731	0.0025968	0	0	0.012121	0.0064143	0.0643954	0.036557	0.0342043	0	0.132793	0	0.0017436	0.0019486	0	0.0053375	0.001026
6BHGLZGLCt2	0.11707	0.318422	0.013006	0	0.11497	0.0935054	0	0.0673578	0.296133	0.0021704	0.224417	0.13085	0.0403599	0.0011313	0	0.218257	0.0384922	0.0195685	0.087855	0.010287	0.0074552	0.039892	0.12416	0.004843	0.0198707	0.0647783	0.0294166	0.112131	0.47722	0.0414698	0.0480278	0.112373	0.320294	0.0469881	0.0095822	0.12861	0.0236071	0.0098561	0.10694	0.124959	0.0644297	0.178367	0.0756307	0.0620311	0.267369	0.0283948	0.105673	0.0236477	0.0071441
6BHGLZGLCt2pp	0.010937	0.023791	0.0487422	0.0010209	0.0168206	0.0070334	0.0187938	0	0.0814722	0.0453062	0.0080217	0.190338	0.015747	0	0.18087	0.0591211	0.0049719	0	0.141553	0.0094176	0.103872	0	0.03568	0.004792	0.0164723	0.11815	0.0187868	0.044535	0.1752	0.203818	0.020174	0.0070358	0.070961	0.029116	0.04345	0.0023299	0.0593878	0.0401284	0.0710973	0.08788	0	0.034658	0.0078536	0.0121993	0.0254159	0.015589	0.135252	0.026628	0.099314
6BHGLZGLCtex	0.0945025	0.0731052	0.286978	0.0152119	0.375696	0.0070334	0.128589	0	0.106033	0.125067	0.06192	0.215299	0.015747	0	0.18087	0.107826	0.0049719	0	0.173819	0.0249928	0.163871	0	0.067744	0.004792	0.0425203	0.11815	0.0224124	0.092885	0.1752	0.233873	0.020174	0.0136489	0.070961	0.0511131	0.04345	0.0023299	0.0915691	0.0401284	0.101124	0.103249	0	0.072236	0.0078536	0.0373907	0.0830202	0.015589	0.210222	0.026628	0.099314
6BHGLZte	0.14649	0.361592	0.0150724	0.0258296	0.11497	0.114476	0.036004	0.0673578	0.296133	0.0040695	0.232783	0.132641	0.0788674	0.0375603	0.0017391	0.218257	0.0384922	0.0353575	0.0898095	0.196396	0.0074552	0.11393	0.14417	0.0195248	0.0670247	0.0730099	0.0424356	0.129253	0.47722	0.0414698	0.078485	0.119235	0.321633	0.0469881	0.0250762	0.2712	0.0357281	0.0162704	0.171336	0.13204	0.108036	0.178367	0.15411	0.0941831	0.269113	0.0303434	0.105673	0.0694117	0.0132432
6BHGLZtepp	0.010937	0.023791	0.0487422	0.0010209	0.0168206	0.0070334	0.0187938	0	0.0814722	0.0453062	0.0080217	0.190338	0.015747	0	0.18087	0.0591211	0.0049719	0	0.141553	0.0094176	0.103872	0	0.03568	0.004792	0.0164723	0.11815	0.0187868	0.044535	0.1752	0.203818	0.020174	0.0070358	0.070961	0.029116	0.04345	0.0023299	0.0593878	0.0401284	0.0710973	0.08788	0	0.034658	0.0078536	0.0121993	0.0254159	0.015589	0.135252	0.026628	0.099314
6BHGLZtex	0.0945025	0.0731052	0.286978	0.0152119	0.375696	0.0070334	0.128589	0	0.106033	0.125067	0.06192	0.215299	0.015747	0	0.18087	0.107826	0.0049719	0	0.173819	0.0249928	0.163871	0	0.067744	0.004792	0.0425203	0.11815	0.0224124	0.092885	0.1752	0.233873	0.020174	0.0136489	0.070961	0.0511131	0.04345	0.0023299	0.0915691	0.0401284	0.101124	0.103249	0	0.072236	0.0078536	0.0373907	0.0830202	0.015589	0.210222	0.026628	0.099314
6OHFVSGLU_GLCAASE	0.157427	0.385383	0.0638146	0.0268505	0.131791	0.12151	0.0547978	0.0673578	0.377605	0.0493757	0.240804	0.322979	0.0946144	0.0375603	0.182609	0.277378	0.0434641	0.0353575	0.231362	0.205814	0.111327	0.11393	0.17985	0.0243168	0.083497	0.19116	0.0612224	0.173788	0.65242	0.245288	0.098659	0.126271	0.392594	0.0761041	0.0685262	0.27353	0.0951159	0.0563988	0.242433	0.219919	0.108036	0.213025	0.161964	0.106382	0.294529	0.0459324	0.240925	0.0960397	0.112557
6OHFVSGLU_GLCAASEe	0	0	0	0	0	0	0	0	0	0	0	0	0	0	0	0	0	0	0	0	0	0	0	0	0	0	0	0	0	0	0	0	0.017406	0.0020164	0	0	0.0013762	0.0013298	0	0	0.049357	0	0.0067892	0	0.0023471	0	0	0	0
6OHFVSGLU_GLCAASEepp	0.0945025	0.0493142	0.261452	0.0152119	0.360539	0	0.128589	0	0.0347259	0.0808459	0.0538983	0.205281	0	0	0	0.107826	0	0	0.173819	0.0155752	0.150394	0	0.032064	0	0.038814	0	0.0050264	0.04835	0	0.0858128	0	0.0066131	0	0.0348901	0	0	0.0597051	0.0023858	0.0410718	0.015369	0	0.037578	0	0.0302917	0.0576043	0	0.133059	0	0.004199
6OHFVSGLUabc	0	0	0	0	0	0.0021575	0	0	0	0	0	0	0	0	0	0	0	0	0.0019545	0	0	0	0	0.0042822	0	0	0	0	0	0	0.027854	0.0027596	0	0	0.015494	0.14259	0	0	0	0.0070809	0.0094018	0	0.0060412	0.032152	0	0	0	0.045764	0.0050731
6OHFVSGLUt	0.02942	0.0431702	0.0020664	0.0258296	0	0.0188133	0.036004	0.049952	0	0.0018991	0.0083655	0.0017909	0.0565041	0.036429	0.0017391	0	0	0.015789	0.028523	0.186109	0	0.074038	0.0200098	0.0103996	0.0536402	0.0200866	0.0192814	0.0185414	0	0.020653	0.0101523	0.0098948	0.0514731	0.0025968	0	0	0.012121	0.0064143	0.0643954	0.036557	0.0342043	0	0.132793	0	0.0017436	0.0019486	0	0.0053375	0.001026
6OHFVSGLUt2	0.11707	0.318422	0.013006	0	0.11497	0.0935054	0	0.0673578	0.296133	0.0021704	0.224417	0.13085	0.0403599	0.0011313	0	0.218257	0.0384922	0.0195685	0.087855	0.010287	0.0074552	0.039892	0.12416	0.004843	0.0198707	0.0647783	0.0294166	0.112131	0.47722	0.0414698	0.0480278	0.112373	0.320294	0.0469881	0.0095822	0.12861	0.0236071	0.0098561	0.10694	0.124959	0.0644297	0.178367	0.0756307	0.0620311	0.267369	0.0283948	0.105673	0.0236477	0.0071441
6OHFVSGLUt2pp	0.010937	0.023791	0.0487422	0.0010209	0.0168206	0.0070334	0.0187938	0	0.0814722	0.0453062	0.0080217	0.190338	0.015747	0	0.18087	0.0591211	0.0049719	0	0.141553	0.0094176	0.103872	0	0.03568	0.004792	0.0164723	0.11815	0.0187868	0.044535	0.1752	0.203818	0.020174	0.0070358	0.070961	0.029116	0.04345	0.0023299	0.0593878	0.0401284	0.0710973	0.08788	0	0.034658	0.0078536	0.0121993	0.0254159	0.015589	0.135252	0.026628	0.099314
6OHFVSGLUtex	0.0945025	0.0731052	0.286978	0.0152119	0.375696	0.0070334	0.128589	0	0.106033	0.125067	0.06192	0.215299	0.015747	0	0.18087	0.107826	0.0049719	0	0.173819	0.0249928	0.163871	0	0.067744	0.004792	0.0425203	0.11815	0.0224124	0.092885	0.1752	0.233873	0.020174	0.0136489	0.070961	0.0511131	0.04345	0.0023299	0.0915691	0.0401284	0.101124	0.103249	0	0.072236	0.0078536	0.0373907	0.0830202	0.015589	0.210222	0.026628	0.099314
6OHFVSte	0.14649	0.361592	0.0150724	0.0258296	0.11497	0.114476	0.036004	0.0673578	0.296133	0.0040695	0.232783	0.132641	0.0788674	0.0375603	0.0017391	0.218257	0.0384922	0.0353575	0.0898095	0.196396	0.0074552	0.11393	0.14417	0.0195248	0.0670247	0.0730099	0.0424356	0.129253	0.47722	0.0414698	0.078485	0.119235	0.321633	0.0469881	0.0250762	0.2712	0.0357281	0.0162704	0.171336	0.13204	0.108036	0.178367	0.15411	0.0941831	0.269113	0.0303434	0.105673	0.0694117	0.0132432
6OHFVStepp	0.010937	0.023791	0.0487422	0.0010209	0.0168206	0.0070334	0.0187938	0	0.0814722	0.0453062	0.0080217	0.190338	0.015747	0	0.18087	0.0591211	0.0049719	0	0.141553	0.0094176	0.103872	0	0.03568	0.004792	0.0164723	0.11815	0.0187868	0.044535	0.1752	0.203818	0.020174	0.0070358	0.070961	0.029116	0.04345	0.0023299	0.0593878	0.0401284	0.0710973	0.08788	0	0.034658	0.0078536	0.0121993	0.0254159	0.015589	0.135252	0.026628	0.099314
6OHFVStex	0.0945025	0.0731052	0.286978	0.0152119	0.375696	0.0070334	0.128589	0	0.106033	0.125067	0.06192	0.215299	0.015747	0	0.18087	0.107826	0.0049719	0	0.173819	0.0249928	0.163871	0	0.067744	0.004792	0.0425203	0.11815	0.0224124	0.092885	0.1752	0.233873	0.020174	0.0136489	0.070961	0.0511131	0.04345	0.0023299	0.0915691	0.0401284	0.101124	0.103249	0	0.072236	0.0078536	0.0373907	0.0830202	0.015589	0.210222	0.026628	0.099314
6P3HXI	0.311541	0.42225	0.358572	0.08096	0.59501	0.222739	0.259153	0.192775	0.489425	0.227074	0.360747	0.384094	0.181157	0.111324	0.186087	0.376781	0.122533	0.121727	0.386301	0.518401	0.153118	0.185387	0.306414	0.0786091	0.187997	0.212678	0.116101	0.240858	0.657012	0.275917	0.203305	0.287369	0.244274	0.342112	0.213411	0.409131	0.260097	0.224109	0.463526	0.333653	0.161103	0.373238	0.339721	0.301849	0.427375	0.136196	0.43894	0.162363	0.294236
6PGALSZ	0.364532	0.344261	0.0221223	0.194491	0.0088725	0.166472	0.241345	0.14175	0.0204796	0.0168205	0.152985	0.035203	0.136032	0.265074	0.097391	0.198652	0.032558	0.310659	0.173358	0.385255	0.0020072	0.260328	0.0769042	0.105577	0.254613	0.187402	0.234838	0.139722	0.0561639	0.0071854	0.0564883	0.299552	0.0642668	0.0126177	0.0096249	0.0023299	0.0076219	0.0745855	0.15139	0.135223	0.0707572	0.0925476	0.161705	0.0535533	0.0832883	0.0184425	0.0773935	0.0847291	0.0641252
6PGALSZ2i	0.410435	0.475977	0.259507	0.454933	0.3463	0.410527	0.458558	0.370051	0.413221	0.268855	0.455862	0.264106	0.340876	0.405927	0.113043	0.347986	0.0453887	0.43657	0.32253	0.459581	0.0980645	0.375097	0.402363	0.119545	0.38166	0.233033	0.402439	0.266053	0.550692	0.0796956	0.202199	0.342389	0.21824	0.204083	0.0383496	0.166354	0.0925747	0.145064	0.179378	0.202108	0.172884	0.293005	0.197003	0.111242	0.178715	0.136683	0.256103	0.193561	0.138263
6PGALSZ3	0	0	0	0	0.013678	0.0021575	0	0	0.13223	0	0.072806	0	0	0	0	0	0	0	0.0019545	0	0	0	0.1837	0.0042822	0	0	0.0055208	0	0.033204	0	0.027854	0.0286896	0.0052068	0.0016803	0.050259	0.35881	0	0	0	0.0118564	0.002338	0.0043164	0.0018699	0.0353914	0.020789	0.0089777	0.074277	0.0477985	0.0089491
6PGCNOR	0	0	0	0	0	0	0.038378	0.0072723	0	0.011666	0	0.075442	0.023422	0.0014708	0.013913	0.0715273	0	0.0090418	0.002319	0	0	0	0	0	0	0.0064421	0	0	0	0	0	0	0	0	0.004567	0	0	0	0	0	0	0.0022851	0	0	0	0	0	0	0
6PHBG	0.497928	0.496144	0.0651517	0.441865	0.0812379	0.386752	0.413651	0.415473	0.271208	0.401788	0.249322	0.314919	0.393543	0.553112	0.445221	0.267269	0.183639	0.455734	0.394882	0.730731	0.0531905	0.382134	0.415619	0.16359	0.552047	0.460922	0.441002	0.341727	0.300597	0.306221	0.511129	0.526411	0.361502	0.158744	0.453881	0.655175	0.370984	0.328615	0.53288	0.411543	0.335817	0.235749	0.392453	0.319389	0.497251	0.163198	0.281007	0.329871	0.390186
6PHBG2	0.458802	0.48417	0.0551845	0.441865	0.0714412	0.384594	0.394857	0.415473	0.254958	0.356481	0.244394	0.135271	0.38256	0.553112	0.445221	0.203553	0.182516	0.455734	0.244914	0.689294	0.0154842	0.382134	0.409833	0.157932	0.539281	0.446517	0.43647	0.323274	0.279403	0.25149	0.42158	0.514702	0.339931	0.0736285	0.4246	0.508857	0.328165	0.328615	0.528591	0.400564	0.325221	0.235749	0.384283	0.241058	0.430593	0.148027	0.206788	0.282994	0.381883
6SLAC_SIASEe	0.053143	0.026784	0.236656	0.014191	0.361278	0	0.108608	0	0.144696	0.0355397	0.125291	0.0249611	0	0	0	0.0471736	0	0	0.0293179	0.010794	0.0583508	0	0.208532	0	0.026048	0	0.0091464	0.0298971	0.033204	0.0300547	0	0.02593	0.0052068	0.0236774	0.034765	0.21622	0.0282646	0.015645	0.0300265	0.0201445	0	0.037578	0	0.0064788	0.0300433	0.0089777	0.0733251	0.0020345	0.003876
7AHSDH	0.053143	0.050575	0.27689	0.014191	0.362757	0.0681334	0.109993	0	0.0873341	0.0607699	0.0605067	0.0442694	0.015747	0	0.18087	0.0497774	0.0049719	0	0.0333595	0.0575196	0.115269	0	0.0631635	0.004792	0.162357	0.11815	0.0255436	0.0579311	0.1752	0.190515	0.020174	0.0070358	0.070961	0.109037	0.076251	0.0041938	0.0647864	0.046895	0.0943679	0.158936	0.033259	0.072236	0.0451366	0.0327732	0.0280983	0.015589	0.204537	0.026628	0.108339
7AHSDHe	0	0	0	0	0	0.0611	0	0	0.0020776	0	0	0	0	0	0	0.0026038	0	0	0	0.037308	0	0	0.0026519	0	0.13528	0	0.004532	0	0	0	0	0	0	0.070817	0.032801	0.0018639	0	0.01146	0	0.055687	0.033259	0	0.037283	0.0224348	0	0	0.0053962	0	0.013224
7AHSDHepp	0.053143	0.050575	0.27689	0.014191	0.362757	0.0070334	0.109993	0	0.0852565	0.0607699	0.0605067	0.0442694	0.015747	0	0.18087	0.0471736	0.0049719	0	0.0333595	0.0202116	0.115269	0	0.0605116	0.004792	0.0270775	0.11815	0.0210116	0.0579311	0.1752	0.190515	0.020174	0.0070358	0.070961	0.0382201	0.04345	0.0023299	0.0647864	0.035435	0.0943679	0.103249	0	0.072236	0.0078536	0.0103384	0.0280983	0.015589	0.199141	0.026628	0.095115
7A_CZPtex	0.0955808	0.108082	0.288072	0.0152119	0.397138	0.024552	0.133535	0.0016691	0.111523	0.116657	0.0910655	0.22168	0.015747	0	0.210435	0.115944	0.242498	0.0877187	0.231892	0.0285425	0.40007	0.268007	0.0863069	0.302049	0.0525069	0.272628	0.0894854	0.162616	0.177319	0.256538	0.0387865	0.0868653	0.0903004	0.125964	0.101477	0.0144454	0.132854	0.213706	0.228144	0.177461	0.217524	0.13495	0.0203388	0.216177	0.150952	0.314634	0.249583	0.1736	0.248408
7BHGLZGLCabc	0	0	0	0	0	0.0021575	0	0	0	0	0	0	0	0	0	0	0	0	0.0019545	0	0	0	0	0.0042822	0	0	0	0	0	0	0.027854	0.0027596	0	0	0.015494	0.14259	0	0	0	0.0070809	0.0094018	0	0.0060412	0.032152	0	0	0	0.045764	0.0050731
7BHGLZGLCt	0.02942	0.0431702	0.0020664	0.0258296	0	0.0188133	0.036004	0.049952	0	0.0018991	0.0083655	0.0017909	0.0565041	0.036429	0.0017391	0	0	0.015789	0.028523	0.186109	0	0.074038	0.0200098	0.0103996	0.0536402	0.0200866	0.0192814	0.0185414	0	0.020653	0.0101523	0.0098948	0.0514731	0.0025968	0	0	0.012121	0.0064143	0.0643954	0.036557	0.0342043	0	0.132793	0	0.0017436	0.0019486	0	0.0053375	0.001026
7BHGLZGLCt2	0.11707	0.318422	0.013006	0	0.11497	0.0935054	0	0.0673578	0.296133	0.0021704	0.224417	0.13085	0.0403599	0.0011313	0	0.218257	0.0384922	0.0195685	0.087855	0.010287	0.0074552	0.039892	0.12416	0.004843	0.0198707	0.0647783	0.0294166	0.112131	0.47722	0.0414698	0.0480278	0.112373	0.320294	0.0469881	0.0095822	0.12861	0.0236071	0.0098561	0.10694	0.124959	0.0644297	0.178367	0.0756307	0.0620311	0.267369	0.0283948	0.105673	0.0236477	0.0071441
7BHGLZGLCt2pp	0.010937	0.023791	0.0487422	0.0010209	0.0168206	0.0070334	0.0187938	0	0.0814722	0.0453062	0.0080217	0.190338	0.015747	0	0.18087	0.0591211	0.0049719	0	0.141553	0.0094176	0.103872	0	0.03568	0.004792	0.0164723	0.11815	0.0187868	0.044535	0.1752	0.203818	0.020174	0.0070358	0.070961	0.029116	0.04345	0.0023299	0.0593878	0.0401284	0.0710973	0.08788	0	0.034658	0.0078536	0.0121993	0.0254159	0.015589	0.135252	0.026628	0.099314
7BHGLZGLCtex	0.0945025	0.0731052	0.286978	0.0152119	0.375696	0.0070334	0.128589	0	0.106033	0.125067	0.06192	0.215299	0.015747	0	0.18087	0.107826	0.0049719	0	0.173819	0.0249928	0.163871	0	0.067744	0.004792	0.0425203	0.11815	0.0224124	0.092885	0.1752	0.233873	0.020174	0.0136489	0.070961	0.0511131	0.04345	0.0023299	0.0915691	0.0401284	0.101124	0.103249	0	0.072236	0.0078536	0.0373907	0.0830202	0.015589	0.210222	0.026628	0.099314
7BHGLZ_GLCAASE	0.157427	0.385383	0.0638146	0.0268505	0.131791	0.12151	0.0547978	0.0673578	0.377605	0.0493757	0.240804	0.322979	0.0946144	0.0375603	0.182609	0.277378	0.0434641	0.0353575	0.231362	0.205814	0.111327	0.11393	0.17985	0.0243168	0.083497	0.19116	0.0612224	0.173788	0.65242	0.245288	0.098659	0.126271	0.392594	0.0761041	0.0685262	0.27353	0.0951159	0.0563988	0.242433	0.219919	0.108036	0.213025	0.161964	0.106382	0.294529	0.0459324	0.240925	0.0960397	0.112557
7BHGLZ_GLCAASEe	0	0	0	0	0	0	0	0	0	0	0	0	0	0	0	0	0	0	0	0	0	0	0	0	0	0	0	0	0	0	0	0	0.017406	0.0020164	0	0	0.0013762	0.0013298	0	0	0.049357	0	0.0067892	0	0.0023471	0	0	0	0
7BHGLZ_GLCAASEepp	0.0945025	0.0493142	0.261452	0.0152119	0.360539	0	0.128589	0	0.0347259	0.0808459	0.0538983	0.205281	0	0	0	0.107826	0	0	0.173819	0.0155752	0.150394	0	0.032064	0	0.038814	0	0.0050264	0.04835	0	0.0858128	0	0.0066131	0	0.0348901	0	0	0.0597051	0.0023858	0.0410718	0.015369	0	0.037578	0	0.0302917	0.0576043	0	0.133059	0	0.004199
7BHGLZte	0.14649	0.361592	0.0150724	0.0258296	0.11497	0.114476	0.036004	0.0673578	0.296133	0.0040695	0.232783	0.132641	0.0788674	0.0375603	0.0017391	0.218257	0.0384922	0.0353575	0.0898095	0.196396	0.0074552	0.11393	0.14417	0.0195248	0.0670247	0.0730099	0.0424356	0.129253	0.47722	0.0414698	0.078485	0.119235	0.321633	0.0469881	0.0250762	0.2712	0.0357281	0.0162704	0.171336	0.13204	0.108036	0.178367	0.15411	0.0941831	0.269113	0.0303434	0.105673	0.0694117	0.0132432
7BHGLZtepp	0.010937	0.023791	0.0487422	0.0010209	0.0168206	0.0070334	0.0187938	0	0.0814722	0.0453062	0.0080217	0.190338	0.015747	0	0.18087	0.0591211	0.0049719	0	0.141553	0.0094176	0.103872	0	0.03568	0.004792	0.0164723	0.11815	0.0187868	0.044535	0.1752	0.203818	0.020174	0.0070358	0.070961	0.029116	0.04345	0.0023299	0.0593878	0.0401284	0.0710973	0.08788	0	0.034658	0.0078536	0.0121993	0.0254159	0.015589	0.135252	0.026628	0.099314
7BHGLZtex	0.0945025	0.0731052	0.286978	0.0152119	0.375696	0.0070334	0.128589	0	0.106033	0.125067	0.06192	0.215299	0.015747	0	0.18087	0.107826	0.0049719	0	0.173819	0.0249928	0.163871	0	0.067744	0.004792	0.0425203	0.11815	0.0224124	0.092885	0.1752	0.233873	0.020174	0.0136489	0.070961	0.0511131	0.04345	0.0023299	0.0915691	0.0401284	0.101124	0.103249	0	0.072236	0.0078536	0.0373907	0.0830202	0.015589	0.210222	0.026628	0.099314
7DHCDCHOLtex	0.053143	0.050575	0.27689	0.014191	0.362757	0.0070334	0.109993	0	0.0852565	0.0607699	0.0605067	0.0442694	0.015747	0	0.18087	0.0471736	0.0049719	0	0.0333595	0.0202116	0.115269	0	0.0605116	0.004792	0.0270775	0.11815	0.0210116	0.0579311	0.1752	0.190515	0.020174	0.0070358	0.070961	0.0382201	0.04345	0.0023299	0.0647864	0.035435	0.0943679	0.103249	0	0.072236	0.0078536	0.0103384	0.0280983	0.015589	0.199141	0.026628	0.095115
7MXNTHNOR	0	0	0	0	0	0.0033657	0	0	0	0	0.0083655	0	0	0	0	0	0	0	0.033161	0	0.184514	0.0655179	0	0.0397635	0	0.126472	0.0179626	0.0584639	0	0.0052556	0	0.028342	0.018298	0.029543	0.008195	0	0	0.001056	0.010643	0.063646	0.055286	0.036308	0	0.077469	0.058007	0.187555	0.034686	0.0471515	0.017062
7MXTHNOR	0	0	0	0	0	0.0033657	0	0	0	0	0.0083655	0	0	0	0	0	0	0	0.033161	0	0.184514	0.0655179	0	0.0397635	0	0.126472	0.0179626	0.0584639	0	0.0052556	0	0.028342	0.018298	0.029543	0.008195	0	0	0.001056	0.010643	0.063646	0.055286	0.036308	0	0.077469	0.058007	0.187555	0.034686	0.0471515	0.017062
7OCHOLATEtex	0.053143	0.050575	0.27689	0.014191	0.362757	0.0070334	0.109993	0	0.0852565	0.0607699	0.0605067	0.0442694	0.015747	0	0.18087	0.0471736	0.0049719	0	0.0333595	0.0202116	0.115269	0	0.0605116	0.004792	0.0270775	0.11815	0.0210116	0.0579311	0.1752	0.190515	0.020174	0.0070358	0.070961	0.0382201	0.04345	0.0023299	0.0647864	0.035435	0.0943679	0.103249	0	0.072236	0.0078536	0.0103384	0.0280983	0.015589	0.199141	0.026628	0.095115
7OH_EFV_GLC_GLCAASE	0.157427	0.385383	0.0638146	0.0268505	0.131791	0.12151	0.0547978	0.0673578	0.377605	0.0493757	0.240804	0.322979	0.0946144	0.0375603	0.182609	0.277378	0.0434641	0.0353575	0.231362	0.205814	0.111327	0.11393	0.17985	0.0243168	0.083497	0.19116	0.0612224	0.173788	0.65242	0.245288	0.098659	0.126271	0.392594	0.0761041	0.0685262	0.27353	0.0951159	0.0563988	0.242433	0.219919	0.108036	0.213025	0.161964	0.106382	0.294529	0.0459324	0.240925	0.0960397	0.112557
7OH_EFV_GLC_GLCAASEe	0	0	0	0	0	0	0	0	0	0	0	0	0	0	0	0	0	0	0	0	0	0	0	0	0	0	0	0	0	0	0	0	0.017406	0.0020164	0	0	0.0013762	0.0013298	0	0	0.049357	0	0.0067892	0	0.0023471	0	0	0	0
7OH_EFV_GLC_GLCAASEepp	0.0945025	0.0493142	0.261452	0.0152119	0.360539	0	0.128589	0	0.0347259	0.0808459	0.0538983	0.205281	0	0	0	0.107826	0	0	0.173819	0.0155752	0.150394	0	0.032064	0	0.038814	0	0.0050264	0.04835	0	0.0858128	0	0.0066131	0	0.0348901	0	0	0.0597051	0.0023858	0.0410718	0.015369	0	0.037578	0	0.0302917	0.0576043	0	0.133059	0	0.004199
7OH_EFV_GLCabc	0	0	0	0	0	0.0021575	0	0	0	0	0	0	0	0	0	0	0	0	0.0019545	0	0	0	0	0.0042822	0	0	0	0	0	0	0.027854	0.0027596	0	0	0.015494	0.14259	0	0	0	0.0070809	0.0094018	0	0.0060412	0.032152	0	0	0	0.045764	0.0050731
7OH_EFV_GLCt	0.02942	0.0431702	0.0020664	0.0258296	0	0.0188133	0.036004	0.049952	0	0.0018991	0.0083655	0.0017909	0.0565041	0.036429	0.0017391	0	0	0.015789	0.028523	0.186109	0	0.074038	0.0200098	0.0103996	0.0536402	0.0200866	0.0192814	0.0185414	0	0.020653	0.0101523	0.0098948	0.0514731	0.0025968	0	0	0.012121	0.0064143	0.0643954	0.036557	0.0342043	0	0.132793	0	0.0017436	0.0019486	0	0.0053375	0.001026
7OH_EFV_GLCt2	0.11707	0.318422	0.013006	0	0.11497	0.0935054	0	0.0673578	0.296133	0.0021704	0.224417	0.13085	0.0403599	0.0011313	0	0.218257	0.0384922	0.0195685	0.087855	0.010287	0.0074552	0.039892	0.12416	0.004843	0.0198707	0.0647783	0.0294166	0.112131	0.47722	0.0414698	0.0480278	0.112373	0.320294	0.0469881	0.0095822	0.12861	0.0236071	0.0098561	0.10694	0.124959	0.0644297	0.178367	0.0756307	0.0620311	0.267369	0.0283948	0.105673	0.0236477	0.0071441
7OH_EFV_GLCt2pp	0.010937	0.023791	0.0487422	0.0010209	0.0168206	0.0070334	0.0187938	0	0.0814722	0.0453062	0.0080217	0.190338	0.015747	0	0.18087	0.0591211	0.0049719	0	0.141553	0.0094176	0.103872	0	0.03568	0.004792	0.0164723	0.11815	0.0187868	0.044535	0.1752	0.203818	0.020174	0.0070358	0.070961	0.029116	0.04345	0.0023299	0.0593878	0.0401284	0.0710973	0.08788	0	0.034658	0.0078536	0.0121993	0.0254159	0.015589	0.135252	0.026628	0.099314
7OH_EFV_GLCtex	0.0945025	0.0731052	0.286978	0.0152119	0.375696	0.0070334	0.128589	0	0.106033	0.125067	0.06192	0.215299	0.015747	0	0.18087	0.107826	0.0049719	0	0.173819	0.0249928	0.163871	0	0.067744	0.004792	0.0425203	0.11815	0.0224124	0.092885	0.1752	0.233873	0.020174	0.0136489	0.070961	0.0511131	0.04345	0.0023299	0.0915691	0.0401284	0.101124	0.103249	0	0.072236	0.0078536	0.0373907	0.0830202	0.015589	0.210222	0.026628	0.099314
7OH_EFVte	0.14649	0.361592	0.0150724	0.0258296	0.11497	0.114476	0.036004	0.0673578	0.296133	0.0040695	0.232783	0.132641	0.0788674	0.0375603	0.0017391	0.218257	0.0384922	0.0353575	0.0898095	0.196396	0.0074552	0.11393	0.14417	0.0195248	0.0670247	0.0730099	0.0424356	0.129253	0.47722	0.0414698	0.078485	0.119235	0.321633	0.0469881	0.0250762	0.2712	0.0357281	0.0162704	0.171336	0.13204	0.108036	0.178367	0.15411	0.0941831	0.269113	0.0303434	0.105673	0.0694117	0.0132432
7OH_EFVtepp	0.010937	0.023791	0.0487422	0.0010209	0.0168206	0.0070334	0.0187938	0	0.0814722	0.0453062	0.0080217	0.190338	0.015747	0	0.18087	0.0591211	0.0049719	0	0.141553	0.0094176	0.103872	0	0.03568	0.004792	0.0164723	0.11815	0.0187868	0.044535	0.1752	0.203818	0.020174	0.0070358	0.070961	0.029116	0.04345	0.0023299	0.0593878	0.0401284	0.0710973	0.08788	0	0.034658	0.0078536	0.0121993	0.0254159	0.015589	0.135252	0.026628	0.099314
7OH_EFVtex	0.0945025	0.0731052	0.286978	0.0152119	0.375696	0.0070334	0.128589	0	0.106033	0.125067	0.06192	0.215299	0.015747	0	0.18087	0.107826	0.0049719	0	0.173819	0.0249928	0.163871	0	0.067744	0.004792	0.0425203	0.11815	0.0224124	0.092885	0.1752	0.233873	0.020174	0.0136489	0.070961	0.0511131	0.04345	0.0023299	0.0915691	0.0401284	0.101124	0.103249	0	0.072236	0.0078536	0.0373907	0.0830202	0.015589	0.210222	0.026628	0.099314
814DIOH_EFV_GLC_GLCAASE	0.157427	0.385383	0.0638146	0.0268505	0.131791	0.12151	0.0547978	0.0673578	0.377605	0.0493757	0.240804	0.322979	0.0946144	0.0375603	0.182609	0.277378	0.0434641	0.0353575	0.231362	0.205814	0.111327	0.11393	0.17985	0.0243168	0.083497	0.19116	0.0612224	0.173788	0.65242	0.245288	0.098659	0.126271	0.392594	0.0761041	0.0685262	0.27353	0.0951159	0.0563988	0.242433	0.219919	0.108036	0.213025	0.161964	0.106382	0.294529	0.0459324	0.240925	0.0960397	0.112557
814DIOH_EFV_GLC_GLCAASEe	0	0	0	0	0	0	0	0	0	0	0	0	0	0	0	0	0	0	0	0	0	0	0	0	0	0	0	0	0	0	0	0	0.017406	0.0020164	0	0	0.0013762	0.0013298	0	0	0.049357	0	0.0067892	0	0.0023471	0	0	0	0
814DIOH_EFV_GLC_GLCAASEepp	0.0945025	0.0493142	0.261452	0.0152119	0.360539	0	0.128589	0	0.0347259	0.0808459	0.0538983	0.205281	0	0	0	0.107826	0	0	0.173819	0.0155752	0.150394	0	0.032064	0	0.038814	0	0.0050264	0.04835	0	0.0858128	0	0.0066131	0	0.0348901	0	0	0.0597051	0.0023858	0.0410718	0.015369	0	0.037578	0	0.0302917	0.0576043	0	0.133059	0	0.004199
814DIOH_EFV_GLCabc	0	0	0	0	0	0.0021575	0	0	0	0	0	0	0	0	0	0	0	0	0.0019545	0	0	0	0	0.0042822	0	0	0	0	0	0	0.027854	0.0027596	0	0	0.015494	0.14259	0	0	0	0.0070809	0.0094018	0	0.0060412	0.032152	0	0	0	0.045764	0.0050731
814DIOH_EFV_GLCt	0.02942	0.0431702	0.0020664	0.0258296	0	0.0188133	0.036004	0.049952	0	0.0018991	0.0083655	0.0017909	0.0565041	0.036429	0.0017391	0	0	0.015789	0.028523	0.186109	0	0.074038	0.0200098	0.0103996	0.0536402	0.0200866	0.0192814	0.0185414	0	0.020653	0.0101523	0.0098948	0.0514731	0.0025968	0	0	0.012121	0.0064143	0.0643954	0.036557	0.0342043	0	0.132793	0	0.0017436	0.0019486	0	0.0053375	0.001026
814DIOH_EFV_GLCt2	0.11707	0.318422	0.013006	0	0.11497	0.0935054	0	0.0673578	0.296133	0.0021704	0.224417	0.13085	0.0403599	0.0011313	0	0.218257	0.0384922	0.0195685	0.087855	0.010287	0.0074552	0.039892	0.12416	0.004843	0.0198707	0.0647783	0.0294166	0.112131	0.47722	0.0414698	0.0480278	0.112373	0.320294	0.0469881	0.0095822	0.12861	0.0236071	0.0098561	0.10694	0.124959	0.0644297	0.178367	0.0756307	0.0620311	0.267369	0.0283948	0.105673	0.0236477	0.0071441
814DIOH_EFV_GLCt2pp	0.010937	0.023791	0.0487422	0.0010209	0.0168206	0.0070334	0.0187938	0	0.0814722	0.0453062	0.0080217	0.190338	0.015747	0	0.18087	0.0591211	0.0049719	0	0.141553	0.0094176	0.103872	0	0.03568	0.004792	0.0164723	0.11815	0.0187868	0.044535	0.1752	0.203818	0.020174	0.0070358	0.070961	0.029116	0.04345	0.0023299	0.0593878	0.0401284	0.0710973	0.08788	0	0.034658	0.0078536	0.0121993	0.0254159	0.015589	0.135252	0.026628	0.099314
814DIOH_EFV_GLCtex	0.0945025	0.0731052	0.286978	0.0152119	0.375696	0.0070334	0.128589	0	0.106033	0.125067	0.06192	0.215299	0.015747	0	0.18087	0.107826	0.0049719	0	0.173819	0.0249928	0.163871	0	0.067744	0.004792	0.0425203	0.11815	0.0224124	0.092885	0.1752	0.233873	0.020174	0.0136489	0.070961	0.0511131	0.04345	0.0023299	0.0915691	0.0401284	0.101124	0.103249	0	0.072236	0.0078536	0.0373907	0.0830202	0.015589	0.210222	0.026628	0.099314
814DIOH_EFVte	0.14649	0.361592	0.0150724	0.0258296	0.11497	0.114476	0.036004	0.0673578	0.296133	0.0040695	0.232783	0.132641	0.0788674	0.0375603	0.0017391	0.218257	0.0384922	0.0353575	0.0898095	0.196396	0.0074552	0.11393	0.14417	0.0195248	0.0670247	0.0730099	0.0424356	0.129253	0.47722	0.0414698	0.078485	0.119235	0.321633	0.0469881	0.0250762	0.2712	0.0357281	0.0162704	0.171336	0.13204	0.108036	0.178367	0.15411	0.0941831	0.269113	0.0303434	0.105673	0.0694117	0.0132432
814DIOH_EFVtepp	0.010937	0.023791	0.0487422	0.0010209	0.0168206	0.0070334	0.0187938	0	0.0814722	0.0453062	0.0080217	0.190338	0.015747	0	0.18087	0.0591211	0.0049719	0	0.141553	0.0094176	0.103872	0	0.03568	0.004792	0.0164723	0.11815	0.0187868	0.044535	0.1752	0.203818	0.020174	0.0070358	0.070961	0.029116	0.04345	0.0023299	0.0593878	0.0401284	0.0710973	0.08788	0	0.034658	0.0078536	0.0121993	0.0254159	0.015589	0.135252	0.026628	0.099314
814DIOH_EFVtex	0.0945025	0.0731052	0.286978	0.0152119	0.375696	0.0070334	0.128589	0	0.106033	0.125067	0.06192	0.215299	0.015747	0	0.18087	0.107826	0.0049719	0	0.173819	0.0249928	0.163871	0	0.067744	0.004792	0.0425203	0.11815	0.0224124	0.092885	0.1752	0.233873	0.020174	0.0136489	0.070961	0.0511131	0.04345	0.0023299	0.0915691	0.0401284	0.101124	0.103249	0	0.072236	0.0078536	0.0373907	0.0830202	0.015589	0.210222	0.026628	0.099314
8OH_EFV_GLC_GLCAASE	0.157427	0.385383	0.0638146	0.0268505	0.131791	0.12151	0.0547978	0.0673578	0.377605	0.0493757	0.240804	0.322979	0.0946144	0.0375603	0.182609	0.277378	0.0434641	0.0353575	0.231362	0.205814	0.111327	0.11393	0.17985	0.0243168	0.083497	0.19116	0.0612224	0.173788	0.65242	0.245288	0.098659	0.126271	0.392594	0.0761041	0.0685262	0.27353	0.0951159	0.0563988	0.242433	0.219919	0.108036	0.213025	0.161964	0.106382	0.294529	0.0459324	0.240925	0.0960397	0.112557
8OH_EFV_GLC_GLCAASEe	0	0	0	0	0	0	0	0	0	0	0	0	0	0	0	0	0	0	0	0	0	0	0	0	0	0	0	0	0	0	0	0	0.017406	0.0020164	0	0	0.0013762	0.0013298	0	0	0.049357	0	0.0067892	0	0.0023471	0	0	0	0
8OH_EFV_GLC_GLCAASEepp	0.0945025	0.0493142	0.261452	0.0152119	0.360539	0	0.128589	0	0.0347259	0.0808459	0.0538983	0.205281	0	0	0	0.107826	0	0	0.173819	0.0155752	0.150394	0	0.032064	0	0.038814	0	0.0050264	0.04835	0	0.0858128	0	0.0066131	0	0.0348901	0	0	0.0597051	0.0023858	0.0410718	0.015369	0	0.037578	0	0.0302917	0.0576043	0	0.133059	0	0.004199
8OH_EFV_GLCabc	0	0	0	0	0	0.0021575	0	0	0	0	0	0	0	0	0	0	0	0	0.0019545	0	0	0	0	0.0042822	0	0	0	0	0	0	0.027854	0.0027596	0	0	0.015494	0.14259	0	0	0	0.0070809	0.0094018	0	0.0060412	0.032152	0	0	0	0.045764	0.0050731
8OH_EFV_GLCt	0.02942	0.0431702	0.0020664	0.0258296	0	0.0188133	0.036004	0.049952	0	0.0018991	0.0083655	0.0017909	0.0565041	0.036429	0.0017391	0	0	0.015789	0.028523	0.186109	0	0.074038	0.0200098	0.0103996	0.0536402	0.0200866	0.0192814	0.0185414	0	0.020653	0.0101523	0.0098948	0.0514731	0.0025968	0	0	0.012121	0.0064143	0.0643954	0.036557	0.0342043	0	0.132793	0	0.0017436	0.0019486	0	0.0053375	0.001026
8OH_EFV_GLCt2	0.11707	0.318422	0.013006	0	0.11497	0.0935054	0	0.0673578	0.296133	0.0021704	0.224417	0.13085	0.0403599	0.0011313	0	0.218257	0.0384922	0.0195685	0.087855	0.010287	0.0074552	0.039892	0.12416	0.004843	0.0198707	0.0647783	0.0294166	0.112131	0.47722	0.0414698	0.0480278	0.112373	0.320294	0.0469881	0.0095822	0.12861	0.0236071	0.0098561	0.10694	0.124959	0.0644297	0.178367	0.0756307	0.0620311	0.267369	0.0283948	0.105673	0.0236477	0.0071441
8OH_EFV_GLCt2pp	0.010937	0.023791	0.0487422	0.0010209	0.0168206	0.0070334	0.0187938	0	0.0814722	0.0453062	0.0080217	0.190338	0.015747	0	0.18087	0.0591211	0.0049719	0	0.141553	0.0094176	0.103872	0	0.03568	0.004792	0.0164723	0.11815	0.0187868	0.044535	0.1752	0.203818	0.020174	0.0070358	0.070961	0.029116	0.04345	0.0023299	0.0593878	0.0401284	0.0710973	0.08788	0	0.034658	0.0078536	0.0121993	0.0254159	0.015589	0.135252	0.026628	0.099314
8OH_EFV_GLCtex	0.0945025	0.0731052	0.286978	0.0152119	0.375696	0.0070334	0.128589	0	0.106033	0.125067	0.06192	0.215299	0.015747	0	0.18087	0.107826	0.0049719	0	0.173819	0.0249928	0.163871	0	0.067744	0.004792	0.0425203	0.11815	0.0224124	0.092885	0.1752	0.233873	0.020174	0.0136489	0.070961	0.0511131	0.04345	0.0023299	0.0915691	0.0401284	0.101124	0.103249	0	0.072236	0.0078536	0.0373907	0.0830202	0.015589	0.210222	0.026628	0.099314
8OH_EFVte	0.14649	0.361592	0.0150724	0.0258296	0.11497	0.114476	0.036004	0.0673578	0.296133	0.0040695	0.232783	0.132641	0.0788674	0.0375603	0.0017391	0.218257	0.0384922	0.0353575	0.0898095	0.196396	0.0074552	0.11393	0.14417	0.0195248	0.0670247	0.0730099	0.0424356	0.129253	0.47722	0.0414698	0.078485	0.119235	0.321633	0.0469881	0.0250762	0.2712	0.0357281	0.0162704	0.171336	0.13204	0.108036	0.178367	0.15411	0.0941831	0.269113	0.0303434	0.105673	0.0694117	0.0132432
8OH_EFVtepp	0.010937	0.023791	0.0487422	0.0010209	0.0168206	0.0070334	0.0187938	0	0.0814722	0.0453062	0.0080217	0.190338	0.015747	0	0.18087	0.0591211	0.0049719	0	0.141553	0.0094176	0.103872	0	0.03568	0.004792	0.0164723	0.11815	0.0187868	0.044535	0.1752	0.203818	0.020174	0.0070358	0.070961	0.029116	0.04345	0.0023299	0.0593878	0.0401284	0.0710973	0.08788	0	0.034658	0.0078536	0.0121993	0.0254159	0.015589	0.135252	0.026628	0.099314
8OH_EFVtex	0.0945025	0.0731052	0.286978	0.0152119	0.375696	0.0070334	0.128589	0	0.106033	0.125067	0.06192	0.215299	0.015747	0	0.18087	0.107826	0.0049719	0	0.173819	0.0249928	0.163871	0	0.067744	0.004792	0.0425203	0.11815	0.0224124	0.092885	0.1752	0.233873	0.020174	0.0136489	0.070961	0.0511131	0.04345	0.0023299	0.0915691	0.0401284	0.101124	0.103249	0	0.072236	0.0078536	0.0373907	0.0830202	0.015589	0.210222	0.026628	0.099314
A5PISO	0.229594	0.481333	0.292205	0.0202145	0.403237	0.0341313	0.185562	0.0154984	0.15597	0.164948	0.146072	0.46233	0.195184	0.0014708	0.238261	0.51662	0.284679	0.117139	0.398492	0.209581	0.453617	0.348048	0.0959501	0.386011	0.0769079	0.421377	0.126813	0.338356	0.177319	0.29037	0.174086	0.311062	0.182237	0.233076	0.32673	0.0880704	0.203039	0.364519	0.457843	0.341914	0.437327	0.363717	0.272605	0.462785	0.430057	0.416102	0.420328	0.241072	0.417814
A6PT	0.012092	0.023791	0.0285648	0.0020419	0.030776	0.0197192	0.097132	0.0573441	0.0753136	0.0271293	0.0090913	0.0132081	0.0197168	0.15024	0.332178	0	0.282433	0.093252	0.0084145	0.0094176	0.039212	0.171828	0.0414659	0.197543	0.0376813	0.173982	0.06699	0.0496806	0.176259	0.14921	0.0650137	0.0574295	0.087028	0.0223332	0.0539072	0.0908665	0.058699	0.138533	0.171711	0.0899658	0.117606	0.0421481	0.0756027	0.0199878	0.0319878	0.0240099	0.077163	0.0966016	0.236875
AAACDH	0	0	0	0	0	0	0	0	0	0	0	0	0	0	0	0.0012253	0	0	0	0	0	0	0	0	0	0	0	0	0	0	0	0	0	0	0	0	0	0	0	0	0	0	0	0	0	0	0	0	0
AAAOR	0.092269	0.038758	0.256226	0.014191	0.39797	0.0083711	0.141052	0.0332618	0.0488243	0.103906	0.0633334	0.206177	0.036787	0	0.0017391	0.108439	0	0.026046	0.202938	0.0135468	0.315338	0.0695845	0.0279656	0.0426183	0.055699	0.126472	0.0257082	0.108322	0	0.0847863	0.0020174	0.028342	0.018298	0.0710016	0.0093261	0	0.0351454	0.0036374	0.0945016	0.079015	0.106135	0.073886	0.048675	0.107761	0.359376	0.187555	0.145121	0.0542123	0.021261
AACGLYDH	0.306535	0.407598	0.530562	0.161613	0.655546	0.363277	0.372506	0.454458	0.625069	0.24091	0.445471	0.630678	0.348684	0.294374	0.365222	0.507584	0.328624	0.365456	0.397267	0.359827	0.321933	0.482892	0.487702	0.323664	0.391639	0.458597	0.215968	0.321323	0.689156	0.388174	0.466809	0.253759	0.477242	0.360108	0.417709	0.665425	0.496375	0.340623	0.52465	0.449281	0.428869	0.447506	0.424442	0.509722	0.481693	0.369822	0.54672	0.355733	0.384582
AACOAT	0.335494	0.498979	0.365743	0.305466	0.635028	0.335921	0.442338	0.336433	0.663949	0.356212	0.501241	0.687036	0.458251	0.310212	0.394787	0.654008	0.367116	0.291632	0.466437	0.55158	0.413904	0.52472	0.578348	0.540935	0.321118	0.480698	0.331163	0.434701	0.713529	0.444343	0.536509	0.419879	0.540764	0.558752	0.508023	0.726469	0.313502	0.452403	0.520629	0.409869	0.511268	0.468833	0.528813	0.550145	0.532123	0.684388	0.601115	0.512435	0.438636
AACPS2	0.0291127	0.0023633	0.0054698	0.0277692	0.0044362	0.042028	0.0906038	0.139364	0.0040068	0.0368967	0.0174948	0.100626	0.0607382	0.12162	0.0643478	0.0897537	0.0388128	0.0408906	0.0428678	0.0276007	0.0437268	0.105215	0.0257956	0.0784054	0.0617728	0.0843294	0.0517474	0.0300745	0.010597	0	0.133153	0.0470628	0.0468607	0.0570697	0.0987233	0.020037	0.106918	0.0709478	0.0180692	0.0919416	0.165163	0.0112986	0.0932078	0.0153352	0.0427843	0.136753	0.0609747	0.0662039	0.106818
AACPS3	0	0	0	0	0	0	0.038378	0.0072723	0	0.011666	0	0.075442	0.023422	0.0014708	0.0156521	0.0715273	0.0096231	0.0090418	0.002319	0	0	0.0091661	0	0.0137643	0	0.0064421	0	0	0	0	0.025251	0	0	0	0.0570868	0	0	0.0094649	0	0	0.0079195	0.0022851	0	0	0	0	0	0.0059718	0
AACPS4	0.0291127	0.0023633	0.0054698	0.0277692	0.0044362	0.042028	0.0906038	0.139364	0.0040068	0.0368967	0.0174948	0.100626	0.0607382	0.12162	0.0643478	0.0897537	0.0388128	0.0408906	0.0428678	0.0276007	0.0437268	0.105215	0.0257956	0.0784054	0.0617728	0.0843294	0.0517474	0.0300745	0.010597	0	0.133153	0.0470628	0.0468607	0.0570697	0.0987233	0.020037	0.106918	0.0709478	0.0180692	0.0919416	0.165163	0.0112986	0.0932078	0.0153352	0.0427843	0.136753	0.0609747	0.0662039	0.106818
AACPS6	0.0639246	0	0.18062	0.0970903	0.034104	0.0509598	0	0	0.0057134	0.0065111	0.010848	0	0.0038375	0.0744429	0.0034782	0.0026038	0	0.215253	0.0048367	0.037308	0	0.0091014	0.0026519	0.0032626	0	0.0188787	0.036503	0	0	0.0155206	0.195561	0.0011188	0.0321339	0.040205	0.0304541	0.0018639	0.0013762	0.0121636	0	0	0.0024673	0	0	0.062272	0.00114	0	0.0042708	0.0147676	0.003705
AACPS7	0.0397407	0.0261543	0.0309958	0.0277692	0.0352122	0.0617472	0.0906038	0.141034	0.076204	0.064026	0.0294891	0.112491	0.111552	0.12162	0.267827	0.0897537	0.220846	0.0977056	0.124263	0.215738	0.0994977	0.360376	0.0672615	0.270749	0.0748483	0.330472	0.0960774	0.13813	0.184737	0.16317	0.202266	0.0867911	0.13612	0.106624	0.240983	0.0806148	0.140105	0.216012	0.180558	0.183527	0.324694	0.0797251	0.184287	0.143601	0.113064	0.203841	0.140129	0.196302	0.29663
AACPS8	0.0291127	0.0023633	0.0054698	0.0277692	0.0044362	0.042028	0.0906038	0.139364	0.0040068	0.0368967	0.0174948	0.100626	0.0607382	0.12162	0.0643478	0.0897537	0.0388128	0.0408906	0.0428678	0.0276007	0.0437268	0.105215	0.0257956	0.0784054	0.0617728	0.0843294	0.0517474	0.0300745	0.010597	0	0.133153	0.0470628	0.0468607	0.0570697	0.0987233	0.020037	0.106918	0.0709478	0.0180692	0.0919416	0.165163	0.0112986	0.0932078	0.0153352	0.0427843	0.136753	0.0609747	0.0662039	0.106818
AACPS9	0	0	0	0	0	0	0.038378	0.0072723	0	0.011666	0	0.075442	0.023422	0.0014708	0.0156521	0.0715273	0.0096231	0.0090418	0.002319	0	0	0.0091661	0	0.0137643	0	0.0064421	0	0	0	0	0.025251	0	0	0	0.0570868	0	0	0.0094649	0	0	0.0079195	0.0022851	0	0	0	0	0	0.0059718	0
AACTOOR	0	0.023791	0.025526	0	0.015157	0.0070334	0.0536105	0.0072723	0.0730134	0.035811	0.0080217	0.110029	0.0427418	0.0014708	0.208696	0.0943486	0.0773048	0.0103913	0.0548265	0.0094176	0.013477	0.0160084	0.03568	0.004792	0.0037063	0.131392	0.017386	0.028034	0.176259	0.16432	0.106273	0.0454218	0.070961	0.0273436	0.157582	0.0703634	0.0331872	0.18359	0.060052	0.08788	0	0.0731237	0.0088892	0.0885316	0.0227335	0.061243	0.077163	0.0276572	0.112633
AADDGT	0	0	0	0	0	0	0	0	0	0	0	0	0	0	0	0	0	0	0.002319	0	0	0	0	0	0	0.0064421	0	0	0	0	0.025251	0	0	0	0.0428528	0	0	0	0	0	0	0.0022851	0	0	0	0	0	0	0
AADPSAEDH	0	0	0	0	0	0	0	0	0.0031164	0	0	0	0	0	0.0017391	0	0.0038492	0	0.0042735	0	0	0.0037439	0	0	0	0.0019237	0	0	0.0021194	0.0011497	0.0046206	0.010069	0	0.0061102	0.0024756	0.0097856	0	0.0079396	0	0	0	0.0036816	0	0.0010338	0	0	0	0	0.017518
AADPSAEDH2	0	0	0	0	0	0	0	0	0.0031164	0	0	0	0	0	0.0017391	0	0.0038492	0	0.0042735	0	0	0.0037439	0	0	0	0.0019237	0	0	0.0021194	0.0011497	0.0046206	0.010069	0	0.0061102	0.0024756	0.0097856	0	0.0079396	0	0	0	0.0036816	0	0.0010338	0	0	0	0	0.017518
AADSACYCL	0.022952	0.026784	0.146587	0	0.1195	0	0.125424	0	0.0126141	0.030385	0.052485	0.185805	0	0	0.0017391	0.039975	0.0712102	0	0.143441	0.010794	0.0649463	0.0086497	0.022903	0	0.038814	0.0019237	0.00206	0.026171	0.0021194	0.0493117	0.0145126	0.0171048	0	0.0282906	0.0024756	0.0097856	0.0303818	0.0986397	0.0099729	0	0.0508493	0.0412596	0.012888	0.0030326	0.252013	0	0.0862528	0.00809	0.017518
AAEAAH	0.204564	0	0.0153154	0.14712	0.0042514	0.0752102	0.189516	0.0551978	0	0.0043408	0.0795298	0.0260246	0.0913055	0.162913	0.0678256	0.0010721	0	0.2529	0.067581	0.105042	0.0020072	0.13904	0.0486977	0.0610724	0.179455	0.023487	0.181691	0.0083392	0.0561639	0.0045165	0.0028635	0.0854239	0.0455219	0.0055298	0.0031585	0	0.0040756	0.0490457	0	0	0.0221567	0.002666	0.021317	0	0.0557936	0.0123878	0.0019334	0.071158	0.0418001
AAGAAH	0.079406	0.026784	0.151206	0	0.301383	0.085609	0.10663	0	0.444093	0.030385	0.324191	0.141931	0.02104	0	0	0.0891408	0.0089815	0	0.0595309	0.058389	0.0426522	0.039892	0.434665	0.0092781	0.026048	0.0062631	0.0259558	0.040011	0.512897	0.02677	0.0078094	0.02593	0.154717	0.199133	0.0446246	0.346694	0.075743	0.0025814	0.0201867	0.0680925	0.0541126	0.136093	0.048675	0.0384942	0.297614	0.0949269	0.157211	0.0456676	0.0356061
AAGAH	0.11707	0.31338	0	0	0	0.005178	0	0.006557	0.0218894	0	0.025517	0	0.0014556	0	0.0034782	0.19758	0.0890132	0.01525	0.0921285	0	0	0.0074878	0	0	0.012355	0.0611547	0.0063448	0.110889	0.0021194	0.0011497	0.0447089	0.115755	0	0.019736	0.0045457	0.0274926	0	0.0221375	0.126913	0.076188	0.0149931	0.140536	0.0641811	0.0832248	0	0.0027838	0.010706	0.0108545	0.017518
AAGCPT	0.102897	0.062549	0.269719	0.014191	0.37431	0.0103991	0.128787	0.049952	0.106775	0.0868139	0.0702855	0.211102	0.0689429	0	0.182609	0.105376	0.0088211	0.0010796	0.209034	0.201684	0.325303	0.123677	0.0636456	0.0496024	0.0610525	0.257372	0.0466374	0.148599	0.176259	0.253499	0.0335802	0.0609599	0.138947	0.0959316	0.0837416	0.0121155	0.0927858	0.119368	0.243748	0.168981	0.139444	0.113749	0.156326	0.115893	0.353475	0.203144	0.219254	0.0808403	0.177974
AAGPH	0	0.023791	0.025526	0	0.015157	0.0070334	0	0.049952	0.0730134	0.024145	0.0080217	0.010018	0.032288	0	0.182609	0	0.0761821	0	0.0060955	0.0094176	0.013477	0.0086497	0.03568	0.004792	0.0101925	0.120074	0.0236484	0.028034	0.176259	0.169863	0.0422357	0.0343085	0.11931	0.02493	0.0459256	0.0121155	0.058699	0.0865149	0.060052	0.08788	0	0.0383396	0.0078536	0.0081328	0.0239406	0.015589	0.077163	0.0276572	0.114039
AAGPT	0	0	0	0	0	0	0	0	0.0031164	0	0	0	0	0	0.0017391	0.0012253	0.0186042	0	0.0042735	0	0	0.0049058	0	0	0.0026768	0.0019237	0	0	0.0021194	0.0011497	0.0059873	0.0158617	0	0.0061102	0.0024756	0.0097856	0	0.0686405	0	0	0	0.0036816	0	0.0010338	0	0	0	0	0.017518
AAGT	0	0	0	0	0	0	0	0	0	0	0	0	0	0	0	0.0012253	0	0	0	0	0	0	0	0	0	0	0	0	0	0	0	0	0	0	0	0	0	0	0	0	0	0	0	0	0	0	0	0	0
AAHL	0.010628	0	0	0	0	0	0	0	0.0031164	0	0	0	0.035067	0	0.0017391	0	0.0038492	0	0.0042735	0.17872	0	0.0570619	0	0.0013254	0.0147228	0.0101553	0	0.017122	0.0021194	0.0011497	0.0058571	0.0141711	0	0.0106623	0.0024756	0.0097856	0	0.0102472	0.0619558	0	0.031339	0.0036816	0.072438	0.0010338	0	0	0	0	0.017518
AAMNAOR	0.092269	0.038758	0.256226	0.014191	0.39797	0.0083711	0.141052	0.0332618	0.0488243	0.103906	0.0633334	0.206177	0.036787	0	0.0017391	0.108439	0	0.026046	0.202938	0.0135468	0.315338	0.0695845	0.0279656	0.0426183	0.055699	0.126472	0.0257082	0.108322	0	0.0847863	0.0020174	0.028342	0.018298	0.0710016	0.0093261	0	0.0351454	0.0036374	0.0945016	0.079015	0.106135	0.073886	0.048675	0.107761	0.359376	0.187555	0.145121	0.0542123	0.021261
AAOAH	0	0	0	0	0	0	0	0	0	0	0	0	0	0	0	0	0	0	0	0	0	0	0	0	0	0	0	0	0	0	0	0	0	0	0	0	0	0	0	0	0	0	0.0014384	0	0.0012071	0	0	0.0070608	0
AAPAT	0.0976603	0.0905938	0.338516	0.057887	0.436416	0.0737424	0.21939	0.105866	0.163464	0.201301	0.123305	0.246081	0.0779409	0.0497793	0.205218	0.108439	0.236082	0.076518	0.175873	0.030426	0.168674	0.16079	0.0694315	0.201876	0.120561	0.120074	0.0874256	0.086675	0.176259	0.22874	0.0738636	0.0343085	0.0724487	0.0572233	0.0459256	0.0177073	0.0938444	0.130711	0.142758	0.103249	0.090187	0.0759176	0.0078536	0.0502795	0.0815449	0.0234532	0.187598	0.0928319	0.177918
AASPAH	0	0	0	0	0	0	0	0	0	0	0	0	0	0	0	0	0	0	0	0	0	0	0	0	0	0	0	0	0	0	0	0	0	0.034614	0	0	0	0	0	0	0	0.007998	0	0.019643	0.031988	0	0	0	0
AAT	0.0684693	0.023791	0.038532	0	0.212659	0.107486	0	0.0016691	0.511467	0.0271293	0.279728	0.144114	0.036787	0	0.205218	0.0503911	0.24795	0.056815	0.061916	0.0570126	0.0466672	0.21172	0.453228	0.186991	0.0037063	0.126337	0.0522408	0.0479066	0.689156	0.165346	0.07035	0.0629981	0.225678	0.199286	0.106044	0.501399	0.108718	0.131845	0.116189	0.163053	0.104096	0.136855	0.0097235	0.0886352	0.0695416	0.116223	0.18223	0.180494	0.237977
AATAi	0	0	0	0	0	0	0.0152325	0	0.0031164	0	0	0.0265275	0.0035728	0	0.0156521	0.0240466	0.0186042	0.0013495	0.0042735	0	0	0.0049058	0	0	0	0.0045184	0	0	0.0021194	0.0011497	0.0059873	0.0158617	0	0.0061102	0.0024756	0.0097856	0	0.0171699	0	0	0	0.0036816	0.010788	0.0010338	0	0	0	0	0.017518
AB14LACH	0	0	0	0	0	0	0.038378	0.0072723	0.0031164	0.011666	0	0.075442	0.023422	0.0014708	0.0156521	0.070302	0.0186042	0.0090418	0.0390245	0	0	0.0067132	0	0	0	0.0040263	0	0	0.0021194	0.0011497	0.0172459	0.023519	0	0.0092264	0.0239236	0.0657036	0	0.125822	0	0	0	0.0212006	0	0.0010338	0.0028165	0	0	0	0.017518
AB6P3HXLL	0.0241833	0.0534113	0.08934	0.066769	0.0676522	0.130571	0.130366	0.186218	0.131558	0.125338	0.082432	0.0472354	0.1097	0.111324	0.184348	0.0012253	0.0614271	0.0763825	0.035977	0.111489	0.013477	0.0721021	0.050386	0.0590333	0.124782	0.126605	0.0863544	0.0326472	0.176259	0.16432	0.128075	0.0379634	0.0737876	0.0307653	0.108776	0.180334	0.139841	0.0792794	0.138977	0.0949609	0.0438549	0.116288	0.0177209	0.156007	0.0216606	0.0297166	0.162146	0.0841321	0.118979
AB6PGH	0.458802	0.48417	0.0551845	0.441865	0.0714412	0.384594	0.394857	0.415473	0.254958	0.356481	0.244394	0.135271	0.38256	0.553112	0.445221	0.203553	0.182516	0.455734	0.244914	0.689294	0.0154842	0.382134	0.409833	0.157932	0.539281	0.446517	0.43647	0.323274	0.279403	0.25149	0.42158	0.514702	0.339931	0.0736285	0.4246	0.508857	0.328165	0.328615	0.528591	0.400564	0.333479	0.235749	0.389547	0.243126	0.43227	0.154221	0.233625	0.282994	0.381883
AB6PGH2	0.458802	0.48417	0.0551845	0.441865	0.0714412	0.384594	0.394857	0.415473	0.254958	0.356481	0.244394	0.135271	0.38256	0.553112	0.445221	0.203553	0.182516	0.455734	0.244914	0.689294	0.0154842	0.382134	0.409833	0.157932	0.539281	0.446517	0.43647	0.323274	0.279403	0.25149	0.42158	0.514702	0.339931	0.0736285	0.4246	0.508857	0.328165	0.328615	0.528591	0.400564	0.333479	0.235749	0.389547	0.243126	0.43227	0.154221	0.233625	0.282994	0.381883
ABAH	0.028189	0.035765	0.025526	0	0.0248612	0.0070334	0	0.0011922	0.0840694	0.0539872	0.009435	0.010018	0.0172026	0	0.182609	0	0.0761821	0.0014845	0.0090439	0.0121704	0.013477	0.0086497	0.038814	0.004792	0.0037063	0.120074	0.017386	0.044269	0.176259	0.14921	0.0346866	0.0343085	0.070961	0.0223332	0.0459256	0.0121155	0.060922	0.0865149	0.060052	0.08788	0	0.0383396	0.0078536	0.0300848	0.0408396	0.015589	0.077163	0.0276572	0.114039
ABCL	0	0	0	0	0	0	0	0	0	0	0	0	0.0015879	0	0	0	0	0	0	0	0	0	0	0.0037215	0	0	0	0	0	0	0	0	0	0.0045521	0	0	0	0	0.0711778	0.0020858	0.0019699	0.0015234	0.052358	0	0.0014753	0	0	0	0.042674
ABGAFT	0.62524	0.499295	0.550496	0.521294	0.656655	0.397711	0.509598	0.273248	0.642357	0.499183	0.527216	0.486737	0.473337	0.44835	0.401743	0.470519	0.323972	0.674901	0.441657	0.469434	0.364013	0.545376	0.617644	0.327386	0.384131	0.450052	0.500741	0.452001	0.747439	0.331554	0.28602	0.463263	0.387089	0.36524	0.162662	0.666357	0.226327	0.252191	0.385164	0.363239	0.306726	0.421608	0.316793	0.396964	0.518241	0.372397	0.430918	0.385532	0.380876
ABNTHL	0.264097	0.395309	0.25039	0.350897	0.259425	0.294971	0.0941638	0.159156	0.533282	0.200217	0.376331	0.215303	0.344317	0.135196	0.0017391	0.357791	0.0415395	0.328749	0.156727	0.26203	0.0074552	0.154984	0.479023	0.0262539	0.128181	0.112646	0.175511	0.217792	0.515016	0.0755493	0.229207	0.280458	0.236241	0.266437	0.071216	0.514913	0.123697	0.0136108	0.161738	0.194258	0.128819	0.298972	0.173384	0.255397	0.312367	0.128541	0.196023	0.146482	0.0727322
ABTA	0	0.023791	0.025526	0	0.015157	0.0070334	0.0536105	0.0072723	0.0730134	0.035811	0.0080217	0.111988	0.0443297	0.0014708	0.213913	0.0955739	0.0099438	0.0103913	0.0060955	0.0094176	0.013477	0.0037439	0.03568	0.0085135	0.0136929	0.120074	0.017386	0.028034	0.176259	0.207966	0.0247946	0.0285158	0.070961	0.0529452	0.0459256	0.0121155	0.081565	0.140683	0.20482	0.0899658	0.0019699	0.039863	0.0638651	0.0081328	0.0254159	0.015589	0.077163	0.033988	0.156713
ABTAr	0	0	0	0	0.0010166	0.0109169	0	0.0011922	0.0014098	0.0010852	0	0	0.0039698	0	0	0	0.0684837	0.0014845	0.0525075	0.0113735	0	0.019494	0	0.0302816	0.0026768	0.0113184	0	0	0.0010597	0.01511	0.109333	0.0358997	0.017406	0.0050104	0.127151	0.203168	0.107606	0.12727	0.0097048	0.0634261	0.018704	0.0347841	0.004459	0.116238	0.0038895	0.012179	0	0.0604122	0.0090821
ABTDG	0	0.023791	0.025526	0	0.015157	0.0070334	0	0	0.0730134	0.024145	0.0080217	0.010018	0.015747	0	0.182609	0	0.0761821	0	0.0548265	0.0094176	0.013477	0.0160084	0.03568	0.004792	0.0010295	0.131392	0.017386	0.028034	0.176259	0.16432	0.106273	0.0454218	0.070961	0.0273436	0.157582	0.0703634	0.0331872	0.181283	0.134795	0.08788	0	0.0731237	0.0078536	0.0874978	0.0227335	0.027768	0.077163	0.0276572	0.112633
ABTLOR	0	0.023791	0.025526	0	0.015157	0.0070334	0	0	0.0730134	0.024145	0.0080217	0.010018	0.015747	0	0.182609	0	0.0088211	0	0.0042735	0.0094176	0.013477	0.0037439	0.03568	0.004792	0.0037063	0.120074	0.017386	0.028034	0.176259	0.14921	0.0247946	0.0171048	0.070961	0.0223332	0.0459256	0.0121155	0.031864	0.0553036	0.060052	0.08788	0.0040791	0.0383396	0.0078536	0.0081328	0.018844	0.015589	0.077163	0.026628	0.112633
ABTOXy	0.652042	0.489999	0.550253	0.588369	0.641128	0.485564	0.654208	0.513232	0.649702	0.512748	0.600595	0.737909	0.536986	0.655952	0.476525	0.583706	0.123014	0.707558	0.494629	0.57273	0.396843	0.529822	0.650672	0.359756	0.445903	0.521587	0.663563	0.458388	0.756977	0.429767	0.488219	0.543168	0.553856	0.519004	0.312112	0.586675	0.40867	0.233299	0.401195	0.439263	0.456857	0.460836	0.465869	0.481669	0.619837	0.674783	0.566169	0.449042	0.414791
ABT_Lt2	0	0	0	0	0	0	0	0	0	0	0	0	0	0	0	0	0	0	0	0	0	0	0	0	0	0	0	0	0	0	0.0057269	0	0	0	0	0	0.053724	0	0	0	0	0	0.0077961	0	0.0094555	0.014684	0.0011831	0.0013882	0.0076761
ABT_Lt2pp	0	0	0	0	0	0	0.038378	0.0072723	0.0031164	0.011666	0	0.075442	0.023422	0.0014708	0.0156521	0.070302	0.0038492	0.0090418	0.0042735	0	0	0.0037439	0	0	0.0099866	0.0019237	0	0	0.0021194	0.0011497	0.0046206	0.010069	0	0.0061102	0.0024756	0.0097856	0	0.0079396	0	0	0	0.0036816	0	0.0010338	0	0	0	0	0.017518
ABTtex	0	0	0	0	0	0	0.038378	0.0072723	0.0031164	0.011666	0	0.075442	0.023422	0.0014708	0.0156521	0.070302	0.0038492	0.0090418	0.0042735	0	0	0.0037439	0	0	0.0099866	0.0019237	0	0	0.0021194	0.0011497	0.0046206	0.010069	0	0.0061102	0.0024756	0.0097856	0	0.0079396	0	0	0	0.0036816	0	0.0010338	0	0	0	0	0.017518
ABUTD	0.663826	0.540417	0.559855	0.562642	0.666174	0.563967	0.615038	0.509656	0.647922	0.547474	0.579166	0.746696	0.563585	0.537499	0.460873	0.573444	0.332313	0.754117	0.564629	0.752899	0.367668	0.73754	0.65019	0.500305	0.635853	0.576657	0.586519	0.483583	0.748499	0.466474	0.602889	0.51495	0.535112	0.493891	0.568611	0.76934	0.546818	0.434333	0.606149	0.535239	0.547631	0.470865	0.54449	0.551282	0.590532	0.504765	0.570585	0.50858	0.535918
ABUTR	0.306535	0.407598	0.530562	0.161613	0.655546	0.363277	0.372506	0.454458	0.625069	0.24091	0.445471	0.630678	0.348684	0.294374	0.365222	0.507584	0.328624	0.365456	0.397267	0.359827	0.321933	0.482892	0.487702	0.323664	0.391639	0.458597	0.215968	0.321323	0.689156	0.388174	0.466809	0.253759	0.477242	0.360108	0.417709	0.665425	0.496375	0.340623	0.52465	0.449281	0.428869	0.447506	0.424442	0.509722	0.481693	0.369822	0.54672	0.355733	0.384582
ABUTt2	0	0.0020482	0	0.0037774	0	0.0048759	0	0	0.0020776	0.0054259	0	0.0014551	0.0031758	0	0	0.0026038	0	0	0.0019545	0.0394813	0	0.0010973	0.006027	0.0080037	0	0	0.004532	0.0039922	0	0.0011497	0.0293508	0.0027596	0	0.040205	0.015494	0.145852	0	0	0.070025	0.0091667	0.0043079	0.0015234	0.0542279	0.052209	0.0014753	0	0	0.0467693	0.0496471
ABUTt2pp	0.041128	0.023791	0.113529	0.014191	0.243257	0.0070334	0.0019782	0	0.075833	0.0257728	0.0080217	0.025297	0.015747	0	0.18087	0.005667	0.0049719	0	0.023653	0.0094176	0.034767	0	0.0376086	0.004792	0.0010295	0.11815	0.0189516	0.0290986	0.1752	0.166331	0.020174	0.0070358	0.070961	0.0180561	0.04345	0.0023299	0.033346	0.084598	0.084395	0.103249	0	0.034658	0.0078536	0.0083396	0.018844	0.015589	0.096959	0.026628	0.095115
ABUTt2r	0	0	0.013006	0	0.11497	0.085609	0	0	0.27736	0	0.1989	0.13085	0.02104	0	0.0034783	0.0223618	0.0070569	0	0	0.010287	0.0074552	0.039892	0.12416	0	0	0.0055473	0.013843	0.001242	0.47722	0.0807635	0.0078094	0.038933	0.160965	0.0776917	0.009134	0.146317	0.0236071	0.0037938	0.0030562	0.042815	0.0131725	0.158817	0.0141825	0.0525541	0.024812	0.025611	0.115023	0.0205122	0.0071441
ABUTt2rpp	0.022952	0.026784	0.153759	0	0.123936	0	0.179034	0.0072723	0.0322031	0.057515	0.0563431	0.284025	0.0269948	0.0014708	0.0295651	0.193292	0.0038492	0.0103913	0.0228914	0.010794	0.0876703	0.0037439	0.022903	0	0.0514774	0.0019237	0.00824	0.0283889	0.0021194	0.0555525	0.0046206	0.02148	0	0.0391672	0.0024756	0.0097856	0.0800828	0.0560853	0.0882279	0	0	0.0412596	0	0.010683	0.044796	0	0.0684769	0	0.023123
ABZOOR	0	0.023791	0.025526	0	0.015157	0.0070334	0	0	0.0730134	0.024145	0.0080217	0.010018	0.015747	0	0.182609	0.0012253	0.0761821	0	0.0042735	0.0094176	0.013477	0.0086497	0.03568	0.004792	0.0037063	0.120074	0.017386	0.028034	0.176259	0.14921	0.0346866	0.0228975	0.070961	0.0223332	0.0459256	0.0121155	0.031864	0.0752509	0.060052	0.08788	0	0.0383396	0.009292	0.0081328	0.0200511	0.015589	0.077163	0.034718	0.112633
ABZOR	0	0.023791	0.025526	0	0.015157	0.0070334	0	0	0.0730134	0.024145	0.0080217	0.010018	0.015747	0	0.182609	0.0012253	0.0761821	0	0.0042735	0.0094176	0.013477	0.0086497	0.03568	0.004792	0.0037063	0.120074	0.017386	0.028034	0.176259	0.14921	0.0346866	0.0228975	0.070961	0.0223332	0.0459256	0.0121155	0.031864	0.0752509	0.060052	0.08788	0	0.0383396	0.009292	0.0081328	0.0200511	0.015589	0.077163	0.034718	0.112633
ABZ_ALA_Bt2r	0.133089	0.337958	0.059195	0.045942	0.0219035	0.09165	0.0820967	0.152122	0.192036	0.0607704	0.146529	0.0303336	0.0619294	0.055549	0	0.198805	0.032558	0.0322536	0.075598	0.275721	0	0.075265	0.186834	0.0195252	0.0897777	0.0593655	0.0650958	0.129697	0.033204	0	0.0745146	0.131193	0.0066945	0.0222107	0.0368351	0.221812	0	0.0116552	0.21726	0.0464923	0.0410094	0.0797254	0.129945	0.0490734	0.0222643	0.0117615	0	0.0118598	0.04655
ABZ_ALA_Bt2rpp	0.053143	0.050575	0.255011	0.014191	0.362757	0.0070334	0.113554	0	0.0823627	0.0561578	0.0605067	0.0408555	0.015747	0	0.182609	0.0514622	0.0049719	0	0.0293179	0.0202116	0.0787812	0	0.0605116	0.004792	0.0270775	0.11815	0.0210116	0.0552696	0.17414	0.178895	0.020174	0.0070358	0.070961	0.0382201	0.04345	0.0023299	0.0637278	0.035435	0.091124	0.103249	0	0.072236	0.0078536	0.0103384	0.0270924	0.015589	0.155509	0.026628	0.095115
ABZ_ALA_Btex	0.053143	0.050575	0.255011	0.014191	0.362757	0.0070334	0.113554	0	0.0823627	0.0561578	0.0605067	0.0408555	0.015747	0	0.182609	0.0514622	0.0049719	0	0.0293179	0.0202116	0.0787812	0	0.0605116	0.004792	0.0270775	0.11815	0.0210116	0.0552696	0.17414	0.178895	0.020174	0.0070358	0.070961	0.0382201	0.04345	0.0023299	0.0637278	0.035435	0.091124	0.103249	0	0.072236	0.0078536	0.0103384	0.0270924	0.015589	0.155509	0.026628	0.095115
AC2DHOR	0.0063155	0	0	0	0	0	0.0536105	0.0072723	0.0031164	0.011666	0	0.24261	0.0269948	0.0014708	0.0295651	0.0955739	0.0038492	0.0103913	0.0163985	0	0	0.0037439	0	0	0.0099866	0.0019237	0	0	0.0021194	0.0232391	0.0060523	0.0113121	0	0.0061102	0.0024756	0.0097856	0.022866	0.0871404	0	0	0	0.0036816	0	0.0010338	0	0	0.0715359	0	0.017518
AC5ASAabcpp	0	0	0	0	0	0	0	0	0.0031164	0	0	0	0	0	0.0017391	0	0.0038492	0	0.0177565	0	0	0.0092952	0	0	0	0.0046974	0	0	0.0021194	0.0162597	0.0072888	0.024936	0	0.0080044	0.0498316	0.0121155	0.0013232	0.0172481	0	0	0	0.0186616	0	0.0803988	0.001073	0.012179	0	0	0.017518
AC5ASAc	0	0.023791	0.025526	0	0.0161736	0.0070334	0	0.0011922	0.0744232	0.0252302	0.0080217	0.010018	0.0172026	0	0.182609	0.0012253	0.0773048	0.0014845	0.0543295	0.0094176	0.013477	0.0160084	0.03568	0.004792	0.0037063	0.12495	0.017386	0.028034	0.177319	0.16432	0.0486134	0.0555897	0.070961	0.036234	0.11473	0.0703634	0.0828882	0.13869	0.134795	0.08788	0	0.0708386	0.0078536	0.0874978	0.0278301	0.027768	0.077163	0.0341316	0.114039
AC5ASAe	0.0053913	0.0296203	0.059195	0.045942	0.0470424	0.100021	0.0943617	0.18145	0.0560956	0.093597	0.0660448	0.0354265	0.0637818	0.0748953	0	0.0012253	0	0.0473681	0.016266	0.0970006	0	0.021947	0.003134	0.0267132	0.0832912	0.0037579	0.0559494	0.0046132	0	0	0.0417151	0.0012679	0.0014877	0	0	0.0055918	0	0.0081743	0	0	0	0	0.0013233	0	0	0	0	0	0
AC5ASAp	0	0	0	0	0.0010166	0	0	0.0011922	0	0.0010852	0	0	0.0014556	0	0	0	0	0.0014845	0	0	0	0	0	0	0	0	0	0	0	0	0	0	0	0.0088904	0	0	0	0	0	0	0	0	0	0	0	0	0	0	0
AC5ASAppp	0	0.023791	0.025526	0	0.015157	0.0070334	0	0	0.0744232	0.024145	0.0080217	0.010018	0.015747	0	0.182609	0.0012253	0.0773048	0	0.0543295	0.0094176	0.013477	0.0160084	0.03568	0.004792	0.0037063	0.12495	0.017386	0.028034	0.177319	0.16432	0.0486134	0.0555897	0.070961	0.0273436	0.11473	0.0703634	0.0828882	0.13869	0.134795	0.08788	0	0.0708386	0.0078536	0.0874978	0.0278301	0.027768	0.077163	0.0341316	0.114039
AC5ASAtex	0	0.023791	0.025526	0	0.015157	0.0070334	0	0	0.0744232	0.024145	0.0080217	0.010018	0.015747	0	0.182609	0.0012253	0.0773048	0	0.0543295	0.0094176	0.013477	0.0160084	0.03568	0.004792	0.0037063	0.12495	0.017386	0.028034	0.177319	0.16432	0.0486134	0.0555897	0.070961	0.0273436	0.11473	0.0703634	0.0828882	0.13869	0.134795	0.08788	0	0.0708386	0.0078536	0.0874978	0.0278301	0.027768	0.077163	0.0341316	0.114039
ACACCTr	0.010628	0.0253665	0.027957	0.002246	0.0177448	0.0604098	0.0037587	0.0796372	0.0761298	0.0274006	0.0126819	0.0195322	0.0665611	0.0270393	0.193044	0	0.0112269	0.0148449	0.0729145	0.28579	0.013477	0.0996647	0.038814	0.04425	0.021003	0.143382	0.0293342	0.050745	0.177319	0.16432	0.0724328	0.0586725	0.088367	0.0640964	0.184621	0.0726933	0.157996	0.253481	0.223855	0.125206	0.0784477	0.0731237	0.185351	0.0951138	0.270857	0.027768	0.077163	0.0541771	0.184834
ACACPT	0	0.0288328	0.025526	0	0.015157	0.015577	0	0.0026228	0.069897	0.0347256	0.0247907	0.010018	0.0190552	0.0193463	0.18087	0.0012253	0.0197269	0.0043185	0	0.0094176	0.013477	0.0011619	0.03568	0.0211562	0.002059	0.122624	0.017386	0.0295422	0.17414	0.14806	0.0423008	0.113639	0.070961	0.016223	0.0478463	0.0023299	0.031864	0.0446653	0.130077	0.132863	0.0019699	0.0361814	0.0602116	0.007099	0.0203193	0.015589	0.077163	0.026628	0.137789
ACACT1	0	0.0253665	0.027957	0.002246	0.0167282	0.0516504	0.0037587	0.078445	0.0761298	0.0263154	0.0126819	0.0156146	0.0187905	0.025116	0.184348	0.0029101	0.0789086	0.0040486	0.0705955	0.0989566	0.013477	0.0467987	0.038814	0.017639	0.0189436	0.128708	0.0192812	0.029897	0.177319	0.16432	0.0511515	0.0957906	0.0842012	0.0625077	0.11473	0.0703634	0.0600222	0.199938	0.182675	0.08788	0.0211818	0.0708386	0.0224964	0.0874978	0.0290372	0.027768	0.077163	0.0443638	0.115768
ACACT1r	0.51618	0.477552	0.270932	0.560702	0.0927914	0.350117	0.484076	0.355745	0.0995768	0.435972	0.241262	0.393607	0.519123	0.58298	0.246959	0.423345	0.0795505	0.70378	0.248459	0.435096	0.269961	0.524981	0.195033	0.402374	0.431696	0.459492	0.526863	0.399303	0.0688803	0.159105	0.491996	0.42018	0.115888	0.255408	0.263519	0.167288	0.379031	0.174436	0.338248	0.307305	0.412146	0.265964	0.346884	0.356608	0.459631	0.476787	0.286721	0.273097	0.282038
ACACT2r	0.295057	0.440212	0.286612	0.498119	0.10952	0.34727	0.337291	0.43419	0.175707	0.25936	0.238206	0.353367	0.460104	0.434774	0.42609	0.405884	0.158459	0.672471	0.231729	0.367289	0.281431	0.476699	0.169237	0.373622	0.404309	0.534158	0.470584	0.350421	0.182264	0.296161	0.348692	0.272679	0.178965	0.272791	0.322825	0.177073	0.439053	0.353646	0.520923	0.345948	0.405103	0.334137	0.346999	0.444106	0.432003	0.493142	0.341809	0.231296	0.343066
ACACT3r	0.282965	0.440212	0.283574	0.496077	0.10952	0.34727	0.240159	0.378515	0.175707	0.25936	0.237136	0.352023	0.457722	0.28261	0.288695	0.405884	0.114995	0.629017	0.231729	0.355915	0.281431	0.476699	0.16755	0.364395	0.370335	0.491166	0.421886	0.334807	0.182264	0.296161	0.348692	0.222882	0.162898	0.272791	0.319411	0.098322	0.322025	0.353646	0.497144	0.286804	0.388737	0.334137	0.334197	0.444106	0.425431	0.493142	0.341809	0.223649	0.340444
ACACT4r	0.282965	0.440212	0.283574	0.496077	0.10952	0.34727	0.240159	0.378515	0.175707	0.25936	0.237136	0.352023	0.457722	0.28261	0.288695	0.405884	0.114995	0.629017	0.231729	0.355915	0.281431	0.476699	0.16755	0.364395	0.370335	0.491166	0.421886	0.334807	0.182264	0.296161	0.348692	0.222882	0.162898	0.272791	0.319411	0.098322	0.322025	0.353646	0.497144	0.286804	0.388737	0.334137	0.334197	0.444106	0.425431	0.493142	0.341809	0.223649	0.340444
ACACT5r	0.282965	0.440212	0.283574	0.496077	0.10952	0.34727	0.240159	0.378515	0.175707	0.25936	0.237136	0.352023	0.457722	0.28261	0.288695	0.405884	0.114995	0.629017	0.231729	0.355915	0.281431	0.476699	0.16755	0.364395	0.370335	0.491166	0.421886	0.334807	0.182264	0.296161	0.348692	0.222882	0.162898	0.272791	0.319411	0.098322	0.322025	0.353646	0.497144	0.286804	0.388737	0.334137	0.334197	0.444106	0.425431	0.493142	0.341809	0.223649	0.340444
ACACT6r	0.282965	0.440212	0.283574	0.496077	0.10952	0.34727	0.240159	0.378515	0.175707	0.25936	0.237136	0.352023	0.457722	0.28261	0.288695	0.405884	0.114995	0.629017	0.231729	0.355915	0.281431	0.476699	0.16755	0.364395	0.370335	0.491166	0.421886	0.334807	0.182264	0.296161	0.348692	0.222882	0.162898	0.272791	0.319411	0.098322	0.322025	0.353646	0.497144	0.286804	0.388737	0.334137	0.334197	0.444106	0.425431	0.493142	0.341809	0.223649	0.340444
ACACT7r	0.282965	0.440212	0.283574	0.496077	0.10952	0.34727	0.240159	0.378515	0.175707	0.25936	0.237136	0.352023	0.457722	0.28261	0.288695	0.405884	0.114995	0.629017	0.231729	0.355915	0.281431	0.476699	0.16755	0.364395	0.370335	0.491166	0.421886	0.334807	0.182264	0.296161	0.348692	0.222882	0.162898	0.272791	0.319411	0.098322	0.322025	0.353646	0.497144	0.286804	0.388737	0.334137	0.334197	0.444106	0.425431	0.493142	0.341809	0.223649	0.340444
ACACt2	0	0	0	0	0	0	0	0	0	0	0	0.0046452	0	0	0	0	0	0	0	0	0	0	0	0	0	0	0	0	0	0	0	0	0	0.0045521	0.0029451	0	0	0	0.0114206	0	0.017242	0	0.0051207	0	0	0	0	0.0037937	0.001729
ACACt2pp	0	0.023791	0.0306311	0	0.015157	0.0070334	0.0536105	0.0072723	0.0744232	0.035811	0.0091295	0.115737	0.0427418	0.0014708	0.210435	0.0955739	0.0112269	0.0153846	0.0060955	0.0094176	0.032832	0.0186548	0.03568	0.012082	0.0010295	0.120074	0.017386	0.028034	0.177319	0.154917	0.0247946	0.0285158	0.070961	0.0223332	0.0459256	0.0121155	0.058699	0.112328	0.138039	0.08788	0.003711	0.0383396	0.0078536	0.0081328	0.0239406	0.015589	0.09794	0.0342273	0.118143
ACACtex	0	0.023791	0.0306311	0	0.015157	0.0070334	0.0536105	0.0072723	0.0744232	0.035811	0.0091295	0.115737	0.0427418	0.0014708	0.210435	0.0955739	0.0112269	0.0153846	0.0060955	0.0094176	0.032832	0.0186548	0.03568	0.012082	0.0010295	0.120074	0.017386	0.028034	0.177319	0.154917	0.0247946	0.0285158	0.070961	0.0223332	0.0459256	0.0121155	0.058699	0.112328	0.138039	0.08788	0.003711	0.0383396	0.0078536	0.0081328	0.0239406	0.015589	0.09794	0.0342273	0.118143
ACAH	0.572174	0.403974	0.550496	0.30271	0.656655	0.296223	0.506037	0.273248	0.629595	0.222191	0.52034	0.405698	0.357682	0.430701	0.401743	0.470519	0.323972	0.617276	0.433342	0.361783	0.364013	0.469595	0.529891	0.314131	0.364878	0.396995	0.394198	0.323008	0.74532	0.284499	0.177729	0.461026	0.385303	0.385709	0.127279	0.603449	0.222834	0.245894	0.315139	0.361153	0.285415	0.428083	0.219126	0.416607	0.542316	0.336139	0.430918	0.329488	0.304249
ACALD	0.600669	0.550501	0.3091	0.581222	0.286966	0.573374	0.523245	0.362542	0.60496	0.440855	0.517131	0.539847	0.464603	0.657649	0.488699	0.419973	0.194224	0.73023	0.360863	0.592224	0.0666662	0.513814	0.650672	0.298735	0.654487	0.524941	0.603741	0.357519	0.78029	0.368836	0.671222	0.529071	0.44228	0.438043	0.499594	0.748836	0.425079	0.470863	0.555641	0.497941	0.425468	0.341373	0.566987	0.336757	0.517235	0.382421	0.440065	0.446015	0.500748
ACALDt	0.581184	0.483382	0.277982	0.57918	0.228464	0.545845	0.363798	0.212565	0.513915	0.365706	0.474273	0.287276	0.362975	0.486592	0.151304	0.330219	0.0718519	0.623888	0.283045	0.579257	0.0094624	0.482056	0.602215	0.216863	0.582418	0.325057	0.515162	0.296926	0.602971	0.103018	0.5574	0.446259	0.290837	0.383508	0.324363	0.599721	0.329064	0.187266	0.378005	0.38698	0.360581	0.261267	0.541153	0.237026	0.47492	0.26766	0.2847	0.379895	0.335048
ACALDtex	0.0073938	0.058768	0.044366	0	0.018669	0.0070334	0.0514345	0.0072723	0.0759814	0.0447639	0.0239504	0.251228	0.0427418	0.0014708	0.210435	0.0912853	0.0789086	0.029824	0.0778174	0.0129673	0.0872398	0.0317584	0.048457	0.0617863	0.0136929	0.156892	0.0409524	0.046132	0.177319	0.195196	0.106273	0.0596918	0.0870277	0.0519372	0.171816	0.0703634	0.101732	0.283598	0.181925	0.110962	0.0648872	0.080106	0.0130318	0.0997315	0.0367491	0.114761	0.183933	0.0584733	0.164313
ACALDtpp	0.0073938	0.058768	0.025526	0	0.018669	0.0070334	0.0500497	0.0072723	0.0759814	0.041237	0.0239504	0.246136	0.0427418	0.0014708	0.210435	0.0897537	0.0789086	0.029824	0.0778174	0.0129673	0.0572038	0.0317584	0.048457	0.0617863	0.0136929	0.156892	0.0409524	0.0434705	0.177319	0.186409	0.106273	0.0596918	0.0870277	0.0519372	0.171816	0.0703634	0.0960152	0.283598	0.177635	0.110962	0.0648872	0.080106	0.0130318	0.0997315	0.0357432	0.114761	0.155365	0.0584733	0.164313
ACBIPGT	0.695172	0.599815	0.569458	0.596434	0.675971	0.590893	0.658758	0.514901	0.668624	0.569178	0.613735	0.751845	0.583831	0.657649	0.520004	0.65799	0.368559	0.805804	0.593682	0.774849	0.448958	0.796409	0.689727	0.648755	0.698655	0.674721	0.686223	0.520666	0.78029	0.475548	0.689054	0.601343	0.606221	0.608916	0.604122	0.789377	0.625312	0.536766	0.599554	0.577231	0.683723	0.49562	0.646531	0.630439	0.684952	0.744935	0.618343	0.628506	0.647657
ACCOAAT	0.012092	0	0.0030388	0.0020419	0	0	0.097132	0.055675	0	0	0.0010696	0.0013432	0.0023819	0.15024	0.12696	0	0.043464	0.036437	0	0	0	0	0	0.0078507	0.033975	0.042992	0.038645	0.015614	0	0	0	0.023121	0.016067	0	0.0034146	0.078751	0	0	0	0	0	0	0.012802	0	0.0065719	0	0	0.0076472	0.001387
ACCOAC	0.314546	0.453446	0.355898	0.0889231	0.440114	0.170701	0.320478	0.205293	0.212214	0.27645	0.212575	0.361146	0.257245	0.196515	0.255653	0.542964	0.138732	0.142915	0.43977	0.153144	0.429244	0.194617	0.110656	0.238122	0.209926	0.395161	0.199984	0.330726	0.187916	0.259412	0.274958	0.337738	0.154121	0.34419	0.182935	0.0577812	0.382788	0.262516	0.341197	0.398862	0.428841	0.339724	0.315842	0.361123	0.273806	0.525226	0.415827	0.244889	0.343027
ACCOAC2	0	0	0	0	0	0	0	0	0	0	0	0	0	0	0	0	0	0	0	0	0	0	0	0.0032626	0	0.0044737	0	0	0	0	0.0050761	0	0	0	0.0080029	0	0	0	0	0	0	0	0	0	0	0	0	0	0
ACCOACL	0.633481	0.599815	0.391634	0.500773	0.640665	0.534453	0.657373	0.391631	0.66343	0.555342	0.586959	0.756042	0.581846	0.587844	0.518265	0.653395	0.368559	0.583668	0.579801	0.774849	0.416055	0.686611	0.689727	0.582278	0.698655	0.600681	0.630686	0.499996	0.78029	0.462286	0.47488	0.590354	0.545971	0.584323	0.549915	0.789377	0.625312	0.528787	0.606149	0.569409	0.615085	0.488638	0.616872	0.573096	0.677039	0.656759	0.628154	0.616072	0.607453
ACCOACORAT	0.376467	0.147157	0.386284	0.519252	0.398618	0.301401	0.285658	0.211016	0.183794	0.41264	0.16666	0.168739	0.336509	0.29811	0.274783	0.0960337	0.242016	0.623214	0.236033	0.408292	0.103728	0.4359	0.281095	0.275489	0.298987	0.213215	0.411833	0.207594	0.237015	0.252803	0.212546	0.238492	0.185511	0.164702	0.0877324	0.0806151	0.103478	0.241279	0.276213	0.168734	0.173301	0.0514156	0.17678	0.0401477	0.0911344	0.14747	0.187338	0.246853	0.319259
ACCOAL	0.0184075	0.0304083	0.0335484	0.0042879	0.0207947	0.0671411	0.116123	0.197663	0.0836982	0.0480192	0.0305205	0.180823	0.160647	0.194702	0.328699	0.138921	0.121891	0.0558702	0.0957725	0.0989566	0.013477	0.0379554	0.038814	0.0348698	0.0604343	0.1717	0.067155	0.0590842	0.177319	0.274358	0.096446	0.0812217	0.268523	0.0968478	0.118144	0.149114	0.149526	0.226964	0.176429	0.08788	0	0.130126	0.0236762	0.189058	0.050966	0.027768	0.153143	0.0417788	0.115426
ACCOAL2	0.0063155	0	0	0	0	0	0.0116717	0	0	0	0	0.16325	0.0035728	0	0.0104348	0.0194517	0	0.0013495	0.012125	0	0.0021505	0	0	0.0050469	0	0	0	0	0	0.0220894	0.0022778	0.0081297	0	0	0.0020274	0	0	0.006688	0	0	0.017142	0	0.0079974	0	0.0016094	0.033475	0.081982	0.0016276	0.01767
ACCOALYS2	0.65751	0.540417	0.559855	0.562642	0.661738	0.483363	0.564989	0.367311	0.645473	0.530111	0.579166	0.507276	0.502184	0.536029	0.431308	0.479861	0.327501	0.740217	0.50258	0.741526	0.365303	0.626127	0.65019	0.450142	0.447551	0.477923	0.583553	0.479857	0.748499	0.422295	0.49655	0.497522	0.414462	0.468533	0.369905	0.76701	0.239454	0.374806	0.412428	0.375699	0.390378	0.453599	0.384685	0.463543	0.565183	0.438233	0.443384	0.425586	0.429725
ACCOAOAT	0.180841	0.340164	0.256226	0.014191	0.35028	0.005178	0.109993	0.0077492	0.0399201	0.0520889	0.078002	0.030054	0.0381105	0	0	0.302496	0.032558	0.0167345	0.219038	0.189514	0.127527	0.053318	0.0248316	0.0050469	0.050449	0.0556076	0.0113712	0.158707	0	0.0496397	0.0327995	0.103995	0.017406	0.0550844	0.0316911	0.017707	0.0342986	0.0060623	0.258332	0.0570858	0.0991513	0.180272	0.14151	0.0905307	0.285945	0.0027838	0.188492	0.0168861	0.046873
ACCOAT	0	0	0	0	0	0	0	0	0	0	0	0.0046452	0.0015879	0	0	0	0	0	0	0	0	0.0088433	0	0.0037215	0.0026768	0	0	0	0	0	0	0	0	0.0367528	0.0785561	0	0	0.0577675	0.0772902	0.0020858	0.0192119	0.0015234	0.0625706	0	0.0026824	0	0	0.0167066	0.044403
ACChex	0	0	0	0	0	0	0	0	0	0	0	0	0	0	0	0	0	0	0	0	0	0	0	0	0	0.0025947	0	0	0	0	0	0	0	0	0	0	0	0	0	0	0	0	0.010788	0	0	0	0	0	0
ACDOR	0	0	0	0	0	0	0	0	0.0031164	0	0	0	0	0	0.0017391	0.0012253	0.0038492	0	0.0042735	0	0	0.0037439	0	0	0	0.0019237	0	0	0.0021194	0.0011497	0.0046206	0.010069	0	0.0061102	0.0024756	0.0097856	0	0.017561	0	0	0	0.0036816	0	0.0010338	0	0	0	0	0.017518
ACEDIPIT	0.511251	0.515524	0.306061	0.57918	0.287891	0.551713	0.349159	0.247973	0.600804	0.428375	0.495053	0.303002	0.39513	0.477428	0.311305	0.252413	0.0503606	0.664509	0.197376	0.54999	0.0229394	0.408921	0.635243	0.135961	0.498305	0.380038	0.517469	0.322742	0.758036	0.300062	0.369191	0.426594	0.305863	0.266406	0.197234	0.447346	0.234904	0.205648	0.374225	0.407783	0.199338	0.297576	0.341763	0.136502	0.440586	0.165773	0.282969	0.251735	0.297503
ACERAtex	0	0	0.0137349	0	0	0	0.0013848	0	0	0.0035269	0	0.0013432	0	0	0	0.0015316	0	0	0	0	0.010681	0	0	0	0	0	0	0.0026615	0	0.0030795	0	0	0	0	0	0	0.0057164	0	0.0010455	0	0	0	0	0	0.0010059	0	0.0077913	0	0
ACGALGLCURtex	0	0	0.0153151	0	0	0	0.0013848	0	0.0015582	0.0189909	0	0.0013432	0	0	0	0.0030632	0	0	0.12638	0	0.0123297	0	0	0	0	0	0	0.0048794	0	0.0030795	0	0	0	0	0	0	0.0057164	0	0.0010455	0	0	0	0	0	0.0324569	0	0.0094361	0	0
ACGALIDOUR2Stex	0	0	0.0153151	0	0	0	0.0013848	0	0.0015582	0.0189909	0	0.0013432	0	0	0	0.0030632	0	0	0.12638	0	0.0123297	0	0	0	0	0	0	0.0048794	0	0.0030795	0	0	0	0	0	0	0.0057164	0	0.0010455	0	0	0	0	0	0.0324569	0	0.0094361	0	0
ACGALIDOURtex	0	0	0.0153151	0	0	0	0.0013848	0	0.0015582	0.0189909	0	0.0013432	0	0	0	0.0030632	0	0	0.12638	0	0.0123297	0	0	0	0	0	0	0.0048794	0	0.0030795	0	0	0	0	0	0	0.0057164	0	0.0010455	0	0	0	0	0	0.0324569	0	0.0094361	0	0
ACGALK3	0.067391	0.023791	0.0634496	0	0.198704	0.0926424	0.0013848	0	0.514732	0.0431359	0.279728	0.14361	0.036787	0	0.18087	0.10844	0.0139534	0	0.184254	0.0570126	0.0726169	0.039892	0.447442	0.0190656	0.0010295	0.132063	0.0426826	0.0467534	0.687037	0.181892	0.0330595	0.0329658	0.225678	0.23668	0.100773	0.349024	0.0897695	0.0548738	0.0823566	0.155972	0.0098197	0.137489	0.012514	0.0516928	0.0969019	0.107802	0.267299	0.0817381	0.13492
ACGALt2r	0	0	0	0	0.066913	0	0	0	0.156716	0	0.072806	0.0013991	0	0	0	0.025885	0.0030473	0	0	0	0	0	0.28495	0	0	0.0038921	0.0055208	0.012598	0.0356766	0	0	0.02593	0.0052068	0.10146	0.036707	0.21622	0.046472	0	0.0124925	0.0306842	0.044173	0.002666	0.0077098	0.0032394	0.032323	0.0666017	0.075027	0.046816	0.0106211
ACGALt2rpp	0.053143	0.026784	0.251121	0.014191	0.349264	0	0.109993	0	0.0211471	0.0510037	0.052485	0.0263043	0	0	0	0.104916	0	0	0.159706	0.010794	0.108172	0	0.0248316	0	0.026048	0	0.0050264	0.032115	0	0.0439325	0	0	0	0.0348901	0	0	0.0329224	0.015645	0.0378279	0.015369	0	0.037578	0	0.0083397	0.0407053	0	0.0827324	0	0.004199
ACGALtex	0.053143	0.026784	0.251121	0.014191	0.349264	0	0.109993	0	0.0211471	0.0510037	0.052485	0.0263043	0	0	0	0.104916	0	0	0.159706	0.010794	0.108172	0	0.0248316	0	0.026048	0	0.0050264	0.032115	0	0.0439325	0	0	0	0.0348901	0	0	0.0329224	0.015645	0.0378279	0.015369	0	0.037578	0	0.0083397	0.0407053	0	0.0827324	0	0.004199
ACGAM2E	0.278963	0.386485	0.305211	0.0152119	0.552311	0.0999779	0.17033	0.0138293	0.450173	0.138632	0.296842	0.433736	0.0661637	0.0014708	0.196522	0.515087	0.0662383	0.0242918	0.331408	0.241014	0.182652	0.0484771	0.297011	0.0296692	0.0521985	0.175815	0.0519114	0.217703	0.677146	0.280968	0.215019	0.187305	0.243678	0.350851	0.187993	0.383502	0.271847	0.197905	0.212219	0.222582	0.181847	0.283483	0.2069	0.221587	0.163022	0.249565	0.392106	0.211154	0.180976
ACGAMH	0.092269	0.038758	0.256226	0.014191	0.359153	0	0.128787	0	0.0337613	0.101736	0.0538983	0.201084	0	0	0	0.107214	0	0	0.17203	0.0135468	0.130824	0	0.0279656	0	0.038814	0	0.0050264	0.0663592	0	0.0795307	0	0	0	0.0348901	0	0	0.0351454	0	0.0410718	0.015369	0	0.037578	0	0.0302917	0.0641762	0	0.110435	0	0.004199
ACGAMK	0.496388	0.42225	0.290868	0.385204	0.5366	0.282804	0.344019	0.0690271	0.491433	0.346987	0.436113	0.349006	0.271404	0.179657	0.0399997	0.425333	0.119646	0.271793	0.431653	0.270068	0.156129	0.273497	0.581482	0.120615	0.249774	0.165481	0.233438	0.289297	0.57118	0.141038	0.255565	0.377765	0.185065	0.243616	0.200266	0.612769	0.197429	0.255907	0.219163	0.209627	0.109081	0.26152	0.120767	0.211973	0.169863	0.176908	0.335431	0.265079	0.1311
ACGAMPM	0.422989	0.501659	0.106965	0.450748	0.0709794	0.331951	0.335509	0.244397	0.162054	0.408841	0.241644	0.162918	0.310044	0.313608	0.28	0.202941	0.109863	0.42132	0.256841	0.513334	0.201288	0.401175	0.204677	0.228385	0.365599	0.424194	0.466793	0.359559	0.235602	0.221967	0.253546	0.390371	0.148468	0.160424	0.196188	0.158434	0.0829413	0.271787	0.351759	0.285157	0.262076	0.238542	0.307615	0.175512	0.397801	0.317696	0.210077	0.248636	0.286882
ACGAMPT	0	0	0	0	0.015619	0.0126858	0	0.0016691	0.0023002	0.0029843	0	0.0018469	0	0	0.02087	0	0.162787	0.056815	0	0	0.025735	0.163178	0.0057859	0.177916	0	0	0.010959	0.0060326	0	0	0	0	0	0	0	0	0	0.0453302	0	0	0.0984944	0	0	0.011855	0	0.0084209	0	0.0612972	0.078775
ACGAMT	0.687778	0.599815	0.574685	0.596434	0.673198	0.590893	0.658758	0.514901	0.6546	0.569178	0.609877	0.615402	0.585683	0.657649	0.520004	0.65799	0.368559	0.799326	0.581557	0.774849	0.459854	0.787566	0.689727	0.639477	0.698655	0.674721	0.681444	0.520666	0.78029	0.458222	0.689054	0.601343	0.606221	0.608916	0.575269	0.789377	0.625312	0.465661	0.599554	0.578328	0.682231	0.49562	0.645064	0.627889	0.684952	0.742221	0.560947	0.609526	0.636371
ACGAMt2	0.394646	0.389952	0.0303878	0.38306	0.186134	0.287939	0.22908	0.0617548	0.467689	0.277806	0.391994	0.239649	0.245071	0.214615	0.0260867	0.247818	0.0415395	0.274762	0.163751	0.262171	0.0094624	0.271689	0.55641	0.110266	0.246171	0.154162	0.241431	0.251681	0.57118	0.0692264	0.174216	0.335278	0.186404	0.203715	0.071173	0.410534	0.0776481	0.0637516	0.104393	0.192584	0.122223	0.189158	0.113719	0.0921164	0.122787	0.149071	0.209297	0.219147	0.0964443
ACGAMt2pp	0	0	0	0	0	0	0.038378	0.0072723	0	0.011666	0	0.075442	0.023422	0.0014708	0.013913	0.070302	0.0684837	0.0090418	0.050056	0	0	0.0122645	0	0	0.0126634	0.0048763	0	0	0	0.01511	0.0223871	0.039728	0	0.0050104	0.068804	0.0582479	0.0510242	0.182417	0.074743	0	0	0.032499	0	0.079365	0.0089861	0.012179	0	0.0010292	0.001406
ACGAMtex	0.0542213	0.085552	0.281752	0.014191	0.383552	0.024552	0.163604	0.0089414	0.0978705	0.103093	0.107071	0.143888	0.0427418	0.0014708	0.238261	0.20049	0.252121	0.101889	0.267935	0.0237613	0.396485	0.288856	0.0790745	0.359299	0.0397409	0.306672	0.115689	0.160309	0.177319	0.219215	0.106273	0.0880338	0.106367	0.154865	0.208864	0.0703634	0.128938	0.345746	0.22935	0.196454	0.30416	0.155008	0.0231868	0.247398	0.144783	0.390144	0.220091	0.190366	0.304572
ACGAMtr2	0.067391	0.0055144	0	0.00878	0	0.0071197	0	0	0	0.0054259	0	0.0014551	0.0039698	0	0	0	0	0	0.053866	0.0021733	0	0.0010973	0.0118129	0	0	0	0	0.0039922	0	0.0011497	0.0072237	0	0	0	0.0023475	0.0013979	0.053724	0	0	0	0	0	0.0077961	0	0.0094555	0.014684	0	0.0010053	0.025517
ACGAMtr2pp	0.053143	0.026784	0.251121	0.014191	0.349264	0	0.109993	0	0.0211471	0.0510037	0.052485	0.0263043	0	0	0	0.104916	0	0	0.159706	0.010794	0.108172	0	0.0248316	0	0.026048	0	0.0050264	0.032115	0	0.0439325	0	0	0	0.0348901	0	0	0.0329224	0	0.0378279	0.015369	0	0.037578	0	0.0083397	0.0407053	0	0.0827324	0	0.004199
ACGApts	0.525885	0.491733	0.283573	0.581222	0.272734	0.566341	0.473195	0.50596	0.531427	0.40423	0.493181	0.292369	0.42808	0.656178	0.278264	0.33512	0.115316	0.703915	0.229179	0.746307	0.0094624	0.501679	0.602215	0.257747	0.643471	0.368049	0.565755	0.310322	0.602971	0.19261	0.553234	0.503961	0.487358	0.375137	0.363886	0.719013	0.372096	0.192976	0.372831	0.38698	0.375792	0.274597	0.588104	0.252844	0.48907	0.283458	0.289808	0.431725	0.300677
ACGAptspp	0.0010783	0.058768	0.0306311	0	0.034288	0.024552	0.0536105	0.0089414	0.0767234	0.0520889	0.0545856	0.117584	0.0427418	0.0014708	0.238261	0.0955739	0.252121	0.101889	0.108229	0.0129673	0.288313	0.288856	0.0542429	0.359299	0.0136929	0.306672	0.110662	0.128194	0.177319	0.175283	0.106273	0.0880338	0.106367	0.119975	0.208864	0.0703634	0.0960152	0.345746	0.191522	0.181085	0.30416	0.11743	0.0231868	0.239058	0.104077	0.390144	0.137359	0.190366	0.300373
ACGK	0.228899	0.280133	0.366959	0.311898	0.578743	0.403882	0.27122	0.212207	0.624845	0.509221	0.426104	0.709702	0.423317	0.0770446	0.217392	0.450301	0.0909375	0.122401	0.425657	0.463921	0.408958	0.278855	0.613305	0.197645	0.332954	0.460611	0.266398	0.35433	0.713529	0.458427	0.527463	0.261489	0.505358	0.536052	0.456271	0.672882	0.573494	0.271943	0.456367	0.505736	0.39376	0.335026	0.324818	0.461199	0.598646	0.509846	0.587062	0.385041	0.445591
ACGS	0.375082	0.594773	0.368296	0.313939	0.575971	0.411174	0.302081	0.348591	0.632562	0.512748	0.436342	0.712276	0.431389	0.188143	0.245218	0.650179	0.160223	0.163022	0.446793	0.479134	0.216774	0.284018	0.617403	0.169504	0.352722	0.377264	0.270848	0.394601	0.724126	0.453294	0.559026	0.37058	0.501044	0.526672	0.465554	0.687793	0.578205	0.411258	0.532585	0.476753	0.369604	0.372604	0.383678	0.432252	0.541981	0.385552	0.480206	0.380745	0.447054
ACHBPL	0.505783	0.286435	0.391634	0.500773	0.641867	0.529275	0.658758	0.369456	0.646215	0.562667	0.577371	0.756042	0.533679	0.580491	0.516526	0.46041	0.336001	0.568418	0.466868	0.596129	0.463079	0.654981	0.689727	0.569534	0.620203	0.555542	0.647907	0.382541	0.78029	0.472387	0.542691	0.470697	0.540318	0.560677	0.525118	0.77167	0.623142	0.519675	0.456367	0.514161	0.623174	0.350768	0.483101	0.525607	0.652964	0.742151	0.626221	0.616515	0.628752
ACHBS	0.470894	0.4629	0.283695	0.532831	0.120055	0.350764	0.374283	0.183715	0.16888	0.444382	0.209672	0.252687	0.347624	0.418372	0.337392	0.31475	0.31034	0.679354	0.189756	0.257173	0.084946	0.428928	0.203712	0.351958	0.354582	0.320762	0.460696	0.311386	0.24514	0.20345	0.392946	0.425549	0.168254	0.175272	0.154488	0.260949	0.232997	0.333581	0.204605	0.305988	0.37628	0.201473	0.250252	0.18237	0.414499	0.295706	0.241849	0.353603	0.37377
ACISNZDabcpp	0	0	0	0	0	0	0	0	0.0031164	0	0	0	0	0	0.0017391	0	0.0038492	0	0.0177565	0	0	0.0092952	0	0	0	0.0046974	0	0	0.0021194	0.0162597	0.0072888	0.024936	0	0.0080044	0.0498316	0.0121155	0.0013232	0.0172481	0	0	0	0.0186616	0	0.0803988	0.001073	0.012179	0	0	0.017518
ACISNZDp	0	0	0	0	0.0010166	0	0	0.0011922	0	0.0010852	0	0	0.0014556	0	0	0	0	0.0014845	0	0	0	0	0	0	0	0	0	0	0	0	0	0	0	0.0088904	0	0	0	0	0	0	0	0	0	0	0	0	0	0	0
ACISNZDppp	0	0.023791	0.025526	0	0.015157	0.0070334	0	0	0.0744232	0.024145	0.0080217	0.010018	0.015747	0	0.182609	0.0012253	0.0773048	0	0.0543295	0.0094176	0.013477	0.0160084	0.03568	0.004792	0.0037063	0.12495	0.017386	0.028034	0.177319	0.16432	0.0486134	0.0555897	0.070961	0.0273436	0.11473	0.0703634	0.0828882	0.13869	0.134795	0.08788	0	0.0708386	0.0078536	0.0874978	0.0278301	0.027768	0.077163	0.0341316	0.114039
ACISNZDtex	0	0.023791	0.025526	0	0.015157	0.0070334	0	0	0.0744232	0.024145	0.0080217	0.010018	0.015747	0	0.182609	0.0012253	0.0773048	0	0.0543295	0.0094176	0.013477	0.0160084	0.03568	0.004792	0.0037063	0.12495	0.017386	0.028034	0.177319	0.16432	0.0486134	0.0555897	0.070961	0.0273436	0.11473	0.0703634	0.0828882	0.13869	0.134795	0.08788	0	0.0708386	0.0078536	0.0874978	0.0278301	0.027768	0.077163	0.0341316	0.114039
ACITL	0.0019254	0.0392312	0	0.215317	0	0.0997624	0.0035608	0	0.012762	0.0965819	0.0068757	0.0513771	0.0976579	0.017649	0	0	0	0.057625	0	0.0304263	0	0.0628713	0.0706361	0.0067801	0.019253	0.0357444	0.052983	0.0651172	0.0021194	0.0307127	0.0956009	0.0022375	0	0.0086765	0.004631	0.0037278	0.0034934	0	0	0	0.019341	0	0.0203102	0	0.0064378	0.033544	0	0.0511373	0.033953
ACKr	0.695172	0.599815	0.575779	0.596434	0.675971	0.590893	0.62038	0.507629	0.668624	0.557512	0.613735	0.679257	0.562261	0.656178	0.506091	0.587688	0.368559	0.796762	0.593682	0.774849	0.463079	0.796409	0.689727	0.628822	0.698655	0.674721	0.686223	0.520666	0.78029	0.480311	0.681049	0.593213	0.606221	0.608916	0.602095	0.789377	0.571588	0.540951	0.606337	0.590349	0.683723	0.49562	0.636952	0.630439	0.675497	0.696776	0.639812	0.628506	0.629987
ACLDC	0.515257	0.491733	0.283573	0.581222	0.272734	0.47482	0.473195	0.308894	0.530907	0.40423	0.489667	0.285541	0.331348	0.653123	0.280003	0.248124	0.185083	0.702431	0.243092	0.517529	0.0094624	0.342435	0.599563	0.113428	0.395249	0.239475	0.551995	0.2932	0.583896	0.153563	0.320252	0.454389	0.233563	0.215783	0.230697	0.638399	0.0610813	0.226847	0.141416	0.187177	0.0907151	0.288815	0.168407	0.201669	0.166712	0.162363	0.196052	0.203637	0.136762
ACLS	0.441781	0.460537	0.278225	0.505061	0.115619	0.308736	0.283679	0.167621	0.164873	0.407485	0.192177	0.15206	0.284769	0.29811	0.274783	0.201103	0.271527	0.638464	0.171801	0.229572	0.0412192	0.373739	0.177917	0.274725	0.29281	0.266094	0.408949	0.285038	0.234543	0.20345	0.263178	0.370158	0.137162	0.0968165	0.0756755	0.240912	0.0698143	0.194502	0.188118	0.214046	0.214868	0.190174	0.12842	0.156972	0.361924	0.0754397	0.166965	0.278807	0.27364
ACLS_a	0.684544	0.599815	0.575779	0.596434	0.675971	0.589512	0.658758	0.391631	0.668624	0.569178	0.613735	0.756042	0.550616	0.655612	0.520004	0.65799	0.368559	0.8027	0.554723	0.596129	0.463079	0.654981	0.689727	0.575498	0.632558	0.622423	0.686223	0.499818	0.78029	0.475056	0.579331	0.589111	0.562038	0.608916	0.527188	0.789377	0.625312	0.532542	0.541646	0.590349	0.648633	0.49562	0.547282	0.630439	0.684952	0.744935	0.639812	0.62634	0.629987
ACLS_b	0.59374	0.597452	0.389689	0.473004	0.637431	0.497905	0.568154	0.359919	0.660981	0.52577	0.585393	0.655416	0.475455	0.464527	0.453917	0.544343	0.329746	0.550739	0.536768	0.568529	0.419353	0.599792	0.663932	0.495564	0.570785	0.567755	0.602505	0.47347	0.769693	0.475056	0.449562	0.520991	0.527376	0.495847	0.448375	0.76934	0.462129	0.437032	0.525159	0.498408	0.487221	0.476324	0.425449	0.585399	0.600389	0.524669	0.583888	0.551543	0.529857
ACLYSHYc	0.0053913	0.0245785	0.059195	0.045942	0.0082255	0.086472	0.0820967	0.145565	0.0410326	0.0607704	0.0482062	0.0303336	0.0252745	0.055549	0	0.0012253	0	0.0170036	0.016266	0.0970006	0	0.021947	0.003134	0.0144783	0.0653767	0.0037579	0.0532302	0.003105	0	0	0.0417151	0.0012679	0.0014877	0	0	0.0055918	0	0.0081743	0	0	0	0	0.0013233	0	0	0	0	0	0
ACM6PH	0	0.0012604	0	0.0010209	0	0	0	0	0.0015582	0	0	0	0.011248	0.0013576	0.0052173	0	0.0096231	0.0037786	0.002319	0.0113735	0.0021505	0.0571902	0	0.0214111	0	0.0361031	0	0	0	0	0.04087	0.0315991	0.030794	0.016803	0.0440266	0	0.106918	0.0179911	0.0036192	0.0567569	0.0639518	0.0043163	0.0059837	0	0.0090532	0.002923	0.0208924	0.0157133	0.005358
ACMAMUT	0	0	0	0	0	0	0	0	0	0	0	0.0025744	0	0	0	0	0	0	0.002319	0	0	0	0	0	0	0.0064421	0	0	0	0	0.025251	0	0	0	0.0428528	0	0	0	0	0	0	0.0022851	0	0	0	0	0	0	0
ACMANAtr	0	0	0	0	0	0	0	0	0	0	0	0	0	0	0	0	0	0	0	0	0	0	0	0.0050469	0	0	0	0	0	0	0	0.0081297	0	0	0	0	0	0	0	0	0	0	0.0010644	0	0	0	0	0	0
ACMPGLU_GLCAASE	0.157427	0.385383	0.0638146	0.0268505	0.131791	0.12151	0.0547978	0.0673578	0.377605	0.0493757	0.240804	0.322979	0.0946144	0.0375603	0.182609	0.277378	0.0434641	0.0353575	0.231362	0.205814	0.111327	0.11393	0.17985	0.0243168	0.083497	0.19116	0.0612224	0.173788	0.65242	0.245288	0.098659	0.126271	0.392594	0.0761041	0.0685262	0.27353	0.0951159	0.0563988	0.242433	0.219919	0.108036	0.213025	0.161964	0.106382	0.294529	0.0459324	0.240925	0.0960397	0.112557
ACMPGLU_GLCAASEe	0	0	0	0	0	0	0	0	0	0	0	0	0	0	0	0	0	0	0	0	0	0	0	0	0	0	0	0	0	0	0	0	0.017406	0.0020164	0	0	0.0013762	0.0013298	0	0	0.049357	0	0.0067892	0	0.0023471	0	0	0	0
ACMPGLU_GLCAASEepp	0.0945025	0.0493142	0.261452	0.0152119	0.360539	0	0.128589	0	0.0347259	0.0808459	0.0538983	0.205281	0	0	0	0.107826	0	0	0.173819	0.0155752	0.150394	0	0.032064	0	0.038814	0	0.0050264	0.04835	0	0.0858128	0	0.0066131	0	0.0348901	0	0	0.0597051	0.0023858	0.0410718	0.015369	0	0.037578	0	0.0302917	0.0576043	0	0.133059	0	0.004199
ACMPGLUabc	0	0	0	0	0	0.0021575	0	0	0	0	0	0	0	0	0	0	0	0	0.0019545	0	0	0	0	0.0042822	0	0	0	0	0	0	0.027854	0.0027596	0	0	0.015494	0.14259	0	0	0	0.0070809	0.0094018	0	0.0060412	0.032152	0	0	0	0.045764	0.0050731
ACMPGLUt	0.02942	0.0431702	0.0020664	0.0258296	0	0.0188133	0.036004	0.049952	0	0.0018991	0.0083655	0.0017909	0.0565041	0.036429	0.0017391	0	0	0.015789	0.028523	0.186109	0	0.074038	0.0200098	0.0103996	0.0536402	0.0200866	0.0192814	0.0185414	0	0.020653	0.0101523	0.0098948	0.0514731	0.0025968	0	0	0.012121	0.0064143	0.0643954	0.036557	0.0342043	0	0.132793	0	0.0017436	0.0019486	0	0.0053375	0.001026
ACMPGLUt2	0.11707	0.318422	0.013006	0	0.11497	0.0935054	0	0.0673578	0.296133	0.0021704	0.224417	0.13085	0.0403599	0.0011313	0	0.218257	0.0384922	0.0195685	0.087855	0.010287	0.0074552	0.039892	0.12416	0.004843	0.0198707	0.0647783	0.0294166	0.112131	0.47722	0.0414698	0.0480278	0.112373	0.320294	0.0469881	0.0095822	0.12861	0.0236071	0.0098561	0.10694	0.124959	0.0644297	0.178367	0.0756307	0.0620311	0.267369	0.0283948	0.105673	0.0236477	0.0071441
ACMPGLUt2pp	0.010937	0.023791	0.0487422	0.0010209	0.0168206	0.0070334	0.0187938	0	0.0814722	0.0453062	0.0080217	0.190338	0.015747	0	0.18087	0.0591211	0.0049719	0	0.141553	0.0094176	0.103872	0	0.03568	0.004792	0.0164723	0.11815	0.0187868	0.044535	0.1752	0.203818	0.020174	0.0070358	0.070961	0.029116	0.04345	0.0023299	0.0593878	0.0401284	0.0710973	0.08788	0	0.034658	0.0078536	0.0121993	0.0254159	0.015589	0.135252	0.026628	0.099314
ACMPGLUtex	0.0945025	0.0731052	0.286978	0.0152119	0.375696	0.0070334	0.128589	0	0.106033	0.125067	0.06192	0.215299	0.015747	0	0.18087	0.107826	0.0049719	0	0.173819	0.0249928	0.163871	0	0.067744	0.004792	0.0425203	0.11815	0.0224124	0.092885	0.1752	0.233873	0.020174	0.0136489	0.070961	0.0511131	0.04345	0.0023299	0.0915691	0.0401284	0.101124	0.103249	0	0.072236	0.0078536	0.0373907	0.0830202	0.015589	0.210222	0.026628	0.099314
ACMP_GLC_GLCAASE	0.157427	0.385383	0.0638146	0.0268505	0.131791	0.12151	0.0547978	0.0673578	0.377605	0.0493757	0.240804	0.322979	0.0946144	0.0375603	0.182609	0.277378	0.0434641	0.0353575	0.231362	0.205814	0.111327	0.11393	0.17985	0.0243168	0.083497	0.19116	0.0612224	0.173788	0.65242	0.245288	0.098659	0.126271	0.392594	0.0761041	0.0685262	0.27353	0.0951159	0.0563988	0.242433	0.219919	0.108036	0.213025	0.161964	0.106382	0.294529	0.0459324	0.240925	0.0960397	0.112557
ACMP_GLC_GLCAASEe	0	0	0	0	0	0	0	0	0	0	0	0	0	0	0	0	0	0	0	0	0	0	0	0	0	0	0	0	0	0	0	0	0.017406	0.0020164	0	0	0.0013762	0.0013298	0	0	0.049357	0	0.0067892	0	0.0023471	0	0	0	0
ACMP_GLC_GLCAASEepp	0.0945025	0.0493142	0.261452	0.0152119	0.360539	0	0.128589	0	0.0347259	0.0808459	0.0538983	0.205281	0	0	0	0.107826	0	0	0.173819	0.0155752	0.150394	0	0.032064	0	0.038814	0	0.0050264	0.04835	0	0.0858128	0	0.0066131	0	0.0348901	0	0	0.0597051	0.0023858	0.0410718	0.015369	0	0.037578	0	0.0302917	0.0576043	0	0.133059	0	0.004199
ACMP_GLCabc	0	0	0	0	0	0.0021575	0	0	0	0	0	0	0	0	0	0	0	0	0.0019545	0	0	0	0	0.0042822	0	0	0	0	0	0	0.027854	0.0027596	0	0	0.015494	0.14259	0	0	0	0.0070809	0.0094018	0	0.0060412	0.032152	0	0	0	0.045764	0.0050731
ACMP_GLCt	0.02942	0.0431702	0.0020664	0.0258296	0	0.0188133	0.036004	0.049952	0	0.0018991	0.0083655	0.0017909	0.0565041	0.036429	0.0017391	0	0	0.015789	0.028523	0.186109	0	0.074038	0.0200098	0.0103996	0.0536402	0.0200866	0.0192814	0.0185414	0	0.020653	0.0101523	0.0098948	0.0514731	0.0025968	0	0	0.012121	0.0064143	0.0643954	0.036557	0.0342043	0	0.132793	0	0.0017436	0.0019486	0	0.0053375	0.001026
ACMP_GLCt2	0.11707	0.318422	0.013006	0	0.11497	0.0935054	0	0.0673578	0.296133	0.0021704	0.224417	0.13085	0.0403599	0.0011313	0	0.218257	0.0384922	0.0195685	0.087855	0.010287	0.0074552	0.039892	0.12416	0.004843	0.0198707	0.0647783	0.0294166	0.112131	0.47722	0.0414698	0.0480278	0.112373	0.320294	0.0469881	0.0095822	0.12861	0.0236071	0.0098561	0.10694	0.124959	0.0644297	0.178367	0.0756307	0.0620311	0.267369	0.0283948	0.105673	0.0236477	0.0071441
ACMP_GLCt2pp	0.010937	0.023791	0.0487422	0.0010209	0.0168206	0.0070334	0.0187938	0	0.0814722	0.0453062	0.0080217	0.190338	0.015747	0	0.18087	0.0591211	0.0049719	0	0.141553	0.0094176	0.103872	0	0.03568	0.004792	0.0164723	0.11815	0.0187868	0.044535	0.1752	0.203818	0.020174	0.0070358	0.070961	0.029116	0.04345	0.0023299	0.0593878	0.0401284	0.0710973	0.08788	0	0.034658	0.0078536	0.0121993	0.0254159	0.015589	0.135252	0.026628	0.099314
ACMP_GLCtex	0.0945025	0.0731052	0.286978	0.0152119	0.375696	0.0070334	0.128589	0	0.106033	0.125067	0.06192	0.215299	0.015747	0	0.18087	0.107826	0.0049719	0	0.173819	0.0249928	0.163871	0	0.067744	0.004792	0.0425203	0.11815	0.0224124	0.092885	0.1752	0.233873	0.020174	0.0136489	0.070961	0.0511131	0.04345	0.0023299	0.0915691	0.0401284	0.101124	0.103249	0	0.072236	0.0078536	0.0373907	0.0830202	0.015589	0.210222	0.026628	0.099314
ACMPte	0.14649	0.361592	0.0150724	0.0258296	0.11497	0.114476	0.036004	0.0673578	0.296133	0.0040695	0.232783	0.132641	0.0788674	0.0375603	0.0017391	0.218257	0.0384922	0.0353575	0.0898095	0.196396	0.0074552	0.11393	0.14417	0.0195248	0.0670247	0.0730099	0.0424356	0.129253	0.47722	0.0414698	0.078485	0.119235	0.321633	0.0469881	0.0250762	0.2712	0.0357281	0.0162704	0.171336	0.13204	0.108036	0.178367	0.15411	0.0941831	0.269113	0.0303434	0.105673	0.0694117	0.0132432
ACMPtepp	0.010937	0.023791	0.0487422	0.0010209	0.0168206	0.0070334	0.0187938	0	0.0814722	0.0453062	0.0080217	0.190338	0.015747	0	0.18087	0.0591211	0.0049719	0	0.141553	0.0094176	0.103872	0	0.03568	0.004792	0.0164723	0.11815	0.0187868	0.044535	0.1752	0.203818	0.020174	0.0070358	0.070961	0.029116	0.04345	0.0023299	0.0593878	0.0401284	0.0710973	0.08788	0	0.034658	0.0078536	0.0121993	0.0254159	0.015589	0.135252	0.026628	0.099314
ACMPtex	0.0945025	0.0731052	0.286978	0.0152119	0.375696	0.0070334	0.128589	0	0.106033	0.125067	0.06192	0.215299	0.015747	0	0.18087	0.107826	0.0049719	0	0.173819	0.0249928	0.163871	0	0.067744	0.004792	0.0425203	0.11815	0.0224124	0.092885	0.1752	0.233873	0.020174	0.0136489	0.070961	0.0511131	0.04345	0.0023299	0.0915691	0.0401284	0.101124	0.103249	0	0.072236	0.0078536	0.0373907	0.0830202	0.015589	0.210222	0.026628	0.099314
ACNAM9PL	0.557849	0.492205	0.540043	0.517517	0.656655	0.392274	0.509598	0.270625	0.634788	0.478021	0.527216	0.485282	0.359799	0.447218	0.400004	0.359167	0.323972	0.670582	0.374739	0.467261	0.362149	0.544279	0.614269	0.330648	0.383101	0.454526	0.500741	0.433282	0.747439	0.322726	0.28537	0.463263	0.374593	0.335299	0.160314	0.647252	0.158631	0.242569	0.34353	0.363239	0.299434	0.311667	0.315096	0.27869	0.532659	0.372397	0.415739	0.384526	0.356385
ACNAMS	0.587731	0.502604	0.557789	0.539365	0.666452	0.415446	0.589717	0.284096	0.659942	0.514647	0.545246	0.656814	0.480615	0.5108	0.443482	0.497475	0.351719	0.700001	0.411644	0.485733	0.373475	0.578619	0.631145	0.37505	0.434888	0.575315	0.535843	0.469655	0.747439	0.358365	0.292073	0.479796	0.509077	0.409142	0.279056	0.669619	0.350818	0.25223	0.427281	0.431633	0.381303	0.383776	0.346654	0.390071	0.598981	0.376643	0.514747	0.468406	0.369723
ACNAMabc	0.0374299	0.0066173	0.0061991	0.0355283	0.0705174	0.0655446	0.0447083	0.134835	0.158423	0.0084103	0.0890022	0.0054846	0.0416833	0.0681068	0.0173911	0.025885	0.0030473	0.0469632	0.016266	0.276807	0	0.102311	0.303513	0.0238074	0.058376	0.0158816	0.034113	0.031583	0.0356766	0	0.0051413	0.070233	0.01205	0.132072	0.036707	0.21622	0.046472	0.0161531	0.0732955	0.0306842	0.0783773	0.002666	0.0886055	0.0032394	0.0370843	0.0685503	0.075027	0.046816	0.0128631
ACNAMabcpp	0.053143	0.050575	0.263762	0.014191	0.362757	0.0070334	0.108608	0	0.0837725	0.0751487	0.0605067	0.0349791	0.015747	0	0.18087	0.0487052	0.0073777	0.0049933	0.0293179	0.0202116	0.0734765	0.0060676	0.0605116	0.012082	0.0297543	0.11815	0.0210116	0.060149	0.1752	0.178115	0.020174	0.0070358	0.070961	0.0382201	0.04345	0.0023299	0.0601286	0.0533876	0.0900785	0.103249	0.003711	0.072236	0.0078536	0.0103384	0.0595493	0.015589	0.152133	0.0277529	0.099219
ACNAMtex	0.053143	0.050575	0.263762	0.014191	0.362757	0.0070334	0.108608	0	0.0837725	0.0751487	0.0605067	0.0349791	0.015747	0	0.18087	0.0487052	0.0073777	0.0049933	0.0293179	0.0202116	0.0734765	0.0060676	0.0605116	0.012082	0.0297543	0.11815	0.0210116	0.060149	0.1752	0.178115	0.020174	0.0070358	0.070961	0.0382201	0.04345	0.0023299	0.0601286	0.0533876	0.0900785	0.103249	0.003711	0.072236	0.0078536	0.0103384	0.0595493	0.015589	0.152133	0.0277529	0.099219
ACNML	0.542676	0.393103	0.500417	0.300361	0.547785	0.245954	0.402773	0.180972	0.324929	0.16332	0.306619	0.270594	0.241366	0.427649	0.335653	0.339868	0.289169	0.668557	0.297389	0.423794	0.199068	0.570227	0.433455	0.353283	0.318754	0.32121	0.366513	0.236245	0.278697	0.256825	0.166992	0.351241	0.14341	0.218747	0.322719	0.288913	0.278304	0.430148	0.527975	0.2169	0.331629	0.195759	0.303099	0.185989	0.440853	0.125618	0.31298	0.281725	0.326099
ACOAAGPAT140	0.666059	0.597452	0.570309	0.568665	0.671535	0.548865	0.568154	0.375537	0.664617	0.532281	0.596241	0.65799	0.524945	0.536029	0.455656	0.544343	0.329746	0.764913	0.550814	0.747249	0.419353	0.691194	0.663932	0.565302	0.636882	0.590391	0.634476	0.490592	0.769693	0.480311	0.548677	0.536355	0.544335	0.530461	0.505399	0.76934	0.462129	0.469886	0.593442	0.501976	0.51856	0.486353	0.50554	0.605042	0.638145	0.524669	0.594334	0.569638	0.53113
ACOAAGPAT160	0.666059	0.597452	0.570309	0.568665	0.671535	0.548865	0.568154	0.375537	0.664617	0.532281	0.596241	0.65799	0.524945	0.536029	0.455656	0.544343	0.329746	0.764913	0.550814	0.747249	0.419353	0.691194	0.663932	0.565302	0.636882	0.590391	0.634476	0.490592	0.769693	0.480311	0.548677	0.536355	0.544335	0.530461	0.505399	0.76934	0.462129	0.469886	0.593442	0.501976	0.51856	0.486353	0.50554	0.605042	0.638145	0.524669	0.594334	0.569638	0.53113
ACOAAGPAT180	0.666059	0.597452	0.570309	0.568665	0.671535	0.548865	0.568154	0.375537	0.664617	0.532281	0.596241	0.65799	0.524945	0.536029	0.455656	0.544343	0.329746	0.764913	0.550814	0.747249	0.419353	0.691194	0.663932	0.565302	0.636882	0.590391	0.634476	0.490592	0.769693	0.480311	0.548677	0.536355	0.544335	0.530461	0.505399	0.76934	0.462129	0.469886	0.593442	0.501976	0.51856	0.486353	0.50554	0.605042	0.638145	0.524669	0.594334	0.569638	0.53113
ACOAAGPATAI15	0.666059	0.597452	0.570309	0.568665	0.671535	0.548865	0.568154	0.375537	0.664617	0.532281	0.596241	0.65799	0.524945	0.536029	0.455656	0.544343	0.329746	0.764913	0.550814	0.747249	0.419353	0.691194	0.663932	0.565302	0.636882	0.590391	0.634476	0.490592	0.769693	0.480311	0.548677	0.536355	0.544335	0.530461	0.505399	0.76934	0.462129	0.469886	0.593442	0.501976	0.51856	0.486353	0.50554	0.605042	0.638145	0.524669	0.594334	0.569638	0.53113
ACOAAGPATAI17	0.666059	0.597452	0.570309	0.568665	0.671535	0.548865	0.568154	0.375537	0.664617	0.532281	0.596241	0.65799	0.524945	0.536029	0.455656	0.544343	0.329746	0.764913	0.550814	0.747249	0.419353	0.691194	0.663932	0.565302	0.636882	0.590391	0.634476	0.490592	0.769693	0.480311	0.548677	0.536355	0.544335	0.530461	0.505399	0.76934	0.462129	0.469886	0.593442	0.501976	0.51856	0.486353	0.50554	0.605042	0.638145	0.524669	0.594334	0.569638	0.53113
ACOAAGPATI14	0.666059	0.597452	0.570309	0.568665	0.671535	0.548865	0.568154	0.375537	0.664617	0.532281	0.596241	0.65799	0.524945	0.536029	0.455656	0.544343	0.329746	0.764913	0.550814	0.747249	0.419353	0.691194	0.663932	0.565302	0.636882	0.590391	0.634476	0.490592	0.769693	0.480311	0.548677	0.536355	0.544335	0.530461	0.505399	0.76934	0.462129	0.469886	0.593442	0.501976	0.51856	0.486353	0.50554	0.605042	0.638145	0.524669	0.594334	0.569638	0.53113
ACOAAGPATI15	0.666059	0.597452	0.570309	0.568665	0.671535	0.548865	0.568154	0.375537	0.664617	0.532281	0.596241	0.65799	0.524945	0.536029	0.455656	0.544343	0.329746	0.764913	0.550814	0.747249	0.419353	0.691194	0.663932	0.565302	0.636882	0.590391	0.634476	0.490592	0.769693	0.480311	0.548677	0.536355	0.544335	0.530461	0.505399	0.76934	0.462129	0.469886	0.593442	0.501976	0.51856	0.486353	0.50554	0.605042	0.638145	0.524669	0.594334	0.569638	0.53113
ACOAAGPATI16	0.666059	0.597452	0.570309	0.568665	0.671535	0.548865	0.568154	0.375537	0.664617	0.532281	0.596241	0.65799	0.524945	0.536029	0.455656	0.544343	0.329746	0.764913	0.550814	0.747249	0.419353	0.691194	0.663932	0.565302	0.636882	0.590391	0.634476	0.490592	0.769693	0.480311	0.548677	0.536355	0.544335	0.530461	0.505399	0.76934	0.462129	0.469886	0.593442	0.501976	0.51856	0.486353	0.50554	0.605042	0.638145	0.524669	0.594334	0.569638	0.53113
ACOAAGPATI17	0.666059	0.597452	0.570309	0.568665	0.671535	0.548865	0.568154	0.375537	0.664617	0.532281	0.596241	0.65799	0.524945	0.536029	0.455656	0.544343	0.329746	0.764913	0.550814	0.747249	0.419353	0.691194	0.663932	0.565302	0.636882	0.590391	0.634476	0.490592	0.769693	0.480311	0.548677	0.536355	0.544335	0.530461	0.505399	0.76934	0.462129	0.469886	0.593442	0.501976	0.51856	0.486353	0.50554	0.605042	0.638145	0.524669	0.594334	0.569638	0.53113
ACOAANAT	0.012015	0.050575	0.174179	0	0.134657	0.0070334	0.10663	0	0.0809529	0.0580569	0.0605067	0.0197001	0.015747	0	0.182609	0.0415066	0.0088211	0	0.0099384	0.0202116	0.0505378	0.0037439	0.058583	0.004792	0.0270775	0.120074	0.019446	0.0568665	0.176259	0.160993	0.0247946	0.0171048	0.070961	0.0424972	0.0459256	0.0121155	0.0586466	0.0433746	0.0657355	0.08788	0	0.0759176	0.0078536	0.0101316	0.0280983	0.015589	0.130692	0.026628	0.112633
ACOAAT	0.012015	0.050575	0.174179	0	0.134657	0.0070334	0.10663	0	0.0809529	0.0580569	0.0605067	0.0197001	0.015747	0	0.182609	0.0415066	0.0088211	0	0.0099384	0.0202116	0.0505378	0.0037439	0.058583	0.004792	0.0270775	0.120074	0.019446	0.0568665	0.176259	0.160993	0.0247946	0.0171048	0.070961	0.0424972	0.0459256	0.0121155	0.0586466	0.0433746	0.0657355	0.08788	0	0.0759176	0.0078536	0.0101316	0.0280983	0.015589	0.130692	0.026628	0.112633
ACOAD1	0.218422	0.167009	0.283087	0.494648	0.105083	0.327464	0.337291	0.300787	0.154485	0.428375	0.166125	0.381182	0.415245	0.431493	0.413916	0.215349	0.123495	0.639812	0.104088	0.256593	0.032832	0.183321	0.186836	0.0939032	0.323181	0.229231	0.429137	0.197658	0.180851	0.245699	0.245671	0.101931	0.140732	0.119578	0.210572	0.235321	0.213254	0.282502	0.191281	0.0931769	0.109429	0.196649	0.0916271	0.241233	0.319945	0.119493	0.199978	0.14878	0.175865
ACOAD1f	0.0025416	0.0011029	0	0.0213374	0.0044362	0.0131606	0.0269044	0.0088221	0.0040068	0.0198047	0.0015661	0.0025744	0.0093952	0.0324696	0.0260868	0.0058202	0.0277462	0.0080972	0.002319	0.0010142	0.0021505	0.018784	0.0130183	0	0.0103983	0.0274684	0.0132664	0.014638	0	0	0.0660561	0.0328909	0.015025	0.0171701	0.0831655	0.020037	0.0562647	0.0098951	0.0015817	0	0.0289912	0.0022851	0.0958835	0.0102694	0.018978	0.116431	0.0426792	0.0079704	0.022344
ACOAD1fi	0	0.023791	0.025526	0	0.015157	0.0070334	0.0536105	0.0072723	0.0730134	0.035811	0.0080217	0.111988	0.0427418	0.0014708	0.213913	0.0955739	0.0099438	0.0103913	0.0060955	0.0094176	0.013477	0.0037439	0.03568	0.004792	0.0037063	0.120074	0.017386	0.028034	0.176259	0.14921	0.0247946	0.0285158	0.070961	0.0248995	0.0459256	0.0121155	0.058699	0.115731	0.060052	0.08788	0	0.0383396	0.0078536	0.0081328	0.0239406	0.015589	0.077163	0.026628	0.114039
ACOAD1i	0.078019	0	0	0	0	0.0087594	0	0	0	0	0	0.003302	0.0481679	0	0	0	0	0	0.0587027	0.17872	0	0.132198	0	0.0383352	0.012046	0.0977496	0	0.017122	0	0.0065284	0.102174	0.0130522	0.017406	0.0351641	0.0855777	0.0023299	0.106018	0.0638688	0.224739	0.0254144	0.0685587	0.0015234	0.149824	0.0497962	0.0014753	0	0	0.0527887	0.136041
ACOAD2	0.0685456	0.0253665	0.212831	0.108933	0.0528654	0.111974	0.0168151	0.132212	0.0766492	0.0349969	0.0267004	0.0258563	0.0227603	0.100012	0.208696	0.0173074	0.0587006	0.246158	0.0211027	0.102434	0.013477	0.0371161	0.0426713	0.0195762	0.0138988	0.121908	0.0660014	0.029897	0.1752	0.153316	0.124625	0.0083037	0.0861351	0.016223	0.071941	0.0023299	0.031864	0.070362	0.060052	0.08788	0	0.034658	0.0091769	0.007099	0.0218617	0.015589	0.0798178	0.0276572	0.097357
ACOAD20	0.22905	0.167009	0.283087	0.494648	0.105083	0.336223	0.325619	0.300787	0.154485	0.428375	0.166125	0.364448	0.45984	0.431493	0.413917	0.197123	0.123495	0.642781	0.111508	0.435313	0.032832	0.315519	0.186836	0.132238	0.335227	0.326981	0.43919	0.21478	0.180851	0.252228	0.347845	0.116425	0.158138	0.154742	0.308036	0.237651	0.320277	0.353059	0.41602	0.118591	0.19513	0.198172	0.24404	0.293062	0.32142	0.155403	0.201016	0.201569	0.289315
ACOAD2f	0	0	0	0	0.0044362	0	0.0454997	0.0108488	0.0071232	0.016278	0	0.0890414	0.0304353	0.0028284	0.0243477	0.0845462	0.0038492	0.0139001	0.0065925	0	0.0021505	0.0037439	0	0	0.0026768	0.0083658	0	0.003726	0.0021194	0.0011497	0.0551877	0.0416174	0.015025	0.0138396	0.0837844	0.0097856	0.0562647	0.0669977	0	0	0.0289912	0.0059667	0.0876847	0.0113032	0.0142838	0.111908	0.0426792	0.0050862	0.037335
ACOAD2fi	0	0	0	0	0	0	0.00455	0	0	0	0	0.0090105	0.0014556	0	0.0034783	0.0110277	0	0	0	0	0	0	0	0	0	0	0	0	0	0	0	0	0	0	0	0	0	0	0	0	0	0	0	0	0	0	0	0	0
ACOAD3f	0	0	0	0	0.0044362	0	0.0500497	0.0108488	0.0071232	0.016278	0	0.0980519	0.0318909	0.0028284	0.027826	0.0955739	0.0038492	0.0139001	0.0065925	0	0.0021505	0.0037439	0	0	0.0026768	0.0083658	0	0.003726	0.0021194	0.0011497	0.0551877	0.0416174	0.015025	0.0138396	0.0837844	0.0097856	0.0562647	0.0669977	0	0	0.0289912	0.0059667	0.0876847	0.0113032	0.0142838	0.111908	0.0426792	0.0050862	0.037335
ACOAD3rev	0.0685456	0.0253665	0.212831	0.108933	0.0528654	0.111974	0.0168151	0.132212	0.0766492	0.0349969	0.0267004	0.0258563	0.0227603	0.100012	0.208696	0.0173074	0.0587006	0.246158	0.0211027	0.102434	0.013477	0.0371161	0.0426713	0.0195762	0.0138988	0.121908	0.0660014	0.029897	0.1752	0.153316	0.124625	0.0083037	0.0861351	0.016223	0.071941	0.0023299	0.031864	0.070362	0.060052	0.08788	0	0.034658	0.0091769	0.007099	0.0218617	0.015589	0.0798178	0.0276572	0.097357
ACOAD4f	0	0	0	0	0.0044362	0	0.0500497	0.0108488	0.0071232	0.016278	0	0.0980519	0.0318909	0.0028284	0.027826	0.0955739	0.0038492	0.0139001	0.0065925	0	0.0021505	0.0037439	0	0	0.0026768	0.0083658	0	0.003726	0.0021194	0.0011497	0.0551877	0.0416174	0.015025	0.0138396	0.0837844	0.0097856	0.0562647	0.0669977	0	0	0.0289912	0.0059667	0.0876847	0.0113032	0.0142838	0.111908	0.0426792	0.0050862	0.037335
ACOAD4rev	0.0685456	0.0253665	0.212831	0.108933	0.0528654	0.111974	0.0168151	0.132212	0.0766492	0.0349969	0.0267004	0.0258563	0.0227603	0.100012	0.208696	0.0173074	0.0587006	0.246158	0.0211027	0.102434	0.013477	0.0371161	0.0426713	0.0195762	0.0138988	0.121908	0.0660014	0.029897	0.1752	0.153316	0.124625	0.0083037	0.0861351	0.016223	0.071941	0.0023299	0.031864	0.070362	0.060052	0.08788	0	0.034658	0.0091769	0.007099	0.0218617	0.015589	0.0798178	0.0276572	0.097357
ACOAD5f	0	0	0	0	0.0044362	0	0.0500497	0.0108488	0.0071232	0.016278	0	0.0980519	0.0318909	0.0028284	0.027826	0.0955739	0.0038492	0.0139001	0.0065925	0	0.0021505	0.0037439	0	0	0.0026768	0.0083658	0	0.003726	0.0021194	0.0011497	0.0299367	0.0416174	0.015025	0.0138396	0.0409316	0.0097856	0.0562647	0.0669977	0	0	0.0289912	0.0059667	0.0876847	0.0113032	0.0142838	0.111908	0.0426792	0.0050862	0.037335
ACOAD5rev	0.0685456	0.0253665	0.212831	0.108933	0.0528654	0.111974	0.0168151	0.132212	0.0766492	0.0349969	0.0267004	0.0258563	0.0227603	0.100012	0.208696	0.0173074	0.0587006	0.246158	0.0211027	0.102434	0.013477	0.0371161	0.0426713	0.0195762	0.0138988	0.121908	0.0660014	0.029897	0.1752	0.153316	0.124625	0.0083037	0.0861351	0.016223	0.071941	0.0023299	0.031864	0.070362	0.060052	0.08788	0	0.034658	0.0091769	0.007099	0.0218617	0.015589	0.0798178	0.0276572	0.097357
ACOAD6f	0	0	0	0	0.0044362	0	0.0500497	0.0108488	0.0071232	0.016278	0	0.0980519	0.0318909	0.0028284	0.027826	0.0955739	0.0038492	0.0139001	0.0065925	0	0.0021505	0.0037439	0	0	0.0026768	0.0083658	0	0	0.0021194	0.0011497	0.0400889	0.0416174	0.015025	0.0138396	0.065047	0.0097856	0.0562647	0.0178347	0	0	0.0289912	0.0059667	0.0550908	0.0113032	0.0126744	0.111908	0.0426792	0.0050862	0.019665
ACOAD6rev	0.0685456	0.0253665	0.212831	0.108933	0.0528654	0.111974	0.0168151	0.132212	0.0766492	0.0349969	0.0267004	0.0258563	0.0227603	0.100012	0.208696	0.0173074	0.0587006	0.246158	0.0211027	0.102434	0.013477	0.0371161	0.0426713	0.0195762	0.0138988	0.121908	0.0660014	0.029897	0.1752	0.153316	0.124625	0.0083037	0.0861351	0.016223	0.071941	0.0023299	0.031864	0.070362	0.060052	0.08788	0	0.034658	0.0091769	0.007099	0.0218617	0.015589	0.0798178	0.0276572	0.097357
ACOAD7f	0	0	0	0	0.0044362	0	0.0500497	0.0108488	0.0071232	0.016278	0	0.0980519	0.0318909	0.0028284	0.027826	0.0955739	0.0038492	0.0139001	0.0065925	0	0.0021505	0.0037439	0	0	0.0026768	0.0083658	0	0.003726	0.0021194	0.0011497	0.0551877	0.0416174	0.015025	0.0138396	0.0837844	0.0097856	0.0562647	0.0669977	0	0	0.0289912	0.0059667	0.0876847	0.0113032	0.0142838	0.111908	0.0426792	0.0050862	0.037335
ACOAD7fi	0	0	0	0	0	0	0	0	0	0	0	0	0	0	0	0	0	0	0	0	0	0	0	0	0.0026768	0	0	0	0	0	0	0	0	0	0	0	0	0.0023076	0	0	0	0	0	0	0	0	0	0	0
ACOAD7i	0.0685456	0.0253665	0.212831	0.108933	0.0528654	0.111974	0.0168151	0.132212	0.0766492	0.0349969	0.0267004	0.0258563	0.0227603	0.100012	0.208696	0.0173074	0.0587006	0.246158	0.0211027	0.102434	0.013477	0.0371161	0.0426713	0.0195762	0.0138988	0.121908	0.0660014	0.029897	0.1752	0.153316	0.124625	0.0083037	0.0861351	0.016223	0.071941	0.0023299	0.031864	0.070362	0.060052	0.08788	0	0.034658	0.0091769	0.007099	0.0218617	0.015589	0.0798178	0.0276572	0.097357
ACOAD8	0	0.023791	0.025526	0	0.015157	0.0084142	0.0536105	0.0072723	0.0730134	0.035811	0.0080217	0.111988	0.0427418	0.0035072	0.213913	0.0955739	0.0099438	0.0120107	0.0060955	0.0094176	0.013477	0.0037439	0.03568	0.004792	0.0037063	0.120074	0.017386	0.028034	0.176259	0.14921	0.0305215	0.0285158	0.070961	0.0223332	0.0755466	0.0121155	0.112423	0.0665676	0.060052	0.08788	0	0.0383396	0.0166853	0.0091666	0.0333961	0.030273	0.0800487	0.026628	0.114039
ACOADH2	0.167359	0.167009	0.102467	0.398987	0.0709794	0.286644	0.325619	0.300787	0.150849	0.421864	0.155277	0.364448	0.45984	0.362028	0.410438	0.197123	0.123495	0.431711	0.111508	0.435313	0.032832	0.315519	0.186836	0.132238	0.335227	0.326981	0.406147	0.21478	0.180851	0.252228	0.347845	0.116425	0.158138	0.154742	0.297792	0.237651	0.320277	0.349305	0.41602	0.118591	0.19513	0.198172	0.24404	0.293062	0.32142	0.155403	0.198362	0.201569	0.289315
ACOAH	0.0670823	0.0280448	0.237384	0.139357	0.0805918	0.104983	0.090603	0.104197	0.0580248	0.0990229	0.0722326	0.0331319	0.0621939	0.117547	0.0034782	0.0024506	0	0.255874	0	0.0074616	0	0	0	0.0138662	0.0780405	0.0031763	0.0860252	0.0027502	0	0.0026689	0.039177	0.038933	0.0014877	0.045704	0	0.0232988	0.0021701	0.0075485	0.0427868	0	0.0099092	0.0709664	0.035787	0.0589981	0.031988	0	0.084983	0	0
ACOANAT	0.012015	0.050575	0.174179	0	0.134657	0.0070334	0.10663	0	0.0809529	0.0580569	0.0605067	0.0197001	0.015747	0	0.182609	0.0415066	0.0088211	0	0.0099384	0.0202116	0.0505378	0.0037439	0.058583	0.004792	0.0270775	0.120074	0.019446	0.0568665	0.176259	0.160993	0.0247946	0.0171048	0.070961	0.0424972	0.0459256	0.0121155	0.0586466	0.0433746	0.0657355	0.08788	0	0.0759176	0.0078536	0.0101316	0.0280983	0.015589	0.130692	0.026628	0.112633
ACOAOAT	0.180841	0.340164	0.256226	0.014191	0.35028	0.005178	0.109993	0.0077492	0.0399201	0.0520889	0.078002	0.030054	0.0381105	0	0	0.302496	0.032558	0.0167345	0.219038	0.189514	0.127527	0.053318	0.0248316	0.0050469	0.050449	0.0556076	0.0113712	0.158707	0	0.0496397	0.0327995	0.103995	0.017406	0.0550844	0.0316911	0.017707	0.0342986	0.0060623	0.258332	0.0570858	0.0991513	0.180272	0.14151	0.0905307	0.285945	0.0027838	0.188492	0.0168861	0.046873
ACOAR	0	0.023791	0.025526	0	0.0195932	0.0070334	0	0.0035765	0.0723456	0.028757	0.0080217	0.010018	0.0206431	0	0.18087	0.0012253	0.0049719	0.0035088	0.004141	0.0094176	0.013477	0	0.03568	0.004792	0.0037063	0.124592	0.017386	0.028034	0.17414	0.14806	0.0499154	0.0384359	0.070961	0.016223	0.0863028	0.0023299	0.058699	0.046699	0.060052	0.08788	0.016923	0.0369431	0.0078536	0.007099	0.0239406	0.015589	0.087609	0.026628	0.096521
ACOASL	0.612069	0.499295	0.547457	0.519252	0.656655	0.397711	0.412466	0.217573	0.634788	0.489145	0.526147	0.485394	0.359005	0.29811	0.274783	0.357482	0.280508	0.638464	0.428605	0.469434	0.364013	0.54131	0.617644	0.319535	0.350156	0.40706	0.462096	0.424322	0.747439	0.325025	0.279773	0.428532	0.358526	0.340799	0.128495	0.587606	0.154979	0.251018	0.385164	0.363239	0.306726	0.364098	0.289003	0.301228	0.524612	0.355207	0.417153	0.359658	0.373181
ACOATA	0.633481	0.599815	0.395159	0.500773	0.641867	0.539933	0.658758	0.514901	0.664988	0.562667	0.602888	0.756042	0.581846	0.587844	0.518265	0.656305	0.368559	0.59163	0.588845	0.774849	0.463079	0.752386	0.689727	0.561938	0.641927	0.660316	0.654252	0.520666	0.78029	0.401066	0.484837	0.591299	0.581377	0.608916	0.569826	0.789377	0.533267	0.525267	0.607356	0.590349	0.668511	0.49397	0.609851	0.583331	0.668791	0.698168	0.629511	0.596601	0.644978
ACOATOAT	0.012092	0	0.0030388	0.0020419	0	0	0.097132	0.055675	0	0	0.0010696	0.0013432	0.0023819	0.15024	0.12696	0	0.043464	0.036437	0	0	0	0	0	0.0078507	0.033975	0.042992	0.038645	0.015614	0	0	0	0.023121	0.016067	0	0.0034146	0.078751	0	0	0	0	0	0	0.012802	0	0.0065719	0	0	0.0076472	0.001387
ACOCT	0.666059	0.554439	0.566176	0.568665	0.665435	0.540105	0.566176	0.367311	0.649554	0.531196	0.58268	0.642152	0.506419	0.536029	0.431308	0.539288	0.328624	0.740217	0.519906	0.74493	0.415912	0.641232	0.662726	0.455698	0.582831	0.470855	0.583553	0.479857	0.769693	0.453376	0.491474	0.497995	0.422644	0.518088	0.427333	0.76468	0.329964	0.409498	0.490951	0.466571	0.45991	0.463375	0.43523	0.466404	0.615612	0.467671	0.495731	0.46697	0.445914
ACODAr	0.387481	0.54987	0.372064	0.309039	0.61756	0.403321	0.416621	0.302098	0.657123	0.530111	0.483097	0.717929	0.43139	0.284644	0.342612	0.596878	0.167601	0.243184	0.478893	0.643003	0.392973	0.365997	0.604385	0.222521	0.392978	0.568426	0.334459	0.465485	0.692335	0.450707	0.385201	0.444916	0.399733	0.530491	0.429766	0.76934	0.57757	0.388143	0.586712	0.535651	0.436769	0.474292	0.467738	0.494283	0.566592	0.55014	0.582791	0.347619	0.38403
ACONMT	0.0063155	0.023791	0.038532	0	0.19704	0.173246	0.0536105	0.0072723	0.509167	0.035811	0.279728	0.384877	0.0653697	0.0014708	0.213913	0.14474	0.087409	0.0103913	0.0687735	0.0683861	0.0209322	0.0559004	0.447442	0.0085135	0.186655	0.137655	0.0412818	0.041874	0.689156	0.202545	0.0564228	0.0827628	0.225678	0.240163	0.23409	0.417057	0.237814	0.244722	0.14458	0.277116	0.0686377	0.173162	0.153909	0.126371	0.0749064	0.119981	0.253766	0.0613573	0.211452
ACONT	0	0	0	0	0	0	0	0	0.0075684	0.010038	0	0.0019588	0.11195	0	0.0017391	0.111045	0.0024058	0.0049933	0.0178887	0	0	0.0200103	0	0.00729	0	0	0	0.012065	0	0.011784	0.0976181	0	0.012496	0.088629	0.020189	0	0.084528	0.0159574	0.0010455	0.0054067	0.0505105	0.0636034	0.0170881	0.10156	0.268308	0	0.0773647	0.024461	0.0088541
ACONTa	0.356597	0.564838	0.366959	0.312918	0.618485	0.361509	0.283485	0.273844	0.662688	0.54666	0.472325	0.710149	0.46606	0.0983142	0.217392	0.647881	0.122533	0.153576	0.47578	0.639091	0.434047	0.420024	0.600528	0.203711	0.242666	0.516218	0.275462	0.486156	0.713529	0.466597	0.575101	0.365658	0.500598	0.494228	0.406611	0.672882	0.542477	0.310233	0.566767	0.473871	0.3313	0.407642	0.358161	0.489148	0.55613	0.535804	0.512872	0.324282	0.442836
ACONTb	0.356597	0.564838	0.366959	0.312918	0.618485	0.361509	0.283485	0.273844	0.662688	0.54666	0.472325	0.710149	0.46606	0.0983142	0.217392	0.647881	0.122533	0.153576	0.47578	0.639091	0.434047	0.420024	0.600528	0.203711	0.242666	0.516218	0.275462	0.486156	0.713529	0.466597	0.575101	0.365658	0.500598	0.494228	0.406611	0.672882	0.542477	0.310233	0.566767	0.473871	0.3313	0.407642	0.358161	0.489148	0.55613	0.535804	0.512872	0.324282	0.442836
ACON_Ct2pp	0	0	0	0	0	0	0.0035608	0	0	0	0	0.0045332	0	0	0.0017391	0.0045949	0	0	0.001822	0	0	0	0	0	0.0099866	0	0	0	0	0	0	0.011411	0	0	0	0	0.026835	0.011264	0.074743	0	0	0	0	0	0.0050966	0	0	0	0.001406
ACON_Ctex	0	0	0	0	0	0	0.0035608	0	0	0	0	0.0045332	0	0	0.0017391	0.0045949	0	0	0.001822	0	0	0	0	0	0.0099866	0	0	0	0	0	0	0.011411	0	0	0	0	0.026835	0.011264	0.074743	0	0	0	0	0	0.0050966	0	0	0	0.001406
ACOTA	0.228899	0.280133	0.366959	0.311898	0.578743	0.405349	0.27122	0.212207	0.624845	0.516004	0.446884	0.709702	0.386927	0.0746688	0.217392	0.450301	0.0925413	0.122401	0.426817	0.463921	0.433187	0.287892	0.613305	0.260654	0.332954	0.463742	0.302407	0.357435	0.713529	0.463395	0.521736	0.264224	0.482449	0.566756	0.456271	0.672882	0.51977	0.275463	0.458619	0.514161	0.446002	0.34277	0.330255	0.465335	0.590532	0.578187	0.591737	0.395094	0.461342
ACP1_FMN_	0	0.023791	0.025526	0	0.015157	0.0070334	0	0	0.0730134	0.024145	0.0080217	0.010018	0.0205108	0.0023758	0.182609	0.0012253	0.0761821	0.0010796	0.0060955	0.0094176	0.013477	0.009747	0.03568	0.0117761	0.0037063	0.127142	0.017386	0.0344215	0.176259	0.14921	0.0397627	0.0343085	0.0922341	0.0569472	0.0459256	0.0121155	0.058699	0.0865149	0.130077	0.0899658	0.00781	0.047861	0.0709996	0.0277758	0.0585439	0.015589	0.077163	0.0276572	0.156713
ACPMEARDXDS	0.010628	0	0	0	0	0	0	0	0.0020776	0	0	0	0.035067	0	0	0.0026038	0	0	0	0.216028	0	0.053318	0.0026519	0.0013254	0.012046	0.0082316	0.004532	0.017122	0	0	0.0012365	0.0041021	0	0.040205	0	0.0018639	0	0	0.060803	0	0.031339	0	0.072438	0.020057	0	0	0	0.0053375	0
ACPS1	0.695172	0.599815	0.575779	0.596434	0.675971	0.590893	0.658758	0.514901	0.668624	0.569178	0.613735	0.756042	0.585683	0.657649	0.520004	0.65799	0.368559	0.805804	0.593682	0.774849	0.463079	0.796409	0.689727	0.648755	0.698655	0.674721	0.686223	0.520666	0.78029	0.480311	0.689054	0.601343	0.606221	0.608916	0.604122	0.789377	0.625312	0.540951	0.607356	0.590349	0.683723	0.49562	0.650156	0.630439	0.684952	0.744935	0.639812	0.628506	0.647657
ACPpds	0	0.023791	0.0351285	0	0.0168206	0.0070334	0.038378	0.0072723	0.0815464	0.035811	0.0080217	0.0880344	0.039169	0.0014708	0.198261	0.127738	0.0773048	0.0090418	0.060657	0.0094176	0.0561295	0.029112	0.03568	0.004792	0.0136929	0.223505	0.0187868	0.028034	0.177319	0.176268	0.106273	0.0634459	0.070961	0.0402366	0.157582	0.0703634	0.0828882	0.27425	0.184927	0.08788	0	0.0731237	0.025776	0.0925981	0.0278301	0.027768	0.0785193	0.0341316	0.118238
ACRYLCOAT	0.067391	0.023791	0.025526	0	0.015157	0.0091909	0	0	0.069897	0.024145	0.0080217	0.010018	0.015747	0	0.18087	0	0.0049719	0	0.0558205	0.0094176	0.013477	0	0.03568	0.0123368	0.0010295	0.125218	0.017386	0.028034	0.17414	0.14806	0.0531041	0.0097954	0.070961	0.016223	0.0612915	0.14492	0.031864	0.035435	0.060052	0.0949609	0.002338	0.034658	0.0205115	0.039251	0.018844	0.015589	0.077163	0.072392	0.122779
ACS	0.588809	0.562475	0.554993	0.550391	0.450373	0.445176	0.620776	0.356343	0.2134	0.520345	0.298522	0.603589	0.479556	0.543156	0.488699	0.523666	0.347388	0.732659	0.505297	0.687845	0.450606	0.620254	0.23433	0.452487	0.559563	0.615086	0.586849	0.482696	0.235602	0.437528	0.596381	0.430546	0.371469	0.28376	0.33657	0.298229	0.386757	0.436798	0.533337	0.40899	0.480227	0.388599	0.440294	0.508481	0.576181	0.502329	0.486555	0.446829	0.487068
ACS2	0	0.023791	0.025526	0	0.015157	0.0070334	0.0152325	0	0.069897	0.024145	0.0080217	0.0365455	0.0193198	0	0.194783	0.0252719	0.0049719	0.0013495	0.001822	0.0094176	0.013477	0	0.03568	0.004792	0.0037063	0.11815	0.017386	0.028034	0.17414	0.14806	0.020174	0.0184468	0.070961	0.016223	0.04345	0.0023299	0.058699	0.0705566	0.134795	0.08788	0	0.034658	0.0078536	0.007099	0.0239406	0.015589	0.077163	0.026628	0.096521
ACSOMT	0	0	0	0	0	0	0	0	0	0	0	0	0	0	0	0	0	0	0	0	0	0	0	0	0.0026768	0	0	0	0	0	0	0	0	0	0	0	0	0.011929	0	0	0	0	0	0	0	0	0	0	0
ACSRTNMT	0	0	0	0	0	0	0	0	0	0	0	0	0	0	0	0	0	0	0	0	0	0	0	0	0.0026768	0	0	0	0	0	0	0	0	0	0	0	0	0.011929	0	0	0	0	0	0	0	0	0	0	0
ACTD	0.306382	0.19143	0.198979	0.432269	0.294551	0.292383	0.290801	0.234025	0.146397	0.399617	0.160472	0.17288	0.271801	0.256589	0.267826	0.0096492	0.0773048	0.36599	0.169979	0.321429	0.067312	0.239802	0.185631	0.163693	0.33605	0.216794	0.401533	0.164656	0.234543	0.241799	0.243263	0.134351	0.108152	0.0834657	0.19813	0.138863	0.046896	0.238503	0.0886844	0.103249	0.042204	0.0815026	0.0508041	0.108381	0.115813	0.0736998	0.128961	0.163607	0.193117
ACTLDCCL	0.051756	0	0.0976055	0.014191	0.229764	0	0.0019782	0	0.0147658	0.0016278	0	0.015279	0.0366549	0	0.0017391	0.0631033	0.0038492	0.0010796	0.033757	0.17872	0.060645	0.0670025	0.0019286	0.0050469	0.0147228	0.01275	0.0029664	0.0181866	0.0021194	0.0313687	0.0058571	0.0255821	0.0187449	0.0253884	0.0320966	0.0097856	0.0296932	0.0782227	0.16308	0.0174548	0.0348012	0.005205	0.141683	0.0073747	0.249129	0	0.0211523	0.0070608	0.065797
ACTNDH	0.575717	0.539786	0.519865	0.563969	0.469504	0.45372	0.588332	0.360872	0.273285	0.516818	0.331945	0.567547	0.349742	0.51804	0.233046	0.330831	0.148355	0.669232	0.421848	0.336859	0.11362	0.264266	0.390788	0.110573	0.610732	0.206012	0.496128	0.344211	0.0936067	0.244303	0.246257	0.412795	0.147427	0.0738118	0.222566	0.431504	0.0934735	0.287118	0.201041	0.207184	0.144181	0.166306	0.322577	0.185575	0.41584	0.194446	0.24133	0.219028	0.215992
ACTNR	0.62524	0.499295	0.550496	0.521294	0.656655	0.397711	0.509598	0.273248	0.642357	0.499183	0.527216	0.486737	0.473337	0.44835	0.401743	0.470519	0.323972	0.674901	0.441657	0.469434	0.364013	0.545376	0.617644	0.330648	0.384131	0.454526	0.500741	0.452001	0.747439	0.331554	0.291096	0.463263	0.387089	0.399854	0.162662	0.666357	0.226327	0.252191	0.385164	0.363239	0.306726	0.429606	0.316793	0.416607	0.550229	0.372397	0.430918	0.385532	0.380876
ACTNT	0.0174833	0.023003	0.0598028	0.0457379	0.0076709	0.041855	0.17547	0.123987	0.0424424	0.0596852	0.0446156	0.0293822	0.0260685	0.180673	0.128699	0.0024506	0.114674	0.0508765	0.0060955	0.0074616	0	0.0086497	0	0.009482	0.094101	0.0449157	0.08998	0.016856	0.0021194	0.0011497	0.0536896	0.0503937	0.0175547	0.0061102	0.0058902	0.0941284	0.026835	0.0487723	0	0	0	0.0036816	0.012802	0.0010338	0.0116685	0	0	0.0086764	0.020311
ACTN_Rtex	0	0	0	0	0	0	0	0	0.0031164	0	0	0	0	0	0.0017391	0	0.0723329	0	0.0548265	0	0	0.0160084	0	0	0.0099866	0.0132421	0	0	0.0021194	0.0162597	0.0284394	0.038386	0	0.0111206	0.0924499	0.0680335	0.0013232	0.145847	0	0	0	0.0384657	0	0.0803988	0.0038895	0.012179	0	0.0010292	0.017518
ACTNdiff	0.187619	0.449665	0.0647864	0.271571	0.048059	0.219417	0.195054	0.294826	0.0876306	0.371674	0.0995071	0.117809	0.217547	0.247197	0.128699	0.198805	0.076022	0.168016	0.114092	0.207838	0	0.0863029	0.0993249	0.0380814	0.15536	0.166688	0.217123	0.266496	0.0021194	0.129133	0.192177	0.132312	0.0894083	0.0238299	0.0101157	0.147251	0.0056635	0.015449	0.085279	0.076188	0.0379655	0.078202	0.0878286	0.0488321	0.0142168	0.0363278	0.0011831	0.081295	0.0440421
ACTNdiffpp	0	0	0	0	0	0	0	0	0.0031164	0	0	0	0	0	0.0017391	0	0.0723329	0	0.0548265	0	0	0.0160084	0	0	0.0099866	0.0132421	0	0	0.0021194	0.0162597	0.0284394	0.038386	0	0.0111206	0.0924499	0.0680335	0.0013232	0.145847	0	0	0	0.0384657	0	0.0803988	0.0038895	0.012179	0	0.0010292	0.017518
ACYP	0.057224	0.0557746	0.105263	0.0757531	0.265154	0.236719	0.24728	0.372078	0.57899	0.15708	0.364337	0.209986	0.312692	0.346982	0.391309	0.187168	0.329746	0.155465	0.101603	0.360334	0.0868815	0.450359	0.482157	0.345177	0.154433	0.243458	0.198583	0.123669	0.700813	0.250708	0.201418	0.222807	0.301846	0.341349	0.345447	0.523767	0.430372	0.295409	0.367281	0.259524	0.371921	0.252761	0.238486	0.257258	0.412421	0.219292	0.220408	0.264194	0.270467
ACYP_2	0.057224	0.0557746	0.105263	0.0757531	0.265154	0.236719	0.24728	0.372078	0.57899	0.15708	0.364337	0.209986	0.312692	0.346982	0.391309	0.187168	0.329746	0.155465	0.101603	0.360334	0.0868815	0.450359	0.482157	0.345177	0.154433	0.243458	0.198583	0.123669	0.700813	0.250708	0.201418	0.222807	0.301846	0.341349	0.345447	0.523767	0.430372	0.295409	0.367281	0.259524	0.371921	0.252761	0.238486	0.257258	0.412421	0.219292	0.220408	0.264194	0.270467
AC_AMN_B_GLY_GLC_GLCAASE	0.157427	0.385383	0.0638146	0.0268505	0.131791	0.12151	0.0547978	0.0673578	0.377605	0.0493757	0.240804	0.322979	0.0946144	0.0375603	0.182609	0.277378	0.0434641	0.0353575	0.231362	0.205814	0.111327	0.11393	0.17985	0.0243168	0.083497	0.19116	0.0612224	0.173788	0.65242	0.245288	0.098659	0.126271	0.392594	0.0761041	0.0685262	0.27353	0.0951159	0.0563988	0.242433	0.219919	0.108036	0.213025	0.161964	0.106382	0.294529	0.0459324	0.240925	0.0960397	0.112557
AC_AMN_B_GLY_GLC_GLCAASEe	0	0	0	0	0	0	0	0	0	0	0	0	0	0	0	0	0	0	0	0	0	0	0	0	0	0	0	0	0	0	0	0	0.017406	0.0020164	0	0	0.0013762	0.0013298	0	0	0.049357	0	0.0067892	0	0.0023471	0	0	0	0
AC_AMN_B_GLY_GLC_GLCAASEepp	0.0945025	0.0493142	0.261452	0.0152119	0.360539	0	0.128589	0	0.0347259	0.0808459	0.0538983	0.205281	0	0	0	0.107826	0	0	0.173819	0.0155752	0.150394	0	0.032064	0	0.038814	0	0.0050264	0.04835	0	0.0858128	0	0.0066131	0	0.0348901	0	0	0.0597051	0.0023858	0.0410718	0.015369	0	0.037578	0	0.0302917	0.0576043	0	0.133059	0	0.004199
AC_AMN_B_GLY_GLCabc	0	0	0	0	0	0.0021575	0	0	0	0	0	0	0	0	0	0	0	0	0.0019545	0	0	0	0	0.0042822	0	0	0	0	0	0	0.027854	0.0027596	0	0	0.015494	0.14259	0	0	0	0.0070809	0.0094018	0	0.0060412	0.032152	0	0	0	0.045764	0.0050731
AC_AMN_B_GLY_GLCt	0.02942	0.0431702	0.0020664	0.0258296	0	0.0188133	0.036004	0.049952	0	0.0018991	0.0083655	0.0017909	0.0565041	0.036429	0.0017391	0	0	0.015789	0.028523	0.186109	0	0.074038	0.0200098	0.0103996	0.0536402	0.0200866	0.0192814	0.0185414	0	0.020653	0.0101523	0.0098948	0.0514731	0.0025968	0	0	0.012121	0.0064143	0.0643954	0.036557	0.0342043	0	0.132793	0	0.0017436	0.0019486	0	0.0053375	0.001026
AC_AMN_B_GLY_GLCt2	0.11707	0.318422	0.013006	0	0.11497	0.0935054	0	0.0673578	0.296133	0.0021704	0.224417	0.13085	0.0403599	0.0011313	0	0.218257	0.0384922	0.0195685	0.087855	0.010287	0.0074552	0.039892	0.12416	0.004843	0.0198707	0.0647783	0.0294166	0.112131	0.47722	0.0414698	0.0480278	0.112373	0.320294	0.0469881	0.0095822	0.12861	0.0236071	0.0098561	0.10694	0.124959	0.0644297	0.178367	0.0756307	0.0620311	0.267369	0.0283948	0.105673	0.0236477	0.0071441
AC_AMN_B_GLY_GLCt2pp	0.010937	0.023791	0.0487422	0.0010209	0.0168206	0.0070334	0.0187938	0	0.0814722	0.0453062	0.0080217	0.190338	0.015747	0	0.18087	0.0591211	0.0049719	0	0.141553	0.0094176	0.103872	0	0.03568	0.004792	0.0164723	0.11815	0.0187868	0.044535	0.1752	0.203818	0.020174	0.0070358	0.070961	0.029116	0.04345	0.0023299	0.0593878	0.0401284	0.0710973	0.08788	0	0.034658	0.0078536	0.0121993	0.0254159	0.015589	0.135252	0.026628	0.099314
AC_AMN_B_GLY_GLCtex	0.0945025	0.0731052	0.286978	0.0152119	0.375696	0.0070334	0.128589	0	0.106033	0.125067	0.06192	0.215299	0.015747	0	0.18087	0.107826	0.0049719	0	0.173819	0.0249928	0.163871	0	0.067744	0.004792	0.0425203	0.11815	0.0224124	0.092885	0.1752	0.233873	0.020174	0.0136489	0.070961	0.0511131	0.04345	0.0023299	0.0915691	0.0401284	0.101124	0.103249	0	0.072236	0.0078536	0.0373907	0.0830202	0.015589	0.210222	0.026628	0.099314
AC_AMN_B_GLYte	0.14649	0.361592	0.0150724	0.0258296	0.11497	0.114476	0.036004	0.0673578	0.296133	0.0040695	0.232783	0.132641	0.0788674	0.0375603	0.0017391	0.218257	0.0384922	0.0353575	0.0898095	0.196396	0.0074552	0.11393	0.14417	0.0195248	0.0670247	0.0730099	0.0424356	0.129253	0.47722	0.0414698	0.078485	0.119235	0.321633	0.0469881	0.0250762	0.2712	0.0357281	0.0162704	0.171336	0.13204	0.108036	0.178367	0.15411	0.0941831	0.269113	0.0303434	0.105673	0.0694117	0.0132432
AC_AMN_B_GLYtepp	0.010937	0.023791	0.0487422	0.0010209	0.0168206	0.0070334	0.0187938	0	0.0814722	0.0453062	0.0080217	0.190338	0.015747	0	0.18087	0.0591211	0.0049719	0	0.141553	0.0094176	0.103872	0	0.03568	0.004792	0.0164723	0.11815	0.0187868	0.044535	0.1752	0.203818	0.020174	0.0070358	0.070961	0.029116	0.04345	0.0023299	0.0593878	0.0401284	0.0710973	0.08788	0	0.034658	0.0078536	0.0121993	0.0254159	0.015589	0.135252	0.026628	0.099314
AC_AMN_B_GLYtex	0.0945025	0.0731052	0.286978	0.0152119	0.375696	0.0070334	0.128589	0	0.106033	0.125067	0.06192	0.215299	0.015747	0	0.18087	0.107826	0.0049719	0	0.173819	0.0249928	0.163871	0	0.067744	0.004792	0.0425203	0.11815	0.0224124	0.092885	0.1752	0.233873	0.020174	0.0136489	0.070961	0.0511131	0.04345	0.0023299	0.0915691	0.0401284	0.101124	0.103249	0	0.072236	0.0078536	0.0373907	0.0830202	0.015589	0.210222	0.026628	0.099314
ACt2r	0	0	0	0	0	0	0	0	0	0	0	0	0	0	0	0	0	0	0	0	0	0	0	0.0050469	0	0	0	0	0	0	0	0.0081297	0	0	0	0	0	0	0	0	0	0	0.0039124	0	0	0	0	0	0
ACt2rpp	0	0	0.0153151	0	0	0	0.0013848	0	0	0.0189909	0	0.0013432	0	0	0	0.0030632	0	0	0.002319	0	0.0123297	0	0	0	0	0.0064421	0	0.0048794	0	0.0030795	0.0275288	0	0	0	0.0448802	0	0.0057164	0	0.0010455	0	0	0.0022851	0.0043439	0	0.0324569	0	0.0094361	0	0
ACtex	0.101896	0.108082	0.292205	0.0152119	0.403237	0.024552	0.147184	0.0016691	0.129629	0.143244	0.119447	0.386888	0.0193198	0	0.224349	0.138918	0.252121	0.0928468	0.297585	0.0285425	0.453617	0.29473	0.0875123	0.374949	0.0525069	0.306672	0.120468	0.194553	0.177319	0.281173	0.108551	0.0973816	0.106367	0.154865	0.210892	0.0703634	0.132854	0.345746	0.22935	0.20337	0.30793	0.161736	0.0275307	0.276036	0.168254	0.413318	0.331074	0.195273	0.306719
ACtr	0.593276	0.491733	0.283573	0.581222	0.272734	0.546837	0.473195	0.50596	0.538995	0.414268	0.493181	0.292369	0.542941	0.656178	0.281742	0.448769	0.114995	0.703915	0.296097	0.746307	0.0094624	0.501679	0.602215	0.253873	0.595803	0.368049	0.565755	0.326113	0.602971	0.199138	0.574776	0.495832	0.499854	0.454051	0.38813	0.719013	0.438734	0.191842	0.376987	0.37323	0.359874	0.331853	0.593224	0.354404	0.501476	0.316933	0.308738	0.433233	0.294768
ACtrpp	0.101896	0.108082	0.27689	0.0152119	0.403237	0.024552	0.1458	0.0016691	0.129629	0.124253	0.119447	0.385545	0.0193198	0	0.224349	0.135855	0.252121	0.0928468	0.295266	0.0285425	0.441287	0.29473	0.0875123	0.374949	0.0525069	0.30023	0.120468	0.189674	0.177319	0.278093	0.0810224	0.0973816	0.106367	0.154865	0.166012	0.0703634	0.127138	0.345746	0.228305	0.20337	0.30793	0.159451	0.0231868	0.276036	0.135797	0.413318	0.321638	0.195273	0.306719
ADA	0.462809	0.514263	0.271177	0.293929	0.366361	0.208672	0.289023	0.204219	0.120131	0.364349	0.108102	0.246978	0.29099	0.191198	0.238261	0.350589	0.112429	0.128205	0.364175	0.644452	0.0913262	0.272012	0.185391	0.143657	0.112943	0.429159	0.162821	0.325048	0.243727	0.342764	0.357087	0.437756	0.350641	0.114812	0.379358	0.336439	0.287249	0.328184	0.524705	0.251453	0.252236	0.269391	0.499355	0.238887	0.370574	0.232793	0.336181	0.401592	0.307041
ADAD	0.362219	0.113125	0.205295	0.498935	0.0621075	0.321897	0.244906	0.202432	0.0249308	0.31633	0.149203	0.119936	0.277227	0.333633	0.121739	0.0027569	0.237526	0.637248	0.174419	0.661331	0.0313264	0.52246	0.171407	0.352416	0.277983	0.22686	0.436223	0.23483	0.0614624	0.136236	0.260055	0.23884	0.123178	0.127704	0.180481	0.170084	0.047531	0.271082	0.130854	0.0525028	0.335311	0.0248822	0.178131	0.046006	0.372385	0.141554	0.0031165	0.263846	0.228457
ADAPH	0.092269	0.038758	0.241518	0.014191	0.357489	0	0.128787	0	0.0373229	0.0916978	0.0538983	0.197334	0.114993	0	0.0034782	0.162048	0.0038492	0	0.211617	0.0135468	0.0721142	0.0037439	0.0279656	0.0037215	0.0414908	0.0137787	0.0036256	0.0633426	0.0021194	0.0695536	0.0088507	0.0158617	0.029902	0.0906764	0.0024756	0.0097856	0.10316	0.0198686	0.143884	0.0540118	0.0019699	0.10207	0.11441	0.127785	0.0756436	0	0.0913894	0	0.060192
ADCA_T	0	0	0	0	0	0.0611	0	0	0.0075684	0.010038	0	0	0.11539	0	0	0.10982	0	0	0.013052	0	0	0	0	0.0037215	0.13528	0	0	0.012065	0	0.0065284	0.0042301	0	0.012496	0.058017	0.032801	0	0.066638	0.01146	0.070025	0.0577728	0.0363631	0.0608104	0.0943589	0.103938	0.0180393	0	0.0122641	0.0017353	0.055898
ADCL	0.559774	0.598554	0.391634	0.499752	0.641867	0.532986	0.658758	0.391631	0.655861	0.53825	0.556094	0.607231	0.416039	0.580491	0.511308	0.457651	0.360861	0.583668	0.433575	0.585052	0.390034	0.66815	0.689727	0.404976	0.644604	0.564221	0.583306	0.461405	0.759096	0.421556	0.498438	0.500381	0.486317	0.32256	0.343912	0.729265	0.352196	0.432065	0.550547	0.403804	0.358938	0.332232	0.324675	0.334346	0.291845	0.400443	0.459602	0.411022	0.44086
ADCOBASr	0.11707	0.372148	0.0384104	0	0.0203326	0.0155771	0.0013848	0.006557	0.0989096	0.024145	0.043012	0.0113612	0.0310965	0	0.182609	0.255016	0.0561341	0.01525	0.13112	0.0129673	0.246163	0.0704237	0.048457	0.0515396	0.0133845	0.316021	0.0430942	0.197387	0.176259	0.171012	0.0784844	0.308079	0.0928294	0.113009	0.060587	0.0298225	0.0786539	0.134465	0.237956	0.274838	0.0815712	0.225339	0.149219	0.195534	0.356828	0.205928	0.204595	0.0939088	0.180197
ADCPS1	0.111754	0.062549	0.273851	0.014191	0.381519	0.0963968	0.171715	0.0311163	0.126289	0.104991	0.0914092	0.434404	0.113405	0.0868878	0.203479	0.17966	0.079871	0.0101214	0.330547	0.213058	0.193046	0.129164	0.064851	0.113376	0.240191	0.389703	0.0744886	0.176899	0.177319	0.269348	0.206561	0.0764234	0.257217	0.174265	0.349822	0.0726933	0.33568	0.313988	0.453688	0.260401	0.374947	0.119207	0.352349	0.218071	0.39143	0.150045	0.276015	0.222415	0.288478
ADCPS2	0.241996	0.108082	0.282117	0.0313429	0.387618	0.115426	0.273792	0.0810683	0.127328	0.111773	0.127927	0.454776	0.168718	0.138703	0.206957	0.183642	0.079871	0.0233464	0.399288	0.284704	0.405373	0.262459	0.0829318	0.249999	0.255841	0.430504	0.122858	0.187988	0.23207	0.302442	0.21411	0.198344	0.324013	0.214317	0.361175	0.0726933	0.362622	0.31829	0.486528	0.340569	0.46402	0.165925	0.387619	0.27128	0.449437	0.40274	0.323889	0.305876	0.34945
ADCS	0.633481	0.598554	0.391634	0.499752	0.641867	0.532986	0.658758	0.376013	0.65742	0.54042	0.566179	0.754699	0.429139	0.580491	0.513047	0.525042	0.361983	0.583668	0.507781	0.763476	0.397274	0.671635	0.689727	0.414865	0.644604	0.579924	0.594677	0.472139	0.78029	0.460849	0.55382	0.497248	0.510566	0.412564	0.51146	0.77167	0.397873	0.51021	0.566847	0.451586	0.470337	0.347467	0.493745	0.408402	0.596902	0.559049	0.558523	0.559107	0.566204
ADCYRS	0.390409	0.152355	0.27616	0.402152	0.374125	0.285307	0.400795	0.136266	0.0687835	0.394463	0.203331	0.53324	0.305148	0.306142	0.0939124	0.185174	0.0064154	0.335355	0.407603	0.428141	0.39376	0.422864	0.189971	0.287111	0.479464	0.377535	0.405983	0.310061	0.0604027	0.205255	0.3047	0.189021	0.258408	0.218777	0.322356	0.150978	0.339862	0.318915	0.384842	0.252689	0.508094	0.194236	0.389287	0.303536	0.456008	0.431551	0.333094	0.329356	0.297389
ADCi	0	0	0	0	0	0	0	0	0	0	0	0	0	0	0	0	0	0	0	0	0	0	0	0	0	0	0	0	0	0	0	0	0	0	0	0	0	0	0	0	0	0	0	0	0	0	0	0	0
ADD	0.205564	0.359701	0.118634	0.014191	0.254532	0.0243365	0.0019782	0.006557	0.118424	0.0678234	0.0499259	0.175563	0.193994	0	0.182609	0.3195	0.0561341	0.01525	0.230404	0.2416	0.252256	0.237413	0.0474929	0.0942593	0.0254305	0.21751	0.0402108	0.189225	0.177319	0.222171	0.140244	0.246923	0.100863	0.184163	0.258055	0.0745572	0.362885	0.197865	0.443983	0.343588	0.283445	0.249714	0.252583	0.333486	0.34147	0.224719	0.263895	0.154392	0.263475
ADDGAL	0.146568	0.368209	0.198003	0.0457379	0.165988	0.060582	0.294365	0.166429	0.0811015	0.122897	0.140456	0.0441572	0.0676193	0.200019	0.12696	0.240006	0.076022	0.096491	0.0935199	0.0182556	0.035197	0.0040666	0.022903	0.0254384	0.150419	0.102223	0.101104	0.155425	0	0.010634	0.0727574	0.16774	0.0175547	0.0729559	0.0362368	0.10205	0.025724	0.0034809	0.16214	0.0782738	0.016963	0.18827	0.129341	0.103833	0.0482836	0.0027838	0.137127	0.0174725	0.044061
ADDMPPMT	0	0	0	0	0	0	0	0	0	0	0	0	0	0	0.0017391	0	0	0	0	0	0	0	0	0	0	0	0	0	0	0	0	0	0	0	0	0	0	0	0.041634	0	0	0	0	0	0	0	0	0	0
ADEt	0.12693	0	0.0082655	0.016131	0	0.014196	0.10089	0	0	0	0.0073723	0.020372	0.038772	0.047177	0.0017391	0.0010721	0	0.013225	0.067581	0.066068	0.0020072	0.057707	0.0012054	0.033646	0.009163	0.023487	0.00412	0	0.054751	0.0045165	0	0.084156	0.018447	0.0055298	0.0031585	0	0	0.0032462	0	0	0.0084367	0.002666	0.021317	0	0.046204	0.0034797	0.0019334	0.071158	0.032699
ADEt2	0.342736	0.350563	0.0233379	0.248498	0.181883	0.218596	0.140455	0.006557	0.469247	0.0930551	0.323351	0.20786	0.193596	0.101255	0.0034782	0.307092	0.0426622	0.102969	0.182733	0.327083	0.0094624	0.234508	0.4918	0.0541904	0.087925	0.119805	0.100363	0.201557	0.590961	0.0687331	0.160094	0.233025	0.184024	0.27881	0.0835297	0.493478	0.114222	0.0181085	0.231656	0.135992	0.132241	0.202488	0.255	0.15201	0.188707	0.160136	0.127546	0.251795	0.159809
ADEt2pp	0.012015	0.026784	0.150841	0	0.14242	0.011305	0.109993	0.0016691	0.0230021	0.0564296	0.0556173	0.011529	0	0	0.02087	0.0997087	0.1599	0.031714	0.143507	0.010794	0.103226	0.15214	0.0298943	0.17394	0.026048	0	0.0144198	0.0502128	0	0.0237727	0	0	0	0.033057	0	0	0.025724	0.044196	0.0124394	0	0.090187	0.037578	0	0.0189541	0.0148203	0.00515	0.05679	0.060268	0.063879
ADEt2r	0.061691	0	0.18062	0.095661	0.034104	0.0509598	0	0.015618	0.0036358	0.0065111	0.010848	0	0	0.0698044	0.0017391	0	0	0.214174	0	0	0	0.016525	0	0	0	0	0.031971	0	0	0	0	0	0	0	0.0011524	0	0	0.0037547	0	0	0	0	0	0	0	0	0	0	0
ADEt2rpp	0	0.023791	0.025526	0	0.015157	0.0070334	0.038378	0.0072723	0.069897	0.035811	0.0119943	0.08546	0.039169	0.0014708	0.194783	0.0715273	0.0049719	0.0090418	0.002319	0.0094176	0.0156275	0	0.03568	0.004792	0.0010295	0.124592	0.017386	0.028034	0.17414	0.14806	0.0477028	0.0070358	0.070961	0.016223	0.0883302	0.0023299	0.031864	0.05108	0.060052	0.08788	0	0.0369431	0.0121975	0.007099	0.018844	0.015589	0.0790964	0.026628	0.095115
ADEtex	0.092269	0.062549	0.284791	0.014191	0.394365	0.0217041	0.169143	0.0089414	0.109891	0.141616	0.0773904	0.288391	0.039169	0.0014708	0.215653	0.179966	0.182033	0.0457491	0.181372	0.0229644	0.355625	0.223725	0.0706369	0.21977	0.0425203	0.138774	0.035349	0.102023	0.1752	0.234037	0.0490695	0.0525815	0.070961	0.0523351	0.0965252	0.0023299	0.0938444	0.177918	0.18651	0.166895	0.120531	0.110829	0.0121975	0.0983187	0.0985778	0.186929	0.227507	0.0929994	0.166784
ADHBPTOR	0	0	0	0	0	0	0	0	0	0	0	0	0	0	0	0.0012253	0	0	0	0	0	0	0	0	0	0	0	0	0	0	0	0	0	0	0	0	0	0	0	0	0	0	0	0	0	0	0	0	0
ADHCOR	0	0	0	0	0.0010166	0	0	0.0011922	0	0.0010852	0	0	0.0014556	0	0	0.0012253	0	0.0014845	0	0	0	0	0	0	0	0	0	0	0	0	0	0	0	0	0	0	0	0	0	0	0	0	0	0	0	0	0	0	0
ADHOR	0	0	0	0	0	0	0	0.049952	0	0	0	0	0.016541	0	0	0	0	0	0	0	0	0	0	0	0.0064862	0	0.0062624	0	0	0.020653	0.0075491	0	0.048349	0.0071489	0	0	0	0	0.0011528	0	0	0	0	0	0	0	0	0	0
ADHS	0	0	0	0	0	0	0	0	0	0	0	0	0	0	0	0	0	0	0.002319	0	0	0	0	0	0	0.0064421	0	0	0	0	0	0	0	0	0.004567	0	0	0	0.0045843	0	0.0020097	0.0022851	0	0	0	0	0	0.0016276	0
ADK1	0.695172	0.599815	0.575779	0.596434	0.675971	0.590893	0.658758	0.514901	0.668624	0.569178	0.613735	0.756042	0.585683	0.657649	0.520004	0.65799	0.368559	0.805804	0.593682	0.774849	0.463079	0.796409	0.689727	0.648755	0.698655	0.674721	0.686223	0.520666	0.78029	0.480311	0.683327	0.601343	0.606221	0.608916	0.604122	0.789377	0.571588	0.540951	0.607356	0.590349	0.683723	0.49562	0.64236	0.630439	0.675497	0.730251	0.639812	0.628506	0.647657
ADK10	0.666059	0.54987	0.563624	0.568665	0.664326	0.533158	0.566176	0.351693	0.649554	0.531196	0.58268	0.647412	0.502581	0.536029	0.433047	0.536991	0.328624	0.731985	0.539882	0.74493	0.409532	0.644911	0.662726	0.458961	0.582831	0.480697	0.583553	0.479857	0.769693	0.456866	0.40928	0.511619	0.422644	0.522548	0.399697	0.76701	0.385011	0.363347	0.496045	0.466571	0.480744	0.482671	0.415582	0.503553	0.626141	0.494534	0.563977	0.469255	0.447643
ADK11	0.666059	0.54987	0.563624	0.568665	0.664326	0.533158	0.566176	0.351693	0.649554	0.531196	0.58268	0.647412	0.502581	0.536029	0.433047	0.536991	0.328624	0.731985	0.52832	0.74493	0.409532	0.644911	0.662726	0.458961	0.582831	0.480697	0.583553	0.479857	0.769693	0.456866	0.403553	0.511619	0.422644	0.519982	0.396752	0.76701	0.331287	0.363347	0.496045	0.466571	0.477152	0.482671	0.407786	0.503553	0.616685	0.47985	0.563977	0.469255	0.447643
ADK2	0.695172	0.599815	0.575779	0.596434	0.675971	0.590893	0.658758	0.514901	0.668624	0.569178	0.613735	0.756042	0.585683	0.657649	0.520004	0.65799	0.368559	0.805804	0.593682	0.774849	0.463079	0.796409	0.689727	0.648755	0.698655	0.674721	0.686223	0.520666	0.78029	0.480311	0.689054	0.601343	0.606221	0.608916	0.604122	0.789377	0.625312	0.540951	0.607356	0.590349	0.683723	0.49562	0.650156	0.630439	0.684952	0.744935	0.639812	0.628506	0.647657
ADK3	0.666059	0.54987	0.563624	0.568665	0.664326	0.533158	0.566176	0.351693	0.649554	0.531196	0.58268	0.647412	0.502581	0.536029	0.433047	0.536991	0.328624	0.731985	0.52832	0.74493	0.409532	0.644911	0.662726	0.458961	0.582831	0.480697	0.583553	0.479857	0.769693	0.456866	0.403553	0.511619	0.422644	0.519982	0.399697	0.76701	0.331287	0.363347	0.496045	0.466571	0.477152	0.482671	0.407786	0.503553	0.616685	0.47985	0.563977	0.469255	0.447643
ADK5	0.666059	0.54987	0.563624	0.568665	0.664326	0.533158	0.566176	0.351693	0.649554	0.531196	0.58268	0.647412	0.502581	0.536029	0.433047	0.536991	0.328624	0.731985	0.52832	0.74493	0.409532	0.644911	0.662726	0.458961	0.582831	0.480697	0.583553	0.479857	0.769693	0.456866	0.403553	0.511619	0.422644	0.519982	0.396752	0.76701	0.331287	0.363347	0.496045	0.466571	0.477152	0.482671	0.407786	0.503553	0.616685	0.47985	0.563977	0.469255	0.447643
ADK7	0.666059	0.54987	0.563624	0.568665	0.664326	0.533158	0.566176	0.351693	0.649554	0.531196	0.58268	0.647412	0.502581	0.536029	0.433047	0.536991	0.328624	0.731985	0.52832	0.74493	0.409532	0.644911	0.662726	0.458961	0.582831	0.480697	0.583553	0.479857	0.769693	0.456866	0.403553	0.511619	0.422644	0.519982	0.396752	0.76701	0.331287	0.363347	0.496045	0.466571	0.477152	0.482671	0.407786	0.503553	0.616685	0.47985	0.563977	0.469255	0.447643
ADK8	0.666059	0.54987	0.563624	0.568665	0.664326	0.533158	0.566176	0.351693	0.649554	0.531196	0.58268	0.647412	0.502581	0.536029	0.433047	0.536991	0.328624	0.731985	0.52832	0.74493	0.409532	0.644911	0.662726	0.458961	0.582831	0.480697	0.583553	0.479857	0.769693	0.456866	0.40928	0.511619	0.422644	0.519982	0.396752	0.76701	0.385011	0.363347	0.496045	0.466571	0.477152	0.482671	0.415582	0.503553	0.626141	0.494534	0.563977	0.469255	0.447643
ADK9	0.666059	0.54987	0.563624	0.568665	0.664326	0.533158	0.566176	0.351693	0.649554	0.531196	0.58268	0.647412	0.502581	0.536029	0.433047	0.536991	0.328624	0.731985	0.52832	0.74493	0.409532	0.644911	0.662726	0.458961	0.582831	0.480697	0.583553	0.479857	0.769693	0.456866	0.403553	0.511619	0.422644	0.519982	0.396752	0.76701	0.331287	0.363347	0.496045	0.466571	0.477152	0.482671	0.407786	0.503553	0.616685	0.47985	0.563977	0.469255	0.447643
ADMDC	0.441475	0.439739	0.364285	0.312408	0.578836	0.33825	0.365186	0.153791	0.619206	0.272653	0.464341	0.479125	0.263597	0.156804	0.224349	0.438505	0.284839	0.158029	0.383588	0.460595	0.404872	0.536662	0.567741	0.381016	0.205809	0.431577	0.233272	0.379432	0.76828	0.322191	0.335286	0.362279	0.31464	0.384701	0.268045	0.590868	0.408194	0.276128	0.479048	0.390794	0.400634	0.413482	0.299906	0.442795	0.56411	0.481521	0.458505	0.422379	0.428719
ADMDCr	0.0011553	0.034977	0	0.0014293	0.003512	0.0014671	0	0	0.0025228	0.0067824	0.02078	0	0	0	0	0	0	0	0.0052011	0.0035497	0.0242291	0.0101988	0.012777	0.0643857	0	0.0031316	0.036009	0.0094925	0	0	0	0.0039778	0	0.061316	0.028853	0	0.025248	0.05855	0.0035924	0.0116642	0.0551375	0.007744	0.057248	0.0041354	0.0013412	0.0830254	0.0046748	0.0151509	0.0214131
ADNCNT3tc	0.22266	0.343	0.0691622	0.185609	0.05573	0.273139	0.214046	0.195398	0.0848856	0.114487	0.168914	0.04287	0.262936	0.22163	0.0086956	0.308625	0.0340015	0.243182	0.117173	0.315275	0	0.230054	0.058341	0.0742762	0.496452	0.0712205	0.149143	0.153029	0.0014129	0.0665572	0.0907192	0.123834	0.0542992	0.069657	0.101817	0.0079217	0.0842108	0.0761503	0.251414	0.153255	0.111607	0.139012	0.258653	0.154493	0.267772	0.0136405	0.0147168	0.0182743	0.0960831
ADNCNT3tcpp	0.0945025	0.0731052	0.288194	0.0152119	0.396953	0.0230849	0.131952	0.0016691	0.114046	0.12995	0.0734178	0.214236	0.015747	0	0.208696	0.113646	0.249715	0.056815	0.23388	0.0249928	0.375267	0.252709	0.0747353	0.230221	0.0525069	0.145574	0.035349	0.102023	0.177319	0.255429	0.106273	0.0851748	0.070961	0.0634557	0.165777	0.0703634	0.119727	0.290286	0.228144	0.166895	0.133047	0.14701	0.0078536	0.178718	0.102467	0.202379	0.235356	0.106379	0.198153
ADNCYC	0.687778	0.56342	0.568364	0.595413	0.669686	0.505456	0.657571	0.514901	0.652003	0.555884	0.559341	0.609861	0.581184	0.655952	0.520004	0.628429	0.367116	0.799326	0.495855	0.7713	0.181864	0.696099	0.67695	0.39381	0.458979	0.455375	0.599127	0.426539	0.78029	0.444179	0.686776	0.513732	0.526632	0.443451	0.482799	0.789377	0.594295	0.514316	0.496018	0.41533	0.361357	0.435064	0.468141	0.462027	0.550765	0.370729	0.477291	0.448002	0.454977
ADNK1	0.65751	0.540417	0.559855	0.562642	0.661738	0.483363	0.57666	0.367311	0.645473	0.535537	0.595095	0.527312	0.51674	0.536029	0.445221	0.501917	0.328624	0.741567	0.511624	0.741526	0.406879	0.658337	0.65019	0.507136	0.447551	0.503423	0.607119	0.495294	0.748499	0.422295	0.563972	0.506995	0.430528	0.514024	0.380191	0.76701	0.293178	0.374806	0.413635	0.39664	0.458389	0.460582	0.396394	0.475777	0.582552	0.574568	0.451002	0.435855	0.46993
ADNK3	0	0	0	0	0	0	0	0	0	0	0	0	0	0	0	0	0	0	0	0	0	0	0	0	0	0	0	0	0	0	0	0	0	0	0	0	0	0	0	0	0	0	0	0	0	0	0	0	0
ADNUC	0.301298	0.453131	0.347997	0.0639104	0.613124	0.224637	0.226709	0.266571	0.625143	0.248506	0.457848	0.532234	0.287681	0.0765923	0.187827	0.491501	0.124779	0.107017	0.469121	0.366781	0.305517	0.269689	0.498792	0.271156	0.22609	0.378385	0.170402	0.324871	0.71141	0.398849	0.369842	0.389997	0.49792	0.492271	0.386615	0.588538	0.413805	0.258644	0.453097	0.452711	0.340523	0.461978	0.348034	0.473882	0.520052	0.385133	0.526087	0.212769	0.336416
ADNt2	0	0	0	0	0.013678	0	0	0	0.13223	0	0.072806	0	0	0	0	0	0	0	0	0	0	0	0.1837	0	0	0	0.0055208	0	0.033204	0	0	0.02593	0.0052068	0.0016803	0.034765	0.21622	0	0	0	0.0047755	0	0	0	0.0032394	0.020789	0.0089777	0	0.0020345	0.003876
ADNt2pp	0	0	0	0	0	0	0	0	0	0	0	0	0	0	0	0	0	0	0	0	0	0	0	0	0	0	0	0	0	0	0	0	0	0	0	0	0	0	0	0	0	0	0	0	0	0	0	0	0
ADNtex	0.0945025	0.0731052	0.288194	0.0152119	0.396953	0.0230849	0.131952	0.0016691	0.114046	0.12995	0.0734178	0.214236	0.015747	0	0.208696	0.113646	0.249715	0.056815	0.23388	0.0249928	0.375267	0.252709	0.0747353	0.230221	0.0525069	0.145574	0.035349	0.102023	0.177319	0.255429	0.106273	0.0851748	0.070961	0.0634557	0.165777	0.0703634	0.119727	0.290286	0.228144	0.166895	0.133047	0.14701	0.0078536	0.178718	0.102467	0.202379	0.235356	0.106379	0.198153
ADOCBIK	0.683927	0.599815	0.567149	0.579589	0.675971	0.582824	0.642141	0.514901	0.668624	0.569178	0.595592	0.737741	0.582375	0.639887	0.490438	0.646962	0.366795	0.783132	0.593682	0.767967	0.447524	0.780142	0.684664	0.639833	0.688257	0.674721	0.654335	0.520666	0.78029	0.47058	0.687037	0.601343	0.606221	0.608916	0.602991	0.789377	0.625312	0.526754	0.599554	0.577231	0.681594	0.49562	0.642878	0.630439	0.682471	0.743613	0.616582	0.619016	0.643648
ADOCBIK2	0.532664	0.467784	0.378628	0.233797	0.569501	0.406341	0.508015	0.266333	0.491503	0.2637	0.513885	0.652505	0.387192	0.37572	0.267827	0.540514	0.280027	0.317406	0.572281	0.642786	0.444298	0.58927	0.278933	0.520135	0.562343	0.503513	0.330257	0.346163	0.710703	0.355408	0.372966	0.43701	0.371617	0.394813	0.445537	0.393754	0.460701	0.444307	0.54792	0.512404	0.589566	0.418941	0.513766	0.574612	0.575107	0.468368	0.389336	0.43516	0.453115
ADOCBLS	0.695172	0.599815	0.569458	0.596434	0.675971	0.590893	0.658758	0.514901	0.668624	0.569178	0.613735	0.751845	0.583831	0.657649	0.520004	0.65799	0.368559	0.805804	0.593682	0.774849	0.448958	0.796409	0.689727	0.648755	0.698655	0.674721	0.686223	0.520666	0.78029	0.475548	0.689054	0.601343	0.606221	0.608916	0.604122	0.789377	0.625312	0.536766	0.599554	0.577231	0.683723	0.49562	0.646531	0.630439	0.684952	0.744935	0.618343	0.628506	0.647657
ADOCBLabc	0.29937	0.422723	0.0739027	0.446562	0.0523104	0.397626	0.342632	0.502383	0.0967572	0.403145	0.183544	0.129897	0.421465	0.409883	0.241742	0.374485	0.105051	0.440889	0.127443	0.451178	0	0.293765	0.175747	0.146461	0.565432	0.305865	0.476187	0.305885	0.025786	0.0815036	0.311272	0.335004	0.278936	0.197484	0.1986	0.319663	0.388715	0.146825	0.361491	0.3036	0.331062	0.217215	0.568484	0.250054	0.366618	0.180249	0.14186	0.282145	0.226405
ADOCBLabcpp	0.0945025	0.108082	0.292205	0.0152119	0.403237	0.024552	0.185562	0.0089414	0.129629	0.15491	0.120555	0.32169	0.0427418	0.0014708	0.234783	0.20922	0.250517	0.0860992	0.28546	0.0285425	0.453617	0.29473	0.0875123	0.374949	0.0525069	0.306672	0.120468	0.194553	0.177319	0.259084	0.108551	0.0973816	0.106367	0.154865	0.182039	0.0703634	0.132854	0.347975	0.22935	0.20337	0.296986	0.161736	0.0275307	0.230961	0.168254	0.413318	0.259539	0.175766	0.287244
ADOCBLtex	0.0945025	0.108082	0.292205	0.0152119	0.403237	0.024552	0.185562	0.0089414	0.129629	0.15491	0.120555	0.32169	0.0427418	0.0014708	0.234783	0.20922	0.252121	0.0860992	0.28546	0.0285425	0.453617	0.29473	0.0875123	0.374949	0.0525069	0.306672	0.120468	0.194553	0.177319	0.259084	0.108551	0.0973816	0.106367	0.154865	0.182039	0.0703634	0.132854	0.347975	0.22935	0.20337	0.296986	0.161736	0.0275307	0.230961	0.168254	0.413318	0.259539	0.175766	0.287244
ADP1P	0.504476	0.441157	0.368174	0.40644	0.605915	0.328585	0.504653	0.219004	0.628852	0.292728	0.513198	0.453773	0.326849	0.372775	0.320004	0.360698	0.162469	0.343992	0.42029	0.385545	0.339639	0.375937	0.587509	0.143505	0.379189	0.425671	0.30051	0.359648	0.747439	0.307533	0.264545	0.463263	0.349154	0.336369	0.133041	0.605779	0.159689	0.162861	0.385164	0.363239	0.214778	0.370319	0.315096	0.303192	0.530647	0.364533	0.42783	0.307277	0.305711
ADPGLC	0	0	0	0	0	0	0	0	0	0	0	0	0	0	0	0	0	0	0	0	0	0	0	0	0	0	0	0	0	0	0	0	0	0.0065379	0	0.017707	0	0	0	0	0.0072926	0.058652	0	0.036357	0	0	0.010706	0	0
ADPMAN	0	0	0	0	0	0	0	0	0	0	0	0	0	0	0	0	0	0	0	0	0	0	0	0	0	0	0	0	0	0	0	0	0	0.0065379	0	0.017707	0	0	0	0	0.0072926	0.058652	0	0.036357	0	0	0.010706	0	0
ADPRDP	0.692938	0.589259	0.565326	0.595413	0.673383	0.590893	0.658758	0.514901	0.661055	0.555613	0.613735	0.756042	0.470822	0.657649	0.520004	0.542809	0.368559	0.805804	0.58063	0.772821	0.461216	0.796409	0.685629	0.63443	0.698655	0.674721	0.686223	0.50594	0.78029	0.472633	0.676819	0.593213	0.593725	0.530002	0.593217	0.789377	0.502198	0.540951	0.607356	0.590349	0.682231	0.436333	0.633787	0.528879	0.657927	0.727537	0.63534	0.6236	0.647657
ADPRDPTS	0	0	0	0	0	0	0	0	0	0	0	0	0	0	0	0	0	0	0	0	0	0	0	0	0	0	0	0	0	0	0	0	0	0.0065379	0	0.017707	0	0	0	0	0.0072926	0.058652	0	0.036357	0	0	0.010706	0	0
ADPT	0.647497	0.577285	0.575779	0.596434	0.664696	0.590893	0.641349	0.514901	0.649999	0.524957	0.591313	0.441798	0.470822	0.657649	0.520004	0.54817	0.368559	0.805804	0.515268	0.770068	0.419926	0.780659	0.682495	0.586713	0.685889	0.649221	0.662657	0.47693	0.78029	0.421802	0.676819	0.590354	0.577658	0.505408	0.59326	0.789377	0.483143	0.523077	0.58186	0.564002	0.558237	0.429351	0.621216	0.494694	0.622587	0.6086	0.553531	0.577681	0.602703
ADPTr	0	0	0	0	0	0	0	0	0	0	0	0	0	0	0	0	0	0	0	0	0	0	0	0	0	0.0025947	0	0	0	0	0	0	0	0	0	0	0	0	0	0	0	0	0.010788	0	0	0	0	0	0
ADSELK	0.0998938	0.10115	0.344836	0.0589079	0.423385	0.0624374	0.220577	0.104197	0.165096	0.219478	0.123305	0.248431	0.0779409	0.0497793	0.184348	0.112574	0.0773048	0.044804	0.214665	0.0324544	0.165592	0.0145237	0.067744	0.0186582	0.130547	0.122176	0.0764666	0.0971434	0.177319	0.236172	0.0857079	0.0407227	0.0724487	0.0623559	0.0685047	0.0736253	0.118404	0.140998	0.217501	0.103249	0.0508493	0.0934366	0.0207416	0.0384245	0.334697	0.015589	0.210222	0.0411924	0.118238
ADSK	0.0998938	0.10115	0.351522	0.0589079	0.43503	0.0693845	0.264494	0.115046	0.186244	0.235756	0.130295	0.333052	0.106259	0.0512501	0.203479	0.193598	0.0784275	0.0655867	0.23388	0.0697624	0.175197	0.020075	0.0716013	0.0186582	0.133224	0.131392	0.0857778	0.0971434	0.177319	0.253828	0.147468	0.0568328	0.0724487	0.104455	0.158714	0.0778191	0.119727	0.284928	0.227769	0.103249	0.069723	0.110702	0.0294007	0.140397	0.0955605	0.061243	0.215445	0.0499167	0.122114
ADSL1r	0.695172	0.599815	0.575779	0.596434	0.675971	0.590893	0.658758	0.391631	0.668624	0.569178	0.613735	0.756042	0.585683	0.657649	0.520004	0.65799	0.368559	0.805804	0.593682	0.774849	0.463079	0.709332	0.689727	0.643708	0.698655	0.674721	0.686223	0.520666	0.78029	0.479038	0.68131	0.593213	0.606221	0.608916	0.584851	0.789377	0.571588	0.540951	0.607356	0.590349	0.683723	0.49562	0.641296	0.630439	0.675497	0.730251	0.639812	0.628506	0.647657
ADSL2r	0.695172	0.599815	0.575779	0.596434	0.675971	0.590893	0.658758	0.391631	0.668624	0.569178	0.613735	0.756042	0.585683	0.657649	0.520004	0.65799	0.368559	0.805804	0.593682	0.774849	0.463079	0.709332	0.689727	0.643708	0.698655	0.674721	0.686223	0.520666	0.78029	0.479038	0.68131	0.593213	0.606221	0.608916	0.584851	0.789377	0.571588	0.540951	0.607356	0.590349	0.683723	0.49562	0.641296	0.630439	0.675497	0.730251	0.639812	0.628506	0.647657
ADSO4SH	0	0	0	0	0	0	0	0	0	0	0	0	0	0	0	0	0	0	0	0	0	0	0	0	0	0	0	0	0	0	0	0	0	0	0	0	0	0	0	0	0	0	0	0	0	0	0	0	0
ADSS	0.695172	0.599815	0.575779	0.596434	0.675971	0.590893	0.658758	0.391631	0.668624	0.569178	0.613735	0.756042	0.585683	0.657649	0.520004	0.65799	0.368559	0.805804	0.593682	0.774849	0.463079	0.709332	0.689727	0.643708	0.698655	0.674721	0.686223	0.520666	0.78029	0.479038	0.687037	0.593213	0.606221	0.608916	0.584851	0.789377	0.625312	0.540951	0.607356	0.590349	0.683723	0.49562	0.649092	0.630439	0.684952	0.744935	0.639812	0.628506	0.647657
ADTLOR	0	0.023791	0.025526	0	0.015157	0.0070334	0	0	0.0730134	0.024145	0.0080217	0.010018	0.015747	0	0.182609	0	0.0088211	0	0.0042735	0.0094176	0.013477	0.0037439	0.03568	0.004792	0.0037063	0.120074	0.017386	0.028034	0.176259	0.14921	0.0247946	0.0171048	0.070961	0.0223332	0.0459256	0.0121155	0.031864	0.0553036	0.060052	0.08788	0.0040791	0.0383396	0.0078536	0.0081328	0.018844	0.015589	0.077163	0.026628	0.112633
ADXFTDA	0	0	0	0	0	0	0	0	0	0	0	0	0	0	0	0	0	0	0	0	0	0	0	0.0092781	0	0	0	0	0	0	0	0	0	0	0	0	0	0	0	0	0.0014923	0	0	0	0	0.0027142	0	0.0049067	0
ADXFTNS	0	0	0	0	0	0	0	0	0	0	0	0	0.0015879	0	0	0	0	0	0	0	0	0	0	0.0129996	0	0	0	0	0	0	0	0	0	0	0	0	0	0	0.070025	0.0020858	0.0034622	0.0015234	0.052358	0	0.0014753	0.0027142	0	0.0049067	0.042674
ADXFTSNT	0	0	0	0	0	0	0	0	0	0	0	0	0.0015879	0	0	0	0	0	0	0	0	0	0	0.0129996	0	0	0	0	0	0	0	0	0	0	0.014234	0	0	0	0.070025	0.0020858	0.0034622	0.0015234	0.052358	0	0.0014753	0.0027142	0	0.0049067	0.042674
AEPPT	0.0945025	0.0493142	0.260358	0.0152119	0.36784	0.0087594	0.185562	0.0072723	0.0635899	0.124525	0.0608887	0.303053	0.141988	0.0014708	0.0295651	0.312607	0.0049719	0.0103913	0.271314	0.0269487	0.137276	0.0225924	0.0332694	0.0246734	0.0514774	0.108173	0.0098056	0.0798436	0.0021194	0.10351	0.0227775	0.0406484	0.029902	0.110596	0.0917245	0.0703634	0.228973	0.13646	0.15308	0.149686	0.150518	0.143963	0.197147	0.219522	0.370507	0.012179	0.144861	0.0602918	0.144591
AFFH	0.15966	0.062549	0.294758	0.014191	0.488078	0.0947999	0.127402	0.049952	0.384654	0.103906	0.26082	0.341952	0.0547836	0	0.182609	0.128197	0.0821163	0	0.260216	0.0705594	0.150036	0.0485417	0.190458	0.0090742	0.0490065	0.1343	0.0470498	0.0790454	0.653479	0.265529	0.0935831	0.143671	0.26882	0.135312	0.0756755	0.285179	0.115281	0.0865149	0.10418	0.232599	0.0056013	0.171767	0.0700785	0.103832	0.106357	0.0412	0.220524	0.0805418	0.153046
AGAGGCERH	0.491922	0.39263	0.310073	0.161311	0.560444	0.175188	0.318302	0.111707	0.561701	0.110146	0.438673	0.369376	0.182744	0.162913	0.250435	0.359473	0.117722	0.26815	0.387129	0.354322	0.153764	0.240899	0.524105	0.0784561	0.252862	0.224936	0.240606	0.228083	0.74532	0.272715	0.134322	0.37063	0.336955	0.298149	0.115669	0.519106	0.156196	0.14659	0.332887	0.299593	0.133605	0.334011	0.246197	0.225723	0.462648	0.140163	0.393144	0.201317	0.245215
AGALGT	0.010628	0	0	0	0	0	0	0	0	0	0	0	0.035067	0	0	0	0	0	0	0.17872	0	0.053318	0	0.0013254	0.012046	0.0082316	0	0.017122	0	0	0.0012365	0.0041021	0	0	0	0	0	0	0.060803	0	0.031339	0	0.072438	0	0	0	0	0	0
AGDC	0.661899	0.564838	0.57043	0.577547	0.672459	0.497387	0.507422	0.453981	0.668624	0.555884	0.541311	0.579864	0.568746	0.462494	0.332174	0.624907	0.297349	0.735899	0.522887	0.767605	0.202796	0.691839	0.671887	0.461357	0.461965	0.418423	0.523485	0.407199	0.78029	0.435393	0.518872	0.528201	0.541359	0.481671	0.47296	0.690589	0.612185	0.512986	0.595506	0.42436	0.452837	0.436588	0.517306	0.509653	0.565988	0.369406	0.524183	0.482755	0.490812
AGDC2	0.0939621	0.0023633	0.0433934	0.0277692	0.187983	0.108133	0.0534125	0.134119	0.446764	0.0504616	0.271706	0.211609	0.0693396	0.0944678	0.0295653	0.202482	0.0200481	0.0365721	0.218078	0.0378877	0.0612904	0.129357	0.434906	0.0356847	0.0047358	0.0517162	0.0356792	0.0296314	0.523494	0.0338324	0.0752317	0.0887297	0.200536	0.203502	0.132208	0.34483	0.167364	0.143578	0.0391674	0.128911	0.0993304	0.107148	0.0910793	0.037701	0.111588	0.209619	0.260287	0.105338	0.0712312
AGE	0	0	0	0	0	0	0	0	0.0031164	0	0	0	0	0	0.0017391	0	0.0186042	0	0.0042735	0	0	0.0049058	0	0	0	0.0019237	0	0	0.0021194	0.0011497	0.0059873	0.0158617	0	0.0061102	0.0024756	0.0097856	0	0.0171699	0	0	0	0.0036816	0	0.0010338	0	0	0	0	0.017518
AGLPET	0.62524	0.499295	0.550496	0.521294	0.656655	0.397711	0.509598	0.273248	0.642357	0.499183	0.527216	0.486737	0.473337	0.44835	0.401743	0.470519	0.323972	0.674901	0.441657	0.469434	0.364013	0.545376	0.617644	0.330648	0.384131	0.454526	0.500741	0.452001	0.747439	0.331554	0.291096	0.463263	0.387089	0.399854	0.162662	0.666357	0.226327	0.252191	0.385164	0.363239	0.306726	0.429606	0.316793	0.416607	0.550229	0.372397	0.430918	0.385532	0.380876
AGM3PA	0.0255699	0.0023633	0.0054698	0.0277692	0.0044362	0.042028	0.0636994	0.0108488	0.0040068	0.0368967	0.0159287	0.100626	0.0607382	0.0944678	0.0400001	0.0897537	0.0110666	0.0331982	0.0428678	0.0276007	0.0437268	0.069068	0.0216972	0.0772329	0.0540513	0.0336421	0.036833	0.0300745	0.0095373	0	0.13888	0.0457203	0.0160667	0.0282597	0.0902082	0	0.160642	0.0923026	0.0180692	0.0919416	0.165163	0.0112986	0.0947614	0.0143014	0.0509657	0.121233	0.0609747	0.0696147	0.106818
AGM4PA	0.0255699	0.0023633	0.0054698	0.0277692	0.0044362	0.042028	0.0636994	0.0108488	0.0040068	0.0368967	0.0159287	0.100626	0.0607382	0.0944678	0.0400001	0.0897537	0.0110666	0.0331982	0.0428678	0.0276007	0.0437268	0.069068	0.0216972	0.0772329	0.0540513	0.0336421	0.036833	0.0300745	0.0095373	0	0.13888	0.0457203	0.0160667	0.0282597	0.0902082	0	0.160642	0.0923026	0.0180692	0.0919416	0.165163	0.0112986	0.0947614	0.0143014	0.0509657	0.121233	0.0609747	0.0696147	0.106818
AGM4PH	0	0	0	0	0	0	0.0500497	0.0072723	0	0.017092	0.0159287	0.0954775	0.0269948	0.0014708	0.0260869	0.0897537	0.0096231	0.0141699	0.0113629	0	0.0437268	0.0249161	0	0.0740212	0	0.0319421	0.0235664	0.0154365	0	0	0.025251	0.002859	0.0160667	0.0413966	0.0428528	0	0	0.0094649	0.0073725	0.0270337	0.0763983	0.0112986	0.0062138	0.0122337	0.0147533	0.0910989	0.025625	0.0193754	0.0434151
AGMD	0.454645	0.362694	0.288315	0.201025	0.373201	0.102869	0.414049	0.0690271	0.0792465	0.130765	0.192445	0.318165	0.216621	0.306255	0.135652	0.50207	0.032558	0.329958	0.349164	0.15184	0.163727	0.178543	0.103906	0.0972159	0.287146	0.082718	0.296062	0.191265	0.0586365	0.100553	0.100351	0.250901	0.0362985	0.130974	0.174483	0	0.239295	0.107752	0.127504	0.144746	0.0939082	0.177733	0.125083	0.180236	0.392637	0.0560932	0.147372	0.17038	0.0649422
AGMHE	0.101896	0.108082	0.292205	0.0152119	0.403237	0.024552	0.185562	0.0089414	0.129629	0.15491	0.120555	0.46233	0.0427418	0.0014708	0.238261	0.20922	0.252121	0.101889	0.297585	0.0285425	0.453617	0.29473	0.0875123	0.374949	0.0525069	0.306672	0.120468	0.194553	0.177319	0.281173	0.108551	0.0973816	0.106367	0.159417	0.210892	0.0703634	0.132854	0.347975	0.230503	0.20337	0.311054	0.161736	0.0285951	0.276036	0.168254	0.413318	0.331074	0.195273	0.306719
AGMIGH	0	0	0.013006	0	0.11497	0.085609	0	0	0.27736	0	0.1989	0.13085	0.0224956	0	0	0.020677	0.0059342	0	0.028523	0.010287	0.0074552	0.039892	0.12416	0	0	0.014226	0.013843	0.0026614	0.47722	0.016136	0.0078094	0.0057927	0.14951	0.069901	0.0075121	0.12861	0.021437	0.049163	0.0030562	0.079372	0.0032633	0.103847	0.060355	0.032842	0.0568	0.025611	0.03004	0.0071206	0.0071441
AGMT	0.197094	0.0274147	0.144646	0.0377747	0.245845	0.0773242	0.128981	0.0796372	0.080656	0.0534452	0.0200542	0.377934	0.0972609	0.072293	0.187826	0.0156225	0.0787483	0.0198377	0.222355	0.345918	0.070036	0.163504	0.0453231	0.13387	0.10697	0.166869	0.0249668	0.0569552	0.23207	0.25428	0.204933	0.148621	0.108153	0.0816633	0.150391	0.0917982	0.109353	0.293219	0.384977	0.144993	0.137455	0.14536	0.197262	0.129817	0.391162	0.0312477	0.218273	0.148097	0.20484
AGOR	0	0.023791	0.025526	0	0.015157	0.0070334	0	0	0.0730134	0.024145	0.0080217	0.010018	0.015747	0	0.182609	0	0.0088211	0	0.0042735	0.0094176	0.013477	0.0037439	0.03568	0.004792	0.0037063	0.120074	0.017386	0.028034	0.176259	0.14921	0.0247946	0.0171048	0.070961	0.0223332	0.0459256	0.0121155	0.031864	0.0553036	0.060052	0.08788	0.0040791	0.0383396	0.0078536	0.0081328	0.018844	0.015589	0.077163	0.026628	0.112633
AGPAT	0	0.023791	0.025526	0	0.015157	0.0070334	0	0	0.0730134	0.024145	0.0080217	0.010018	0.015747	0	0.182609	0.0012253	0.0761821	0	0.0060955	0.0094176	0.013477	0.0086497	0.03568	0.004792	0.0037063	0.120074	0.017386	0.028034	0.176259	0.14921	0.0346866	0.0343085	0.070961	0.0223332	0.0459256	0.0121155	0.058699	0.0865149	0.060052	0.08788	0	0.0383396	0.0078536	0.0081328	0.0239406	0.015589	0.077163	0.0276572	0.114039
AGPAT120	0.666059	0.597452	0.570309	0.568665	0.671535	0.548865	0.568154	0.375537	0.664617	0.532281	0.596241	0.65799	0.524945	0.536029	0.455656	0.544343	0.329746	0.764913	0.550814	0.747249	0.419353	0.691194	0.663932	0.565302	0.636882	0.590391	0.634476	0.490592	0.769693	0.480311	0.548677	0.536355	0.544335	0.530461	0.505399	0.76934	0.462129	0.469886	0.593442	0.501976	0.51856	0.486353	0.50554	0.605042	0.638145	0.524669	0.594334	0.569638	0.53113
AGPAT140	0.668601	0.597452	0.573834	0.568665	0.671535	0.573849	0.645108	0.511325	0.666175	0.549373	0.613735	0.753468	0.574171	0.564652	0.506091	0.65799	0.368559	0.790014	0.58709	0.758622	0.463079	0.766135	0.663932	0.643708	0.693919	0.673021	0.671309	0.509754	0.769693	0.480311	0.667838	0.550352	0.606221	0.608916	0.604122	0.789377	0.571588	0.536453	0.607356	0.590349	0.66479	0.49562	0.639943	0.630439	0.664566	0.724266	0.639812	0.614409	0.634984
AGPAT141	0.666059	0.597452	0.570309	0.568665	0.671535	0.548865	0.568154	0.375537	0.664617	0.532281	0.596241	0.65799	0.524945	0.536029	0.455656	0.544343	0.329746	0.764913	0.550814	0.747249	0.419353	0.691194	0.663932	0.565302	0.636882	0.590391	0.634476	0.490592	0.769693	0.480311	0.548677	0.536355	0.544335	0.530461	0.505399	0.76934	0.462129	0.469886	0.593442	0.501976	0.51856	0.486353	0.50554	0.605042	0.638145	0.524669	0.594334	0.569638	0.53113
AGPAT160	0.666059	0.597452	0.570309	0.568665	0.671535	0.548865	0.568154	0.375537	0.664617	0.532281	0.596241	0.65799	0.524945	0.536029	0.455656	0.544343	0.329746	0.764913	0.550814	0.747249	0.419353	0.691194	0.663932	0.565302	0.636882	0.590391	0.634476	0.490592	0.769693	0.480311	0.548677	0.536355	0.544335	0.530461	0.505399	0.76934	0.462129	0.469886	0.593442	0.501976	0.51856	0.486353	0.50554	0.605042	0.638145	0.524669	0.594334	0.569638	0.53113
AGPAT161	0.666059	0.597452	0.570309	0.568665	0.671535	0.548865	0.568154	0.375537	0.664617	0.532281	0.596241	0.65799	0.524945	0.536029	0.455656	0.544343	0.329746	0.764913	0.550814	0.747249	0.419353	0.691194	0.663932	0.565302	0.636882	0.590391	0.634476	0.490592	0.769693	0.480311	0.548677	0.536355	0.544335	0.530461	0.505399	0.76934	0.462129	0.469886	0.593442	0.501976	0.51856	0.486353	0.50554	0.605042	0.638145	0.524669	0.594334	0.569638	0.53113
AGPAT180	0.666059	0.597452	0.570309	0.568665	0.671535	0.548865	0.568154	0.375537	0.664617	0.532281	0.596241	0.65799	0.524945	0.536029	0.455656	0.544343	0.329746	0.764913	0.553133	0.747249	0.419353	0.691194	0.663932	0.565302	0.636882	0.596834	0.634476	0.490592	0.769693	0.480311	0.573928	0.536355	0.544335	0.530461	0.548252	0.76934	0.462129	0.469886	0.593442	0.501976	0.51856	0.488638	0.50554	0.605042	0.638145	0.524669	0.594334	0.569638	0.53113
AGPAT181	0.668601	0.597452	0.573834	0.568665	0.671535	0.573849	0.645108	0.511325	0.666175	0.549373	0.613735	0.753468	0.574171	0.564652	0.506091	0.65799	0.368559	0.790014	0.58709	0.758622	0.463079	0.766135	0.663932	0.643708	0.693919	0.673021	0.671309	0.509754	0.769693	0.480311	0.667838	0.550352	0.606221	0.608916	0.604122	0.789377	0.571588	0.536453	0.607356	0.590349	0.66479	0.49562	0.639943	0.630439	0.664566	0.724266	0.639812	0.614409	0.634984
AGPCAT	0.092269	0.062549	0.281752	0.014191	0.37431	0.0070334	0.128787	0.049952	0.106775	0.105805	0.06192	0.211102	0.0337436	0	0.184348	0.107214	0.0761821	0	0.204396	0.0229644	0.144301	0.0086497	0.0636456	0.004792	0.0490065	0.131929	0.0286748	0.0793116	0.176259	0.249393	0.0422357	0.0401012	0.11931	0.0618365	0.0459256	0.0121155	0.0938444	0.0878447	0.142758	0.139806	0.049357	0.0759176	0.0749978	0.0384245	0.083892	0.015589	0.187598	0.0276572	0.118238
AGPE	0	0	0	0	0	0	0	0	0.0075684	0.010038	0	0	0.11195	0	0	0.111045	0	0	0.013052	0	0	0	0	0	0	0	0	0.012065	0	0.0065284	0.0042301	0	0.012496	0.058017	0	0	0.066638	0	0	0	0	0.059287	0.0016973	0.10156	0.016564	0	0.0030877	0	0
[truncated: 7,175 more rows]
[truncated: 35 more columns]
