# Supplementary material for: Personalized modeling of gut microbiome metabolism throughout the first year of life
Source: Commun Med (Lond). 2024 Dec 30;4:281. doi: 10.1038/s43856-024-00715-4 (PMC11686179; doi:10.1038/s43856-024-00715-4)
Supplement: Supplementary file 9 — Supplementary Data 7 [file 43856_2024_715_MOESM9_ESM.xlsx]

## Sheet: Data_S7
Supplementary Data 7: Community-level subsystem abundance in infant and maternal gut microbiome models.
	V3_C005	V3_C009	V3_C010	V3_C016	V3_C018	V3_C019	V3_C100	V3_C101	V3_C105	V3_C106	V3_C110	V3_C111	V3_C112	V3_C113	V3_C114	V3_C117	V3_C119	V3_C120	V4_C005	V4_C009	V4_C010	V4_C016	V4_C018	V4_C019	V4_C100	V4_C101	V4_C105	V4_C106	V4_C110	V4_C111	V4_C112	V4_C113	V4_C114	V4_C117	V4_C119	V4_C120	V5_C005	V5_C009	V5_C010	V5_C018	V5_C019	V5_C100	V5_C101	V5_C105	V5_C106	V5_C110	V5_C111	V5_C112	V5_C113
Alanine and aspartate metabolism	0.252297	0.221185	0.241203	0.219427	0.289054	0.218726	0.251949	0.180504	0.258491	0.216855	0.230145	0.293841	0.20824	0.211946	0.196974	0.244165	0.128294	0.277483	0.231782	0.28425	0.179808	0.276486	0.249017	0.202168	0.251429	0.249429	0.232992	0.194173	0.310765	0.199744	0.229268	0.226093	0.194624	0.213994	0.218392	0.2789	0.209896	0.209174	0.249336	0.227433	0.234051	0.191537	0.217655	0.215793	0.260541	0.237452	0.245154	0.215097	0.240026
Alkaloid synthesis	0	0	0	0	0	0	0.0017804	0	0	0	0	0.0022666	0.00079395	0	0.00086955	0.00229745	0	0	0	0	0	0.00442165	0	0.00186075	0.0013384	0	0	0	0	0	0	0	0	0	0	0	0	0.00911295	0.0350125	0.0010429	0.00098495	0.0007617	0.026179	0	0.00073765	0	0	0	0.021337
Aminobenzoate degradation	0.0603751	0.0705928	0.0899953	0.0451257	0.132306	0.0532835	0.0641552	0.042352	0.111806	0.0733988	0.0778085	0.0962249	0.0550021	0.0348793	0.0779134	0.0739089	0.0526617	0.0434211	0.0736708	0.0840413	0.0775981	0.0717046	0.0983241	0.0483305	0.0396175	0.0921199	0.0454679	0.0715486	0.143553	0.0878914	0.0527886	0.06001	0.0690868	0.0741234	0.0591477	0.0978799	0.0617612	0.0752467	0.0937414	0.0824911	0.0532528	0.0810843	0.0664727	0.0706358	0.0894214	0.0818182	0.108278	0.0559396	0.0858368
Aminophosphonate metabolism	0.0945025	0.0493142	0.260358	0.0152119	0.36784	0.0087594	0.185562	0.0072723	0.0635899	0.124525	0.0608887	0.303053	0.141988	0.0014708	0.0313042	0.312607	0.0049719	0.0103913	0.271314	0.0155752	0.137276	0.0225924	0.0332694	0.0136624	0.0514774	0.108173	0.0098056	0.0798436	0.0021194	0.162266	0.0227775	0.0406484	0.029902	0.110596	0.0790265	0.0703634	0.124066	0.135209	0.194714	0.0964973	0.129535	0.143963	0.18843	0.219522	0.12909	0.012179	0.144861	0.0268904	0.144591
Aminosugar metabolism	0.366939	0.301995	0.318216	0.271245	0.419011	0.259504	0.308849	0.198971	0.394365	0.261302	0.329114	0.3479	0.263737	0.287175	0.266572	0.318235	0.1779	0.370476	0.318769	0.362233	0.217872	0.363728	0.387354	0.261642	0.273396	0.314564	0.30434	0.251974	0.489481	0.262436	0.26316	0.299294	0.297883	0.288053	0.252448	0.403426	0.277833	0.263023	0.311163	0.280895	0.276405	0.257324	0.266944	0.273794	0.358369	0.291487	0.342967	0.284862	0.290565
Arachidonic acid metabolism	0.275651	0.132504	0.344229	0.415424	0.413496	0.238057	0.393672	0.159395	0.161757	0.273195	0.216662	0.14915	0.410613	0.227966	0.206957	0.162048	0.0761821	0.288527	0.270949	0.338674	0.285876	0.339014	0.17647	0.116333	0.318549	0.209682	0.221654	0.158179	0.234543	0.235434	0.188923	0.261017	0.129724	0.128866	0.0674375	0.0377442	0.169375	0.19587	0.166967	0.246349	0.111697	0.237147	0.173183	0.20136	0.153902	0.227711	0.304006	0.153926	0.182173
Arginine and proline metabolism	0.180664	0.178249	0.195896	0.146456	0.255092	0.157228	0.199675	0.140112	0.232129	0.171405	0.188995	0.249398	0.161074	0.152247	0.178176	0.195542	0.117543	0.179925	0.179044	0.207765	0.156479	0.202179	0.203757	0.145719	0.165633	0.196955	0.156993	0.156069	0.287716	0.181995	0.17251	0.160912	0.171986	0.167621	0.169266	0.223913	0.156606	0.173234	0.204434	0.182408	0.156161	0.161552	0.145125	0.18294	0.222112	0.180751	0.199495	0.15213	0.184832
Ascorbate and aldarate metabolism	0.117984	0.133691	0.0946586	0.0721508	0.122693	0.0557216	0.0949679	0.0419226	0.122903	0.0886815	0.0809158	0.115418	0.0797002	0.0653315	0.145576	0.128945	0.077465	0.0984838	0.106905	0.0989449	0.0586337	0.0918764	0.114867	0.0502261	0.0674668	0.137371	0.0774359	0.0969437	0.173747	0.135305	0.0862866	0.113585	0.0939499	0.0773647	0.10986	0.138123	0.065907	0.135758	0.137954	0.107994	0.0730898	0.103936	0.0769644	0.0955314	0.15799	0.0634739	0.11607	0.0776908	0.10905
Atrazine degradation	0.326714	0.255634	0.275248	0.260647	0.332671	0.198855	0.254799	0.136624	0.326706	0.26397	0.264315	0.243368	0.236668	0.224175	0.200871	0.235872	0.161986	0.33745	0.222303	0.236093	0.182006	0.272688	0.310389	0.169963	0.192065	0.227263	0.250371	0.234118	0.37372	0.165777	0.145548	0.231632	0.193544	0.199927	0.0813309	0.333178	0.114275	0.126095	0.192582	0.18162	0.153363	0.214803	0.158397	0.219279	0.283564	0.187556	0.215459	0.195219	0.190438
Benzoate degradation	0.061525	0.0791855	0.0572876	0.0359267	0.0738675	0.0305009	0.0670833	0.0322669	0.0529206	0.0509474	0.040613	0.0960391	0.0458949	0.0328908	0.070525	0.0960121	0.0368936	0.0450091	0.0671075	0.0553615	0.046753	0.0431836	0.0446745	0.028411	0.0451585	0.0723564	0.042734	0.0547091	0.0670769	0.0645735	0.047514	0.0744019	0.0421828	0.0398157	0.0598352	0.0597102	0.0368446	0.0805091	0.065302	0.0577374	0.0353885	0.0609192	0.0432125	0.0710359	0.0679459	0.047307	0.0684174	0.0363271	0.0634368
Beta-alanine metabolism	0.267989	0.228046	0.280268	0.248614	0.377579	0.234208	0.26659	0.196789	0.371523	0.2531	0.300696	0.321901	0.246218	0.199847	0.211596	0.239946	0.14103	0.289357	0.227507	0.293207	0.188936	0.298734	0.341786	0.169447	0.248968	0.254872	0.238123	0.220728	0.442929	0.224405	0.231355	0.208638	0.244561	0.218871	0.171104	0.364493	0.195681	0.181128	0.25308	0.22961	0.204484	0.233685	0.209055	0.234043	0.303483	0.222831	0.278972	0.209728	0.224561
Bile acid metabolism	0.0516216	0.0580865	0.0602527	0.0309312	0.085849	0.0465232	0.0408137	0.0199153	0.0882975	0.0429269	0.0593317	0.0532274	0.0915018	0.0248431	0.0494657	0.106507	0.0210338	0.0356807	0.0420845	0.0559123	0.03313	0.0380736	0.067688	0.0194538	0.0577964	0.0479864	0.0346969	0.046972	0.115055	0.0526237	0.0299724	0.0421898	0.05238	0.0798931	0.0279595	0.0661237	0.0665671	0.0238106	0.0612294	0.0658459	0.043855	0.0765461	0.0541507	0.0846306	0.067977	0.0294702	0.0761695	0.0390329	0.0491001
Bile acid synthesis	0.134004	0.122158	0.16108	0.0799737	0.218608	0.0773387	0.130125	0.0768691	0.15719	0.0969126	0.132281	0.0915296	0.0918796	0.0767426	0.0898555	0.104287	0.0322728	0.0874345	0.101886	0.175329	0.0682196	0.0847177	0.135487	0.0400296	0.0836805	0.0927344	0.0935966	0.0912773	0.185407	0.105732	0.0813987	0.0903237	0.0987143	0.106131	0.0578035	0.146112	0.0524535	0.0506451	0.10967	0.0793841	0.0520762	0.0994317	0.0800837	0.082325	0.117013	0.0618614	0.115889	0.0644501	0.0773346
Biosynthesis of 12-, 14- and 16-membered macrolides	0.020564	0	0.0440015	0.0070955	0.11405	0	0.0009891	0	0.0038213	0.0008139	0	0.0076395	0	0	0.00086955	0.00344615	0.0019246	0	0.0139632	0	0.010645	0.00187195	0.0009643	0	0	0.00096185	0.0007828	0.0005323	0.0010597	0.00971035	0.0023103	0.0050345	0	0.00397165	0.0012378	0.0048928	0.000741	0.0087805	0.0121715	0.0076845	0	0.0018408	0	0.0011372	0	0	0.009898	0	0.008759
Biosynthesis of siderophore group nonribosomal peptides	0.171547	0.164646	0.0788866	0.15709	0.104684	0.136468	0.181866	0.147035	0.0813732	0.151563	0.0743472	0.142041	0.1389	0.199078	0.220291	0.101751	0.0959093	0.160233	0.139225	0.252707	0.0992583	0.210474	0.0822083	0.0775727	0.188203	0.282334	0.181059	0.14697	0.141173	0.145788	0.183197	0.190586	0.0877718	0.0854006	0.214548	0.117427	0.0952385	0.21806	0.260628	0.190791	0.1384	0.120181	0.17863	0.150114	0.253153	0.122531	0.137041	0.12577	0.181907
Biotin metabolism	0.143631	0.194329	0.251049	0.0637637	0.329806	0.104773	0.184588	0.140486	0.160695	0.160325	0.126663	0.250428	0.0824401	0.0832668	0.202784	0.196802	0.185902	0.0980239	0.245067	0.136436	0.22666	0.199433	0.111726	0.1976	0.121392	0.205924	0.106638	0.159676	0.195533	0.225776	0.121481	0.122547	0.136811	0.133255	0.159873	0.11685	0.135325	0.239981	0.247615	0.163519	0.1706	0.155495	0.0991631	0.173172	0.154922	0.174965	0.226369	0.137821	0.223377
Butanoate metabolism	0.0721926	0.0643633	0.0653289	0.0719223	0.0555394	0.0642748	0.081003	0.0653211	0.0683214	0.0619477	0.052753	0.0828067	0.0681685	0.0780457	0.110528	0.0580227	0.0293604	0.0974618	0.0526478	0.0950118	0.0160239	0.0707972	0.0597416	0.0291088	0.0764744	0.0887282	0.073218	0.0492346	0.10545	0.0828796	0.0778396	0.0628692	0.060152	0.0484119	0.0856937	0.069134	0.0696658	0.101843	0.112721	0.0694869	0.0400232	0.0538302	0.0794401	0.0524356	0.0874409	0.0297345	0.074044	0.0468652	0.0952752
C5-branched dibasic acid metabolism	0.33321	0.319944	0.27624	0.342119	0.252218	0.230535	0.264426	0.1464	0.264748	0.297882	0.239798	0.212317	0.215385	0.24882	0.217393	0.186859	0.120501	0.41885	0.19108	0.233002	0.126499	0.248343	0.263258	0.139053	0.225647	0.240893	0.299577	0.239647	0.326621	0.175775	0.173521	0.269934	0.164783	0.131492	0.0794457	0.270271	0.0670975	0.127204	0.201746	0.190068	0.121447	0.188777	0.125361	0.135778	0.12538	0.145567	0.197303	0.179073	0.176384
Caffeine metabolism	0.0227462	0.0298155	0.0470568	0.000675762	0.0456737	0.00416499	0.0302867	0.000312238	0.0247124	0.0212642	0.021535	0.0466379	0.0141465	0	0.0430643	0.0339437	0.00273417	0.00072619	0.0608505	0.0565306	0.148956	0.0589123	0.0147864	0.0289147	0.0135166	0.117054	0.0173153	0.0664944	0.0414619	0.0529057	0.00665962	0.0287101	0.0290941	0.0329635	0.0159071	0.00139793	0.016368	0.0100218	0.0640785	0.0664701	0.0566799	0.0496744	0.0402013	0.0668583	0.0979462	0.132155	0.0655654	0.0407588	0.0455288
Caprolactam degradation	0	0.0134973	0.00850867	0	0.00505233	0.00234447	0.0166832	0.0024241	0.023299	0.011937	0.0026739	0.0351652	0.0142473	0.000490267	0.0684059	0.0295095	0.0016573	0.00346377	0	0.0031392	0.00449233	0	0.0118933	0.00268487	0.000343167	0.0393833	0.00579533	0.00934467	0.0580467	0.0493533	0.0151417	0.00234527	0.0294557	0.026549	0.0272453	0.000776633	0.0110801	0.0118117	0.0200173	0.0292933	0	0.0142187	0.0037494	0.008914	0.0173464	0.00519633	0.025721	0.0112296	0.031705
Carbon fixation in photosynthetic organisms	0.143679	0.254374	0.142395	0.116235	0.19672	0.0708519	0.11652	0.0569265	0.0747941	0.215544	0.0786127	0.150856	0.166072	0.093052	0.166959	0.211825	0.158618	0.0767883	0.18356	0.155356	0.198027	0.195293	0.0832932	0.194637	0.068311	0.224221	0.134352	0.233009	0.0897193	0.154876	0.108942	0.164842	0.102872	0.153199	0.0978379	0.114166	0.0926799	0.148174	0.203104	0.159306	0.22136	0.176971	0.155735	0.182457	0.234309	0.207633	0.164917	0.139864	0.187104
Carbon fixation pathways in prokaryotes	0.125259	0.144164	0.0153155	0.121901	0.00646947	0.0640919	0.0655457	0.0205849	0.0385347	0.105172	0.0431392	0.0439895	0.112391	0.0601874	0.0869565	0.108287	0.0375298	0.115069	0.0880979	0.0864728	0.0735239	0.100138	0.0582609	0.0434849	0.0749186	0.130557	0.111486	0.115595	0.0785341	0.077794	0.0835825	0.139007	0.0535057	0.0630374	0.0474626	0.045045	0.0447431	0.106513	0.117628	0.0908989	0.0430427	0.0829417	0.0591661	0.110806	0.135842	0.0880129	0.0458824	0.0785703	0.085247
Cell wall biosynthesis	0.34644	0.322341	0.285472	0.313406	0.282028	0.278197	0.314639	0.243977	0.276114	0.299329	0.257972	0.282012	0.295191	0.326178	0.238331	0.31322	0.134989	0.398023	0.258936	0.389917	0.150584	0.31812	0.297447	0.231476	0.29617	0.295353	0.311627	0.24806	0.296044	0.208504	0.307783	0.274373	0.225292	0.247739	0.250154	0.329466	0.267842	0.206618	0.295686	0.24031	0.250907	0.22205	0.274192	0.256159	0.307906	0.24406	0.251305	0.246057	0.260646
Chloroalkane and chloroalkene degradation	0.115297	0.176069	0.128113	0.0070955	0.179576	0.002589	0.0643934	0.0032785	0.0278253	0.0408299	0.0397076	0.100542	0.035861	0	0.00086955	0.152397	0.0182036	0.007625	0.116691	0.185493	0.0654121	0.05519	0.0139828	0.00318615	0.0389689	0.0328814	0.0056856	0.0967861	0.0010597	0.0403402	0.0193283	0.0590831	0	0.0318652	0.00227285	0.0137463	0.0175727	0.00686405	0.160144	0.0285429	0.0398205	0.0919767	0.10053	0.0567583	0.0295398	0.0013919	0.097709	0.00491265	0.0321955
Chlorocyclohexane and chlorobenzene degradation	0.145104	0.386958	0.22049	0.044819	0.141311	0.0574321	0.184968	0.073677	0.135935	0.11313	0.137935	0.0477391	0.0792644	0.0328088	0.226087	0.240006	0.0375299	0.095007	0.128503	0.207407	0.233188	0.123935	0.058583	0.0532219	0.114281	0.312085	0.185151	0.24831	0.17414	0.16395	0.109852	0.257387	0.128087	0.0795864	0.0888635	0.0079217	0.0857992	0.105288	0.335272	0.272697	0.148906	0.188269	0.245506	0.132401	0.335435	0.205928	0.163993	0.0906656	0.163116
Cholesterol metabolism	0.286472	0.266585	0.24555	0.255984	0.258426	0.234904	0.273823	0.20426	0.217433	0.24611	0.215631	0.26004	0.26266	0.26233	0.198117	0.285676	0.145587	0.339665	0.240104	0.30871	0.173541	0.30726	0.225148	0.241044	0.27991	0.258035	0.278126	0.220418	0.235694	0.18373	0.277382	0.256727	0.189218	0.225575	0.196337	0.23703	0.208909	0.202132	0.241854	0.222197	0.241484	0.21128	0.241334	0.275153	0.244691	0.243828	0.231614	0.223752	0.237772
Chondroitin sulfate degradation	0	0	0.00630622	0	0	0	0.000570212	0	0.000641612	0.00781978	0	0.000553082	0	0	0	0.00133339	0	0	0.0520388	0	0.00507694	0	0	0	0	0	0	0.00200916	0	0.00126803	0	0	0	0	0	0	0.00235381	0	0.0004305	0	0	0	0	0	0.0133646	0	0.00388545	0.00282574	0
Citric acid cycle	0.180461	0.2011	0.1958	0.137915	0.296407	0.182071	0.222935	0.198961	0.303038	0.192595	0.233228	0.314763	0.208395	0.162573	0.20623	0.26047	0.149603	0.167325	0.225807	0.293567	0.184924	0.241075	0.257988	0.197164	0.184757	0.261591	0.173811	0.184285	0.350882	0.226901	0.252496	0.194456	0.255722	0.23333	0.230355	0.33411	0.232151	0.223419	0.267764	0.214014	0.215915	0.197909	0.207839	0.252729	0.2889	0.260272	0.262144	0.202019	0.240913
CoA catabolism	0.159019	0.166537	0.0790881	0.139291	0.0607512	0.0866305	0.1729	0.122595	0.0711583	0.139084	0.0761808	0.138646	0.10745	0.132743	0.216813	0.137949	0.132423	0.167026	0.13081	0.14631	0.0593788	0.165181	0.0867086	0.121669	0.140398	0.164497	0.156943	0.130558	0.13764	0.166386	0.127901	0.154081	0.111425	0.069993	0.0806405	0.0933519	0.089716	0.182716	0.0925085	0.128929	0.100259	0.101435	0.0800612	0.0767572	0.0717096	0.0768088	0.119621	0.112594	0.167562
CoA synthesis	0.504304	0.468161	0.447147	0.457171	0.52273	0.446217	0.50336	0.392647	0.505584	0.425084	0.463654	0.583227	0.44493	0.483331	0.408003	0.503152	0.270673	0.605705	0.440289	0.582383	0.356265	0.564737	0.484393	0.425991	0.50757	0.496665	0.506411	0.394123	0.61314	0.382489	0.518265	0.445871	0.426531	0.424436	0.442505	0.560392	0.436304	0.416569	0.45786	0.440811	0.469309	0.385697	0.46336	0.471122	0.495011	0.526562	0.472037	0.43787	0.457323
Cyanoamino acid metabolism	0.334956	0.29673	0.354316	0.183225	0.475665	0.135016	0.255262	0.109919	0.251565	0.220201	0.220177	0.296768	0.175511	0.14945	0.134494	0.302038	0.121142	0.23005	0.300213	0.225082	0.20798	0.199457	0.258275	0.113326	0.164215	0.171983	0.174467	0.2298	0.250677	0.170806	0.120634	0.193362	0.150948	0.199439	0.061306	0.278813	0.108859	0.0883137	0.232005	0.154426	0.135574	0.217934	0.151358	0.197522	0.223087	0.144268	0.270599	0.155222	0.159708
D-Arginine and D-ornithine metabolism	0.0390641	0.0294626	0.130301	0.0231548	0.165288	0.0238272	0.0877559	0.0406296	0.0498628	0.0736295	0.0510637	0.09569	0.028027	0.0194592	0.0375653	0.0436206	0.0155572	0.0161942	0.0956588	0.0102869	0.129748	0.0300285	0.0183222	0.0248165	0.0470713	0.11952	0.0406885	0.0727825	0.0352519	0.0637565	0.0296887	0.0585225	0.0294257	0.0441957	0.0146741	0.00465982	0.025798	0.0190083	0.0581378	0.0663408	0.0558454	0.0372223	0.0222605	0.0560892	0.21584	0.0866858	0.073481	0.0454977	0.037681
Diphthamide synthesis	0.067391	0	0.013006	0	0.181883	0.0877665	0	0	0.436154	0	0.271706	0.132249	0.02104	0	0.0017391	0.0491658	0.0089815	0	0.0558205	0.047595	0.0074552	0.039892	0.411762	0.0042822	0	0.0062631	0.0238958	0.01384	0.512897	0.016136	0.0356634	0.0286896	0.154717	0.176952	0.0601186	0.489284	0.050019	0	0.0561372	0.0751734	0.0056013	0.098515	0.0018699	0.0686474	0.045601	0.0922127	0.105067	0.0794641	0.0406792
Diterpenoid biosynthesis	0	0.023791	0.025526	0	0.015157	0.0070334	0	0	0.0730134	0.024145	0.0080217	0.010018	0.015747	0	0.182609	0.0012253	0.0761821	0	0.0060955	0.0094176	0.013477	0.0086497	0.03568	0.004792	0.0010295	0.120074	0.017386	0.028034	0.176259	0.14921	0.0346866	0.0343085	0.070961	0.0223332	0.0459256	0.0121155	0.058699	0.0842073	0.060052	0.08788	0	0.0383396	0.0078536	0.0081328	0.0239406	0.015589	0.077163	0.0276572	0.114039
Drug metabolism	0.086455	0.145406	0.113129	0.0186689	0.167681	0.043079	0.0652324	0.0257811	0.138133	0.048011	0.099234	0.168926	0.0353589	0.0164679	0.0667381	0.128364	0.0176599	0.0176206	0.132517	0.078913	0.0868927	0.0418909	0.0755483	0.01184	0.0436098	0.0681572	0.027154	0.0765571	0.213335	0.111943	0.0358044	0.0481233	0.131085	0.0404777	0.0266723	0.0934012	0.053741	0.0243939	0.098451	0.080033	0.0523945	0.0850042	0.0565989	0.0487678	0.114686	0.0188303	0.124314	0.0344939	0.0440771
Eicosanoid metabolism	0	0	0	0	0	0	0	0	0	0	0	0	0	0	0	0.0012253	0	0	0	0	0	0	0	0	0	0	0	0	0	0	0	0	0	0	0	0	0	0	0	0	0	0	0	0	0	0	0	0	0
Ether lipid metabolism	0.092269	0.062549	0.281752	0.014191	0.37431	0.0070334	0.128787	0.049952	0.106775	0.105805	0.06192	0.211102	0.0337436	0	0.184348	0.107214	0.0761821	0	0.204396	0.0229644	0.144301	0.0086497	0.0636456	0.004792	0.0490065	0.131929	0.0286748	0.0793116	0.176259	0.249393	0.0422357	0.0401012	0.11931	0.0618365	0.0459256	0.0121155	0.0938444	0.0878447	0.142758	0.139806	0.049357	0.0759176	0.0749978	0.0384245	0.083892	0.015589	0.187598	0.0276572	0.118238
Exchange/demand reaction	0.223568	0.2889	0.242542	0.12778	0.345337	0.16236	0.191159	0.117748	0.309701	0.15955	0.24256	0.273442	0.145809	0.127488	0.181981	0.256349	0.0938162	0.157365	0.225171	0.236206	0.155921	0.189828	0.236562	0.121797	0.171369	0.205279	0.147083	0.187953	0.430576	0.211622	0.159953	0.167595	0.264604	0.158916	0.143035	0.273845	0.166803	0.13548	0.241973	0.21066	0.160538	0.204187	0.181248	0.171745	0.2637	0.145694	0.253985	0.15057	0.170192
Fatty acid biosynthesis	0.0160193	0.0518358	0.104899	0.043696	0.231513	0.150204	0.090603	0.104197	0.436372	0.116657	0.268306	0.175399	0.134048	0.0497793	0.184348	0.105224	0.0867674	0.044804	0.0120585	0.205886	0.0602872	0.11477	0.26109	0.0242658	0.0937928	0.137163	0.086684	0.0617462	0.655952	0.177294	0.112781	0.0801032	0.223744	0.209459	0.0700628	0.288907	0.108718	0.143226	0.184901	0.158278	0.0384326	0.144853	0.134835	0.0782271	0.322158	0.098824	0.183586	0.112148	0.13245
Fatty acid oxidation	0.0817927	0.0982463	0.1154	0.110522	0.125849	0.088442	0.104194	0.0863412	0.1058	0.101571	0.0840345	0.134117	0.115292	0.0788825	0.128822	0.112022	0.0649085	0.117994	0.0864333	0.106571	0.0813222	0.122319	0.0865336	0.0888315	0.0908027	0.129824	0.0973615	0.0888175	0.13781	0.118526	0.0952055	0.0838768	0.0739343	0.0850785	0.0832982	0.0627051	0.0844598	0.0896452	0.124857	0.106358	0.0883267	0.0855877	0.0861666	0.0893509	0.109209	0.0976514	0.115243	0.0798434	0.11386
Fatty acid synthesis	0.325156	0.311287	0.265139	0.268504	0.353175	0.279578	0.317347	0.211192	0.36547	0.269558	0.309369	0.39787	0.294301	0.268609	0.264784	0.344128	0.192656	0.336699	0.305345	0.407461	0.2434	0.374848	0.347289	0.292422	0.30579	0.324379	0.299264	0.263693	0.440347	0.262235	0.285342	0.293445	0.29501	0.300602	0.294454	0.38998	0.249979	0.280756	0.331568	0.290176	0.297647	0.271431	0.296714	0.316431	0.342601	0.310544	0.334735	0.299459	0.306481
Flavonoid, isoflavonoid, and polyphenol metabolism	0.171602	0.157993	0.142346	0.143525	0.165799	0.116415	0.133046	0.0768565	0.215559	0.135905	0.159074	0.130255	0.127343	0.127604	0.165475	0.125476	0.0982593	0.185477	0.12273	0.13615	0.113091	0.155346	0.19363	0.0897352	0.106955	0.180116	0.145706	0.14272	0.280298	0.128689	0.0911217	0.148502	0.137513	0.118352	0.058336	0.204796	0.0702951	0.0868987	0.133529	0.139845	0.0900852	0.136349	0.0985256	0.12035	0.184652	0.129482	0.14116	0.118723	0.138941
Fluorobenzoate degradation	0.0036276	0.0071373	0.00856944	0.00061257	0.0045471	0.00211002	0.0291396	0.0167025	0.0240855	0.0072435	0.00272739	0.00340836	0.00543867	0.045072	0.0940881	0.00024506	0.0722688	0.0109311	0.0048201	0.00282528	0.0040431	0.00766854	0.010704	0.00379281	0.0113044	0.0502663	0.0168093	0.0130944	0.0543614	0.0455677	0.0185864	0.0271735	0.0261084	0.0123427	0.016535	0.0341099	0.0176097	0.0482208	0.0183614	0.026364	0	0.014079	0.00619668	0.0031635	0.00915375	0.0046767	0.0231489	0.0111059	0.0468904
Folate metabolism	0.472894	0.413745	0.428411	0.425222	0.504227	0.408631	0.470284	0.339036	0.463907	0.410809	0.423457	0.493536	0.380049	0.450718	0.374272	0.415943	0.267004	0.555445	0.392316	0.55176	0.32282	0.526112	0.467042	0.405833	0.464217	0.452273	0.466621	0.368559	0.552615	0.346863	0.420079	0.358509	0.382744	0.373607	0.359441	0.5215	0.327395	0.34897	0.40659	0.358356	0.39498	0.314053	0.389593	0.369841	0.424748	0.439523	0.392475	0.390774	0.408099
Fructose and mannose metabolism	0.183198	0.182314	0.171491	0.126927	0.210978	0.116304	0.168043	0.0926286	0.189605	0.133287	0.140919	0.171057	0.132626	0.127749	0.182012	0.182769	0.0952574	0.158201	0.167104	0.202363	0.0945754	0.150766	0.170673	0.0954289	0.135963	0.177703	0.125166	0.136395	0.249502	0.171002	0.141228	0.172889	0.139907	0.127665	0.132012	0.192109	0.137954	0.146105	0.190648	0.163442	0.113217	0.140911	0.154092	0.134252	0.194562	0.102942	0.184508	0.133856	0.163502
Galactose metabolism	0.279873	0.251881	0.20297	0.224506	0.265362	0.207549	0.229449	0.146915	0.299678	0.190662	0.249918	0.238339	0.196563	0.22241	0.211368	0.236506	0.127321	0.27728	0.228477	0.281501	0.121433	0.255519	0.290165	0.167403	0.215152	0.239094	0.239053	0.18546	0.395279	0.185723	0.201291	0.242978	0.212852	0.199932	0.17766	0.304287	0.183629	0.192301	0.225207	0.220183	0.177266	0.207362	0.196444	0.190697	0.247411	0.171664	0.237381	0.194979	0.212202
Geraniol degradation	0.246291	0.19893	0.280876	0.167231	0.348189	0.14645	0.221644	0.0968289	0.266247	0.176667	0.210619	0.242926	0.17409	0.149925	0.218088	0.214949	0.174303	0.275682	0.166904	0.236746	0.152831	0.251354	0.213259	0.163397	0.159356	0.186204	0.175379	0.166482	0.362415	0.193939	0.103462	0.190208	0.166975	0.149903	0.0668401	0.195899	0.105701	0.153364	0.240964	0.170254	0.15397	0.162042	0.173523	0.128452	0.316149	0.10808	0.19805	0.157535	0.211616
Glutamate metabolism	0.277948	0.266269	0.284223	0.197952	0.356197	0.225438	0.287119	0.196461	0.321008	0.220507	0.276288	0.33375	0.218137	0.233763	0.243915	0.295892	0.148007	0.280438	0.263586	0.272476	0.221839	0.273538	0.285257	0.213777	0.270537	0.280713	0.246477	0.219313	0.386111	0.232429	0.230468	0.239801	0.237313	0.243599	0.225408	0.336654	0.224705	0.226291	0.289024	0.262605	0.233188	0.232518	0.223188	0.260268	0.300206	0.284816	0.289484	0.220336	0.256288
Glutathione metabolism	0.198679	0.161228	0.175306	0.185053	0.203786	0.164783	0.209454	0.120991	0.19578	0.16437	0.167137	0.19937	0.170191	0.161654	0.17966	0.162773	0.102206	0.208983	0.171856	0.201943	0.123425	0.210347	0.18671	0.130056	0.187747	0.176617	0.178169	0.131247	0.251961	0.158437	0.176986	0.179972	0.137408	0.129355	0.135254	0.185968	0.140015	0.18159	0.19997	0.170863	0.1333	0.149179	0.158882	0.151539	0.184692	0.156441	0.176227	0.147415	0.197593
Glycerophospholipid metabolism	0.366706	0.352877	0.322255	0.322907	0.352032	0.314135	0.325321	0.256852	0.37226	0.301584	0.303926	0.430282	0.314538	0.307079	0.326522	0.347518	0.223682	0.436808	0.304203	0.420463	0.209697	0.415556	0.356573	0.316155	0.35273	0.372877	0.333721	0.281627	0.445762	0.307856	0.342836	0.319474	0.306849	0.298274	0.330123	0.407301	0.321472	0.319785	0.402705	0.327683	0.326861	0.281063	0.327376	0.335498	0.375722	0.300845	0.348633	0.326646	0.360264
Glycine, serine and threonine metabolism	0.028189	0.035765	0.025526	0	0.0248612	0.0070334	0	0.0011922	0.0840694	0.0539872	0.009435	0.010018	0.0172026	0	0.182609	0	0.0761821	0.0014845	0.0090439	0.0121704	0.013477	0.0086497	0.038814	0.004792	0.0037063	0.120074	0.017386	0.044269	0.176259	0.14921	0.0346866	0.0343085	0.070961	0.0223332	0.0459256	0.0121155	0.060922	0.0865149	0.060052	0.08788	0	0.0383396	0.0078536	0.0300848	0.0408396	0.015589	0.077163	0.0276572	0.114039
Glycine, serine, alanine, and threonine metabolism	0.208838	0.206871	0.221164	0.174858	0.285003	0.195724	0.22185	0.163622	0.261631	0.199846	0.213621	0.291456	0.186155	0.177307	0.190637	0.238528	0.133537	0.218201	0.21981	0.250233	0.155241	0.22804	0.237542	0.18204	0.217952	0.214282	0.18889	0.172869	0.306897	0.204274	0.233034	0.181731	0.206833	0.201073	0.223032	0.272959	0.192934	0.212687	0.236217	0.200488	0.207176	0.181148	0.198015	0.207363	0.243201	0.20808	0.244934	0.190285	0.222787
Glycolysis/gluconeogenesis	0.336631	0.304624	0.271583	0.279619	0.324742	0.282677	0.334408	0.265675	0.331521	0.275293	0.28985	0.349598	0.282464	0.336169	0.293616	0.302524	0.188334	0.370483	0.282146	0.399366	0.192437	0.365684	0.335552	0.265237	0.338773	0.331612	0.317534	0.251919	0.394549	0.252704	0.325055	0.307987	0.292597	0.261956	0.292172	0.395293	0.293156	0.275864	0.331484	0.296353	0.310819	0.244995	0.310607	0.28349	0.356262	0.299015	0.312588	0.286977	0.313596
Glycosphingolipid metabolism	0.56247	0.477552	0.369876	0.425633	0.582717	0.329836	0.497333	0.236171	0.623658	0.45876	0.490164	0.481644	0.431786	0.361235	0.398265	0.470519	0.322689	0.406881	0.408496	0.469434	0.178137	0.455911	0.617644	0.258412	0.36354	0.32358	0.448088	0.392029	0.747439	0.326298	0.284003	0.434921	0.367005	0.365759	0.123715	0.666357	0.226327	0.188478	0.261709	0.297507	0.241163	0.391775	0.264435	0.339138	0.490747	0.178857	0.396232	0.320369	0.297561
Glyoxylate and dicarboxylate metabolism	0.100822	0.118947	0.128794	0.0659605	0.175028	0.0997644	0.0998624	0.060819	0.168558	0.0925727	0.114883	0.176231	0.0943631	0.0585244	0.144653	0.139539	0.0659052	0.0899563	0.132784	0.125106	0.0977433	0.11869	0.132232	0.0890726	0.120658	0.168605	0.0792578	0.103685	0.229953	0.148684	0.0996743	0.104109	0.117997	0.118527	0.140358	0.147297	0.135684	0.147085	0.174439	0.158837	0.128713	0.132588	0.123245	0.134716	0.155382	0.118654	0.170883	0.0986826	0.151481
HMO degradation	0.0208597	0.0254021	0.0501057	0.00228887	0.137171	0.036513	0.0209571	0.000423032	0.226786	0.007395	0.149685	0.0599348	0.00882323	0	0	0.0468333	0.00581522	0.000983871	0.0124667	0.00658066	0.0140339	0.0167289	0.229032	0.00147342	0.00583865	0.00611158	0.0109618	0.0182351	0.228372	0.0136275	0.00923279	0.0274459	0.0676166	0.0627434	0.0333358	0.232873	0.0301496	0.0031151	0.0159054	0.0352152	0.00422639	0.0544134	0.00148572	0.0166928	0.0313324	0.0391862	0.065783	0.0216059	0.00911945
Heme synthesis	0.33623	0.328848	0.297609	0.280731	0.433045	0.329476	0.413886	0.305404	0.43166	0.258126	0.361757	0.452515	0.345472	0.36246	0.335497	0.379887	0.255271	0.316574	0.268375	0.48943	0.29075	0.420315	0.398306	0.379555	0.330289	0.436209	0.307095	0.292903	0.522558	0.32996	0.371836	0.313306	0.416856	0.36026	0.33565	0.506355	0.333631	0.332146	0.394061	0.319509	0.403662	0.329567	0.343765	0.393369	0.364929	0.531471	0.374826	0.365999	0.373316
Heparan sulfate degradation	0.0211842	0.0215935	0.029594	0.00920467	0.0312482	0.0136376	0.0199805	0.00662601	0.0350462	0.0129366	0.0245918	0.0209637	0.0080302	0.0165651	0.0309385	0.0232968	0.0183427	0.0185736	0.128546	0.0249166	0.0202981	0.0195923	0.0305917	0.0147516	0.0240645	0.0253893	0.0184357	0.0208759	0.0467938	0.0275357	0.0093439	0.0227728	0.0290329	0.0223892	0.0173997	0.0374014	0.0229213	0.0208362	0.0271292	0.0256094	0.01763	0.0220696	0.0206736	0.0187852	0.0338019	0.0119739	0.0385572	0.0177238	0.0225482
Histidine metabolism	0.21589	0.212712	0.306203	0.223162	0.450037	0.285009	0.2719	0.19928	0.442694	0.277101	0.318693	0.454816	0.269536	0.16347	0.260941	0.315401	0.183676	0.180227	0.290527	0.330342	0.285231	0.308641	0.401966	0.25148	0.255402	0.326452	0.212436	0.239073	0.554489	0.344275	0.314223	0.218921	0.356277	0.334193	0.311055	0.448612	0.279791	0.258365	0.313377	0.326019	0.297601	0.296001	0.246939	0.344368	0.391615	0.335627	0.400294	0.282316	0.33753
Histone phosphorylation	0.213265	0.167219	0.184998	0.179431	0.218885	0.141294	0.17857	0.104177	0.214379	0.170599	0.178655	0.166014	0.160646	0.169701	0.1429	0.159877	0.114192	0.230702	0.150598	0.163143	0.128625	0.207784	0.210743	0.123199	0.136983	0.171581	0.174495	0.155916	0.250913	0.107076	0.111979	0.167531	0.133914	0.140362	0.0712935	0.225459	0.111082	0.105294	0.131382	0.14654	0.138393	0.145804	0.113538	0.141253	0.153635	0.141612	0.155543	0.140789	0.141535
Hyaluronan metabolism	0.009396	0	0.00869075	0.0104135	0	0.007206	0.0186944	0	0.0007791	0.010445	0.00418275	0.00156705	0.0005293	0.0182145	0.00086955	0.0015316	0	0.0078945	0.06319	0.0025355	0.00616485	0.01036	0.005786	0.0038489	0.017554	0	0.0065095	0.0024397	0	0.00153975	0.00068335	0	0.00066945	0	0	0	0.0028582	0.00320715	0.00052275	0	0.00143265	0	0	0	0.0171003	0.0009743	0.00471805	0	0
Indole alkaloid biosynthesis	0.0172712	0.0254058	0.0168042	0.0655701	0.011622	0.0385435	0.023541	0.0253935	0.0167878	0.092715	0.0170651	0.0285427	0.052832	0.0165742	0	0.000689225	0	0.0245276	0.00207878	0.073458	0.00046595	0.0290473	0.0219383	0.00467727	0.0270775	0.0164407	0.0401493	0.0378815	0.00052985	0.0120511	0.0379408	0.0015849	0.00472342	0.00467433	0.00115775	0.0171249	0.00148205	0	0.0154889	0	0.01267	0	0.0212092	0	0.00246447	0.008386	0.000346275	0.0163147	0.00848825
Inorganic ion metabolism	0.0291127	0.0261543	0.0309958	0.0277692	0.0195932	0.0295574	0.0476758	0.0088221	0.075462	0.0493757	0.0255165	0.0261918	0.0293766	0.120149	0.229566	0.008424	0.0461904	0.0299595	0.0240508	0.0256448	0.0572038	0.0589337	0.0614756	0.0838601	0.0151341	0.188566	0.0691334	0.0543825	0.186856	0.14921	0.0655346	0.0637192	0.101607	0.067152	0.0675009	0.0321525	0.058699	0.128011	0.0639929	0.112389	0.111956	0.0496382	0.0306089	0.0203665	0.292316	0.108567	0.111301	0.0640263	0.187189
Inositol phosphate metabolism	0.157716	0.179532	0.137494	0.0937263	0.208774	0.092574	0.128293	0.084883	0.202481	0.125507	0.142578	0.201085	0.111653	0.0735022	0.166237	0.173946	0.119396	0.118977	0.158492	0.202231	0.096003	0.165519	0.168481	0.126188	0.102243	0.152801	0.112964	0.131214	0.277773	0.172942	0.142192	0.147891	0.159585	0.110963	0.128386	0.176351	0.117698	0.159559	0.178342	0.142997	0.114847	0.145386	0.119649	0.135483	0.172731	0.0968798	0.183306	0.117471	0.168702
Isoquinoline alkaloid biosynthesis	0.0688164	0.0389949	0.114378	0.0726529	0.115897	0.0453341	0.101732	0.0613674	0.0538788	0.0864074	0.0441145	0.0757986	0.0659324	0.0783308	0.111958	0.0456619	0.0429624	0.0854927	0.0671245	0.0577103	0.0871322	0.0724888	0.0508072	0.0473083	0.0659691	0.089731	0.0768477	0.0579201	0.0736918	0.0923013	0.0413492	0.0527056	0.0581302	0.0503294	0.0216477	0.0334925	0.0451291	0.0620259	0.0639293	0.0700336	0.0435428	0.0436716	0.0553784	0.0465275	0.139477	0.068289	0.0780648	0.0507391	0.0699656
Limonene and pinene degradation	0.62524	0.499295	0.550496	0.521294	0.656655	0.397711	0.509598	0.273248	0.642357	0.499183	0.527216	0.486737	0.473337	0.44835	0.401743	0.470519	0.323972	0.674901	0.441657	0.469434	0.364013	0.545376	0.617644	0.330648	0.384131	0.454526	0.500741	0.452001	0.747439	0.331554	0.291096	0.463263	0.387089	0.399854	0.133041	0.666357	0.226327	0.252191	0.385164	0.363239	0.306726	0.429606	0.316793	0.416607	0.550229	0.372397	0.428032	0.385532	0.380876
Linoleate metabolism	0	0	0	0	0	0	0	0	0	0	0	0	0	0	0	0.0012253	0	0	0	0	0	0	0	0	0	0	0	0	0	0	0	0	0	0	0	0	0	0	0	0	0	0	0	0	0	0	0	0	0
Lipoate metabolism	0.672221	0.564838	0.563867	0.577547	0.668485	0.569232	0.640558	0.317835	0.652374	0.543947	0.543947	0.744457	0.375678	0.639887	0.476525	0.473579	0.353804	0.759785	0.490919	0.410461	0.160287	0.505743	0.668994	0.374082	0.667048	0.442669	0.554713	0.392118	0.78029	0.411332	0.465573	0.530737	0.327731	0.368111	0.419843	0.746506	0.260997	0.439497	0.41854	0.369359	0.371306	0.370445	0.456634	0.330107	0.52944	0.316863	0.564929	0.410544	0.460373
Lipopolysaccharide biosynthesis	0.146059	0.146137	0.286473	0.0580278	0.399	0.0603919	0.208627	0.0307694	0.172512	0.172349	0.154099	0.457897	0.0836063	0.0454905	0.249023	0.235143	0.246567	0.136896	0.307614	0.0823811	0.427038	0.313573	0.138523	0.368244	0.0891593	0.315656	0.146676	0.212648	0.232655	0.288461	0.144105	0.132065	0.14486	0.186475	0.236508	0.128466	0.157741	0.343977	0.242521	0.22548	0.317138	0.18627	0.0867809	0.289856	0.217553	0.408827	0.340563	0.218155	0.315135
Lysine metabolism	0.147632	0.126601	0.137619	0.123059	0.164932	0.126214	0.151071	0.0935302	0.175556	0.124944	0.140123	0.175722	0.115797	0.131	0.153724	0.134126	0.0888319	0.151379	0.133033	0.164739	0.103688	0.153695	0.158755	0.107043	0.135906	0.152629	0.132054	0.113704	0.229998	0.137482	0.123755	0.123355	0.126723	0.122579	0.118591	0.176178	0.104631	0.119034	0.146344	0.13815	0.119548	0.117387	0.125382	0.120836	0.171914	0.133024	0.152747	0.122665	0.148324
Methane metabolism	0.0681518	0.0505064	0.123988	0.0300409	0.177051	0.0488859	0.0839648	0.0484919	0.133663	0.0568871	0.0797322	0.123901	0.0525921	0.0550819	0.12587	0.0744278	0.0830581	0.0636558	0.0877425	0.0858545	0.0488532	0.0788547	0.0950004	0.0637649	0.0458087	0.101228	0.0452524	0.0588458	0.182554	0.107927	0.0504277	0.067995	0.0847129	0.0769242	0.0583504	0.125262	0.0713725	0.0789443	0.110957	0.0869468	0.0608105	0.0731958	0.0737935	0.0672	0.144792	0.0380463	0.113533	0.069009	0.106619
Methionine and cysteine metabolism	0.239537	0.203911	0.208695	0.233301	0.246039	0.21713	0.233871	0.174804	0.259296	0.226733	0.224418	0.261239	0.203364	0.232	0.220054	0.210388	0.154448	0.295984	0.212186	0.278607	0.172434	0.280939	0.261103	0.212544	0.220855	0.256436	0.254536	0.198447	0.324791	0.194287	0.222259	0.215602	0.208042	0.210376	0.198359	0.287745	0.188874	0.215683	0.226751	0.217517	0.226774	0.1766	0.212795	0.201347	0.23912	0.264933	0.226427	0.22082	0.244303
Miscellaneous	0.196027	0.190104	0.200811	0.147101	0.235441	0.120148	0.174818	0.0963836	0.210075	0.150922	0.168496	0.14723	0.129912	0.142954	0.173227	0.160544	0.0889603	0.191489	0.156235	0.140429	0.122985	0.1379	0.18114	0.082537	0.135842	0.179555	0.153753	0.152482	0.259329	0.145772	0.101162	0.149833	0.136598	0.12657	0.0679787	0.186458	0.0824547	0.090494	0.159491	0.142999	0.0886291	0.146497	0.105829	0.127819	0.18183	0.119237	0.164312	0.111286	0.139634
N-glycan degradation	0.218231	0.210106	0.176385	0.123977	0.285662	0.114724	0.171634	0.0731997	0.260068	0.138577	0.202982	0.198392	0.122968	0.0901375	0.155363	0.177118	0.115668	0.135249	0.184724	0.162394	0.121309	0.168801	0.226406	0.0911602	0.124605	0.162415	0.137129	0.156876	0.357871	0.160821	0.100655	0.169934	0.167302	0.141786	0.0611365	0.214166	0.0856722	0.101468	0.16026	0.160762	0.100851	0.166375	0.123944	0.116744	0.221254	0.105133	0.188221	0.126641	0.152707
N-glycan metabolism	0.149571	0.374354	0.0275924	0.233796	0.015157	0.123667	0.0395648	0.006557	0.101432	0.1172	0.0487799	0.0617309	0.160249	0.054078	0.182609	0.19758	0.0399357	0.0947369	0.059332	0.221462	0.013477	0.142977	0.114513	0.0278853	0.0824683	0.212678	0.0897328	0.215751	0.176259	0.180292	0.148444	0.113268	0.0789944	0.0365395	0.0501511	0.0046598	0.0375275	0.0514316	0.207287	0.127511	0.0675734	0.11286	0.144703	0.0559311	0.0281654	0.0538654	0.077163	0.0877102	0.131272
NAD metabolism	0.24489	0.230208	0.231051	0.216381	0.298603	0.221935	0.23131	0.175398	0.296805	0.210519	0.242786	0.321571	0.212701	0.205772	0.202858	0.255721	0.174351	0.274838	0.233413	0.277045	0.183756	0.312941	0.29678	0.229442	0.245247	0.238954	0.22467	0.197576	0.357252	0.209698	0.25284	0.212108	0.251152	0.231018	0.235866	0.300604	0.21293	0.233621	0.256974	0.234575	0.255072	0.194904	0.253328	0.224433	0.303401	0.257596	0.268764	0.235549	0.266331
Naphthalene degradation	0.0131187	0.0413582	0.0790482	0.0233453	0.0618142	0.0825598	0.0675902	0.104872	0.0968565	0.0829258	0.0508612	0.0323857	0.077103	0.0416337	0.157971	0.048068	0.0537814	0.0397659	0.0585535	0.133103	0.0658183	0.0855493	0.0371265	0.0645224	0.0819521	0.144992	0.0484094	0.052135	0.147059	0.142134	0.0546765	0.0503316	0.0708123	0.0633176	0.119325	0.0525007	0.0698319	0.171406	0.11879	0.0963653	0.0560324	0.0773981	0.0633278	0.102437	0.130846	0.0542252	0.080015	0.0506106	0.134518
Neomycin, kanamycin and gentamicin biosynthesis	0	0	0	0	0	0	0	0	0	0	0	0	0	0	0	0	0	0	0	0	0	0	0	0	0	0	0	0	0	0	0	0	0	0	0	0	0	0	0	0	0	0	0	0	0	0	0	0	0
Nicotine degradation	0.110349	0.142627	0.228604	0.0863972	0.30728	0.0647999	0.190655	0.107386	0.0962752	0.138632	0.0879426	0.186128	0.0816131	0.104422	0.166524	0.116748	0.133478	0.0875167	0.130721	0.070343	0.19663	0.14964	0.0585224	0.124235	0.101797	0.167618	0.0908861	0.138173	0.0891894	0.151128	0.0737664	0.111204	0.0822676	0.0662048	0.0395661	0.051258	0.0633833	0.0849208	0.139333	0.108443	0.10469	0.0909928	0.0657494	0.0902546	0.152445	0.119162	0.157291	0.0899116	0.1316
Nitrogen metabolism	0.0134186	0.0160205	0.0304539	0.0131841	0.0295959	0.0363497	0.0540242	0.0494646	0.0359164	0.0277708	0.0199587	0.0444265	0.0378939	0.0465338	0.10427	0.0291846	0.0557767	0.0321737	0.0306777	0.0613102	0.0273867	0.0543474	0.0182016	0.0529554	0.0661483	0.0807561	0.0326899	0.0268122	0.0641585	0.0716859	0.041529	0.0396546	0.0501139	0.0207555	0.062794	0.0398203	0.0599261	0.0754124	0.0821669	0.0649793	0.0513981	0.0309069	0.0493123	0.0395008	0.0652161	0.0292801	0.0436997	0.0332506	0.0759677
Nucleotide interconversion	0.334145	0.329269	0.287351	0.28392	0.351823	0.278329	0.299506	0.235201	0.324593	0.292092	0.289086	0.346728	0.280494	0.272336	0.250144	0.322241	0.194219	0.362623	0.297255	0.373269	0.208338	0.374712	0.316213	0.284909	0.305474	0.316713	0.301553	0.265655	0.393443	0.251686	0.313197	0.284809	0.279335	0.264286	0.278022	0.341488	0.279109	0.277618	0.321957	0.286059	0.306455	0.253471	0.280539	0.284603	0.323217	0.301895	0.306593	0.271837	0.312247
Nucleotide salvage pathway	0.39043	0.339758	0.329364	0.34114	0.384883	0.344027	0.371798	0.305436	0.379209	0.319237	0.348169	0.38367	0.318192	0.379387	0.294909	0.35663	0.212713	0.460845	0.330369	0.454879	0.257899	0.456142	0.393544	0.360201	0.398158	0.382819	0.389032	0.291542	0.44588	0.265888	0.391737	0.339579	0.342332	0.333165	0.343661	0.451072	0.329336	0.30845	0.342304	0.331861	0.369432	0.273744	0.366816	0.32798	0.381141	0.403715	0.35251	0.349632	0.361328
Nucleotide sugar metabolism	0.19321	0.178563	0.187843	0.149541	0.258652	0.123408	0.179705	0.0895725	0.16241	0.159739	0.143471	0.193224	0.148904	0.133491	0.143769	0.186481	0.111958	0.168556	0.172433	0.167682	0.143388	0.178113	0.140389	0.137184	0.160124	0.162025	0.139552	0.147443	0.202189	0.150047	0.112465	0.152462	0.135268	0.125122	0.0950657	0.143429	0.11527	0.124176	0.155199	0.149008	0.13893	0.145919	0.128451	0.148573	0.212299	0.141475	0.170655	0.135921	0.152415
O-glycan degradation	0.0802047	0.0733641	0.119206	0.0569292	0.202039	0.0370417	0.0869504	0.0217606	0.112395	0.0695044	0.0917285	0.0421022	0.042025	0.031753	0.0380194	0.0647878	0.0349901	0.0560464	0.0465997	0.0648751	0.0545595	0.0650423	0.170126	0.0382865	0.0532916	0.0535326	0.0559149	0.0658781	0.0749537	0.0441043	0.031366	0.0660526	0.0333979	0.0777188	0.0336075	0.121804	0.0446256	0.0411509	0.0646028	0.059814	0.055929	0.0546035	0.0432294	0.0319439	0.0911366	0.0632687	0.0989776	0.0570918	0.0490673
Others	0.105031	0.116035	0.104797	0.0851286	0.122529	0.0715981	0.0991803	0.0748828	0.121973	0.0967567	0.0789249	0.131039	0.096506	0.0807776	0.15376	0.118044	0.0733326	0.10362	0.109167	0.0967245	0.0600633	0.106764	0.10175	0.0725068	0.0710275	0.135439	0.0868877	0.0925029	0.171752	0.13801	0.108306	0.114644	0.106105	0.0788294	0.111196	0.109753	0.0927329	0.12827	0.13649	0.102418	0.0660143	0.101718	0.0762284	0.106918	0.120302	0.0641166	0.118751	0.0745813	0.119017
Oxalate metabolism	0.043419	0.021585	0.0743277	0.0332578	0.0981754	0.0186624	0.0527705	0.0131437	0.0465052	0.0285536	0.0368235	0.0563574	0.0313617	0.0275764	0.0939132	0.0266503	0.00633515	0.0381574	0.0642093	0.0613962	0.0830641	0.054722	0.0357401	0.0219081	0.0581964	0.124044	0.0384596	0.0604597	0.0895426	0.10077	0.0176199	0.0277204	0.0663493	0.0391975	0.0336546	0.0109505	0.0380697	0.0708112	0.0931948	0.0647367	0.0336075	0.0402438	0.0640808	0.0386225	0.107665	0.0622515	0.0725027	0.0374103	0.0964113
Oxidative phosphorylation	0.207393	0.178629	0.234408	0.163887	0.283111	0.177313	0.243375	0.190927	0.215999	0.212357	0.187526	0.330687	0.183406	0.183871	0.191305	0.233995	0.155972	0.22834	0.20154	0.224899	0.163189	0.250386	0.192683	0.223045	0.208407	0.201249	0.196646	0.16115	0.239137	0.205542	0.200068	0.162132	0.184618	0.167444	0.178208	0.201771	0.182211	0.172579	0.17712	0.1734	0.197437	0.145011	0.168156	0.17976	0.198364	0.197856	0.234137	0.184858	0.208992
Pentose and glucuronate interconversions	0.160651	0.167141	0.161105	0.116476	0.209346	0.102761	0.133794	0.0772583	0.170487	0.12026	0.13179	0.166474	0.113008	0.0926052	0.155781	0.160477	0.0892719	0.14516	0.167693	0.166151	0.119573	0.147284	0.151458	0.090997	0.121011	0.168179	0.120395	0.133817	0.232986	0.160059	0.121394	0.163567	0.130842	0.121726	0.133206	0.162388	0.113247	0.137298	0.175101	0.163753	0.130908	0.141559	0.142073	0.131784	0.215929	0.119622	0.179201	0.124741	0.145597
Pentose phosphate pathway	0.288873	0.280483	0.254847	0.217665	0.303942	0.223126	0.281802	0.196881	0.303374	0.207729	0.26063	0.3125	0.207798	0.247476	0.247794	0.299222	0.157234	0.311411	0.264981	0.30134	0.168855	0.281204	0.280472	0.220419	0.274907	0.270568	0.250678	0.206617	0.372516	0.228402	0.24721	0.278823	0.252321	0.236949	0.248898	0.336109	0.234007	0.239549	0.275715	0.260163	0.240662	0.225039	0.238389	0.251777	0.295991	0.242893	0.279377	0.23256	0.257272
Peptide metabolism	0.562043	0.484731	0.462416	0.473788	0.546509	0.466297	0.529922	0.407097	0.52621	0.45015	0.487636	0.601781	0.46393	0.521765	0.409984	0.528354	0.289853	0.64342	0.478962	0.61156	0.376208	0.632347	0.54312	0.512229	0.557534	0.536622	0.546337	0.41731	0.613104	0.379778	0.540844	0.479906	0.477208	0.480179	0.473505	0.617773	0.49108	0.425795	0.483138	0.467171	0.541	0.394605	0.512027	0.500065	0.554101	0.591807	0.507116	0.497753	0.509604
Phenylalanine metabolism	0.13265	0.129891	0.114023	0.0991862	0.158903	0.10452	0.136281	0.0780141	0.1568	0.127505	0.119845	0.163826	0.120053	0.109281	0.164988	0.141687	0.0798847	0.115349	0.134301	0.158273	0.101933	0.149801	0.141042	0.106222	0.128576	0.172993	0.127941	0.117715	0.215335	0.154726	0.13079	0.121814	0.135692	0.125238	0.135542	0.159044	0.122611	0.147363	0.149025	0.141481	0.1235	0.11719	0.12413	0.13291	0.149231	0.133876	0.151406	0.123843	0.16176
Phenylpropanoid biosynthesis	0.0199088	0.0378134	0.0554274	0.0228689	0.0462104	0.0420707	0.0938675	0.105746	0.103584	0.076912	0.0434315	0.028179	0.147347	0.10001	0.256524	0.0577435	0.143061	0.0570173	0.0261543	0.191868	0.11792	0.173475	0.038573	0.128467	0.0736648	0.213373	0.0813276	0.0926189	0.1752	0.164853	0.0551536	0.0563107	0.128682	0.0671519	0.0510581	0.0493941	0.081644	0.111918	0.14757	0.119703	0.104076	0.0874066	0.117474	0.109967	0.0637743	0.121894	0.101388	0.0962424	0.146795
Phosphatidylinositol phosphate metabolism	0	0.023791	0.025526	0	0.015157	0.0070334	0	0	0.0730134	0.024145	0.0080217	0.010018	0.015747	0	0.184348	0	0.0761821	0	0.0060955	0.0094176	0.013477	0.0086497	0.03568	0.004792	0.0037063	0.120074	0.017386	0.028034	0.176259	0.14921	0.0346866	0.0343085	0.070961	0.0223332	0.0459256	0.0121155	0.058699	0.0865149	0.101686	0.08788	0	0.0383396	0.0078536	0.0081328	0.0239406	0.015589	0.077163	0.0276572	0.114039
Phosphonate and phosphinate metabolism	0.0532972	0.0365526	0.144462	0.0086269	0.191499	0.0078964	0.141347	0.0314736	0.0667434	0.074335	0.03499	0.157207	0.0800586	0.0758554	0.168698	0.156304	0.0267039	0.0234142	0.135657	0.0181831	0.0753764	0.0112962	0.0344747	0.018658	0.043241	0.134658	0.0329183	0.0617458	0.0881297	0.125785	0.0214757	0.0354026	0.058465	0.0634096	0.0692945	0.0757222	0.130419	0.0859477	0.106566	0.118783	0.0752588	0.0893107	0.108901	0.11331	0.197962	0.013884	0.111012	0.0472835	0.120547
Plant polysaccharide degradation	0.0922922	0.0817665	0.079358	0.0616026	0.112344	0.0566013	0.0727457	0.0248685	0.116662	0.0522988	0.0927455	0.0815768	0.0488182	0.054277	0.0416271	0.0863839	0.0271436	0.0649013	0.108436	0.0989797	0.0401584	0.0632387	0.110126	0.0305435	0.066983	0.0525837	0.0519449	0.0555079	0.14376	0.0527405	0.0494146	0.072498	0.0628273	0.0726824	0.0437956	0.10426	0.0572418	0.043943	0.0680216	0.0652119	0.0432559	0.0666805	0.066537	0.0499493	0.0796069	0.0397372	0.0795492	0.0515834	0.0495152
Polycyclic aromatic hydrocarbon degradation	0.0035942	0.0356075	0.0581824	0.030628	0.042144	0.076001	0.0652817	0.138412	0.0860727	0.0792181	0.0493777	0.0346243	0.0595033	0.0499302	0.124058	0.004697	0.0164659	0.0380565	0.0470637	0.0709455	0.00898467	0.0228077	0.025876	0.0210035	0.0668181	0.0858053	0.0509777	0.0217648	0.117506	0.116431	0.0570518	0.0387338	0.0644155	0.020612	0.0858904	0.0506368	0.0400148	0.128208	0.0404189	0.0585867	0	0.0472257	0.00611793	0.0583319	0.0185534	0.018512	0.051442	0.017752	0.076026
Polyketide sugar unit biosynthesis	0	0.023791	0.025526	0	0.015157	0.0103991	0	0	0.069897	0.024145	0.0163872	0.010018	0.0173349	0	0.18087	0.0012253	0.0049719	0	0.033161	0.0094176	0.197991	0.0655179	0.03568	0.048277	0.0010295	0.244622	0.0353486	0.0864979	0.17414	0.153316	0.020174	0.0353778	0.106665	0.0523345	0.051645	0.0023299	0.0332402	0.0390724	0.141873	0.153612	0.108105	0.0724894	0.0730996	0.084568	0.322091	0.203144	0.111849	0.0808403	0.154851
Porphyrin and chlorophyll metabolism	0.00150187	0.003348	0.0198275	0	0.0150877	0	0.0136749	0	0.00138199	0.00640938	0.00656062	0.00184687	0.00018195	0	0	0.00612644	0	0	0.020071	0.00134925	0.00857526	0	0.00286287	0	0.003256	0.00148187	0.0002575	0.00424725	0	0.00242759	0.0019605	0.0133253	0	0.00277255	0.000549537	0	0.00393005	0.000322675	0.00124661	0.00993175	0.00686605	0.00469725	0.00915538	0.00024985	0.0355587	0	0.0102946	0.0008826	0
Primary amine metabolism	0.143525	0.131559	0.154155	0.129507	0.169177	0.105512	0.123987	0.046972	0.208319	0.0883066	0.137553	0.120971	0.0843588	0.111805	0.241306	0.0887196	0.125579	0.174967	0.107052	0.105116	0.106649	0.175864	0.178338	0.131525	0.0920431	0.194393	0.125329	0.115506	0.317995	0.183053	0.0757187	0.10121	0.134782	0.0968781	0.0653675	0.155988	0.0757955	0.11267	0.130921	0.145996	0.101305	0.117939	0.0813414	0.0838534	0.149226	0.103277	0.161814	0.131367	0.190876
Propanoate metabolism	0.183491	0.163427	0.185459	0.149148	0.217914	0.141727	0.172283	0.113709	0.216162	0.16182	0.175447	0.204929	0.155275	0.149683	0.190692	0.166232	0.0924229	0.190978	0.171149	0.223419	0.139419	0.182701	0.192608	0.142315	0.144468	0.20472	0.171667	0.15368	0.280995	0.196387	0.171587	0.154201	0.180418	0.162793	0.15055	0.223645	0.127024	0.157442	0.204099	0.159914	0.147644	0.155763	0.159304	0.16271	0.194492	0.181487	0.19377	0.148897	0.186559
Purine catabolism	0.282314	0.303742	0.227678	0.212654	0.253208	0.180869	0.209839	0.140071	0.188759	0.211823	0.16955	0.256129	0.202047	0.167093	0.174619	0.255621	0.106607	0.257326	0.235866	0.264288	0.124264	0.232932	0.181793	0.144453	0.206966	0.222527	0.20171	0.2065	0.233075	0.192988	0.193178	0.242519	0.178443	0.151807	0.194785	0.1789	0.1748	0.190537	0.26175	0.205754	0.182445	0.190184	0.221514	0.196492	0.267755	0.153703	0.223416	0.183024	0.212773
Purine synthesis	0.437056	0.372199	0.370847	0.368418	0.44674	0.371049	0.422555	0.30325	0.444616	0.360597	0.393916	0.498061	0.367908	0.414077	0.346862	0.43221	0.248522	0.502482	0.383155	0.489867	0.295665	0.497506	0.453376	0.406988	0.434849	0.431032	0.427049	0.327673	0.527395	0.322108	0.444268	0.36789	0.391238	0.393992	0.397621	0.52198	0.377789	0.360495	0.394109	0.379526	0.43167	0.319164	0.401893	0.403558	0.426834	0.469292	0.415316	0.399721	0.422962
Pyrimidine catabolism	0.30077	0.283767	0.251176	0.257741	0.298202	0.244689	0.243845	0.191842	0.29653	0.25308	0.257315	0.263433	0.244436	0.221808	0.206709	0.282315	0.142603	0.33355	0.260279	0.307677	0.188724	0.314711	0.296837	0.221609	0.247112	0.296249	0.264884	0.2458	0.360508	0.214436	0.235589	0.239227	0.251537	0.234249	0.230703	0.293943	0.233372	0.225963	0.282673	0.259699	0.272034	0.207291	0.253374	0.229751	0.293536	0.277159	0.246531	0.24317	0.276812
Pyrimidine synthesis	0.566051	0.512033	0.511961	0.540903	0.528724	0.490347	0.484635	0.372144	0.408414	0.468105	0.404609	0.422628	0.421979	0.487173	0.363544	0.427308	0.265778	0.688855	0.453398	0.585322	0.244393	0.607224	0.42363	0.381179	0.561283	0.444975	0.514554	0.388457	0.499417	0.335328	0.479753	0.450973	0.318116	0.322518	0.425634	0.415381	0.401743	0.396055	0.521871	0.430147	0.459346	0.341444	0.447393	0.358622	0.518142	0.314539	0.418522	0.397588	0.468673
Pyruvate metabolism	0.263378	0.265496	0.238031	0.214723	0.26645	0.214239	0.242113	0.183296	0.255473	0.222807	0.219977	0.259281	0.220037	0.21881	0.238958	0.253262	0.145211	0.289108	0.230045	0.305537	0.17708	0.286428	0.231063	0.21117	0.244523	0.28973	0.241546	0.210463	0.325942	0.226711	0.240791	0.242256	0.215821	0.210692	0.234604	0.252893	0.21484	0.241609	0.283543	0.25101	0.243132	0.209644	0.237257	0.23281	0.295095	0.245702	0.258384	0.223301	0.264953
R group synthesis	0	0	0	0	0	0	0	0	0	0	0	0	0	0	0	0	0	0	0	0	0	0	0	0	0	0.0025947	0	0	0	0	0	0	0	0	0	0	0	0	0	0	0	0	0.010788	0	0	0	0	0	0
ROS detoxification	0.500803	0.528863	0.444506	0.408751	0.497569	0.402731	0.49087	0.394015	0.3574	0.439227	0.359041	0.573723	0.429492	0.434548	0.422611	0.496964	0.335413	0.589699	0.479545	0.5319	0.408934	0.564203	0.331886	0.501342	0.491715	0.511431	0.486954	0.400634	0.397737	0.413823	0.499262	0.455274	0.403801	0.327448	0.425618	0.389562	0.436741	0.432782	0.519324	0.449966	0.517479	0.355592	0.43851	0.462256	0.431286	0.553435	0.46244	0.388475	0.480836
Respiration	0.0816738	0.0834296	0.0856878	0.0644283	0.0914561	0.0662698	0.0876271	0.066075	0.0814667	0.0793861	0.0611638	0.109962	0.0849987	0.0708219	0.115015	0.097768	0.0785874	0.100266	0.0864509	0.106227	0.061652	0.100576	0.0637874	0.0896212	0.0750928	0.104903	0.0762861	0.0727053	0.112246	0.101445	0.0884629	0.0819828	0.0790626	0.0696019	0.0839637	0.0887942	0.0864746	0.104091	0.115939	0.079982	0.0811391	0.0786049	0.0747902	0.0961164	0.0989183	0.0837534	0.0992357	0.0780925	0.10429
Selenoamino acid metabolism	0.221969	0.281328	0.100348	0.11875	0.147029	0.160326	0.162555	0.131242	0.259416	0.146538	0.201001	0.14604	0.144256	0.167842	0.179629	0.20141	0.125305	0.175515	0.169236	0.234355	0.0864613	0.187433	0.192209	0.113457	0.16951	0.209132	0.156017	0.175222	0.33224	0.142652	0.15591	0.238387	0.148511	0.155409	0.144659	0.265411	0.0809525	0.164676	0.22372	0.198379	0.135047	0.197972	0.164873	0.173194	0.196285	0.142956	0.159664	0.130269	0.160133
Sphingolipid metabolism	0.136826	0.145787	0.137531	0.0765667	0.19435	0.0768009	0.132879	0.0700275	0.201116	0.102691	0.144955	0.126642	0.0942806	0.0743091	0.166882	0.121791	0.0806935	0.0862931	0.118565	0.12419	0.0593768	0.0956004	0.15928	0.047193	0.0931577	0.143809	0.102594	0.111738	0.288098	0.151164	0.0748855	0.117046	0.140525	0.0980935	0.0493321	0.153957	0.0732503	0.0857749	0.134251	0.124068	0.0533148	0.122625	0.0909144	0.07668	0.140786	0.048371	0.144536	0.0796483	0.127816
Squalene and cholesterol synthesis	0.549717	0.506498	0.35126	0.557347	0.304899	0.414743	0.420461	0.309881	0.297364	0.454225	0.32836	0.302273	0.36099	0.494397	0.284225	0.280113	0.168562	0.651167	0.311406	0.446207	0.131561	0.417173	0.319603	0.26876	0.414575	0.296771	0.504438	0.338305	0.377151	0.220876	0.32239	0.435086	0.239492	0.196047	0.159683	0.290174	0.135213	0.20823	0.263168	0.236257	0.196083	0.252888	0.234064	0.217935	0.331105	0.183818	0.234766	0.269796	0.247786
Starch and sucrose metabolism	0.206563	0.161299	0.173014	0.153774	0.246826	0.138768	0.160268	0.0964646	0.200119	0.156125	0.156859	0.175347	0.130433	0.140751	0.143097	0.165912	0.0850756	0.176086	0.172113	0.230644	0.0801204	0.169984	0.203503	0.106083	0.16316	0.14094	0.150787	0.129594	0.260134	0.143728	0.154882	0.141692	0.155696	0.156807	0.147056	0.239093	0.160115	0.144805	0.177823	0.147681	0.132538	0.126192	0.169625	0.125232	0.200986	0.109029	0.181972	0.154007	0.1458
Steroid metabolism	0.0564376	0.0569565	0.0707688	0.0467821	0.0882731	0.0354523	0.0600841	0.0296455	0.0586843	0.0499333	0.0461121	0.0594761	0.0428154	0.0402192	0.0771018	0.0558534	0.0460566	0.0643799	0.0434025	0.0644549	0.0430306	0.0603213	0.0479614	0.034524	0.0536576	0.0562889	0.0455943	0.044717	0.0891117	0.0705626	0.0329369	0.0489875	0.044481	0.0359335	0.0272406	0.0293568	0.0333693	0.0523464	0.0651859	0.052044	0.0335169	0.0405682	0.034552	0.0250669	0.0797271	0.0309616	0.0611779	0.0329485	0.0574934
Stickland reaction	0.0025262	0	0	0	0	0	0	0	0	0	0	0.053592	0.0015879	0	0	0	0	0	0.00485	0	0	0	0	0.0037215	0	0	0	0	0	0.0078832	0	0	0	0.0122448	0	0	0	0	0.070025	0.0020858	0.0019699	0.0015234	0.0557871	0	0.00195814	0	0.0292377	0.00282432	0.042674
Stilbene, coumarine and lignin synthesis	0.15966	0.038758	0.256226	0.014191	0.411186	0.0021575	0.127402	0.049952	0.0598055	0.0797607	0.0538983	0.202483	0.016541	0	0.0017391	0.130801	0.0068965	0	0.229871	0.0135468	0.129104	0.0037439	0.129216	0.0042822	0.0453002	0.0058158	0.0112888	0.060948	0.004592	0.101333	0.0400237	0.0128286	0.065755	0.145394	0.0203171	0.152376	0.0651036	0.0092694	0.0525188	0.0429519	0.051695	0.0439256	0.0086591	0.0634775	0.0599514	0.057624	0.185462	0.070309	0.0513761
Sulfur metabolism	0.101089	0.10147	0.113625	0.0848557	0.148692	0.0832379	0.105936	0.0647443	0.144211	0.105337	0.10374	0.157103	0.0953852	0.0717044	0.132088	0.108949	0.0898662	0.1047	0.100404	0.105615	0.0810984	0.124305	0.112783	0.0936978	0.0789029	0.118662	0.0898174	0.087721	0.196308	0.131444	0.0901241	0.0869688	0.0989441	0.0809479	0.0788952	0.123858	0.0858601	0.101191	0.130192	0.101933	0.0798374	0.099635	0.0778713	0.0950511	0.125947	0.0816999	0.131722	0.0903658	0.119821
Taurine and hypotaurine metabolism	0.208156	0.167351	0.206999	0.165819	0.233026	0.126954	0.173921	0.0869894	0.163415	0.129227	0.15196	0.107856	0.12538	0.153448	0.180001	0.13172	0.113417	0.243005	0.142548	0.156997	0.129557	0.191292	0.14754	0.127914	0.153217	0.172863	0.169853	0.133988	0.222299	0.144008	0.0951448	0.147472	0.114574	0.102606	0.0749567	0.118438	0.0732548	0.108274	0.161703	0.142007	0.119134	0.116986	0.101719	0.102069	0.214716	0.117962	0.138123	0.114255	0.155883
Terpenoid backbone biosynthesis	0.30048	0.283743	0.259257	0.225628	0.357293	0.240764	0.292046	0.230679	0.347647	0.237773	0.289792	0.349064	0.260756	0.240409	0.274459	0.331699	0.191587	0.29674	0.279698	0.350198	0.231627	0.354843	0.333721	0.274882	0.274942	0.333794	0.278577	0.252407	0.423503	0.260626	0.300544	0.287428	0.297913	0.295637	0.279894	0.390087	0.285797	0.257724	0.318957	0.29782	0.309569	0.25288	0.303005	0.313049	0.328136	0.346307	0.30578	0.293605	0.31507
Tetrahydrobiopterin metabolism	0.298499	0.242741	0.250026	0.271809	0.203635	0.228255	0.351898	0.216897	0.193886	0.225718	0.225301	0.277021	0.23669	0.372004	0.348988	0.191327	0.183718	0.434076	0.199705	0.307014	0.222913	0.343069	0.204877	0.282966	0.289993	0.35498	0.357778	0.223606	0.270044	0.217067	0.223947	0.19761	0.209412	0.17901	0.186279	0.223827	0.230068	0.233326	0.268415	0.238139	0.247482	0.209449	0.211512	0.255733	0.240221	0.315794	0.231244	0.225016	0.283542
Thiamine metabolism	0.255477	0.268094	0.287171	0.264828	0.38348	0.284612	0.278109	0.232589	0.39865	0.23562	0.32407	0.355884	0.264297	0.246995	0.243698	0.301968	0.170874	0.328537	0.24881	0.323963	0.221761	0.333144	0.369895	0.22132	0.303641	0.282878	0.256492	0.227893	0.459938	0.255098	0.273599	0.203699	0.266384	0.285189	0.253754	0.402397	0.226412	0.228995	0.30311	0.279871	0.259991	0.262748	0.25845	0.282098	0.318947	0.2738	0.318962	0.242793	0.278243
Toluene degradation	0.106876	0.0997855	0.117741	0.0941651	0.15308	0.0936636	0.100034	0.0629074	0.202864	0.109015	0.135261	0.113695	0.0878214	0.0830215	0.158552	0.0784706	0.0938507	0.120311	0.0754758	0.115693	0.0752089	0.113273	0.158349	0.0602059	0.0808894	0.138953	0.1037	0.0929583	0.292652	0.134346	0.0773241	0.114975	0.123823	0.110865	0.054096	0.163249	0.0650243	0.096423	0.115028	0.116213	0.0588961	0.101308	0.0796393	0.0758037	0.242132	0.0837332	0.128586	0.0945192	0.123567
Transport, extracellular	0.114887	0.165888	0.0407862	0.0810387	0.0692766	0.106727	0.0713609	0.0875604	0.15792	0.0530196	0.132548	0.0758672	0.0894552	0.0885703	0.0318539	0.117551	0.0244199	0.0950927	0.0662793	0.153698	0.00375062	0.092046	0.122501	0.0367281	0.100882	0.0647212	0.080833	0.0782001	0.211156	0.036603	0.088301	0.0968904	0.146733	0.0709048	0.0539786	0.167001	0.0642986	0.0257389	0.0996913	0.0899782	0.0750934	0.0936045	0.128135	0.0687696	0.137595	0.045627	0.068787	0.0693705	0.0442835
Transport, periplasmatic	0.0436379	0.0443413	0.141539	0.00698886	0.179049	0.00886455	0.0708166	0.00178625	0.0745849	0.0699215	0.0389971	0.166729	0.0172387	0.000291655	0.149061	0.0783559	0.0609425	0.0189748	0.134261	0.0143409	0.143578	0.0586736	0.0444176	0.0706367	0.0244485	0.124164	0.0318531	0.0693331	0.134083	0.169154	0.0373467	0.0291599	0.0595418	0.0491052	0.0701904	0.0226892	0.0677034	0.108087	0.0991888	0.0911987	0.053074	0.0635108	0.00896705	0.0680475	0.0590908	0.0805341	0.14616	0.0515118	0.114028
Tropane, piperidine and pyridine alkaloid biosynthesis	0.0817636	0.141422	0.133023	0.00649316	0.164012	0.0020712	0.107935	0.0253697	0.0184909	0.0269126	0.0421256	0.0497199	0.016197	0.060096	0.0511318	0.128993	0.0446508	0.0212686	0.116304	0.0779644	0.0639999	0.0230571	0.0145132	0.00515904	0.0415324	0.0398246	0.0204185	0.0749626	0.00042388	0.0297182	0.0160223	0.0542674	0.0133892	0.0276919	0.0145374	0.0405403	0.0197958	0.0221529	0.105327	0.0228343	0.0498304	0.0803606	0.0643024	0.0368188	0.167409	0.00111352	0.0926475	0.0114313	0.0228076
Tryptophan metabolism	0.18318	0.127094	0.159814	0.168434	0.209001	0.142699	0.189967	0.112509	0.205116	0.172376	0.173555	0.216469	0.152014	0.165477	0.165256	0.155533	0.112687	0.208169	0.150008	0.19135	0.134655	0.202543	0.205733	0.157984	0.140458	0.162514	0.185327	0.136102	0.251343	0.151273	0.136625	0.137872	0.147652	0.151099	0.124972	0.22388	0.12137	0.135588	0.150351	0.140322	0.157466	0.129983	0.127176	0.145252	0.196766	0.182578	0.175031	0.163006	0.178346
Tyrosine metabolism	0.100199	0.09271	0.0978925	0.0683711	0.1314	0.0703005	0.104199	0.0629713	0.119671	0.0830364	0.0882747	0.126881	0.0830676	0.0792482	0.124252	0.115193	0.0649491	0.0909282	0.105129	0.0915171	0.0842396	0.095698	0.104642	0.0684012	0.0879182	0.125329	0.0878789	0.0845681	0.157691	0.112618	0.0899519	0.0886602	0.0922541	0.0942783	0.0892004	0.126471	0.0808972	0.106085	0.113775	0.103526	0.0734523	0.0887346	0.0907944	0.102463	0.116847	0.102214	0.113394	0.0793893	0.112785
Ubiquinone and other terpenoid-quinone biosynthesis	0.278245	0.268248	0.247633	0.218565	0.338503	0.231125	0.282491	0.206552	0.317244	0.209929	0.262556	0.313925	0.242554	0.239389	0.227028	0.307555	0.175555	0.258974	0.260325	0.301846	0.203203	0.31039	0.293427	0.250294	0.242304	0.281089	0.231005	0.222308	0.38917	0.223865	0.272144	0.263884	0.257537	0.26398	0.226799	0.337987	0.248538	0.225865	0.28069	0.247619	0.248246	0.248615	0.244422	0.284148	0.263	0.304268	0.29277	0.257207	0.276679
Ubiquinone synthesis	0.0053913	0.023003	0.056764	0.043696	0.0598893	0.041855	0.078338	0.06712	0.063812	0.0586	0.043546	0.0294381	0.022231	0.030433	0	0.0271103	0.0030473	0.012955	0	0.0074616	0	0	0.10125	0.0016313	0.060126	0.0038921	0.051335	0.01384	0.0024726	0	0.039177	0	0.0014877	0.09978	0	0.0055918	0.028582	0	0.011447	0.020502	0	0.002666	0	0	0	0.057624	0.075027	0.024545	0.001995
Unassigned	0.288756	0.281788	0.31925	0.297673	0.423814	0.295044	0.309168	0.273744	0.425739	0.375699	0.335345	0.469106	0.349809	0.24701	0.268407	0.370528	0.15803	0.303374	0.332657	0.379177	0.206475	0.298659	0.382634	0.207942	0.210511	0.307357	0.290802	0.260009	0.516602	0.349408	0.365938	0.269392	0.378932	0.332265	0.320158	0.439889	0.357576	0.288826	0.321729	0.261463	0.251636	0.278956	0.223316	0.338873	0.377716	0.271742	0.342948	0.283872	0.254535
Urea cycle	0.285302	0.291202	0.280096	0.214826	0.397696	0.238446	0.27771	0.197253	0.373926	0.264038	0.300928	0.368916	0.242392	0.202185	0.217175	0.322926	0.136817	0.22796	0.289366	0.348514	0.223148	0.289302	0.35312	0.215739	0.246141	0.282916	0.230353	0.245817	0.438427	0.255327	0.257285	0.251771	0.267946	0.294859	0.250136	0.394805	0.267044	0.219978	0.314272	0.27874	0.263908	0.252975	0.252728	0.283117	0.356588	0.289459	0.318346	0.250338	0.271254
Valerate metabolism	0	0	0	0	0	0	0	0	0	0	0	0	0	0	0	0	0	0	0	0	0	0	0	0	0	0	0	0	0	0	0	0	0	0.0045521	0	0	0	0	0.0011528	0	0	0	0	0	0	0	0.018959	0	0
Valine, leucine, and isoleucine metabolism	0.19449	0.170288	0.172684	0.182973	0.22781	0.184592	0.229487	0.153729	0.222477	0.197193	0.196119	0.270089	0.189262	0.196655	0.197475	0.206481	0.121429	0.230954	0.169789	0.223318	0.143727	0.21574	0.209274	0.177882	0.207182	0.204091	0.21555	0.154718	0.271543	0.180239	0.188212	0.165748	0.189103	0.180261	0.175738	0.244309	0.182533	0.181161	0.197376	0.175765	0.186897	0.155947	0.171275	0.190762	0.228832	0.211054	0.215313	0.185523	0.205979
Vitamin A metabolism	0.377052	0.342752	0.323199	0.303789	0.37774	0.240436	0.297444	0.153604	0.389417	0.294277	0.314625	0.26053	0.257926	0.268725	0.283729	0.28309	0.188839	0.388125	0.276933	0.309809	0.207895	0.302819	0.366957	0.178535	0.228755	0.30614	0.300487	0.283316	0.477619	0.233492	0.208753	0.289033	0.228143	0.236235	0.137894	0.406604	0.129444	0.188261	0.239269	0.244742	0.158844	0.262863	0.171383	0.233487	0.318517	0.220553	0.265997	0.225973	0.232249
Vitamin B12 metabolism	0.249314	0.183011	0.236902	0.130272	0.330783	0.184875	0.26134	0.130693	0.217607	0.156091	0.203919	0.361679	0.188772	0.182193	0.164639	0.234165	0.0992517	0.149908	0.298233	0.290581	0.275823	0.278846	0.194031	0.231323	0.269412	0.300248	0.172811	0.194581	0.292794	0.214044	0.201495	0.212709	0.250123	0.238769	0.269439	0.209199	0.248339	0.222817	0.312517	0.266083	0.338375	0.204041	0.297964	0.262184	0.357107	0.320611	0.278442	0.251702	0.273065
Vitamin B2 metabolism	0.397919	0.405328	0.410727	0.34004	0.461008	0.353299	0.397738	0.309543	0.410203	0.307134	0.365575	0.483427	0.312333	0.344352	0.333307	0.397198	0.256692	0.453402	0.363696	0.410416	0.300203	0.457731	0.332221	0.351249	0.354351	0.387728	0.344211	0.32611	0.543747	0.33451	0.340511	0.342573	0.355157	0.323741	0.308562	0.352889	0.277897	0.311725	0.38177	0.351739	0.350648	0.301949	0.331228	0.358357	0.421798	0.374082	0.3503	0.323483	0.391337
Vitamin B6 metabolism	0.266136	0.237193	0.297234	0.21564	0.39089	0.208131	0.287837	0.158664	0.30993	0.261257	0.258066	0.378256	0.207496	0.195434	0.232465	0.280276	0.166691	0.259418	0.270425	0.285851	0.211009	0.282648	0.289235	0.215804	0.247801	0.250754	0.225702	0.213803	0.384595	0.257648	0.24737	0.215941	0.23748	0.246058	0.24695	0.306947	0.236532	0.243295	0.278973	0.234188	0.232785	0.224171	0.194576	0.248079	0.333255	0.220552	0.315792	0.226887	0.253426
Vitamin C metabolism	0.109983	0.180244	0.128113	0.0070955	0.179576	0.002589	0.0643934	0.0032785	0.0262671	0.0408299	0.0397076	0.100542	0.0183274	0	0	0.152703	0.016279	0.007625	0.114555	0.0961334	0.0654121	0.026659	0.0139828	0.00252345	0.0316075	0.0278038	0.0056856	0.0882251	0	0.0397653	0.0163998	0.0519975	0.0043515	0.026534	0.00103505	0.0088535	0.0179167	0.00174045	0.129166	0.0285429	0.024151	0.0901359	0.064311	0.0562414	0.0295398	0.0013919	0.097709	0.00491265	0.0234365
Wood-Ljungdahl Pathway	0	0	0	0	0	0	0	0	0.0075684	0.010038	0	0	0.114861	0	0	0.10982	0	0	0.013052	0	0	0	0	0	0	0.00043245	0	0.012065	0	0.0065284	0.0042301	0	0.012496	0.058017	0.001942	0	0.084528	0	0.0010455	0.0054067	0.0453072	0.059287	0.018282	0.10156	0.028098	0	0.0030877	0.0166343	0.0047501
Xenobiotics metabolism	0.112775	0.121091	0.119375	0.0795756	0.136613	0.0618904	0.0973617	0.0544169	0.112824	0.0875034	0.09022	0.0806461	0.0759246	0.0730465	0.0966904	0.0995647	0.0530102	0.102	0.0934394	0.0892144	0.0826674	0.0826181	0.0955385	0.0442076	0.0703771	0.10765	0.0844546	0.0946567	0.134452	0.083682	0.0562992	0.0969425	0.0756998	0.0682392	0.0334357	0.0982299	0.0458528	0.0558714	0.102203	0.0871299	0.0534872	0.0870177	0.0738039	0.0742667	0.136129	0.0718921	0.0939471	0.0621096	0.0823735
Xylene degradation	0.0851522	0.090689	0.152715	0.0085146	0.218523	0.00378856	0.0767182	0.0212922	0.0398606	0.0462285	0.0423929	0.122117	0.0317587	0	0.0372175	0.103599	0.0232877	0.00369776	0.130654	0.117244	0.150064	0.0656212	0.0239154	0.0198919	0.0373935	0.0914603	0.017452	0.0891227	0.0360996	0.0876857	0.0188597	0.057017	0.0486167	0.0538865	0.0257158	0.00987874	0.042259	0.0512516	0.136737	0.0614335	0.0662599	0.0769583	0.102219	0.0721691	0.205365	0.0786966	0.109367	0.0305936	0.065326
Zeatin biosynthesis	0.250465	0.233761	0.274357	0.221528	0.29233	0.174296	0.232445	0.131339	0.245456	0.199899	0.215771	0.175771	0.207601	0.212183	0.200582	0.236944	0.160489	0.321301	0.171568	0.257405	0.190274	0.263834	0.225369	0.159538	0.20895	0.207251	0.227724	0.204235	0.278758	0.151406	0.11302	0.158818	0.157023	0.159931	0.0731784	0.232293	0.103389	0.134589	0.2349	0.152582	0.149735	0.16563	0.192362	0.175157	0.25351	0.165112	0.158395	0.159688	0.1814
alpha-Linolenic acid metabolism	0	0	0	0	0	0	0	0	0.0031164	0	0	0	0	0	0.0017391	0	0.0038492	0	0.0042735	0	0	0.0037439	0	0	0.0026768	0.0019237	0	0	0.0021194	0.0011497	0.0046206	0.010069	0	0.0061102	0.0024756	0.0097856	0	0.0198686	0	0	0	0.0036816	0	0.0010338	0	0	0	0	0.017518
tRNA Charging	0.238297	0.216387	0.187988	0.188017	0.261072	0.214748	0.25836	0.19814	0.261335	0.186055	0.226571	0.312076	0.226254	0.244596	0.196175	0.26825	0.15493	0.22529	0.201669	0.286729	0.178551	0.297391	0.259208	0.25317	0.244456	0.269459	0.213942	0.193327	0.311833	0.183165	0.258272	0.221385	0.241358	0.244214	0.237018	0.307922	0.249373	0.22055	0.235945	0.233895	0.278484	0.200102	0.252744	0.24671	0.213533	0.321553	0.248618	0.246405	0.26458
[truncated: 35 more columns]
