# Supplementary material for: Personalized modeling of gut microbiome metabolism throughout the first year of life
Source: Commun Med (Lond). 2024 Dec 30;4:281. doi: 10.1038/s43856-024-00715-4 (PMC11686179; doi:10.1038/s43856-024-00715-4)
Supplement: Supplementary file 11 — Supplementary Data 9 [file 43856_2024_715_MOESM11_ESM.xlsx]

## Sheet: Data_S9
Supplementary Data 9: Reactions that differed statistically significantly by birth mode summarized by metabolic subsystem, rank ordered.
VD = vaginal delivery, CSD = Cesarian section delivery, FDR = false discovery rate
a) Relative reaction abundance															b) Absolute reaction presence
	Five days				One month				Six months		One year					Five days				One month				Six months		One year
	Before correction for FDR		After correction for FDR		Before correction for FDR		After correction for FDR		After correction for FDR		After correction for FDR					Before correction for FDR		After correction for FDR		Before correction for FDR		After correction for FDR		After correction for FDR		After correction for FDR
Subsystem	Higher in VD	Higher in CSD	Higher in VD	Higher in CSD	Higher in VD	Higher in CSD	Higher in VD	Higher in CSD	Higher in VD	Higher in CSD	Higher in VD	Higher in CSD			Subsystem	Higher in VD	Higher in CSD	Higher in VD	Higher in CSD	Higher in VD	Higher in CSD	Higher in VD	Higher in CSD	Higher in VD	Higher in CSD	Higher in VD	Higher in CSD
Transport, periplasmatic	1117	0	859	0	411	31	59	0	97	0	0	1			Drug metabolism	180	0	172	0	172	0	0	0	170	0	0	0
Exchange/demand reaction	530	6	430	0	41	6	5	0	16	5	108	3			Transport, periplasmatic	139	0	52	0	77	1	42	0	34	0	0	1
Drug metabolism	364	0	190	0	177	1	172	0	176	0	0	0			Exchange/demand reaction	82	0	7	0	12	1	2	0	0	2	1	0
Transport, extracellular	181	31	6	8	3	192	0	2	1	35	25	8			O-glycan degradation	15	0	15	0	15	0	15	0	15	0	0	0
Fatty acid synthesis	104	11	56	0	1	17	0	0	7	4	24	0			Glycerophospholipid metabolism	42	0	1	0	0	1	0	0	0	0	0	0
Glycerophospholipid metabolism	91	0	12	0	1	3	0	0	0	42	36	0			Starch and sucrose metabolism	13	1	7	0	8	1	7	0	5	0	0	0
Starch and sucrose metabolism	32	5	29	1	8	3	7	0	6	1	4	0			Plant polysaccharide degradation	14	0	4	0	8	0	4	0	1	0	2	0
Xenobiotics metabolism	38	2	25	1	3	2	0	0	0	0	22	0			Transport, extracellular	3	1	0	0	3	6	0	0	0	7	2	1
Nucleotide interconversion	22	3	11	0	1	11	0	0	0	0	37	0			Heparan sulfate degradation	16	0	0	0	0	0	0	0	0	0	0	0
O-glycan degradation	16	0	16	0	15	0	15	0	15	0	0	0			HMO degradation	7	0	2	0	3	0	0	0	0	0	1	0
Cell wall biosynthesis	20	1	10	0	0	13	0	0	0	3	19	1			Xenobiotics metabolism	5	0	0	0	2	2	0	0	0	0	2	0
Vitamin B12 metabolism	28	1	25	0	0	0	0	0	0	0	9	0			Sphingolipid metabolism	5	0	1	0	2	0	1	0	0	0	0	0
Plant polysaccharide degradation	23	0	17	0	9	0	4	0	2	2	3	1			Alanine and aspartate metabolism	3	0	1	0	2	0	1	0	0	0	0	1
Arginine and proline metabolism	24	0	13	0	3	1	0	0	2	0	16	1			Arginine and proline metabolism	3	0	1	0	2	0	0	0	0	0	0	1
Phenylalanine metabolism	19	0	18	0	3	0	1	0	1	0	13	0			Chondroitin sulfate degradation	7	0	0	0	0	0	0	0	0	0	0	0
Fatty acid oxidation	5	5	2	2	10	13	0	0	6	0	3	0			Methionine and cysteine metabolism	0	1	0	0	0	1	0	0	0	0	4	1
Pentose and glucuronate interconversions	17	1	14	0	1	2	0	0	2	0	6	1			Phenylalanine metabolism	3	0	1	0	2	0	1	0	0	0	0	0
Bile acid metabolism	12	0	9	0	4	0	0	0	0	0	13	4			Aminosugar metabolism	3	0	1	0	1	0	1	0	0	0	0	0
Ubiquinone and other terpenoid-quinone biosynthesis	14	0	11	0	0	2	0	0	2	1	10	0			Glutamate metabolism	1	0	1	0	1	1	1	0	1	0	0	0
Glycine, serine, alanine, and threonine metabolism	14	0	7	0	1	2	1	0	1	2	10	1			Glycine, serine, alanine, and threonine metabolism	2	0	1	0	1	1	0	0	0	1	0	0
Glycolysis/gluconeogenesis	9	1	5	0	1	7	0	0	0	2	13	0			Respiration	1	0	1	0	1	2	1	0	0	0	0	0
Fructose and mannose metabolism	16	0	12	0	1	1	0	0	0	0	6	1			Flavonoid, isoflavonoid, and polyphenol metabolism	1	0	1	0	1	0	1	0	1	0	0	0
Valine, leucine, and isoleucine metabolism	7	3	5	0	3	5	0	0	2	0	12	0			Galactose metabolism	3	0	0	0	2	0	0	0	0	0	0	0
Lipopolysaccharide biosynthesis	30	0	2	0	0	0	0	0	0	0	1	0			Glyoxylate and dicarboxylate metabolism	1	0	0	0	1	2	0	0	1	0	0	0
Folate metabolism	5	0	2	0	0	0	0	0	0	0	25	0			Methane metabolism	2	0	1	0	1	0	0	0	0	0	1	0
Miscellaneous	10	1	6	0	2	0	1	0	1	0	11	0			Miscellaneous	2	0	1	0	1	0	1	0	0	0	0	0
Citric acid cycle	14	0	9	0	0	2	0	0	1	0	5	0			Tyrosine metabolism	3	0	0	0	2	0	0	0	0	0	0	0
Respiration	9	4	5	1	2	5	1	0	1	0	2	0			Biosynthesis of 12-, 14- and 16-membered macrolides	2	0	0	0	2	0	0	0	0	0	0	0
Flavonoid, isoflavonoid, and polyphenol metabolism	7	0	3	0	1	0	1	0	1	0	16	0			Caffeine metabolism	4	0	0	0	0	0	0	0	0	0	0	0
Glutamate metabolism	9	0	7	0	2	2	1	0	3	0	5	0			Purine catabolism	2	0	1	0	1	0	0	0	0	0	0	0
Sphingolipid metabolism	12	0	11	0	2	0	1	0	1	0	2	0			Urea cycle	1	0	1	0	1	0	1	0	0	0	0	0
Aminosugar metabolism	11	0	6	0	1	0	1	0	1	0	8	0			Valine, leucine, and isoleucine metabolism	3	0	0	0	1	0	0	0	0	0	0	0
Pyruvate metabolism	14	0	8	0	0	1	0	0	1	1	3	0			Cell wall biosynthesis	3	0	0	0	0	0	0	0	0	0	0	0
Terpenoid backbone biosynthesis	9	1	5	0	0	2	0	0	0	0	10	0			Citric acid cycle	2	0	0	0	0	1	0	0	0	0	0	0
Methionine and cysteine metabolism	5	2	0	0	0	3	0	0	0	1	14	0			Fructose and mannose metabolism	2	0	0	0	1	0	0	0	0	0	0	0
Glyoxylate and dicarboxylate metabolism	10	0	5	0	1	2	0	0	1	0	5	0			Hyaluronan metabolism	3	0	0	0	0	0	0	0	0	0	0	0
Lysine metabolism	8	0	7	0	2	1	0	0	0	1	5	0			Lysine metabolism	3	0	0	0	0	0	0	0	0	0	0	0
Sulfur metabolism	10	2	4	0	1	2	0	0	0	0	4	1			Nucleotide sugar metabolism	1	0	1	0	1	0	0	0	0	0	0	0
HMO degradation	9	0	6	0	1	0	0	0	3	0	4	0			Pentose and glucuronate interconversions	3	0	0	0	0	0	0	0	0	0	0	0
Inositol phosphate metabolism	10	0	6	0	0	3	0	0	0	0	3	0			Propanoate metabolism	0	0	0	0	0	0	0	0	0	3	0	0
Pentose phosphate pathway	9	0	4	0	0	1	0	0	0	0	8	0			Sulfur metabolism	2	0	0	0	1	0	0	0	0	0	0	0
Pyrimidine catabolism	5	1	4	1	1	3	0	0	0	0	7	0			Ascorbate and aldarate metabolism	0	0	0	0	1	0	1	0	0	0	0	0
Tyrosine metabolism	8	0	4	0	2	2	0	0	1	0	5	0			Atrazine degradation	2	0	0	0	0	0	0	0	0	0	0	0
NAD metabolism	5	3	4	1	0	3	0	0	0	0	5	0			Bile acid synthesis	1	0	0	0	1	0	0	0	0	0	0	0
Vitamin B6 metabolism	11	0	5	0	2	0	0	0	0	0	3	0			D-Arginine and D-ornithine metabolism	2	0	0	0	0	0	0	0	0	0	0	0
Alanine and aspartate metabolism	5	0	4	0	2	0	1	0	1	0	6	1			Glycolysis/gluconeogenesis	1	0	0	0	0	0	0	0	0	1	0	0
Biotin metabolism	10	0	7	0	0	0	0	0	0	0	3	0			Nucleotide interconversion	1	0	0	0	0	1	0	0	0	0	0	0
Histidine metabolism	11	0	4	0	1	0	0	0	0	0	4	0			Others	2	0	0	0	0	0	0	0	0	0	0	0
N-glycan degradation	9	0	8	0	1	0	0	0	0	0	2	0			Porphyrin and chlorophyll metabolism	1	0	1	0	0	0	0	0	0	0	0	0
Peptide metabolism	1	0	1	0	0	0	0	0	0	0	18	0			Pyrimidine catabolism	1	0	0	0	0	0	0	0	0	0	1	0
Urea cycle	8	0	6	0	1	0	1	0	1	0	3	0			Aminobenzoate degradation	1	0	0	0	0	0	0	0	0	0	0	0
Purine catabolism	8	0	5	0	2	1	0	0	2	0	1	0			Biosynthesis of siderophore group nonribosomal peptides	0	0	0	0	0	1	0	0	0	0	0	0
Butanoate metabolism	3	6	1	1	0	5	0	0	1	0	1	0			Biotin metabolism	1	0	0	0	0	0	0	0	0	0	0	0
Galactose metabolism	6	0	6	0	2	0	0	0	0	0	4	0			Fatty acid oxidation	0	0	0	0	0	1	0	0	0	0	0	0
Propanoate metabolism	7	0	5	0	0	1	0	0	0	3	1	1			Histidine metabolism	1	0	0	0	0	0	0	0	0	0	0	0
Heparan sulfate degradation	17	0	0	0	0	0	0	0	0	0	0	0			N-glycan degradation	1	0	0	0	0	0	0	0	0	0	0	0
Methane metabolism	3	0	3	0	2	2	1	0	2	0	3	0			NAD metabolism	0	0	0	0	0	1	0	0	0	0	0	0
Purine synthesis	2	0	1	0	0	3	0	0	0	0	10	0			Pyruvate metabolism	0	0	0	0	0	0	0	0	0	1	0	0
Tryptophan metabolism	6	0	2	0	0	0	0	0	0	0	6	1			Terpenoid backbone biosynthesis	0	0	0	0	0	1	0	0	0	0	0	0
Caffeine metabolism	5	0	5	0	4	0	0	0	0	0	0	0			Tropane, piperidine and pyridine alkaloid biosynthesis	1	0	0	0	0	0	0	0	0	0	0	0
Heme synthesis	5	0	3	0	0	1	0	0	0	0	5	0			Tryptophan metabolism	1	0	0	0	0	0	0	0	0	0	0	0
Nucleotide sugar metabolism	6	0	3	0	1	0	0	0	2	0	2	0			Ubiquinone and other terpenoid-quinone biosynthesis	0	0	0	0	0	1	0	0	0	0	0	0
Thiamine metabolism	6	0	1	0	0	0	0	0	1	1	5	0			Ubiquinone synthesis	0	0	0	0	0	0	0	0	0	0	1	0
Vitamin B2 metabolism	5	1	3	1	0	0	0	0	0	0	4	0
Ascorbate and aldarate metabolism	3	0	2	0	2	0	1	0	0	0	1	0
Benzoate degradation	4	0	4	0	0	0	0	0	0	0	1	0
Beta-alanine metabolism	6	0	0	0	0	0	0	0	0	0	3	0
Histone phosphorylation	2	1	0	1	0	2	0	1	0	0	2	0
Pyrimidine synthesis	2	1	1	0	0	0	0	0	0	0	5	0
Tropane, piperidine and pyridine alkaloid biosynthesis	3	2	3	0	1	0	0	0	0	0	0	0
Aminobenzoate degradation	3	0	3	0	0	0	0	0	0	0	2	0
Atrazine degradation	4	0	2	0	0	0	0	0	0	0	2	0
Bile acid synthesis	4	0	3	0	1	0	0	0	0	0	0	0
CoA synthesis	1	0	0	0	0	0	0	0	0	0	7	0
Glutathione metabolism	3	0	1	0	0	0	0	0	1	0	3	0
Nitrogen metabolism	0	2	0	2	0	2	0	0	0	2	0	0
Chondroitin sulfate degradation	7	0	0	0	0	0	0	0	0	0	0	0
Others	3	1	2	0	0	0	0	0	0	0	1	0
Zeatin biosynthesis	3	0	1	0	1	0	0	0	0	0	2	0
Biosynthesis of 12-, 14- and 16-membered macrolides	2	0	2	0	2	0	0	0	0	0	0	0
Cyanoamino acid metabolism	3	0	2	0	0	0	0	0	0	0	1	0
Steroid metabolism	2	0	2	0	1	0	0	0	0	0	1	0
Xylene degradation	3	0	3	0	0	0	0	0	0	0	0	0
Cholesterol metabolism	1	0	1	0	0	0	0	0	0	0	3	0
Oxidative phosphorylation	1	0	1	0	1	0	0	0	1	0	1	0
Unassigned	3	1	0	0	0	0	0	0	0	0	1	0
Vitamin A metabolism	2	0	0	0	0	0	0	0	0	0	3	0
Chlorocyclohexane and chlorobenzene degradation	2	0	2	0	0	0	0	0	0	0	0	0
D-Arginine and D-ornithine metabolism	2	0	2	0	0	0	0	0	0	0	0	0
Geraniol degradation	2	0	1	0	0	0	0	0	0	0	1	0
Limonene and pinene degradation	2	0	0	0	0	0	0	0	0	0	2	0
Vitamin C metabolism	2	0	2	0	0	0	0	0	0	0	0	0
tRNA Charging	1	0	0	0	0	1	0	0	0	0	2	0
Glycosphingolipid metabolism	1	0	1	0	0	0	0	0	0	0	1	0
Hyaluronan metabolism	3	0	0	0	0	0	0	0	0	0	0	0
Nucleotide salvage pathway	0	0	0	0	0	0	0	0	0	0	3	0
Squalene and cholesterol synthesis	1	0	1	0	0	0	0	0	0	0	1	0
Aminophosphonate metabolism	1	0	1	0	0	0	0	0	0	0	0	0
Chloroalkane and chloroalkene degradation	1	0	1	0	0	0	0	0	0	0	0	0
Ether lipid metabolism	1	0	1	0	0	0	0	0	0	0	0	0
Isoquinoline alkaloid biosynthesis	0	0	0	0	0	0	0	0	1	0	1	0
Naphthalene degradation	1	0	0	0	0	0	0	0	1	0	0	0
Nicotine degradation	1	0	1	0	0	0	0	0	0	0	0	0
Oxalate metabolism	1	0	1	0	0	0	0	0	0	0	0	0
Phosphonate and phosphinate metabolism	1	0	1	0	0	0	0	0	0	0	0	0
Porphyrin and chlorophyll metabolism	1	0	1	0	0	0	0	0	0	0	0	0
ROS detoxification	1	0	0	0	0	0	0	0	0	0	1	0
Selenoamino acid metabolism	2	0	0	0	0	0	0	0	0	0	0	0
Stilbene, coumarine and lignin synthesis	1	0	1	0	0	0	0	0	0	0	0	0
Tetrahydrobiopterin metabolism	1	0	0	0	0	0	0	0	0	0	1	0
C5-branched dibasic acid metabolism	0	0	0	0	0	0	0	0	0	0	1	0
Carbon fixation in photosynthetic organisms	0	0	0	0	0	0	0	0	0	0	1	0
Carbon fixation pathways in prokaryotes	0	0	0	0	0	0	0	0	1	0	0	0
CoA catabolism	0	1	0	0	0	0	0	0	0	0	0	0
Diphthamide synthesis	0	0	0	0	0	0	0	0	0	0	1	0
Lipoate metabolism	0	0	0	0	0	0	0	0	0	0	1	0
Primary amine metabolism	0	0	0	0	0	0	0	0	0	0	1	0
Taurine and hypotaurine metabolism	0	0	0	0	0	0	0	0	0	0	1	0
Toluene degradation	0	0	0	0	0	0	0	0	0	0	1	0
Ubiquinone synthesis	0	0	0	0	0	0	0	0	0	0	1	0
