# Supplementary material for: Personalized modeling of gut microbiome metabolism throughout the first year of life
Source: Commun Med (Lond). 2024 Dec 30;4:281. doi: 10.1038/s43856-024-00715-4 (PMC11686179; doi:10.1038/s43856-024-00715-4)
Supplement: Supplementary file 12 — Supplementary Data 10 [file 43856_2024_715_MOESM12_ESM.xlsx]

## Sheet: Data_S10
Supplementary Data 10: Net secretion capacity (mmol/person/day) on the infant diets in infant gut microbiome models.
Net secretion	V3_C005	V3_C009	V3_C010	V3_C016	V3_C018	V3_C019	V3_C100	V3_C101	V3_C105	V3_C106	V3_C110	V3_C111	V3_C112	V3_C113	V3_C114	V3_C117	V3_C119	V3_C120	V4_C005	V4_C009	V4_C010	V4_C016	V4_C018	V4_C019	V4_C100	V4_C101	V4_C105	V4_C106	V4_C110	V4_C111	V4_C112	V4_C113	V4_C114	V4_C117	V4_C119	V4_C120	V5_C005	V5_C009	V5_C010	V5_C018	V5_C019	V5_C100	V5_C101	V5_C105	V5_C106	V5_C110	V5_C111	V5_C112	V5_C113
1,2-Diacyl-sn-glycerol (dioctadecanoyl, n-C18:0)	0.00141932	0.000583297	0.00044879	0.00149573	0.00118299	0.0034083	0.00478178	0.0175207	0.000820689	0.00275844	0.00137974	0.00445978	0.00436294	0.00624183	0.00462572	0.00554763	0.00395736	0.00206592	0.00337685	0.00132336	0.00327187	0.00576303	0.0015265	0.00597521	0.00565367	0.0124628	0.00303435	0.00259153	0.000583146	0.000191306	0.00693484	0.00473739	0.00470589	0.00509168	0.00429473	0.00111364	0.0210661	0.00848971	0.0056175	0.0124342	0.0192898	0.000930626	0.0178938	0.00290757	0.00577627	0.0233141	0.00524716	0.00689931	0.0135133
12-Dehydrocholate	0	0	0	0	0	0	0	0	1.38761	2.05281	0	0.568574	18.9406	0	0	20	0	0	3.32318	0	0	0	0	1.20289	0	0	0	3.4641	0	2.11754	0.87856	0	3.07531	13.7919	0	0	20	0	2.03748	3.9192	6.8968	20	19.4815	20	15.2787	0	10.6404	5.99332	1.4516
(S)-propane-1,2-diol	2.75072	4.46739	8.73254	0	6.32684	1.33389	2.75072	1.2	16.6855	8.03679	4.86898	4.56645	3.22394	0.08736	45.7682	3.09906	4.25292	1.27226	5.63806	3.93631	8.39213	0.955536	11.8125	1.32126	2.6462	49.8295	5.52655	12.6577	39.2519	53.006	8.04215	11.4723	18.7451	10.1505	15.5143	6.98187	38.6651	30.1649	31.2746	43.3756	6.26346	22.5896	6.29144	11.4767	17.6441	14.3507	37.822	18.8748	53.8392
Propane-1,3-diol	1.73789	0	0	0	0	0	0	0	0.571367	0	0	0	6.78283	0	0.435047	0	1.37932	0	1.55198	30.376	0	10.4924	0	0.329199	2.32793	5.1	0	4.91606	0.413436	0.372915	1.21648	5.9243	0	2.53467	0.573851	1.70688	18.8147	9.04252	54.6795	0	12.5356	1.47264	33.2904	0.41352	2.0055	0	0	0	7.5696
1,5-Diaminopentane	23.9541	63.3128	6.08953	3.8402	3.02778	6.7104	6.49623	2.6228	17.0868	5.32611	8.20105	2.03338	12.5419	6.00956	46.1159	37.0357	39.828	5.07007	36.3282	32.8385	3.78355	23.6434	9.196	10.7749	14.1465	79.5419	7.40191	44.8037	34.59	53.2985	21.5966	61.343	22.0769	9.26727	29.1515	12.6797	52.6934	99.5781	113.233	85.1535	20.8637	60.5303	57.7891	55.2212	9.63167	12.7741	30.3742	23.1033	51.3493
meso-2,6-Diaminoheptanedioate	41.8049	17.2851	88.6579	29.0982	87.7581	31.2801	58.4059	91.5644	55.6714	46.6127	41.6155	67.667	27.1329	48.6276	79.5657	22.6537	44.2357	37.7764	88.0269	85.4361	41.469	17.3217	49.2541	12.4967	36.3716	119.129	36.4572	54.1162	41.0652	100.64	40.7129	36.5655	46.5208	34.1793	46.7989	65.3006	37.3307	87.2147	139.005	47.5509	34.8688	45.6915	87.8184	85.8168	110.99	22.8112	132.214	35.6282	83.4085
2-Dehydro-3-deoxy-D-gluconate	0	1.72	5.32658	0	3.02778	1.33389	0.642478	0	13.6449	4.93774	1.56992	2.50558	1.92476	0	2.99009	0.855989	27.2375	0	13.8329	1.99466	3.78355	2.94357	6.94391	2.39311	0.716256	2.20896	3.50178	3.75097	9.24061	8.86081	6.49953	11.3881	3.96092	4.65227	21.6229	5.60827	6.09489	28.1304	3.8482	5.3402	3.51396	10.521	0.359647	36.8456	17.4502	10.9141	6.66911	6.78569	11.9804
2-Demethylmenaquinone 8	3.64948e-05	0	1.01161e-05	6.1645e-05	0	3.03722e-05	4.32125e-05	0	0	0	7.04766e-05	2.00158e-05	8.02647e-05	6.37112e-05	0.000124254	1.76686e-06	0	6.74615e-05	0	2.32155e-05	0	9.46989e-05	1.95552e-05	1.85889e-05	4.38863e-05	0.00011436	0.000127474	0	0	0	8.50906e-06	6.66186e-05	7.12113e-05	0	8.11709e-05	0	0	0.000147219	0.000397246	9.45619e-05	0.000379652	0	0.000258527	0	1.93778e-05	1.03151e-05	2.04297e-05	0.000115939	3.18271e-05
2-Fucosyllactose	0.12768	0.12768	0.12768	0.12768	0.12768	0	0.12768	0	0.12768	0.12768	0.12768	0.12768	0	0	0	0.12768	0.12768	0	0.19152	0.19152	0.19152	0	0.19152	0	0.19152	0	0.19152	0.19152	0.19152	0.19152	0	0.19152	0.19152	0.19152	0.19152	0.19152	0.33516	0	0.33516	0.33516	0	0.33516	0	0.33516	0.33516	0.33516	0.33516	0.33516	0.33516
2-Hydroxyphenylacetate	4.34808	7.73355	6.19845	0.376497	5.02744	1.33389	0.881316	0.302272	15.4135	13.2044	2.05585	9.3285	8.72804	2.38978	28.3616	1.59471	3.53335	4.56852	2.33478	2.24474	3.78355	2.04151	7.96151	2.96297	5.43361	38.7999	11.2854	17.1936	28.4331	36.1026	11.9028	5.33695	22.0858	7.58232	11.4566	7.40561	13.7325	28.3794	24.4819	32.5988	0	22.7698	8.8376	15.9841	12.0218	10.9141	29.9184	16.5344	41.6482
2-methylbutyrate	0	0	0	0	0	0	0	0	0	0	0	0	0.307139	0	0	0	0	0	0	0	0	0	0	0.924335	0	0	0	0	0	0	0	0	0	0	0	0	0	0	28.01	0.83432	0.78796	0.60936	20.9432	0	0.580526	0	0	0	17.0696
2-Oxobutanoate	28.7122	73.8972	69.303	11.0877	74.6851	19.2309	34.6331	62.5175	26.0635	24.3476	26.2563	11.4753	7.93463	9.35034	45.2458	45.5284	13.4485	5.14603	26.7123	19.9194	22.446	4.03554	12.3805	4.7863	20.4469	67.7145	16.2307	48.1815	33.9698	58.0214	19.6661	25.0564	17.8299	10.7643	10.5517	1.38176	24.1116	18.8361	70.5582	57.155	3.0802	60.155	5.20609	22.4679	10.6564	7.22132	60.2685	14.5813	38.046
2-Succinyl-6-hydroxy-2,4-cyclohexadiene-1-carboxylate	0	0	0	0	0	0	0	0	0	0	0	0	0	0	0	0	0	0	0	0	0	0	0	0	0	1.03788	0	0	0	0	0	0	0	7.26204	0	0	0	0	0	0	0	3.1992	4.3152	7.8572	9.42583	0	0	0	0
(3,4-dihydroxyphenyl)acetate	0	4.46739	5.30495	0	3.02778	1.33389	0	0	13.3864	4.93774	1.56992	1.72501	3.04586	0	19.5823	0.228262	8.83065	0	1.55198	1.60065	3.48839	1.59048	6.94391	1.19022	0.716256	25.8666	3.50178	8.04911	19.7077	24.8606	7.20415	5.82449	16.1886	5.3091	9.81944	2.11328	15.281	24.8518	19.1991	21.9342	0	15.3358	3.14144	3.25312	9.10522	6.12717	23.1196	11.0629	28.3285
L-dopa	0	0	0	0	3.12007	2.40588	0	0.604543	0.993091	0.6103	0	0.318019	0	0	0.720875	0	12.1062	0.876779	1.55198	0	0.500442	24.6397	1.12603	2.67182	0	0.76948	2.20729	1.73208	0.413436	0.372915	3.01416	5.33954	0	1.45253	0.573851	1.70688	3.94365	25.4168	0	0	27.0103	1.47264	0	5.15552	2.0055	3.30979	0	2.92442	7.86427
3-Dehydrochenodeoxycholate	0	0	0	0	0	0	0	0	1.38761	2.05281	0	0	18.9406	0	0	20	0	0	3.32318	0	0	0	0	0	0	0	0	3.4641	0	2.11754	0.87856	0	3.07531	20	0	0	20	0.53192	0.4182	2.16268	20	20	6.47852	20	11.9801	0	8.54817	5.9596	1.90004
3-Dehydrocholate	0	0	0	0	0	0	0	0	1.38761	2.05281	0	0	18.9406	0	0	20	0	0	3.32318	0	0	0	0	0	0	0	0	3.4641	0	2.11754	0.87856	0	3.07531	20	0	0	20	0.53192	0.4182	2.16268	20	20	6.47852	20	11.9801	0	8.54817	5.9596	1.90004
3-methyl-2-oxopentanoate	12.0837	12.125	30.5308	28.1313	17.3127	30.9434	18.5606	94.0867	11.7807	22.3025	19.7346	7.44926	16.8638	24.7577	5.65536	1.62638	26.4945	40.9975	23.2798	17.6805	1.00623	8.14093	3.84539	24.1716	20.0159	49.2823	30.9315	20.3777	0.620153	19.4309	13.9758	8.38259	9.00448	23.9814	24.9258	12.4359	15.1242	83.0878	18.6911	1.45945	61.018	8.88648	12.1508	11.7719	118.535	32.9882	0	24.3513	21.8272
GABA	31.3596	68.7268	64.1666	3.31311	96.3175	19.4765	30.5543	5.53172	75.8697	20.9163	56.5174	72.7001	41.5416	0.242632	50.9015	95.3287	17.3566	3.41808	38.6139	42.2701	36.9894	20.4388	37.113	3.50736	12.9328	114.079	10.4557	58.9915	127.682	80.9327	24.0726	69.6581	57.3339	60.8254	22.825	53.0756	77.503	67.96	174.065	109.726	29.1783	149.499	88.686	126.502	42.2998	17.2876	110.935	46.6829	82.7521
4-Aminobenzoate	0	0	0	0	0	6.46107e-06	0	0	7.25763e-06	3.22086e-05	0.00011191	0	0	0	0	0.0002508	1.02204e-05	0	6.85545e-06	5.94308e-06	8.41173e-06	1.84665e-05	0	0.000326663	0	2.90881e-05	0.000168418	6.32895e-05	0.000105031	2.13148e-05	0	0	5.11555e-05	0.000415073	5.88152e-05	0	0.000345627	0	0	2.46188e-05	0.000480451	9.43347e-06	9.43254e-05	1.08558e-05	0.000178508	0.000660676	5.39416e-05	3.32373e-05	0.00015673
4-hydroxybenzoate	10.5891	11.9304	16.4733	43.0937	23.7021	48.5014	34.2872	74.5298	43.1048	37.7641	46.613	39.1489	52.11	27.5365	3.98095	22.4171	3.21987	32.5273	19.9044	24.0982	2.4786	32.9823	36.5373	16.5639	44.519	66.2266	38.7618	36.6945	53.8684	20.4969	35.0044	8.45409	39.1973	32.4059	12.2313	16.9484	23.0692	17.6509	0.922212	22.2787	29.8018	44.0401	26.1889	49.985	44.6121	31.6847	38.0635	42.8673	28.8865
(4-hydroxyphenyl)acetaldehyde	0	0	0	0	0	0	0.642478	0	0.571367	0	0	0.780575	0.307139	0	0.864874	0.855989	1.37932	0	1.08808	0	0	0.688416	0	0.924335	0.517302	0.76948	0	0	0.413436	0.372915	0.959664	2.61957	0	1.45253	0.573851	1.70688	0	19.904	28.01	0.83432	0.78796	2.082	20.9432	0.41352	0.580526	0	0	0	24.0768
4-hydroxyphenylacetate	0	0	0	0	0	0	0	0	0	0	0	0	0.307139	0	0	0.228262	0	0	0	0	0	0	0	1.21556	0.517302	0	0	0	0	0	0	0	0	1.08214	0	0	0	0	58.3683	0.83432	0.78796	0.60936	20.9432	0	0.580526	0	0	0	17.0696
4-Methylcatechol	0	0	0	0	0	0	0	0	0	0	0	0	0.307139	0	0	0	0	0	0	0	0	0	0	0.924335	0	0	0	0	0	0	0	0	0	0	0	0	0	0	19.1991	0.83432	0	0.60936	3.14144	0	0.580526	0	0	0	17.0696
5-Aminopentanoate	0	0	0	0	0	0	0	0	0	0	0	0	0.307139	0	0	0	0	0	0	0	0	0	0	0.924335	0	0	0	0	0	0	0	0	0	1.08214	0	0	0	0	28.4711	0.83432	0.78796	0.60936	20.9432	0	0.580526	0	0	0	17.0696
5-Methylthioadenosine	1.73789	4.46739	5.63348	0	3.02778	1.33389	0.224938	0	13.6449	4.93774	1.56992	1.99829	10.1358	0	29.3415	0.527958	8.85043	0	9.93578	19.9728	3.78355	11.0383	6.94391	2.44376	4.96564	22.0284	3.50178	12.9652	24.1184	32.2335	7.90672	7.73793	17.4637	7.13197	15.6172	8.79865	12.0623	33.0067	35.3534	32.8816	13.3236	22.9526	9.14104	3.25311	9.10384	6.12717	29.9184	10.6512	36.1928
5-Methyltetrahydrofolate	25.15	28.3835	8.50349	0.132971	27.7773	18.817	0	2.62255	30.6447	5.18708	25.1289	20.7311	7.18609	0	23.5931	24.733	16.7655	2.14581	27.2148	5.05423	5.87628	7.3814	24.8939	1.49507	2.58637	38.229	8.94871	32.0279	30.4828	35.8251	13.9915	26.1807	26.1501	25.5133	21.8725	22.0095	23.2574	20.1725	41.4164	30.9998	9.60962	28.5806	9.21587	27.0068	25.4226	21.4951	32.3812	27.4427	36.3573
7-Dehydrochenodeoxycholate	8.68995	9.49679	20	2.61662	20	12.9216	19.8461	0	16.012	12.4277	11.8417	7.62278	3.04586	0	20	9.27309	1.78163	0	8.49369	9.77627	20	0	12.2926	1.19022	20	20	5.14483	16.6332	20	20	4.18999	1.62935	17.4637	20	17.6752	0.731515	20	18.758	20	20	13.3036	20	18.0546	13.1093	11.0566	6.12717	20	10.6512	20
3alpha,12alpha-Dihydroxy-7-oxo-5beta-cholanate	8.68995	9.49679	20	2.61662	20	12.9216	19.8461	0	16.012	12.4277	11.8417	7.62278	3.04586	0	20	9.27309	1.78163	0	8.49369	9.77627	20	0	12.2926	1.19022	20	20	5.14483	16.6332	20	20	4.18999	1.62935	17.4637	20	17.6752	0.731515	20	18.758	20	20	13.3036	20	18.0546	13.1093	11.0566	6.12717	20	10.6512	20
chenodeoxycholate	20	20	20	11.7842	20	20	20	20	20	20	20	20	18.9406	5.02042	20	20	17.0692	3.9687	20	20	20	17.1392	20	6.8753	20	20	20	20	20	20	20	20	20	20	20	20	20	20	20	20	20	20	20	20	20	20	20	20	20
Malonate	0	0	0	0	0	0	0	0	0	0	0	0	0	0	0	0.227827	0	0	0	0	0	0	0	0	0	0	0	0	0	0	0	0	0	0	0	0	0	0	0	0	0	0	0	0	0	0	0	0	0
lithocholate	0	0	0	0	0	0	0	0	1.38761	2.05281	0	0	18.9406	0	0	20	0	0	3.32318	0	0	0	0	0	0	0	0	3.4641	0	2.11754	0.87856	0	3.07531	13.7919	0	0	20	0	0	0	0	20	0.67892	20	6.51789	0	4.75516	0	0
Ursodeoxycholate	0	0	0	0	0	0	0	0	0	0	0	0	0	0	0	0	0	0	0	0	0	0	0	0	0	0	0	0	0	0	0	0	0	0	0.450161	0	6.77239	0	0.4182	2.16268	13.3036	0	3.08392	0	4.53859	0	0	5.9596	1.90004
L-cystine	0	0	0	0	0	0	0	0	0	0	0	0	0	0	0	0	0	0	0	0	0	0	0	0	0	0	0	0	0	0	0	0	0	3.63858	0.450161	0	3.42786	0.83698	1.81334	3.52562	7.15527	0	3.51633	0	2.30583	0	0	5.85176	0.985581
L-kynurenine	0	0	0	0	0	0	0.642478	0	0	0	0	0.780575	0	0	0.214914	1.08425	0	0	0	0	0	0	0	0	0	0	0	0	0	0	0	0	0	0	0	0	0	0	0	0	0	0	0	0	0	0	0	0	0
Valeric Acid	0	0	0	0	0	0	0	0	0	0	0	0	0	0	0	0	0	0	0	0	0	0	0	0	0	0	0	0	0	0	0	0	0	1.08214	0	0	0	0	0.46112	0	0	0	0	0	0	0	0	0	0
R total 2 position	0	0	0	0	0	0	0	0	0	0	0	0	0	0	0	0	0	0	0	0	0	0	0	0	0	0.632936	0	0	0	0	0	0	0	0	0	0	0	0	0	0	0	0	2.4255	0	0	0	0	0	0
protein-linked serine or threonine residue (O-glycosylation site)	7.12459	4.27205	9	2.61662	9	0	9	0	9	9	9	4.53898	0	0	0	9	1.09197	0	6.31891	1.83459	9	0	9	0	4.27541	1.55684	1.84221	9	5.973	7.72425	0	5.33658	1.28141	9	7.12939	9	9	5.1935	9	9	9	9	3.08392	2.59152	9	9	9	9	4.24844
T antigen (core 1)	3	3	3	2.61662	3	0	3	0	3	3	3	3	0	0	0	3	1.09197	0	3	1.83459	3	0	3	0	3	1.55684	1.84221	3	3	3	0	3	1.28141	3	3	3	3	3	3	3	3	3	3	2.59152	3	3	3	3	3
Tn antigen	8.68995	5.0294	9	2.61662	9	0	9	0	9	9	9	4.53898	0	0	0	9	1.09197	0	7.46465	1.83459	9	0	9	0	5.03387	1.55684	1.84221	9	6.95951	9	0	6.00486	1.28141	9	8.50879	9	9	6.258	9	9	9	9	3.08392	2.59152	9	9	9	9	4.24844
L-arabinitol	0	0	0	0	0	0	1	1	0.571367	1	0	1	1	0.242632	1	1	1	1	1	0	0	0.688416	0	0	1	0.76948	0	0	0.413436	0.372915	1	1	0	1	0.573851	1	1	1	0	0	0	1	1	0.41352	1	1	0.458724	0.55528	1
Acetate	113.675	112.631	127.072	109.974	135.033	108.365	111.936	203.052	122.587	114.013	119.897	116.962	108.755	108.247	126.602	109.234	131.552	111.198	151.158	131.697	130.005	146.441	134.232	151.774	125.288	269.888	138.215	149.493	152.213	155.793	141.449	137.374	149.193	144.753	137.949	137.689	216.379	215.035	242.535	230.64	264.564	197.436	247.702	244.08	263.537	285.95	248.075	248.475	238.668
Acetoacetate	0	4.46739	5.63348	0	3.02778	1.33389	9.64286	2.89727	13.6449	7.31392	1.56992	20.0269	8.26732	0.24166	52.6246	17.7481	4.02305	2.15946	1.55198	1.60065	3.78355	3.43018	6.94391	3.00089	0.198955	48.0295	3.50178	8.04911	34.59	48.3974	5.14965	6.60368	17.4637	6.39124	11.3284	2.11328	22.2209	44.0394	58.4862	35.152	8.3812	15.3358	5.18972	3.25312	9.42056	6.12717	29.9184	15.2084	47.9488
Acetaldehyde	96.2443	101.803	66.983	106.793	49.3676	104.854	74.6709	87.9351	108.153	83.2213	97.507	91.8484	78.4757	80.5138	90.4914	78.2372	54.0235	91.9832	91.8795	100.657	18.7159	94.4785	126.631	69.21	115.201	192.779	112.009	97.5703	152.213	93.8782	137.212	117.168	92.9936	103.515	114.034	116.881	160.917	188.345	222.256	199.176	170.187	136.549	218.808	134.703	200.945	150.308	170.627	175.347	196.07
N-acetyl-D-galactosamine	8.68995	5.0294	13.5122	2.61662	11	0	11.2499	0	11.2857	10.4304	11	4.77027	0	0	0	11.5645	1.09197	0	13.4647	1.83459	13.441	0	11	0	5.03387	1.55684	1.84221	11.7488	6.95951	10.2301	0	6.00486	1.28141	11	8.50879	11	12.576	6.258	11.4121	11	11	11	3.08392	2.59152	17	11	13.5724	13.135	4.24844
Dimer GalNAc-GlcA	0	0	3.37998	0	0	0	0.24986	0	0.285684	3.88371	0	0.231287	0	0	0	0.570647	0	0	5	0	3.46145	0	0	0	0	0	0	1.40097	0	0.998862	0	0	0	0	0	0	2.16398	0	0.4182	0	0	0	0	0	5	0	3.65866	2.135	0
Dimer GalNAc-IdoA2S	0	0	1	0	0	0	0.24986	0	0.285684	1	0	0.231287	0	0	0	0.56449	0	0	1	0	1	0	0	0	0	0	0	1	0	0.799241	0	0	0	0	0	0	1	0	0.412133	0	0	0	0	0	1	0	1	1	0
Dimer GalNAc-IdoA	0	0	1	0	0	0	0.24986	0	0.142843	1	0	0.231287	0	0	0	0.423367	0	0	1	0	1	0	0	0	0	0	0	0.960226	0	0.599431	0	0	0	0	0	0	1	0	0.3091	0	0	0	0	0	1	0	1	1	0
N-acetyl-D-glucosamine	10.79	5.0294	56.1346	4.61662	76.0273	2.25808	21.846	0	10.1348	10.8188	18.1671	5.33672	0.462839	2	0.435047	24.6214	1.35005	2	41.1569	3.10768	30.7755	2.4112	13.2438	1.91196	7.03387	1.55684	4.53545	13.1946	6.4112	14.6597	0.894461	6.00486	2.02212	14.7043	6.95536	6.4112	19.1253	8.16	20.5997	12.6201	7.61858	16.5701	3.28237	5.10337	23.3741	7.43547	38.5501	6.47246	9.17588
N-acetyl-D-mannosamine	0	0	0	0	0	0	0	0	0	0	0	0	0	0	0	0	0	0	0	0	0	0	0	0.000623954	0	0	0	0	0	0	0	0.000937113	0	0	0	0	0	0	0	0	0	0	0.000211925	0	0	0	0	0	0
N-acetylneuraminate	3.2	3.2	3.46103	2.61662	3.90577	0.261028	3.2	0	3.90577	3.2	3.90577	3.46103	0.261028	0	0	3.46103	1.353	0	3.26	2.18609	3.6115	0.3515	4.2386	0	3.26	1.55684	2.19371	3.6115	4.2386	3.6115	0.3515	3.8871	1.63291	4.01094	4.2386	4.2386	3.80019	3.32	3.80019	4.76261	3.48019	3.80019	3	3.07171	4.76261	4.76261	3.80019	4.29399	4.72863
(R)-Acetoin	30.6795	84.4366	14.2981	50.0738	9.60033	41.6127	35.1938	117.93	16.6377	76.0086	19.4745	20.2856	42.0789	40.7791	32.63	37.0357	53.1615	23.6414	43.0086	35.3251	0	18.8127	19.3302	9.45855	31.9539	71.9721	43.7315	76.5163	0.826871	47.1592	45.8204	39.5302	22.0037	8.30851	23.775	37.5515	2.64487	64.5186	34.1116	30.4752	15.1862	46.6671	35.1314	51.6924	7.12478	19.0653	0.458724	32.9297	24.624
Allodeoxycholic acid	0	0	0	0	0	1.33389	0	0	1.38761	2.05281	0	0	20	0	0	20.4585	0	0	3.32318	0	0	0	0	0.924335	7.56076	0	0	3.4641	0	2.11754	0.87856	0	3.07531	13.7919	7.60336	0	20.561	4.584	20	20	12.5356	20	20	25.5159	7.09841	0	4.75516	0	20
Adenine	18.5237	4.46739	20.6378	8.13556	8.4677	10.8413	16.1139	6.72419	13.3473	8.38482	4.42473	16.6733	11.7893	10.8858	40.7149	13.5035	1.78163	12.2242	13.3575	9.65118	4.86358	8.27357	7.16051	7.71568	1.18367	57.1678	9.327	8.04911	33.7159	44.9183	9.43449	14.6367	21.0269	4.91675	20.6134	0.406399	12.0623	16.2976	24.0208	35.152	2.65896	15.6448	9.18937	2.8396	21.5647	7.22857	31.2896	32.7804	48.2366
Adenosine	26.044	29.202	32.2597	14.8742	30.759	28.7659	23.7449	37.604	34.2572	29.2891	23.9418	21.3161	26.2716	18.9669	38.0057	24.9507	25.5093	14.5253	32.6832	27.0293	23.7666	25.3957	21.2923	19.3949	22.0126	57.1191	19.4182	32.6344	31.0866	42.032	23.9897	26.0248	25.6366	24.4678	24.5839	13.6551	38.3616	45.0466	56.4055	45.9839	20.8871	41.9316	46.141	43.6307	40.8794	31.7139	47.625	41.2704	54.7427
Adenosylcobalamin	0.100033	0.100033	0.1	0.1	0.100033	0.1	0.1	0.1	0.100033	0.100033	0.100033	0.1	0.1	0.1	0.100033	0.1	0.100033	0.1	0.100039	0.100039	0.1	0.100037	0.100029	0.1	0.100039	0.325918	0.1	0.100039	0.100039	0.100039	0.100039	0.100039	0.1	0.100038	0.100039	0.100039	0.100069	0.243499	0.1	0.1	0	0.277585	0.6394	0.167061	0.100069	0.1	0.1	0.1	0.150953
S-Adenosyl-L-homocysteine	0.000333471	0.184703	8.68589e-05	0.000552625	0	0.000423653	0.000193901	0	0	0.000335333	0	3.18959e-05	0.000130757	0.00159368	0.000737807	0.0990202	0	0.00166596	0.092995	0.196679	0	0.00129647	0.000541832	2.09543e-05	4.29462e-05	0.000902607	0.000228089	0.000338148	0.000156177	0	0.000347204	3.46891	0.000545296	0.0888331	0.190475	0.196603	0	2.06078	0	0	0.000730596	0	5.83726e-05	0	0.000439551	0.000253894	0	0.000497538	0.000504602
2-Oxoglutarate	3.0352	16.5972	19.9316	8.84754	9.30488	22.8889	42.2255	86.2185	21.5896	23.7459	21.321	25.0557	13.8983	35.0307	91.797	18.0328	105.054	21.6853	31.6977	47.0831	81.9474	55.4858	11.1665	99.3544	22.5625	152.607	40.7938	42.1816	34.59	74.0612	31.7904	35.6842	30.4976	36.7492	57.3579	35.4383	36.3472	114.013	75.3114	75.2003	116.71	54.589	21.9787	87.1047	56.6287	160.237	75.8142	76.5796	114.047
D-alanine	45.7851	70.9453	56.0639	48.3629	18.6375	60.6638	61.3995	183.229	15.4107	27.4055	43.9367	20.7376	44.4928	71.1347	45.2149	52.8783	63.9791	69.8047	60.3887	83.6037	71.4419	62.6957	11.5841	63.0201	100.16	133.565	62.7208	70.1282	0.688852	19.0021	78.8852	92.2671	66.2343	43.8995	88.3385	40.6154	124.4	153.329	167.801	140.428	100.8	100.003	167.853	144.416	65.021	191.185	79.3472	79.2015	85.9963
L-alanine	95.9691	91.1803	99.0889	89.8448	133.74	105.688	98.5477	173.648	119.497	72.6495	114.844	81.0628	97.802	83.1233	87.4303	100.217	118.03	75.642	140.653	112.712	122.487	126.198	122.609	93.4664	119.362	195.712	85.696	123.937	150.116	114.962	110.515	120.738	126.588	134.302	120.82	123.563	171.978	198.087	216.155	219.409	100.609	196.015	201.711	231.773	159.472	190.994	188.779	198.525	208.814
Allolithocholic acid	0	0	0	0	0	0	0	0	1.38761	2.05281	0	0	18.9406	0	0	20	0	0	3.32318	0	0	0	0	0	0	0	0	3.4641	0	2.11754	0.87856	0	3.07531	13.7919	0	0	20	0	0	0	0	20	0.67892	20	6.51789	0	4.75516	0	0
S-Adenosyl-L-methionine	0	0	0	0.000587189	0	0.000718229	0.000277246	0.01186	6.6501e-05	0	0	0.000543342	0.000321473	0	0.000375469	0.000573953	0	0.000267457	0.0021266	0	0	0.000117432	0.00103116	0.000192934	0	0.00249622	0.000103571	0.00094768	0	0	0.00106306	0.00101584	0.00124617	0.00147343	0.00220051	0	0.00457583	0.00673293	0.00120896	0.000720457	0.00353573	0.000195119	0.0106275	0.00160694	0.00362569	0.00761656	0.00104771	0.00571801	0.00224509
AMP	0	0	0	0	0	0	0	0	0	0	0	0	0	0	0	0	0	0	0	0	0	0	0	0.000392511	0	0	0	0	0	0	0	0.000589509	0	0	0	0	0	0	0	0	0	0	0.000133315	0	0	0	0	0	0
D-Arabinose	0	4.46739	5.63348	0	3.02778	1.33389	0	0	12.8151	4.93774	1.56992	1.72501	3.04586	0	45.2458	0	1.78163	0	0	1.60065	3.78355	0	6.94391	1.19022	0.716256	47.26	3.50178	8.04911	33.9698	48.0245	5.37919	1.62935	17.4637	3.85657	10.0718	0.406399	32.3959	34.7622	24.0208	35.152	0	13.8632	6.25926	2.8396	11.135	11.8975	29.9184	10.6512	38.046
L-arginine	37.9022	21.0174	26.648	25.1823	19.1841	39.719	35.7178	45.7322	53.529	44.8485	41.4666	43.8415	42.276	31.7448	55.5822	31.8553	32.1782	27.4991	48.8035	45.6392	14.4461	38.9159	52.4963	29.9198	37.8631	76.6429	39.0612	36.3669	52.1654	69.8711	49.6423	47.3147	48.8247	44.4201	59.6238	43.7619	64.4498	70.5521	69.3926	64.0223	44.0375	58.1886	62.4942	55.6325	55.3849	37.31	66.3842	60.1287	68.7838
L-asparagine	73.1658	82.125	88.6579	42.9236	87.7581	70.4641	71.5356	83.7335	94.9632	61.3067	81.297	77.7317	67.6253	50.608	84.8111	76.8112	83.8008	37.7764	97.737	75.8854	67.0774	63.0519	78.5115	46.6864	70.5034	153.416	55.3654	101.407	110.049	103.307	67.3878	94.2657	81.8432	90.1616	57.0075	65.5063	92.3212	79.6291	137.797	128.205	50.2899	116.537	125.148	124.87	110.93	95.4824	132.928	120.417	137.728
L-aspartate	64.1699	71.3895	42.1153	57.1707	93.8436	67.6589	53.7192	129.819	99.9361	51.5403	82.9434	62.295	61.1896	30.7928	11.1301	88.6326	20.0538	31.293	95.403	72.0791	80.3576	74.9208	96.9322	49.8749	43.7067	108.319	41.4095	71.574	115.28	35.8896	65.662	79.8246	50.927	83.6945	34.0815	91.751	45.5163	71.7854	116.459	96.4376	100.74	123.802	147.736	104.005	99.4761	183.029	113.542	119.591	106.627
(R)-3-hydroxybutyrate	0	4.46739	5.63348	0	3.02778	1.33389	9.64286	2.89727	13.3864	7.31392	1.56992	19.2832	8.55553	0.24166	52.6246	17.7481	3.16095	1.46215	1.55198	1.60065	3.78355	0.688416	6.94391	2.11456	0.716256	48.0295	3.50178	8.04911	34.3833	48.3974	5.44701	6.89156	17.4637	5.3091	13.9132	2.11328	30.877	58.8235	52.0308	35.9863	0.78796	15.9452	24.0846	3.25312	10.0011	6.12717	29.9184	10.6512	62.6852
R_R__2_3_Butanediol	0	0	0	0	0	0	0	0	0.571367	0	0	0	0	0	0.435047	0.228262	25.9198	0	5.11144	0	0	2.61123	0	0	0	5.72632	0	0	0.413436	6.13965	3.86568	7.40402	0	1.90282	16.4584	2.11328	1.32241	46.7149	0	0	1.04664	8.37868	0	33.3588	0.422222	4.78688	0	0.41168	7.0072
Biotin	8.56247e-05	0.999992	0.999978	9.20948e-05	0.999984	0.477821	0.000294037	0.00100267	1.22377	0.999864	0.55658	0.608024	0.999781	0.000360865	1.32307	0.213532	3.22082	0.000103488	0.395822	0.5668	0.999779	0.563132	0.99991	0.429701	0.27186	1.28921	0.999813	0.999845	1.1711	1.15764	2.03749	1.80052	0.999726	1.51716	1.2242	0.737684	0.998889	5.47592	1.99987	0.999339	0.00118828	1.52412	0.998903	1.11752	0.999627	0.998443	0.999544	1.17	1.99915
butanol	1.03271	0	0	0	0	0	0	0	0	0	0	0.79986	0	0	0	0	0	0	1.23148	0	0	1.62608	0	0	0	0	0	0	0	2.11754	0	0	0	1.08214	0	0	0	22.184	0.46112	0	0	0	0	0	0	0	7.35098	0	0
Butyrate	1.73789	0	0	0	0	1.66123	0	24.6709	0	0	0	0.79986	9.80317	0	0	0	0	0	1.23148	30.376	0	33.5066	0	9.52159	2.32793	39.0998	0	4.91606	0	2.11754	21.2207	3.61563	4.28367	8.96936	19.5651	0.406399	40.134	25.5475	92.7588	13.9642	27.4131	0.60936	59.9296	19.8759	1.00275	0	7.35098	21.1103	45.3723
n-butylamine	0	0	3.59467	0	22.9665	16.2359	0.24986	0	50.8518	0	38.9266	22.7624	4.06966	0	0	3.85194	2.12646	0	0	1.74842	4.56833	7.33521	24.1635	0	0	0.9484	2.78817	0.356602	80.7013	5.8598	1.62195	0	36.7949	8.38851	1.74133	22.4332	9.87838	0	1.64068	17.126	1.30532	38.3396	0	5.2796	9.76345	10.0663	14.1313	2.84824	2.85764
calcium(2+)	0.00183215	0.00181828	0.00166029	0.00184403	0.00170573	0.00184137	0.00190383	0.00348463	0.00150352	0.00189027	0.00164688	0.00190442	0.00168109	0.00183824	0.00184619	0.00178245	0.00143048	0.00181698	0.0021131	0.00208391	0.00185169	0.00207758	0.00189532	0.001976	0.00238539	0.00431581	0.00223696	0.00233421	0.00176323	0.00197128	0.00203642	0.00202536	0.0018441	0.0020424	0.00214567	0.00185984	0.00345682	0.0028197	0.00345347	0.00382231	0.00375497	0.00239352	0.00365642	0.00296553	0.00327194	0.00445492	0.0034682	0.00346102	0.00335628
Cob(I)alamin	4.60947	7.01167	6.1711	0.41413	5.08903	9.80186	0.678185	10	10	10	2.77364	2.12891	3.63612	4.14329	10	0.231133	3.16209	0.569675	0.130039	0.130039	0.13	0.130037	0.130029	0.13	0.130039	0.355918	0.13	0.130039	0.130039	0.130039	0.130039	0.130039	0.13	0.130038	0.130039	0.130039	0.160069	0.303499	0.16	0.16	0.000505504	0.337585	0.6994	0.227061	0.160069	0.16	0.16	0.16	0.210953
L-cysteinylglycine	0.00221803	0	0.00830031	0.00373105	0.00158913	0.00522025	0.000932687	0.0047047	0.000268194	0.00168246	0.00456499	0.000551078	0.00220057	0.00340394	0.00159277	0.00123845	0.00155309	0.00718807	0.00533667	0.000586729	0.00635002	0.00614915	2.7994e-05	0.0189136	0.0081587	0.0255001	0.0082926	0.00599517	3.71812e-06	0.00296934	0.0103074	0.00300756	0.0142246	0.0118942	0.00834558	0.000764551	0.0151533	0.00707925	0.0119756	0.0193595	0.0427132	0.00209982	0.0167593	0.012808	0.0259155	0.0432709	0.00597398	0.0124065	0.0284518
Methanethiol	0	0	0	0	0	10.1728	0	0	0	0	0	0	0.307139	0	0	0	0	0	0	0	0	0	0	0.924335	11.3336	0	0	0	0	0	0	0	0	0.00164938	7.60336	0	0	4.584	28.01	23.1091	14.0916	0.60936	9.14104	0.95112	0.580526	0	0	0	22.3592
Cholate	20	20	20	11.7842	20	20	20	20	20	20	20	20	18.9406	5.02042	20	20	17.0692	3.9687	20	20	20	17.1392	20	6.8753	20	20	20	20	20	20	20	20	20	20	20	20	20	20	20	20	20	20	20	20	20	20	20	20	20
chorismate	21.6273	47.01	0.443157	3.73185	0	3.63809	6.2023	2.59569	3.39302	0.377421	6.49028	0.299671	0.198978	5.84008	0.422763	33.1268	11.3817	4.29139	14.7226	0.837583	0	3.70249	2.1874	1.858	9.47466	19.494	3.82619	30.5781	0	0	6.69246	22.5185	0.320216	7.61351	0.479716	0	0.000731603	24.4738	33.1816	15.4471	4.15432	32.7373	5.84512	23.5175	9.73609	1.83814	0	3.86707	0.000275034
trans-Cinnamate	0	4.46739	5.63348	0	3.02778	1.33389	0	0	12.8151	4.93774	1.56992	1.72501	3.04586	0	45.2458	0	1.78163	0	0	1.60065	3.78355	0	6.94391	1.19022	0.198955	47.26	3.50178	8.04911	33.9698	48.0245	4.18999	1.62935	17.4637	3.85657	10.0718	0.406399	12.0623	14.174	24.0208	35.152	0	13.8632	3.14144	2.8396	7.41506	6.12717	29.9184	10.6512	38.046
Citrate	0	4.46739	9.79139	0	3.26779	1.33389	0.499721	0	15.3046	8.32209	1.56992	2.60196	24.6996	0	45.2458	21.1716	26.3221	0	37.8626	1.60065	13.363	0.902063	6.94391	1.18482	2.6462	47.26	3.50178	12.7104	34.1766	52.9921	19.0986	5.61338	20.539	17.6484	11.1305	0.406399	58.2671	37.1559	55.6338	35.152	0	37.5778	6.67411	43.4633	16.3342	6.12717	42.1924	13.6526	38.6084
Chloride	0.00183215	0.00181828	0.00166029	0.00184403	0.00170573	0.00184137	0.00190383	0.00348463	0.00150352	0.00189027	0.00164688	0.00190442	0.00168109	0.00183824	0.00184619	0.00178245	0.00143048	0.00181698	0.0021131	0.00208391	0.00185169	0.00207758	0.00189532	0.001976	0.00238539	0.00431581	0.00223696	0.00233421	0.00176323	0.00197128	0.00203642	0.00202536	0.0018441	0.0020424	0.00214567	0.00185984	0.00345682	0.0028197	0.00345347	0.00382231	0.00375497	0.00239352	0.00365642	0.00296553	0.00327194	0.00445492	0.0034682	0.00346102	0.00335628
Carbon dioxide	113.675	112.631	127.072	109.974	135.033	112.064	118.86	205.96	122.587	116.399	120.114	130.183	113.286	108.49	130.082	122.578	132.069	113.384	149.917	131.13	130.005	146.441	134.232	160.117	135.002	261.287	138.215	149.493	152.213	155.793	143.111	138.086	143.634	144.753	139.502	137.689	229.19	216.38	242.942	223.361	271.133	197.656	259.796	252.176	267.872	292.792	248.075	251.095	257.54
Coenzyme A	0	0	0	0	0	0	0	0	0	0	0	0	0	0	0	0	0	0	0	0	0	0	0	2.54966e-05	0	0	0	0	0	0	0	4.82337e-05	0	0	0	0	0	0	0	0	0	0	0	0	0	0	0	0	0
Co2+	0.00183215	0.00181828	0.00166029	0.00184403	0.00170573	0.00184137	0.00190383	0.00348463	0.00150352	0.00189027	0.00164688	0.00190442	0.00168109	0.00183824	0.00184619	0.00178245	0.00143048	0.00181698	0.0021131	0.00208391	0.00185169	0.00207758	0.00189532	0.001976	0.00238539	0.00431581	0.00223696	0.00233421	0.00176323	0.00197128	0.00203642	0.00202536	0.0018441	0.0020424	0.00214567	0.00185984	0.00345682	0.0028197	0.00345347	0.00382231	0.00375497	0.00239352	0.00365642	0.00296553	0.00327194	0.00445492	0.0034682	0.00346102	0.00335628
Coprostanol	0	0	0	0	0	0	0	0	0	0	0	0	0	0	0	0	0	0	0	0	0	0	0	0	0	0	0	0	0	0	0	0	0	0.1	0	0.1	0	0	0	0	0.0051726	0.0051726	0	0.0051726	0	0	0.0051726	0	0
Core 2	1	1	1	1	1	0	1	0	1	1	1	1	0	0	0	1	1	0	1	1	1	0	1	0	1	1	1	1	1	1	0	1	1	1	1	1	1	1	1	1	1	1	1	1	1	1	1	1	1
Core 3	1	1	1	1	1	0	1	0	1	1	1	1	0	0	0	1	1	0	1	1	1	0	1	0	1	1	1	1	1	1	0	1	1	1	1	1	1	1	1	1	1	1	1	1	1	1	1	1	1
Core 6	1	1	1	1	1	0	1	0	1	1	1	1	0	0	0	1	1	0	1	1	1	0	1	0	1	1	1	1	1	1	0	1	1	1	1	1	1	1	1	1	1	1	1	1	1	1	1	1	1
L-Carnitine	0	0	0	0	0	0	0	0	0	0	0	0	0	0	0	0	0	0	0	0	0	0	0	0	0.000549881	1.26758	0	0	0	0.863674	0	0	0	0	0	0	0.819603	1.87342	0	0	1.04421	0	0	1.19646	0	0	0	0	0
cytosine	0	0	0	0	0	0	0	0	0	0	0	1.30538e-05	2.23247e-05	0	1.68374e-05	8.83429e-06	0	0	0.000182631	0	0	0.000275083	0	6.43662e-05	0	0.0026223	0	0	0	0	0.0018765	0.000153007	0.00167502	0.000420751	0.0252222	0	4.16717e-05	0	0	0	0.000125213	0.00017342	0.000276595	0.000299048	0	0.000377847	0.00776131	9.31029e-05	0
Dimer GalNAc4S-GlcA	0	0	3	0	0	0	0.24986	0	0.285684	3	0	0.231287	0	0	0	0.570647	0	0	3	0	3	0	0	0	0	0	0	1.40097	0	0.998862	0	0	0	0	0	0	2.16398	0	0.4182	0	0	0	0	0	3	0	3	2.135	0
Gal4S-Gal-Xyl-L-Ser-protein	0	0	2	0	0	0	0.24986	0	0.285684	2	0	0.231287	0	0	0	0.570647	0	0	2	0	2	0	0	0	0	0	0	1.40097	0	0.998862	0	0	0	0	0	0	1.97299	0	0.4182	0	0	0	0	0	2	0	2	2	0
Dimer GalNAc4S-IdoA2S	0	0	1	0	0	0	0.24986	0	0.285684	1	0	0.231287	0	0	0	0.570647	0	0	1	0	1	0	0	0	0	0	0	1	0	0.998862	0	0	0	0	0	0	1	0	0.4182	0	0	0	0	0	1	0	1	1	0
Dimer GalNAc6S-GlcA	0	0	2	0	0	0	0.24986	0	0.285684	2	0	0.231287	0	0	0	0.570647	0	0	2	0	2	0	0	0	0	0	0	1.40097	0	0.998862	0	0	0	0	0	0	2	0	0.4182	0	0	0	0	0	2	0	2	2	0
Gal6S-Gal-Xyl-L-Ser-protein	0	0	1	0	0	0	0.24986	0	0.285684	1	0	0.231287	0	0	0	0.566029	0	0	1	0	1	0	0	0	0	0	0	1	0	0.849147	0	0	0	0	0	0	1	0	0.41365	0	0	0	0	0	1	0	1	1	0
crotonobetaine	0	0	0	0	0	0	0	0	0	0	0	0	0	0	0	0	0	0	0	0	0	0	0	0	0.000549881	0	0	0	0	0	0	0	0	0	0	0	0	0.359553	0	0	0	0	0	0	0	0	0	0	0
Cu2+	0.00183215	0.00181828	0.00166029	0.00184403	0.00170573	0.00184137	0.00190383	0.00348463	0.00150352	0.00189027	0.00164688	0.00190442	0.00168109	0.00183824	0.00184619	0.00178245	0.00143048	0.00181698	0.0021131	0.00208391	0.00185169	0.00207758	0.00189532	0.001976	0.00238539	0.00431581	0.00223696	0.00233421	0.00176323	0.00197128	0.00203642	0.00202536	0.0018441	0.0020424	0.00214567	0.00185984	0.00345682	0.0028197	0.00345347	0.00382231	0.00375497	0.00239352	0.00365642	0.00296553	0.00327194	0.00445492	0.0034682	0.00346102	0.00335628
L-cysteine	15.5278	17.7293	54.4909	11.0867	56.9169	20.9433	16.6052	0.504543	41.0184	29.6331	13.6649	38.2941	16.0481	9.16351	6.09026	13.8547	9.68916	3.63796	26.0075	51.5622	37.7299	16.628	18.1554	9.04199	16.6367	21.8984	20.4297	32.6795	40.4196	33.1305	17.7754	10.6685	33.0316	17.9241	17.5423	14.2192	20.5216	49.845	71.5268	61.9949	14.2505	43.9756	8.98104	20.7995	43.3996	15.8232	76.2804	41.2372	59.1129
Cytidine	23.0988	10.3002	53.7344	2.9034	56.6806	20.5918	27.9699	19.0289	52.9624	29.4586	42.73	30.0173	21.7781	0.486354	9.21743	33.6202	30.8446	8.18452	59.2823	38.9685	40.142	24.2454	43.6563	13.4813	18.6595	12.9001	7.67832	26.483	51.4104	34.9543	12.1507	18.6412	27.7203	25.1837	25.8133	35.6095	43.8307	71.9001	93.0679	39.5146	33.9514	49.4438	67.1664	34.4174	74.3744	17.4228	56.476	38.7199	79.1756
2-deoxyadenosine	18.0722	19.2874	32.366	11.2759	30.7192	28.6484	23.5686	37.0959	31.6431	29.2228	23.6978	20.7559	26.1691	12.5976	37.988	24.4308	25.428	14.451	32.6697	26.6237	23.8715	25.3998	15.1539	19.5218	21.8987	57.2057	17.9904	32.4862	31.2006	42.1217	23.9464	18.412	22.1102	15.8765	24.6195	13.6551	38.4031	45.0476	56.4655	46.0635	20.9471	41.9142	46.0287	43.4437	40.9422	14.2238	47.6238	41.3021	54.5482
Deoxycholate	10.4278	9.49679	20	2.61662	20	1.33389	19.5963	0	16.8691	13.5373	11.8417	6.02308	20	0	20	21.2044	1.78163	0	10.7878	20	19.6418	9.80394	12.2926	1.51942	7.56076	20	5.14483	20.3057	20	22.1175	5.32536	2.57931	20	27.4063	10.0718	0.731515	20.561	14.174	20	20	12.5356	20	20	25.5159	17.1787	6.12717	24.7552	10.6512	20
Deoxycytidine	15.4025	14.5518	58.6717	3.21897	58.8474	20.2343	28.5245	50.3367	24.4328	34.4585	13.8527	18.1211	22.8688	4.55472	50.4831	30.3287	30.8446	8.18452	63.4607	49.8416	42.6957	24.2754	15.1546	13.5113	22.3839	62.0923	7.65083	34.692	34.59	81.6938	16.9951	18.4055	21.7473	15.8755	39.2614	12.679	50.43	78.9092	93.1279	64.3534	34.0114	44.8791	89.4779	38.85	74.4344	15.1458	75.5791	42.9243	92.3069
laurate	0.642558	5.44369	8.36437	1.72736	3.4112	3.4268	2.93811	5.47619	14.371	7.44305	3.70812	2.80418	5.37636	1.12158	45.4494	0.16247	1.96088	0.709132	1.48677	8.0329	4.04148	3.60281	6.94391	3.94277	3.10147	48.6823	6.39286	9.38337	33.9698	48.0358	5.97383	3.00061	17.8271	4.34918	11.3017	0.713866	12.0635	16.5387	33.0387	39.3683	4.83679	15.8913	14.1766	2.89779	8.15534	7.01609	29.9199	16.5903	39.158
glycochenodeoxycholate	1.73789	4.46739	5.63348	0	3.02778	1.33389	0	0	10	4.93774	1.56992	1.72501	9.82869	0	10	0	1.78163	0	0	10	3.78355	9.80394	6.94391	1.51942	2.52689	10	3.50178	10	10	10	4.4468	2.57931	10	3.85657	10	0.406399	10	10	10	10	10	10	10	2.8396	7.41506	6.12717	10	10	10
Deoxyguanosine	0	0	0	0	0.883577	2.46921	0	1.42946	0.447613	0.940399	0	0	0.944245	0	0.216617	0	1.94044	0.492269	0.590442	0	0.603734	0.839201	0	1.70224	7.01053	2.57684	0	0	0	0	5.24445	0	0	0	11.4124	0	0	2.20857	0	2.71876	4.69671	0.91404	4.43817	0	0	0	0.749638	1.19539	7.60997
2,3-dihydroxicinnamic acid	0	4.46739	5.63348	0	3.02778	1.33389	0	0	12.8151	4.93774	1.56992	1.72501	3.04586	0	28.1187	0	1.78163	0	0.463901	1.60065	3.78355	0	6.94391	1.19022	0.198955	38.7999	3.50178	8.04911	28.2502	35.8737	4.18999	4.27191	17.4637	3.85657	10.0718	0.406399	19.0342	18.6796	24.0208	32.901	0	13.8632	3.14144	2.8396	9.42056	6.12717	29.9184	10.6512	38.6084
1,4-Dihydroxy-2-naphthoate	19.5858	31.6366	1.35345	0	15.6035	9.00632	0	1.79713	38.6866	0	28.707	10.707	2.10992	0	0	26.1371	9.1002	2.14581	19.7216	3.91205	0.943241	3.55077	34.057	1.31682	2.38765	18.3265	3.79973	22.5792	38.3768	4.62597	9.15457	20.2111	15.5061	22.4933	8.47023	34.8162	8.00802	17.0964	25.0027	30.8162	4.72286	37.988	13.4877	29.177	10.0191	18.7541	19.2746	18.0664	8.53818
1,4-Dihydroxy-2-naphthoyl-CoA	0	0	0	0	0	0	0	0	0	0	0	0	0	0	0	1.10046e-05	0	0	0	0	0	0	0	0	0	0	0	0	0	0	0	0	0	0	0	0	0	0	0	0	0	0.059195	0	0	0	0	2.3171e-05	0	0
3-(2,3-Dihydroxyphenyl)propanoate	0	0	0	0	0	0	0	0	0	0	0	0	0.307139	0	0	0	0	0	0	0	0	0	0	0.924335	0	0	0	0	0	0	0	0	0	1.08214	0	0	0	3.84856	24.0208	0.83432	0	0.60936	3.14144	0	0.580526	0	0	0	17.0696
Diacetyl	50.0996	31.4787	38.2804	79.7042	55.812	54.117	52.4695	93.6098	14.0257	76.7854	29.836	28.0433	49.5272	42.3285	21.7526	1.79756	25.9198	51.4981	43.2785	53.0308	15.1135	44.094	29.1829	23.4875	54.2984	39.4567	77.3724	39.2268	11.7829	30.405	46.3334	29.4836	9.15295	15.9851	18.3284	23.8152	5.69047	81.227	11.453	6.1476	16.8816	18.7378	17.1802	40.513	38.157	22.8401	20.0838	54.7916	39.2008
Dopamine	10	10	10	8.05691	1.93852	9.18175	10	10.6045	10.9931	10.6103	10	6.21576	4.58158	5.35636	0.870094	10	13.0462	4.19656	11.552	7.60923	0	0.688416	0.516103	0.405178	10	10.7695	12.2073	11.7321	0.413436	4.67456	13.0142	15.3395	0.366128	11.4525	1.05371	3.33248	10.1586	33.4168	10	10	4.71184	11.4726	10	15.1555	2.0055	1.09416	2.80833	3.93012	8.4512
Dephospho-CoA	1.64536e-05	0	1.64005e-05	1.65891e-05	1.62656e-05	1.64786e-05	1.65492e-05	0.604543	0	1.64657e-05	1.65642e-05	1.65091e-05	1.65511e-05	1.64998e-05	1.62574e-05	0	0	1.65487e-05	0	1.94836e-05	0	1.84558e-05	0.00554541	1.95966e-05	1.95126e-05	0	1.96828e-05	0	0	1.94284e-05	1.95394e-05	0	1.93617e-05	0	1.93875e-05	0	0	0.0717493	0	0	0.00517707	0	0	0	3.46694e-05	3.4603e-05	0	0.0172514	0.0254766
dTMP	0	0	0	0	0	0	0	0	0	0	0	0	0	0	0	0	0	0	0	0	0	0	0	0	0	0	0	0	0	0	0	0	0	0	0	0	0	0	0	0	0	0	0	0	0	0	0	0	0
dTTP	0	0	0.00147144	0	0	0	0	0	0	0	0	0.00114529	0	0	0	0	0	0	0	0	0.00436953	0	0	0	0	0	0	0	0	0.00270901	0	0	0	0	0	0	0	0	0	0	0	0	0	0	0	0	0.013093	0	0
Ethanol	96.2443	101.803	66.983	106.793	49.3676	104.854	74.6709	87.9351	108.153	83.2213	97.507	91.8484	78.4757	80.5138	90.4914	78.2372	54.0235	91.9832	91.4958	100.657	18.7159	94.4785	126.631	69.2092	115.201	192.715	112.009	97.7344	152.213	93.8782	137.803	117.168	92.9549	103.515	114.924	116.881	160.917	188.345	222.256	198.27	170.187	136.513	221.671	134.703	199.026	150.308	170.627	175.344	199.334
formaldehyde	3.07287	4.76323	6.62604	4.25433	3.34165	12.5288	7.17441	31.378	13.6993	5.76996	4.11918	2.42849	3.83931	10.1528	46.1159	0.228262	3.16095	2.79133	5.22958	17.681	3.78355	8.53389	9.80593	6.29308	7.99842	49.5326	6.5057	8.58401	34.3833	48.3974	5.96065	4.25475	17.7932	5.3091	10.6457	2.11328	12.0623	23.592	24.0208	35.152	1.14612	15.3358	3.67076	3.25312	8.10116	6.89305	29.9184	10.6512	45.0532
Fe2+	1.03633	0.000227065	0.455692	1.03621	0.000262066	1.03611	1.03618	0.00110204	7.33609e-05	0.388086	1.03667	0.307722	1.03652	1.03607	0.434854	0.0007901	0.000101899	1.03635	0.00040432	0.861413	0.000573665	1.93956	1.94011	1.91107	1.93891	1.0365	1.9395	0.000404147	0.000137974	0.000808239	0.282182	0.000415316	1.64661	0.0010058	0.00136609	2.96098e-05	0.00345351	2.56436	0.00200891	0.00238275	1.14296	0.000596292	2.72863	0.00139293	0.685131	0.763573	0.00154588	0.00157626	0.00183432
Fe3+	0.0963253	5.88202e-05	0.0966511	0.0962083	0.000234966	0.0961142	0.0961765	0.0930053	4.71462e-05	0.0961369	0.096668	0.0961663	0.096521	0.0960701	0.0962724	0.0963382	0.000450199	0.0963459	0.095747	0.0957862	0.000351656	0.0955582	0.0961082	0.0958011	0.0949122	0.0911699	0.0955017	0.000253244	0.000125059	0.000484863	0.0953074	0.000521731	0.0960629	0.0957376	0.0953168	0.000130493	0.0920607	0.0937945	0.0929531	0.00166143	0.0916007	0.0949206	0.00558108	0.000714184	0.0931275	0.089586	0.00126634	0.000913376	0.00163423
Folate	15.4199	18.4436	19.7226	9.48196	18.8871	17.3723	14.7375	24.2834	21.3171	19.0775	15.7753	11.6387	15.6872	11.2993	24.7341	14.6748	17.2718	9.57036	17.6768	17.4719	15.3432	17.0051	15.7682	13.2118	14.0006	37.4026	13.9367	22.3899	20.925	27.0571	16.4157	16.4552	16.6647	15.9609	15.3077	12.6384	22.7091	29.7708	40.4164	30.3895	15.0388	27.7098	31.0467	26.0975	24.8934	21.0181	31.8379	27.2699	36.6976
Formate	111.276	112.63	126.401	109.595	134.147	112.063	86.8061	118.407	122.138	113.07	119.598	112.391	106.4	78.982	84.3933	103.746	106.15	104.966	151.15	131.695	130.005	137.235	134.226	151.812	126.117	244.279	127.153	143.941	152.207	155.14	139.741	131.706	112.727	131.55	133.515	120.458	236.654	216.372	242.938	236.133	268.502	195.049	240.016	226.26	253.834	278.633	246.427	243.709	251.083
D-Fructose	59.8471	66.2232	59.928	28.3692	108.724	30.8024	41.6907	3.67192	90.4541	17.7539	84.5442	29.7588	20.681	23.8144	2.61031	77.2099	16.6669	25.6919	78.5854	47.7246	32.9442	35.2396	96.3223	9.01862	48.4887	33.3198	24.5958	55.6039	104.875	25.863	12.5161	46.3008	45.9845	64.4203	13.843	62.5051	70.8508	30.6633	81.4027	65.5787	30.9543	91.5654	63.4458	52.3943	55.2844	57.6615	109.451	23.08	25.8024
D-Fructuronate	0	0	3.60658	0	0	1.33389	0	0	0.285684	4.27208	1.56992	0.539663	0.204759	0	0.435047	0	0	0	0	0.861888	3.10764	0	2	1.19022	0.198955	0	2	1.40097	0	1.23716	0.283853	0	0.329508	0	0	0	2.16398	2	0.4182	0	0	0	0	0	7.1324	0.765886	3.23911	2.135	0
L-Fucose 1-phosphate	0	3.25885e-05	3.28011e-05	0	3.25312e-05	3.29571e-05	0	0	3.27307e-05	3.29315e-05	3.31284e-05	3.30182e-05	3.31021e-05	0	3.25149e-05	0	3.27712e-05	0	3.92819e-05	3.89671e-05	1.44784e-05	3.69116e-05	1.4509e-05	3.91932e-05	3.90251e-05	1.8	3.93656e-05	3.92104e-05	3.87686e-05	3.88569e-05	3.90789e-05	3.89831e-05	3.87234e-05	3.79777e-05	3.8775e-05	3.92231e-05	6.89681e-05	0.143499	0.0473371	0.0760342	0	0.111923	1.57072	0.0368355	6.93389e-05	6.92059e-05	6.95129e-05	0.0278701	0.0509532
L-fucose	2.66336	2.66336	3.0117	2.61662	3.2117	1.07274	2.66336	1.2	3.2117	3.0117	3.2117	2.75408	0.09072	0	0	3.0117	2.75408	2.14581	3.95504	2.20461	4.47755	0.13608	4.73754	0	3.95504	1.8	3.25622	4.47755	4.73754	4.46403	3.44808	4.73754	3.43113	4.49056	4.73754	4.73754	7.4252	5.796	7.02446	7.99424	6.03414	7.02446	3.15	7.99424	7.99424	7.99424	7.56151	7.51826	5.77858
Fumarate	11.7252	20.3841	68.7538	11.05	74.4956	10.1883	60.9294	101.335	23.1405	28.5727	30.6807	29.8835	17.4027	30.0476	85.2716	26.5355	43.5126	12.0579	42.2831	5.30677	90.5808	24.5452	14.2631	51.1732	23.9355	144.608	38.935	48.1421	34.59	65.8304	33.3004	27.716	31.8156	48.0899	72.1139	26.9851	67.4321	114.722	92.8226	96.5843	118.698	64.6944	80.9731	76.6284	152.171	166.2	90.7052	79.2619	84.7292
D-Galactose	60.5399	70.5906	67.8149	25.0718	92.0011	29.8122	56.0682	26.5188	92.001	26.5643	86.0543	61.0336	21.9841	42.6893	79.2805	76.0545	58.5619	29.0556	95.3598	76.8559	42.745	33.8853	101.249	15.9011	51.4531	100.382	34.2216	72.4409	134.009	90.3286	40.4004	89.8548	66.6237	82.0197	65.4736	118.851	86.1562	115.804	112.539	125.201	63.816	122.177	112.467	102.313	179.459	55.2809	157.356	63.9313	67.4103
Glucosamine 2,6-sulfate	0	0	1	0	0	0	0.24986	0	0.285684	0.721263	0	0.231287	0	0	0	0.285323	0	0	1	0	1	0	0	0	0	0	0	0.764169	0	1	0	0	0	0	0	0	1	0	0.4182	0	0	0	0	0	0.395819	0	1	0	0
D-Glucosamine	13.2978	7.27704	55.4213	2.61662	71.7441	0	20.0959	0	6.18904	16.6975	10.5483	4.52936	0	0	0	19.9728	0	0	41.4134	2.3023	30.851	0	5.44234	0	5.03387	0	1.01238	14.3134	0	14.6228	0	0	0	8.29416	0	0	13.3042	0	15.1312	6.1476	0	15.0312	0	12.1136	22.6648	0	32.0779	0	1.6796
glycolaldehyde	12.7888	9.45377	19.4633	9.49044	18.5078	17.2016	22.1602	27.4065	14.2083	19.0014	15.1489	22.2079	19.4555	11.568	13.7863	19.4333	20.6086	10.877	15.1719	17.7881	15.2279	17.9618	14.6593	13.3855	13.9295	35.013	13.022	19.3456	5.88818	7.22326	21.4725	15.9721	5.93513	10.5012	16.8016	11.8536	9.72842	33.6929	38.0238	11.3082	15.0493	19.9206	31.2778	17.7015	23.2807	21.3453	19.5836	26.6435	37.5931
D-glucose	0.9	0.9	0.9	0.9	3.63233	0.9	0.9	0.1	25.1433	0.9	15.1488	0.9	0.9	0.9	0.9	0.9	0.9	0.9	1.17	1.17	1.17	1.17	36.921	1.16915	1.17	0.13	2.28196	1.17	7.64717	1.16968	1.17	7.17359	2.45141	1.56944	9.22365	38.8848	1.44	1.44	1.44	3.3502	1.44	1.0664	0.159647	2.73576	9.61971	4.96863	1.44	2.2538	2.9904
D-gluconate	1.62	1.62	1.62	0	3.02778	1.62	2.02	0.2	17.0868	1.62	6.56385	2.02	1.62	0.242632	2.45505	2.24826	27.1375	1.62	6.771	1.60065	2.25	3.47768	6.94391	2.24915	4.69725	2.10896	3.36196	2.25	9.14061	7.52365	6.11568	15.3697	3.53141	4.55227	21.8548	37.145	3.83091	26.0304	3.33	5.2402	3.32036	10.421	0.259647	36.7456	10.9511	11.6455	3.33	4.55069	11.8804
D-glucuronate	2	0	3.60658	2	0	2	2.24986	0	0.285684	4.27208	1.63721	0.539663	0.204759	2	0.435047	0.570647	0	2	9	0.861888	3.10764	2	2	1.91196	2	0	2	1.40097	0	1.23716	0.283853	0	0.329508	0	0	0	2.16398	2	0.4182	0	1.14612	0	0	0	7.1324	0.765886	3.23911	2.135	0
L-glutamine	33.2204	63.9616	9.22658	4.73024	10.3362	8.0096	7.08295	3.28868	43.2617	13.8135	23.045	2.34993	6.08089	5.98529	50.8883	48.2206	71.5772	9.4983	63.9154	2.45475	23.3412	32.8659	47.931	46.3729	9.31642	66.2104	10.9701	47.0181	40.4464	52.2862	11.0285	32.5565	19.9528	10.0881	19.9798	38.1212	18.8327	61.698	61.7141	58.9965	49.6738	48.0893	13.7959	29.2485	44.5394	13.5334	32.3205	48.3058	78.8652
D-Glutamate	0	0	0	0	3.11988	2.55304	0	0.667598	0.802588	0.610262	0	0.317999	0	0	5.22044	3.11005	57.295	4.46217	0.497623	6.34067	6.84207	27.9733	1.64203	44.2636	0	0	3.11991	1.73197	0	0	8.20265	2.98795	0	12.6945	3.59145	25.1961	20.3375	21.2754	0	2.83228	40.3107	0	5.97214	26.4516	4.38038	10.2299	14.4485	44.5601	25.8997
L-glutamate	75.7868	90.0872	83.5101	58.4241	126.845	76.3601	98.2197	104.986	120.246	71.6798	98.977	121.826	70.1603	58.801	109.603	96.5677	128.089	47.3989	127.168	106.637	121.895	113.914	113.211	93.5028	67.3533	235.204	73.3347	121.341	149.87	137.757	124.931	127.696	84.2859	113.687	123.966	102.488	164.066	156.865	216.207	164.327	100.74	173.687	170.439	190.519	222.02	182.5	211.214	200.443	181.961
Glutarate	0	0	0	0	0	0	0	0	0	0	0	0	0	0	0	0	0	0	0	0	0	1.62608	0	0	0	0	0	0	0	0	0	0	0	0	0	0	0	22.184	0	0	0	0	0	0	0	0	0	0	0
Glycine	77.7124	95.4562	89.8458	55.3674	49.755	67.915	66.1096	107.247	92.4	60.896	64.1552	75.8411	56.6799	38.5001	52.1347	92.9595	43.6972	51.3442	121.192	102.419	57.0603	59.4436	83.9797	30.2107	41.3829	129.862	43.2261	90.4206	108.167	111.149	106.624	106.359	110.644	83.4728	111.916	107.677	105.655	165.89	189.357	149.404	78.8268	136.118	197.248	158.249	185.292	110.977	177.701	152.31	122.373
glycine betaine	0.986058	12.3462	19.2609	21.1228	13.5143	27.7276	24.1635	7.4784	25.1549	33.8152	14.942	23.6679	27.3078	13.5639	41.251	13.867	3.16095	12.4888	6.23051	19.6807	3.78355	8.8056	11.8974	8.11507	19.9772	15.0237	18.3118	15.1972	34.7272	45.0011	23.4547	4.42668	20.9748	5.99351	13.4704	3.2235	0.485855	1.16822	0.047038	0.047038	2.5671	0.047038	4.93463	0.360736	0.887624	4.42185	0.047038	6.70097	4.30138
Glycerol 3-phosphate	0.0999671	0.0999674	0.0999672	0.0999668	0.0999675	0.099967	0.0999669	43.4964	0.0999673	0.0999671	0.0999669	0.099967	0.0999669	0.099967	0.0999675	0.099967	0.0999672	0.0999669	0.0999607	0.099961	0.099971	0.0999631	0.099971	0.0999608	0.099961	66.1992	0.0999606	0.0999608	0.0999612	0.0999611	0.0999609	0.099961	0.0999613	0.099962	0.0999612	0.0999608	0.099931	0.0434985	0.0526629	0.0180211	0.0896459	0.077585	44.7349	0.0329391	0.0999307	0.0999308	0.0999305	0.0654971	0.0490468
Glycerol	84.2443	95.0553	81.7765	45.1764	83.2676	46.7127	98.0692	99.5155	113.364	38.1403	105.899	70.6808	51.5908	66.2585	99.1936	93.3597	68.3716	51.1083	101.493	111.433	37.9974	63.1129	106.455	28.4084	82.8872	132.209	75.2469	76.3132	150.413	95.0937	48.642	124.377	90.7176	84.7235	44.0066	114.822	102.476	99.7326	207.3	136.886	57.5541	148.166	125.508	113.998	91.3647	67.2601	148.803	96.691	99.204
glycolate	4.60947	6.71591	5.63348	0	4.76323	1.33389	0	0	14.8421	10.8186	1.84652	1.72501	3.04586	0	45.2458	0	1.78163	0	0.750694	2.06853	3.78355	0	7.55383	1.19022	0.198955	47.26	3.50178	12.7105	33.9698	48.0245	4.18999	1.62935	17.4637	3.85657	10.0718	0.406399	12.9039	14.174	24.0208	35.152	0	13.8632	3.14144	11.6204	14.0648	6.12717	29.9184	11.4506	40.3108
Glycylleucine	0	0	0	0	0	0	0	0	0	0	0	0	0	0	0	0	0	0	0	0	0	0	0	0	0	0	0	0	0	0.000104153	0	0	0	0	0.000638355	0	0	0	0	0	0	0	0	0	0	0	0	0	0
Guanosine	8.68995	9.49679	34.7318	2.80486	33.7964	3.73978	23.5701	3.50426	18.8825	22.5444	12.346	17.5131	7.01963	0.380519	41.8284	25.9417	27.4679	9.67955	35.2746	3.43525	24.741	25.8451	13.1372	19.5199	5.75013	52.5568	6.72145	25.5481	34.59	46.7768	22.072	13.1613	21.2526	14.7943	26.4284	12.2733	40.8891	49.296	56.4055	41.2996	20.8871	43.9521	5.99472	41.1979	29.5539	14.1507	52.5013	38.6215	55.9957
Oxidized glutathione	0	0	2.59557e-06	0	4.41112e-06	0	2.40297e-06	0	2.43164e-06	1.58789e-06	2.37253e-06	0	0	0	0	4.28968e-06	0	0	1.99124e-06	0	7.58266e-06	0	9.0792e-07	1.3231e-06	0	0	0	1.7705e-06	0	3.19573e-06	0	5.92711e-06	0	0.0499743	0.0498146	0	0.0499808	0.0499934	0.05	0.0499967	0.0499905	0	0.0499808	0	0.0499838	0	4.93655e-06	0.0499044	0.0499826
Reduced glutathione	6.79551e-06	5.08383e-05	0	0	5.43042e-06	0	0	0.000886876	0	0	0	7.97316e-06	0	7.04936e-06	5.47765e-05	0	0	1.77605e-05	4.43963e-06	2.54873e-05	1.0859e-05	6.61792e-06	2.51549e-05	2.2542e-06	4.00416e-06	0	4.8061e-05	0	4.95738e-06	0.000147518	8.50906e-06	4.83591e-05	0	0.199949	0.199629	0	0.199962	0.199987	0.2	0.199993	0.199981	0	0.199962	0	0.199968	0	1.34833e-05	0.199809	0.199965
Guanine	0	0	0	0	0	0	0	0	0	0	0	0	0.00152971	0	0	0	0	0	0	0	0	0	0	0	0	0	0	0	0	0	0	0	0.000110786	0	0	0	0	0	0	0	0	0	0	0	0	0	0	0	0
Hydrogen	10.4278	16.3309	64.4885	2.80486	75.1787	3.91168	20.6671	0	22.1611	23.7458	19.9829	7.62278	34.5797	0	45.6808	41.2018	3.16095	0	61.8256	34.4146	106.017	31.311	14.4977	37.631	7.56076	150.728	17.31	53.4146	34.3833	76.0186	8.40708	17.9113	29.5822	52.8582	35.8848	2.92608	97.5397	49.7968	131.546	85.3	104.997	79.218	92.8974	116.48	160.413	122.27	96.5583	70.067	106.272
Hydrogen peroxide	1.12087	0	0.375558	2.03304	0.203077	0.720145	0.892338	21.03	0	0.221927	0.620497	0	0.204759	0.895849	3.91545	0	0	3.00028	0	0.591016	0	1.16317	0.750693	0.481156	0.955021	0	2.75493	0	0	0	0	0	0.915282	0	0	0	0	0.6258	0	0	0	0	0	0	1.18746	0	0	0	0.8968
Water	113.675	112.631	127.072	109.974	135.033	112.064	118.86	205.96	122.587	116.399	120.114	130.183	113.286	108.49	130.082	122.578	132.069	113.384	151.158	131.697	130.005	146.441	134.232	156.272	134.797	269.888	138.215	149.493	152.213	155.793	143.111	139.259	149.193	144.753	140.037	137.689	226.45	216.38	242.942	236.14	273.489	198.248	260.062	252.176	269.527	292.792	248.075	251.403	254.293
Hydrogen sulfide	15.5278	12.1393	54.9225	8.90398	56.9169	20.9433	16.6052	0.504543	41.0184	24.676	13.6649	38.2941	18.5858	9.70717	55.252	13.8547	12.2414	3.63796	26.0375	51.5922	37.7599	16.658	18.1854	9.07199	16.6668	21.9284	21.4585	32.7095	40.4559	72.9614	11.671	10.6985	33.0616	17.954	17.6735	14.2492	27.6952	70.862	71.5868	62.0549	14.3105	44.0356	9.04104	20.8595	43.4596	15.8832	76.3404	23.8721	68.5765
proton	113.675	112.631	127.072	109.974	135.033	112.064	118.86	204.457	122.587	116.399	120.095	130.183	113.286	108.49	130.082	122.578	132.069	113.384	151.158	131.697	130.005	146.441	134.232	160.871	135.018	269.888	138.215	149.271	152.213	155.793	141.894	138.861	149.193	144.753	138.829	137.689	232.319	216.252	242.942	236.14	273.159	198.248	255.724	252.176	268.722	291.05	248.075	251.403	248.309
hyaluronan degradation product 1	1	0	1	1	0	1	1	0	0.285684	1	1	0.539663	0.204759	1	0.435047	0.570647	0	1	1	0.861888	1	1	1	1	1	0	1	1	0	0.998862	0.283853	0	0.329508	0	0	0	1	1	0.4182	0	1	0	0	0	1	0.765886	1	0	0
hyaluronan biosynthesis, precursor 1	1	0	1	1	0	1	1	0	0.285684	1	1	0.539663	0.204759	1	0.435047	0.570647	0	1	1	0.861888	1	1	1	1	1	0	1	1	0	0.998862	0.283853	0	0.329508	0	0	0	1	1	0.4182	0	1	0	0	0	1	0.765886	1	0	0
Hexadecanoate (n-C16:0)	0	0	0	0	0	0	0	0	0.571367	0	0	0	0	0	0.435047	0	1.37932	0	1.08808	0	0	0.688416	0	0	0	0.76948	0	0	0.413436	0.372915	0.959664	2.33178	0	1.45253	0.573851	1.70688	0	3.17584	0	0	0	1.47264	0	0.41352	0	0	0	0	7.0072
L-histidine	1.51259	7.80823	12.1798	14.0578	7.35131	17.2671	3.47924	23.945	17.5733	22.0588	2.98457	24.0711	11.2466	3.82969	48.6639	12.3659	37.6913	8.73849	39.5172	15.4022	24.766	30.5337	14.2062	28.8294	5.64179	56.1961	10.936	23.731	34.7251	65.2725	17.8375	15.1681	21.3753	20.8952	25.4082	13.231	28.5258	65.6648	86.2433	37.6727	33.4733	42.4524	31.4355	47.5022	37.1567	17.3066	60.3741	48.4901	82.915
Histamine	1.61259	0	0	0	0	0	0	0	0	0	0	0	6.78147	0	0	0	0	0	0	15.5322	0	9.80199	0	0.329133	2.32747	3.29198	0	4.91508	0	0	0.256761	0.949774	0	0	0	0	0	0	24.3164	0	12.5331	0	28.9694	0	0	0	0	0	0
Heparan sulfate degradation product 10	0	0	0.977017	0	0	0	0.12493	0	0.0714217	0.360632	0	0.115643	0	0	0	0.142662	0	0	1	0	0.913884	0	0	0	0	0	0	0.366757	0	0.449079	0	0	0	0	0	0	0.675424	0	0.176629	0	0	0	0	0	0.170234	0	0.920264	0	0
Heparan sulfate degradation product 11	0	0	0.85489	0	0	0	0.0999442	0	0.0571374	0.288505	0	0.0925146	0	0	0	0.114129	0	0	1	0	0.799649	0	0	0	0	0	0	0.305667	0	0.392944	0	0	0	0	0	0	0.590996	0	0.15455	0	0	0	0	0	0.148955	0	0.805231	0	0
Heparan sulfate degradation product 12	0	0	0.759902	0	0	0	0.0999442	0	0.0571374	0.288505	0	0.0925146	0	0	0	0.114129	0	0	1	0	0.710799	0	0	0	0	0	0	0.285256	0	0.349284	0	0	0	0	0	0	0.52533	0	0.137378	0	0	0	0	0	0.132404	0	0.715761	0	0
Heparan sulfate degradation product 13	0	0	0.683912	0	0	0	0.0999442	0	0.0571374	0.288505	0	0.0925146	0	0	0	0.112282	0	0	1	0	0.639719	0	0	0	0	0	0	0.25673	0	0.314355	0	0	0	0	0	0	0.472797	0	0.12364	0	0	0	0	0	0.119164	0	0.644185	0	0
Heparan sulfate degradation product 1	0	0	1	0	0	0	0.24986	0	0.285684	0.721263	0	0.231287	0	0	0	0.285323	0	0	1	0	1	0	0	0	0	0	0	0.764169	0	1	0	0	0	0	0	0	1	0	0.4182	0	0	0	0	0	0.395819	0	1	0	0
Heparan sulfate degradation product 2	0	0	1	0	0	0	0.24986	0	0.285684	0.721263	0	0.231287	0	0	0	0.285323	0	0	1	0	1	0	0	0	0	0	0	0.764169	0	1	0	0	0	0	0	0	1	0	0.4182	0	0	0	0	0	0.395819	0	1	0	0
Heparan sulfate degradation product 3	0	0	1	0	0	0	0.24986	0	0.285684	0.721263	0	0.231287	0	0	0	0.285323	0	0	1	0	1	0	0	0	0	0	0	0.764169	0	1	0	0	0	0	0	0	1	0	0.412133	0	0	0	0	0	0.395819	0	1	0	0
Heparan sulfate degradation product 4	0	0	1	0	0	0	0.199888	0	0.142843	0.577011	0	0.185029	0	0	0	0.224564	0	0	1	0	1	0	0	0	0	0	0	0.51346	0	0.628711	0	0	0	0	0	0	0.945594	0	0.24728	0	0	0	0	0	0.238327	0	1	0	0
Heparan sulfate degradation product 5	0	0	1	0	0	0	0.166574	0	0.0952289	0.480842	0	0.154191	0	0	0	0.187137	0	0	1	0	1	0	0	0	0	0	0	0.427883	0	0.523926	0	0	0	0	0	0	0.787995	0	0.206067	0	0	0	0	0	0.198606	0	1	0	0
Heparan sulfate degradation product 6	0	0	0.85489	0	0	0	0.0999442	0	0.0571374	0.288505	0	0.0925146	0	0	0	0.11413	0	0	1	0	0.799649	0	0	0	0	0	0	0.305667	0	0.392944	0	0	0	0	0	0	0.590996	0	0.15455	0	0	0	0	0	0.148955	0	0.805231	0	0
Heparan sulfate degradation product 7	0	0	1	0	0	0	0.24986	0	0.142843	0.721263	0	0.231288	0	0	0	0.280705	0	0	1	0	1	0	0	0	0	0	0	0.641825	0	0.785889	0	0	0	0	0	0	1	0	0.3091	0	0	0	0	0	0.297909	0	1	0	0
Heparan sulfate degradation product 8	0	0	1	0	0	0	0.199888	0	0.142843	0.577011	0	0.185029	0	0	0	0.224564	0	0	1	0	1	0	0	0	0	0	0	0.51346	0	0.628711	0	0	0	0	0	0	0.945594	0	0.24728	0	0	0	0	0	0.238327	0	1	0	0
Heparan sulfate degradation product 9	0	0	1	0	0	0	0.166574	0	0.0952289	0.480842	0	0.154191	0	0	0	0.187137	0	0	1	0	1	0	0	0	0	0	0	0.427883	0	0.523926	0	0	0	0	0	0	0.787995	0	0.206067	0	0	0	0	0	0.198606	0	1	0	0
Hypoxanthine	30.1685	35.8505	16.8818	8.17999	16.1644	12.1244	1.45124	13.7347	42.4493	1.51982	30.2626	12.745	4.88766	9.42616	0.92067	30.3027	12.745	13.2492	30.0637	14.5291	27.0276	27.5212	30.5119	11.6421	3.27572	45.7923	8.24753	34.1973	31.6255	10.7788	13.9362	32.5843	25.9772	23.9378	22.7062	24.0396	24.9599	3.62182	49.1711	53.9291	26.1489	50.9025	28.396	50.0342	46.9615	38.3069	37.5386	34.3323	24.1232
Isochenodeoxycholate	0	0	0	0	0	0	0	0	1.38761	2.05281	0	0	18.9406	0	0	20	0	0	3.32318	0	0	0	0	0	0	0	0	3.4641	0	2.11754	0.87856	0	3.07531	16.9875	0	0	20	0	0.4182	2.16268	17.6692	20	3.76284	20	11.0565	0	1.19719	5.9596	1.90004
Isochorismate	0	0	0	0	0	0	0	0	0	0	0	0	0	0	0	0	0	0	0	0	0	0	0	0	0	0	0	0	0	0	0	0	0	0	0	0	0	0	0	0	0	0	0	0	0	0	0	0	0
L-Idonate	0	1.72	1.72	0	3.02778	1.33389	0	0	13.0735	1.72	1.56992	1.72501	1.72	0	2.55505	0	1.78163	0	0.463901	1.60065	2.35	0	6.94391	1.19022	0.716256	2.20896	3.46196	2.35	9.24061	7.62365	6.21568	4.27191	3.63141	3.85657	18.9466	0.406399	3.93091	20.557	3.43	5.3402	0	10.521	0.359647	2.8396	9.42056	6.12717	3.43	4.65069	11.9804
L-iduronate	0	0	2.30732	0	0	0	0.24986	0	0.285684	1.72126	0	0.231287	0	0	0	0.452823	0	0	3	0	2.26458	0	0	0	0	0	0	1.07385	0	1.04785	0	0	0	0	0	0	1.57599	0	0.412133	0	0	0	0	0	1.39582	0	2.34346	1	0
L-isoleucine	55.4078	27.7881	30.5308	54.7185	54.9131	72.5992	60.5797	95.6919	101.269	75.8575	88.5798	73.1176	66.0502	46.4023	72.3131	53.2581	86.1135	56.5282	102.687	85.9548	82.9525	89.566	87.6704	74.9553	65.0328	176.11	86.6458	75.2205	121.2	119.093	80.4472	79.1205	76.8777	99.4643	85.6745	80.2495	133.681	160.543	148.824	136.498	100.74	119.651	109.545	151.299	165.623	123.103	177.121	154.711	193.606
indole-3-acetate	0	4.46739	5.63348	0	3.02778	1.33389	0	0	12.8151	4.93774	1.56992	1.72501	3.04586	0	45.2458	0	1.78163	0	0	1.60065	3.78355	0	6.94391	1.19022	0.198955	47.26	3.50178	8.04911	33.9698	48.0245	4.18999	1.62935	17.4637	4.93871	10.0718	0.406399	12.0623	14.174	24.4819	35.152	0	13.8632	3.14144	2.8396	7.41506	6.12717	29.9184	10.6512	38.046
Indole-3-propionate	0	0	0	0	0	0	0	0	0	0	0	0	0.307139	0	0	0	0	0	0	0	0	0	0	0.924335	0	0	0	0	0	0	0	0	0	1.08214	0	0	0	0	28.4711	0.83432	0.78796	0.60936	20.9432	0	0.580526	0	0	0	17.0696
Indolelactate	0	0	0	0	0	0	0	0	0	0	0	0	0	0	0	0	0	0	0	0	0	0	0	0	0	0	0	0	0	0	0	0	0	1.08214	0	0	0	0	0.46112	0	0	0	0	0	0	0	0	0	0
Indole	6.72526	4.46739	32.0208	2.61662	49.2678	3.73978	0.856649	43.81	16.2161	11.0962	1.56992	7.18126	5.47709	0	50.9016	12.5422	44.7687	8.69699	48.4054	1.60065	37.8096	37.0308	8.44527	36.133	2.6462	51.7874	6.30654	16.0218	33.9698	67.321	33.9021	22.2736	17.4637	9.63038	45.4599	10.5665	34.1029	80.7078	98.9894	50.4189	57.0959	30.1044	33.3064	41.864	74.4836	14.2238	80.9971	43.9207	91.2008
myo-inositol	0	0	0	0	0	0	0	0	0	0	0	0	0	0	0	0	0	0	0	0	0	0	0	0	0	0	0	0	0	0	1.18943	1.53146	0	0	0	0	20.3376	0	0	0	3.30304	0	8.078	0.82708	4.38041	8.20594	10.4055	0	0
Inosine	18.3874	25.2677	37.2842	17.5892	35.5453	31.3564	26.3728	41.9685	33.0159	33.1357	23.1077	23.2234	29.2976	12.5042	42.9299	27.4302	29.2324	16.1643	38.6631	31.7264	26.9757	30.035	26.0897	22.5758	17.1836	67.117	21.5947	38.767	35.0034	49.1164	29.2171	18.9302	22.1135	17.9391	30.0915	14.0615	45.8213	53.5465	70.5469	54.5333	26.1489	44.89	55.4601	50.6559	46.2191	24.9465	55.8259	48.2084	63.4096
Isobutyrate	15.0878	7.54411	58.855	2.80486	73.1848	11.5877	23.8082	0	9.41405	21.0273	11.9165	35.3475	0.307139	0	0	20.7433	0	0	45.1249	2.30247	43.4092	0	5.67715	0.924335	33.6443	0	1.97498	19.053	0	28.5932	0	0	0	9.37629	14.4696	0	13.3045	4.584	44.8998	31.7927	15.2974	15.6406	35.8564	14.0878	26.2559	0	60.2175	0	24.0388
Isocaproate	15.0878	7.54411	58.5503	2.80486	72.7037	11.5877	23.6889	24.2085	8.49138	21.0273	11.4594	35.3475	3.50658	0	0	20.6671	0	0	45.093	2.30247	43.1738	0	5.59877	0.924335	34.8978	0	2.91471	19.053	0	35.1632	1.56789	0	11.8988	9.99361	14.4696	0	13.3045	4.584	44.8998	29.2567	15.2974	15.6406	35.8564	13.747	25.8337	0	52.4404	0	24.0388
Isocholate	0	0	0	0	0	0	0	0	1.38761	2.05281	0	0	18.9406	0	0	20	0	0	3.32318	0	0	0	0	0	0	0	0	3.4641	0	2.11754	0.87856	0	3.07531	16.9875	0	0	20	0	0.4182	2.16268	17.6692	20	3.76284	20	11.0565	0	1.19719	5.9596	1.90004
Isovalerate	7.54392	3.77205	29.2751	1.40243	36.3519	5.79385	11.8445	12.1043	4.24569	10.5136	5.72971	17.6738	1.90686	0	0	10.3335	0	0	22.5465	1.15123	21.5869	0	2.79939	0.924335	17.4489	0	1.45735	9.52651	0	17.5816	0.783946	0	5.94942	4.9968	3.80168	0	6.65227	2.292	36.4549	15.0455	8.04266	8.12496	28.3998	6.87352	13.2071	0	26.2202	0	20.5542
potassium	0.00183215	0.00181828	0.00166029	0.00184403	0.00170573	0.00184137	0.00190383	0.00348463	0.00150352	0.00189027	0.00164688	0.00190442	0.00168109	0.00183824	0.00184619	0.00178245	0.00143048	0.00181698	0.0021131	0.00208391	0.00185169	0.00207758	0.00189532	0.001976	0.00238539	0.00431581	0.00223696	0.00233421	0.00176323	0.00197128	0.00203642	0.00202536	0.0018441	0.0020424	0.00214567	0.00185984	0.00345682	0.0028197	0.00345347	0.00382231	0.00375497	0.00239352	0.00365642	0.00296553	0.00327194	0.00445492	0.0034682	0.00346102	0.00335628
D-lactate	47.4799	84.7027	118.756	28.9144	94.7303	36.1461	50.5069	129.327	38.1867	52.0411	41.0272	60.7309	29.6907	24.6171	54.8169	76.6107	41.2648	51.271	96.8888	80.1063	109.297	37.8271	16.5152	51.4834	31.4764	198.489	37.3418	88.1061	34.59	85.3145	39.792	68.3631	38.1859	52.887	86.9666	23.8152	74.6977	126.627	196.155	128.159	110.752	131.268	127.569	132.897	190.864	148.858	142.644	105.534	129.933
L-lactate	94.8087	107.395	77.647	102.049	64.5378	102.988	94.0549	132.714	116.492	97.2024	110.457	69.5975	103.355	93.1485	120.945	102.223	73.8513	107.611	97.9355	126.193	80.378	92.4134	126.068	95.7367	118.782	247.144	128.87	127.919	150.146	115.427	93.0734	123.115	96.0691	126.545	102.589	137.689	167.108	180.21	191.898	185.86	163.044	194.643	222.48	229.983	227.438	236.17	180.137	201.929	172.642
Lacto-N-tetraose	0	0	0.609365	0	0.831735	0.351748	0	0	0.831735	0.348337	0.831735	0.351748	0.351748	0	0	0.609365	0.351748	0	0	0.48758	0.874005	0.48758	1.18755	0	0	0	1.18755	0.874005	1.18755	0.860495	0.48758	0.836055	1.18755	0.887025	1.18755	1.18755	1.11907	0	0.71833	1.84932	0.71833	0.71833	0	1.84932	1.84932	1.84932	1.25538	1.53213	1.84932
lanosterol	0	0	0	0	0	0	0	0	0	0	3.33314e-05	0	0	0	0	0	0	0	0	0	0	0	0	0	0	0	0	0	0	0	0	0	0	0	0	0	0	0	0	0	0	0	0	0	0	0	0	0	0
Lacto-N-biose	0	0	0.952245	0	1.17461	0.694628	0	0	1.17461	0.561802	1.17461	0.694628	0.694628	0	0	0.952245	0.694628	0	0.36432	0.9819	1.36833	0.9819	1.68188	0.36432	0	0	1.68188	0.911954	1.68188	1.36833	0.9819	1.33038	1.68188	1.47795	1.68188	1.68188	2.05021	0.63756	1.08084	2.64688	1.51589	1.51589	0	2.64688	2.64688	2.64688	2.16567	2.49214	2.64688
Lactose	2.63568	2.63568	3.746	2.51231	4.06837	1.83472	2.63568	1.2	4.06837	3.19748	4.06837	3.48839	0.852708	0	0	3.746	3.28839	2.14581	4.25784	3.33163	5.54305	1.2631	5.98659	0.36432	3.89352	1.8	5.08321	5.08667	5.98659	5.54305	4.5751	5.6351	5.25813	5.71767	5.98659	5.9866	8.97383	6.91356	8.00446	9.7305	7.62435	8.43951	3.15	9.7305	9.7305	9.7305	9.08929	9.2582	8.46888
L-leucine	81.7429	36.9713	107.564	70.3068	131.44	87.0547	83.8838	115.658	115.329	96.2971	106.004	103.145	90.1454	56.938	75.2663	51.9376	90.1	67.9016	111.85	111.94	107.053	106.685	105.318	93.1723	96.6072	141.37	100.439	95.3694	143.944	147.919	76.5217	77.159	85.8157	110.648	87.8717	103.446	105.231	161.972	165.554	154.731	100.74	135.201	142.4	181.818	213.748	170.472	210.105	169.053	179.532
gamma-linolenate	0	0	0	0	0	0	0	0	0	0	0	0	0	0	0	0	0	0	0	0	0	0	0	0.13	0	0	0	0	0	0	0	0	0	0	0.13	0	0	0	0	0	1.8688	0	1.8688	0	0	1.8688	0	1.8688	0
Lacto-N-triose II	0	0	0.05808	0	0.05808	0.05808	0	0	0.05808	0.05808	0.05808	0.05808	0.05808	0	0	0.05808	0.05808	0	0.1512	0.1512	0.1512	0.1512	0.1512	0.1512	0	0	0.1512	0.1512	0.1512	0.1512	0.1512	0.1512	0.1512	0.1512	0.1512	0.1512	0.15246	0	0.15246	0.15246	0.15246	0.15246	0	0.15246	0.15246	0.15246	0.15246	0.15246	0.15246
L-lysine	75.9276	83.4488	88.6579	45.0449	87.7581	76.7892	71.549	91.5644	110.288	68.2602	83.8576	87.7512	61.7602	57.4189	97.0903	76.8354	98.9604	37.808	97.737	91.4084	63.28	63.0519	86.9158	46.6864	53.8143	153.416	64.5699	101.407	120.802	113.646	83.1466	85.2321	97.7795	90.1616	81.1394	79.4607	84.6216	136.229	138.945	120.571	50.3064	116.537	125.148	124.87	110.93	95.4824	132.928	120.417	137.728
L-malate	28.9038	75.4426	39.3535	11.4642	54.8704	23.871	40.4765	88.8413	25.6029	24.0788	26.3149	24.2366	13.7959	35.0307	89.6223	52.5005	117.587	25.787	60.0888	18.6906	87.9244	56.6035	11.5418	104.398	24.9502	177.57	42.387	74.3258	34.3833	82.2649	38.3387	60.1589	30.4976	48.5728	61.6434	31.4554	37.6078	136.593	147.17	112.657	132.548	109.94	71.9703	122.504	57.8466	165.946	98.0434	87.4402	134.023
Maltose	0.1	0.1	0.1	0.1	0.1	0.1	0.1	0.0410491	0.1	0.1	0.1	0.1	0.1	0.0997839	0.1	0.1	0.1	0.1	0.13	0.13	0.13	0.13	0.13	0.13	0.13	0	0.13	0.13	0.13	0.13	0.13	0.13	0.13	0.13	0.129292	0.13	0.16	0.16	0.16	0.16	0.158797	0.16	0.000440942	0.16	0.16	0.16	0.16	0.152576	0.16
D-Mannose	3.07287	0	0.456046	3.8402	0	2.73326	6.49623	0	0	0.388373	1.63721	0.308376	2.58504	6.00956	0.435047	0	0	2.22166	0	0.861888	0	3.80993	2.2521	1.91196	6.78475	1.03788	2.6222	0	0	0	0.283853	0	1.64754	0	0	0	0	2.56572	0	0	1.14612	0	4.3152	0	0.686101	0.765886	0	0	0
D-Mannuronic acid	0	0	0.724302	0	0	0	0.24986	0	0	0	0	0.231287	0	0	0	0	0	0	0	0	2.47535	0	0	0	0	0	0	0	0	0.625947	0	0	0	0	0	0	1.76324	0	0.4182	0	0	0	0	0	0	0	2.48388	0	0
Melibiose	0	0	0	0	0	0	0	0	0	0	0	0	0	0	0	0	0	0	0	0	0	0	0	0	0	0	0	0	0	0	0	0	0	0	0	0	0	0	0	0	0.000832546	0	0	0	0	0	0	0	0
methanol	2.32716	6.62126	9.2269	0.237674	5.01912	2.40803	2.51928	0.604543	15.1216	9.58956	3.117	3.85034	3.33947	1	45.5358	2.50318	4.72755	1.48922	5.46989	3.41186	8.98096	2.87422	8.55255	2.9221	2.6998	48.5465	3.92451	11.9272	34.1766	52.3706	6.1379	4.37615	17.4637	7.66979	11.2631	1.97535	16.1454	23.6097	28.7124	35.152	1.31379	16.3541	3.40544	4.92397	12.4469	6.49113	34.9142	12.8296	41.8759
L-methionine	15.528	13.9418	55.083	3.52989	56.9169	10.0728	16.6052	0.504543	19.9602	26.6794	13.6649	38.2941	10.9965	4.31118	46.1159	13.8547	3.04603	1.54339	26.0075	48.3464	37.7299	16.628	14.2252	7.70984	11.2036	21.8984	5.15884	32.6795	33.9698	72.9444	10.3865	3.04498	22.4411	13.4934	20.6157	0.573408	26.6792	26.4791	71.5268	42.3711	14.2505	30.4178	8.98104	15.1471	33.9321	6.2987	76.2804	17.11	58.7568
magnesium	0.00183215	0.00181828	0.00166029	0.00184403	0.00170573	0.00184137	0.00190383	0.00348463	0.00150352	0.00189027	0.00164688	0.00190442	0.00168109	0.00183824	0.00184619	0.00178245	0.00143048	0.00181698	0.0021131	0.00208391	0.00185169	0.00207758	0.00189532	0.001976	0.00238539	0.00431581	0.00223696	0.00233421	0.00176323	0.00197128	0.00203642	0.00202536	0.0018441	0.0020424	0.00214567	0.00185984	0.00345682	0.0028197	0.00345347	0.00382231	0.00375497	0.00239352	0.00365642	0.00296553	0.00327194	0.00445492	0.0034682	0.00346102	0.00335628
Methylamine	1.73789	0	0	0	0	0	0	0	0.937683	0	0	0	6.78283	0	0.435047	0.466494	1.37929	0	1.08805	36.4742	0	10.4923	0.496344	0.329199	2.32793	4.0621	0.87786	4.91606	0.413426	0.372906	1.21645	3.28174	0	10.6443	0.573851	2.01955	0	3.58252	24.3212	0	12.5356	1.47261	28.9752	8.12916	0	0	0	2.13476	7.00704
Mn2+	0.00183215	0.00181828	0.00166029	0.00184403	0.00170573	0.00184137	0.00190383	0.00348463	0.00150352	0.00189027	0.00164688	0.00190442	0.00168109	0.00183824	0.00184619	0.00178245	0.00143048	0.00181698	0.0021131	0.00208391	0.00185169	0.00207758	0.00189532	0.001976	0.00238539	0.00431581	0.00223696	0.00233421	0.00176323	0.00197128	0.00203642	0.00202536	0.0018441	0.0020424	0.00214567	0.00185984	0.00345682	0.0028197	0.00345347	0.00382231	0.00375497	0.00239352	0.00365642	0.00296553	0.00327194	0.00445492	0.0034682	0.00346102	0.00335628
D-Mannitol	0	0	1.12667	0	0	0	0	0	0	0	0	0.645663	0	0	0	0	0	0	0	0	5.43374	0	0	0	0	0	0	0	0	1.85118	1.18943	1.53146	0	0	0.13	0	20.3376	0	1.29756	0	0	0	3.11844	0	3.72071	5.77146	8.05587	0	0
Menaquinone 7	3.99671e-06	0.000137954	0	1.8307e-05	1.71494e-06	0.000181987	9.94615e-06	0	0	0	8.60604e-06	0.000133225	0.000154303	1.13828e-05	7.78846e-05	2.1644e-05	0	1.14649e-05	5.05334e-05	6.09966e-06	1.93162e-05	0.000247668	3.25914e-05	0.000572985	0.000431519	0.00113234	0.000119728	5.32643e-05	0	0.000111433	0.256451	6.85644e-05	0.000129722	2.50526e-05	0.000971234	1.12116e-05	0.00139028	0.000117073	0.00136624	0.000420041	0.00111139	1.02199e-05	0.000437618	0.000614825	0.000887994	1.60916e-05	0.000217212	0.000555938	0.0005324
Menaquinone 8	6.62777	8.03279	8.22278	4.40302	9.01027	5.56765	6.81075	8.13069	8.35147	6.85842	6.60092	5.86818	4.38309	3.12521	6.63499	6.76779	8.92089	3.06212	10.2676	4.39337	5.39958	6.75599	6.60632	6.06133	4.463	12.3327	4.06675	8.85126	10.2412	11.9375	6.13556	8.55278	5.64643	5.60351	4.54655	3.72008	6.88858	12.5998	17.8848	10.6944	9.17463	12.7974	8.89263	12.4419	10.1485	4.56281	10.1507	13.5436	14.8049
m-Tyramine	0	0	0	0	0	0	0	0	1.38761	2.05281	0	0	4.58158	0	0	10	0	0	3.32318	0	0	0	0	0	0	0	0	3.4641	0	2.11754	0.87856	0	0.366128	11.4525	0	0	10.1586	0	0	0	0	11.4726	0.67892	15.1555	2.0055	0	1.19719	0	0
mucolactone	0	0	0	0	0	0	0	0	0.571363	0	0	0	0	0	0.435044	0	1.37932	0	1.08807	0	0	0.688411	0	0	0	0.769474	0	0	0.413432	0.372912	0.959657	2.33176	0	1.45252	0.573847	1.70687	0	3.17582	0	0	0	1.47263	0	0.413517	0	0	0	0	7.00715
Nitrogen	0.110202	0	0	0	0	0	0.229164	0	0	0	0	0.599297	0	0	0.1	0.138044	0	0.738521	0	0	0	0	0	0.392776	0	0	0	0	0	0	0	0	0	0	0	0	0	0	0	0	0.1	0	0	0	0	0.1	0	0.1	0.1
Nitrous oxide	0.138162	0	0	0	0.515796	1.122	0.229164	0.150379	0.260862	0.35515	0	0.599297	0.973999	0	0.1	0.138044	0.1	0.738521	0	0	0.1	0.85683	0.214386	0.392776	0.626741	0	1.57895	0.259741	0	0.1	0.783946	0.155066	0.161021	0.1	0	0	0	0.714051	0	0	0.1	0.1	1.64068	0.1	0.1	0.1	0.1	0.1	0.1
Sodium	0	0	0	0	0	0	0	0	0	0	0	0	0	0	0	0	0	0	0	0	0	0	0	0	0	0	0	8.88178e-16	0	0	0	0	0	0	0	0	0	7.10543e-15	0	0	0	0	0	0	0	1.06581e-14	0	0	9.88304e-06
Nicotinate	14.1087	13.3717	63.7606	2.99588	69.8574	3.1837	20.6808	22.7657	20.4562	26.1544	12.9224	13.8974	6.7466	0.196657	45.6862	20.5134	3.25962	0.196837	45.4547	4.39855	41.3813	2.23777	13.47	7.52746	7.22784	48.2517	5.99988	27.3217	34.6126	75.7603	6.94342	6.2563	33.8595	23.2672	14.2628	2.74574	26.6387	39.1257	77.8746	44.7696	23.8639	31.229	49.088	17.5105	34.8949	6.38381	82.6665	22.9778	66.2097
Nicotinamide	0.0110638	4.67902	5.98216	0.367869	3.23085	3.1837	0.460828	22.7657	13.5956	5.2801	2.17133	2.00742	5.32788	0.196657	45.6824	0	3.26081	0.196837	3.76761	4.36855	3.78355	2.20777	7.39726	3.35439	0.887328	48.2217	3.78811	8.44601	34.3845	48.4252	5.5452	4.1526	18.149	9.32999	10.6488	2.11446	12.0662	39.0649	24.0208	35.152	0.0996565	16.9391	3.67147	7.09348	13.5317	6.16831	29.9184	10.7507	45.1527
Ammonium	113.675	112.631	127.072	90.6662	135.033	112.064	118.86	182.329	122.587	116.399	120.114	130.183	113.286	108.49	130.082	122.578	132.069	74.7529	151.158	131.697	130.005	125.364	134.232	92.6327	124.703	269.888	138.215	149.493	152.213	155.793	143.104	139.259	149.193	144.753	140.037	137.689	236.594	216.38	242.942	236.14	99.8998	198.248	249.617	249.06	221.18	190.285	248.075	240.155	255.56
NMN	0.0999671	0.0999674	0.0999672	0.0999668	0.0999675	0.099967	0.0999669	0	0.0999673	0.0999671	0.0999669	0.099967	0.0999669	0.099967	0.0999675	0.099967	0.0999672	0.0999669	0.0999607	0.099961	0.00928806	0.0999631	0.0889092	0.0999608	0.099961	2.44616e-05	0.0999606	0.0999608	0.0999612	0.0999611	0.0999609	0.099961	0.0999613	0.099962	0.0999612	0.0999608	0.099931	0.00018368	0.0526629	0.0180211	0.0896459	1.02199e-05	0.000366896	0.0329391	0.0999307	0.0999308	0.0999305	0.0654971	0.0490468
Nitrite	0.393862	1.55956	0.288323	1.94564	0.931592	2.87975	0.358329	0.200757	2.45514	3.20657	1.82852	1.85755	1.848	0.896592	0.1	0.176087	0.1	1.37704	0.427423	6.23089	0.1	1.61366	0.328773	0.685552	1.73814	1.37336	3.0579	0.419481	0.1	0.1	2.57092	0.210132	0.222043	0.1	0.0999303	0.425122	0.1	1.3281	0.1	0.1	0.1	0.1	3.18137	0.1	0.1	0.1	0.1	0.1	0.1
Nitrate	0	0	0	0	0	0	0	0	0	0	0	0	0	0	0	0	0	0	0	0	0	0	0	0	0	0	0	1.9242e-05	0	0	4.78948e-05	0	0	0	6.96692e-05	0	0	0	0	0	0	0	0.000180066	0	0	0	0	0	0
Nitric oxide	0.276324	0	0	0	1.03159	2.24401	0.458329	0.300757	0.521724	0.7103	0	1.19859	1.948	0	0.2	0.276087	0.2	1.47704	0	0	0.2	1.71366	0.428773	0.785552	1.25348	0	3.1579	0.519481	0	0.2	1.56789	0.310132	0.322043	0.2	0	0	0.2	1.4281	0	0	0.2	0.2	3.28137	0.2	0.2	0.2	0.2	0.2	0.2
L-Norvaline	0	0	3.59467	0	22.9665	16.2359	0.24986	0	50.8518	0	38.9266	22.7624	4.06966	0	0	3.85194	2.12646	0	0	1.74842	4.56833	7.33521	24.1635	0	0	0.9484	2.78817	0.356602	91.4929	5.8598	1.62195	0	36.7949	8.38851	1.74133	22.4332	9.87838	0	1.64068	17.126	1.30532	38.3396	0	5.2796	9.76345	10.0663	14.1313	2.84824	2.85764
O2	3.19569	4.37939	0.56497	5.53693	3.60228	8.33925	0.774987	0.302272	7.06541	9.31972	5.18556	7.47431	13.213	2.38978	0.142914	1.35304	0.372398	4.56852	0.993961	27.4165	0.250221	17.3198	10.9907	1.77274	4.91441	11.7427	8.87371	13.7519	9.13878	6.40411	7.41301	1.37009	4.62208	14.3768	0.745837	5.22728	2.63301	8.16887	20.7257	2.65903	17.3733	7.35385	22.7052	10.5356	2.9443	8.67488	8.45988	6.46221	6.83913
Oxaloacetate	0	6.56786	0	0	0.701561	0.916548	0	0	0	2.27473	7.49822	0	0	0	0	0	0	0	11.37	0.603322	60.8768	14.1599	2.48661	29.3884	0.517302	62.8826	13.4099	23.7654	0	1.7047	0	7.19673	7.24907	17.3288	1.89962	0	4.96932	1.34544	4.2572	34.9106	54.771	17.6208	4.99408	35.2194	27.6018	117.729	15.2614	24.4135	25.8857
octadecanoate (n-C18:0)	0.208214	0.607892	1.99222	1.11073	4.77434	3.21946	1.83429	3.41633	10.9562	1.56259	7.97465	3.51654	1.15589	0.699871	0.000359347	1.24571	0.401384	0.317119	0.0584113	1.24193	0.260848	0.938358	10.0077	0.5096	1.51907	1.5764	4.41357	0.731014	12.4889	1.50838	2.01996	0.826857	5.5629	5.3812	1.66264	10.8524	3.23851	1.49617	4.27266	3.85655	1.4108	4.99082	2.69698	4.60694	2.34623	4.5096	5.07925	4.21907	3.02852
octadecenoate (n-C18:1)	0	0	0	0	0	0	0	0	0	0	0	0	0	0	0	0	0	0	0	0	0	0	0	0	0	0	0	0	0	0	0	0	0	0	0	0	0	0	0	0	0	0	0	0	0	0	0	0	0
Ornithine	2.2281	14.3736	38.7579	19.226	28.0608	21.7778	20.6355	31.8782	18.5898	28.6762	13.6959	10.0877	16.0098	6.07516	46.2809	18.6444	26.6351	6.07304	40.3539	21.8511	31.0478	12.3589	20.5956	5.00119	11.1906	56.2373	11.5638	32.7096	34.5478	63.496	25.5678	6.32528	17.5658	13.1587	10.8722	0.787691	39.7018	40.8551	77.431	37.4313	25.5898	28.9997	18.9404	5.79247	21.5548	14.7386	58.83	33.0134	50.5689
Orotate	0	0	0	0	0	0	0	0	0	0	0	0	0	0	0	0	0	0	0	0	0	0	0	0	0	0	0	0	0	0	0.000238111	0	0	0	0	0	0.00407135	0	0	0	0	0	0.000624275	0	0.000744842	0.00115538	0	0	0
oxalate(2-)	3.03491	9.73354	7.31289	8.43335	19.0194	27.8928	11.223	3.51345	42.7929	25.9629	24.1731	30.1518	23.0529	5.02218	54.0898	20.1981	29.1595	10.0089	14.4233	3.35093	4.31458	4.77657	23.9752	9.69551	25.1723	64.8357	19.4965	14.3369	53.73	67.0328	31.5625	20.5363	32.8125	15.1063	53.3178	28.4212	38.0128	102.191	72.3561	51.7438	15.1206	44.4374	46.2158	43.618	26.3	25.1033	40.1593	25.8856	75.0846
Phenylacetate	11.3347	2.24844	24.5724	2.61662	47.8733	11.5877	1.49913	0	4.44854	7.32343	0.276596	3.64276	0.307139	0	0.429827	13.0966	0	0	7.79361	0.467877	20.5071	0	0.985264	0.924335	26.1434	0	0.597473	6.16426	0	10.8007	0	0	0	4.58286	7.60336	0	3.56654	8.43256	41.3289	29.2567	14.0916	0.60936	35.8564	12.2683	7.62605	0	11.2223	0	24.0388
p-Cresol	0.000117894	4.62416e-05	0.000577418	3.21183e-05	0.000781922	0	0.000183785	0	3.58939e-05	9.65345e-05	9.44417e-05	5.41489e-05	0.307207	0	0	0.000185263	0	0	9.68148e-05	0.000318889	0.00034026	9.74781e-05	4.55886e-05	0.924357	6.94288e-05	3.27379e-05	1.03479e-05	0.000134077	0	0.000162767	2.55342e-06	9.44525e-06	5.39079e-05	1.08221	3.04917e-06	0	0.000124362	0	28.4715	0.834395	0.788089	0.609498	20.9437	3.26943e-05	0.580664	8.25837e-06	0.000372755	4.8833e-05	17.0696
2-phenylethanamine	0	0	3.59467	0	22.9665	16.2359	0.24986	0	50.8518	0	38.9266	22.7624	4.06966	0	0	3.85194	2.12646	0	0	1.74842	4.56833	7.33521	24.1635	0	0	0.9484	2.78817	0.356602	79.4775	5.8598	1.62195	0	36.7949	8.38851	1.74133	22.4332	9.87838	0	1.64068	17.126	1.30532	38.3396	0	5.2796	9.76345	10.0663	14.1313	2.84824	2.85764
L-phenylalanine	48.0969	57.8668	47.9093	40.8928	67.3375	54.1656	50.1365	69.7246	68.8901	52.1916	56.4953	49.7527	62.5337	40.6112	77.7735	58.4921	65.5881	42.7245	73.8113	52.6073	50.4275	67.9037	69.0787	54.9234	57.1953	140.322	60.1949	87.8898	80.9307	102.025	64.7008	66.0327	64.3372	69.9677	59.5305	53.7292	92.1493	111.39	137.855	114.757	96.5911	94.9531	110.847	105.415	113.853	84.9169	115.401	109.161	132.258
Protoheme	0.000728188	0.000319773	0.00064823	0.000888721	0.00015907	0.000635332	0.000663055	0.00134995	9.23848e-05	0.00103997	0.000462553	0.000565933	0.00080076	0.000968981	0.000779278	0.000662874	0.000269042	0.00129941	0.000737206	0.000504627	0.000380743	0.000909281	0.000380228	0.000839359	0.00111939	0.00156207	0.00138578	0.000682882	4.26514e-05	0.000265329	0.000967268	0.000686474	0.000468341	0.000566491	0.000986002	0.000273344	0.00205807	0.00122987	0.000990527	0.00140485	0.00194391	0.000248412	0.00183363	0.000911231	0.00157168	0.00165829	0.000686758	0.00103264	0.00146163
Phenol	0	0	3.43281	0	0	0	0	0	0	0.721014	0	0.645663	0	0	0	0.285225	0	0	0	0	5.95681	0	0	0	0	0	0	0.763904	0	2.22396	0	0	0	0	0	0	0.400602	19.6652	1.29756	0	0	0	0	0	0.395682	0	8.59273	0	0
keto-phenylpyruvate	0	0	0	0	0	11.5877	0.642478	0	0	0	0	0.780575	0.307139	0	0.435047	0.855989	0	0	0	0	0	0	0	0.924335	28.0733	0	0	0	0	0	0	0	0	3.19558	14.4666	0	0	4.584	28.4711	23.1091	14.0916	0.60936	35.8564	0.95112	0.580526	0	0	0	22.3592
hydrogenphosphate	0.124767	0.124767	0.124767	0.124767	0.124767	0.124767	0.124767	0.419573	0.124767	0.124767	0.124767	0.124767	0.124767	0.124767	0.124767	0.124767	0.124767	0.124767	0.187161	0.187161	0.187171	0.187163	0.187171	0.187161	0.187161	0.275205	0.187161	0.187161	0.187161	0.187161	0.187161	0.187161	0.187161	0.187162	0.187161	0.187161	0.489021	0.345591	0.441753	0.407111	0.478736	0.311505	2.2625	0.422029	0.489021	0.489021	0.48902	0.454587	0.438137
(R)-Pantothenate	15.7638	3.51559	2.0102	27.9181	0.848313	14.302	22.8987	24.9582	0.000792012	1.68918	15.757	1.69527	10.1632	24.949	12.8925	0.414013	0.00188869	32.3673	0.588434	7.59515	0.00080909	18.69	11.491	8.54793	39.6896	2.81413	30.8547	0.558729	0.274867	0.00132591	6.11739	0.291819	2.19327	0.00275848	13.2205	0.0026759	1.53955	20.8813	0.5571	0.00286467	5.92502	0.912341	0.928098	0.00177596	4.00589	4.26208	0.00361581	0.00407325	2.65905
Propionate	17.191	20.9462	64.4885	3.72725	77.4311	16.3341	24.4507	29.5184	23.059	28.6836	23.5937	38.1904	14.0519	0	46.986	22.0558	27.7014	0	69.8892	35.2272	118.132	33.9696	17.5474	47.862	39.8719	159.12	23.9154	59.044	34.59	106.785	31.1146	19.0511	67.7685	38.064	33.0059	12.2733	56.5644	109.826	147.074	106.62	121.353	58.3977	83.7608	58.7358	70.9042	152.14	101.526	57.0025	108.138
Propanal	0	0	0	0	0	0	0	0	0	0	0	0	0	0	0	0	0	0	0	0	0	0	0	1.32126	0	1.03788	0	0	0	0	0	0	4.28367	0	2.94343	0	0.52097	0	0	0	0	0	4.9366	0	0	0	0	8.564	0
Diphosphate	1.64536e-05	1.62942e-05	1.64005e-05	1.65891e-05	1.62656e-05	1.64786e-05	1.65492e-05	21.7982	1.63653e-05	1.64657e-05	1.65642e-05	1.65091e-05	0.00119784	1.64998e-05	1.62574e-05	0.00327394	1.63856e-05	1.65487e-05	1.9641e-05	1.94836e-05	0.0533209	1.84558e-05	0.00554541	1.95966e-05	1.95126e-05	33.1496	1.96828e-05	1.96052e-05	1.93843e-05	0.00336455	1.95394e-05	1.94915e-05	1.93617e-05	1.89889e-05	1.93875e-05	1.96116e-05	3.44841e-05	0.0717493	0.0236686	0.0409894	0.00517707	0.0887925	58.983	0.0335304	3.46694e-05	3.4603e-05	3.47564e-05	0.0172514	0.0254766
1-Propanol	0	0	0	0	0	0	0	0	0	0	0	0	0	0	0	0	0	0	0	0	0	0	0	1.32126	0	1.03788	0	0	0	0	0	0	0	0	2.94343	0	0	0	0	0	0	0	4.9366	0	0	0	0	8.564	0
Phenylpropanoate	0	0	0	0	0	0	0	0	0	0	0	0	0.307139	0	0	0	0	0	0	0	0	0	0	0.924335	0	0	0	0	0	0	0	0	0	1.08214	0	0	0	3.84856	28.4711	0.83432	0.78796	0.60936	20.9432	0	0.580526	0	0	0	17.0696
L-proline	31.4724	21.6849	51.37	15.3044	91.7937	54.554	50.7561	91.7782	108.003	40.9984	77.7835	103.441	40.4215	43.4707	83.5304	68.4791	48.2189	20.0316	94.206	57.0803	98.0043	36.6063	94.445	49.552	57.9577	134.942	41.8714	55.4247	138.776	121.578	39.375	45.1642	77.6418	103.559	93.4769	120.133	106.44	109.844	130.259	134.68	100.021	110.6	87.2925	153.478	193.766	164.116	154.879	102.733	117.976
Putrescine	42.3895	23.0155	75.2682	22.7534	79.7745	21.4781	68.0816	51.454	25.5879	38.9969	40.1021	29.7435	27.5106	25.0955	64.1336	22.5407	73.7851	21.2092	48.4018	49.6555	87.1107	63.7805	20.6142	55.923	32.608	103.546	43.2167	57.1247	45.2646	64.1648	28.3968	37.0547	29.8348	39.3835	29.73	13.0861	40.493	91.4242	89.1053	78.7722	76.8996	56.6681	82.3365	65.4754	71.0948	64.7342	84.8972	83.6498	92.2694
Pyridoxamine	0	0.384604	2.87037	0.696498	33.6008	16.7514	0	0	55.722	1.10962	38.9266	23.0226	4.3768	0	0	9.15915	3.21843	0	0	8.35189	2.09298	7.53698	44.7439	0	0	2.50524	3.70097	4.49806	93.5746	5.49748	1.86468	0	36.7949	41.6661	1.74133	22.9776	18.9351	0	5.80128	25.3268	1.30532	39.406	0	13.3024	9.76345	32.715	40.7377	12.9698	4.07983
Pyridoxal 5-phosphate	0	0	1.80154e-06	0	1.36088e-05	0	2.78047e-05	0	0.000288528	4.28945e-05	0.000146019	0	0	0	0	8.37584e-05	0	0	0.000337081	0	0.000102131	0	0.000410382	0	0	0	2.28637e-05	9.31283e-06	4.05105e-05	3.85282e-06	0	3.4515e-05	2.30392e-05	1.67512e-06	5.98608e-05	0.000422397	0	0.143233	0.0473094	0.0819555	0	0	0	0.0670241	0.000195872	2.60163e-05	4.67745e-05	0.0344929	0.050917
Pyridoxal	3.75269	9.88026	18.5011	0.696477	46.4067	18.0853	9.99991	4.81485e-05	68.2298	12.2611	49.7874	34.4959	7.42251	0.00028816	45.6808	16.8337	6.3791	8.11899e-05	1.21761	9.81918	6.00435	8.15341	49.7659	1.18966	0.846117	50.6412	7.33091	12.1482	97.7029	53.7383	6.89935	3.9604	52.1408	47.1023	12.3866	25.0011	39.7909	19.6337	29.9762	60.4776	1.30399	54.9006	3.87633	16.7151	17.8132	38.841	70.8072	26.3028	48.8567
Pyridoxine	0	0.134188	0	0.237689	0	0.515549	0	0	0	0.374782	0	0.250555	0.307139	0	0	0	0	0	0	0.369383	0	0.201768	0.656849	0	0	0	0	1.14624	0	0.372915	0.310874	0	0	0	0	0.243833	0	0	0	0	0	0	0	0	0	0	0	0.40212	0.76
Pyruvate	33.4754	72.6911	56.0919	2.61662	76.0649	13.4863	20.4529	2.6228	34.3376	23.302	37.9024	27.5995	0.588688	0	0.870119	57.2369	12.9312	2.84842	81.1918	2.90579	92.4525	16.9017	43.9148	35.6814	34.0822	89.1518	16.8121	74.657	6.47717	23.772	12.2729	42.2015	12.8142	37.098	28.4448	37.7148	28.9534	35.6853	114.528	105.28	73.4272	68.4015	71.1143	67.9166	72.3822	123.419	77.4143	34.806	57.5093
Ubiquinone-8	0.000202466	0.000273207	1.01161e-05	8.27542e-05	0	4.51522e-05	4.32125e-05	0	0	0.000732253	7.47796e-05	0.000118775	0.00014783	6.94179e-05	0.000120886	0	0	6.74615e-05	4.64585e-05	0.000286767	0	9.46989e-05	0.000101967	4.8873e-05	4.38863e-05	0.000343437	0.00034158	0.000363994	0	0.000105204	9.43523e-05	5.90543e-05	7.12113e-05	4.90568e-05	0.000197331	0.000204876	0	6.93432e-05	0.000165582	4.72809e-05	0.000336001	1.69018e-05	9.25406e-05	0	3.3981e-05	1.03151e-05	2.95341e-05	3.06878e-05	0.000232853
(R)-3-(4-Hydroxyphenyl)propionate	0	0	0	0	0	0	0	0	0	0	0	0	0	0	0	0	0	0	0	0	0	0	0	0	0	0	0	0	0	0	0	0	0	1.08214	0	0	0	0	0.46112	0	0	0	0	0	0	0	0	0	0
Reduced riboflavin	0	0	0	0	0	0	0	0	0	0	0	0	0	0	0	0	0	0	0	0	0	0	0	0	0	0	0	0	0	0	0	0	0	3.68855	0.450153	0	3.47784	0.886973	1.86334	3.57561	7.20526	0	3.56629	0	2.35583	0	0	6.96932	1.03556
D-ribose	35.7684	80.472	54.9385	30.3834	64.3033	50.7175	49.7924	84.7417	81.6813	26.0374	83.6378	43.3409	30.0667	27.4351	48.2911	55.5602	43.9085	32.2241	53.5691	63.0842	72.8659	55.8181	67.2305	44.944	61.9478	136.562	45.4953	76.7259	128.44	83.6817	42.9812	50.3833	87.7555	82.1703	59.4251	57.6305	75.6642	117.672	186.921	133.267	127.132	157.58	135.782	129.686	157.901	100.002	171.394	82.0403	121.003
Riboflavin	17.4421	22.1219	23.7988	11.7605	22.9953	19.6556	17.4192	28.2331	24.8189	20.9703	17.8147	13.2956	17.3848	8.22226	22.9819	18.7095	10.3641	7.86222	25.4808	20.4369	17.3603	18.8109	17.2	7.48478	14.2131	42.2418	13.7153	25.5975	25.1603	33.3025	18.4852	18.1555	19.0376	17.4186	9.27496	12.8848	14.6008	34.3853	52.1903	32.6735	15.1553	33.1732	37.9265	16.9612	26.73	12.9765	34.1125	25.4851	44.9649
sialyl-T antigen	1	1	1	1	1	0	1	0	1	1	1	1	0	0	0	1	1	0	1	1	1	0	1	0	1	1	1	1	1	1	0	1	1	1	1	1	1	1	1	1	1	1	1	1	1	1	1	1	1
O-Succinylbenzoyl-CoA	0	0	0	0	0	0	0	0	0	0	0	0	0	0	0	0	0	0	0	0	0	0	0	0	0	0.942734	0	0	0	0	0	0	0	0	0	0	0	0	0	0	0	0	1.10324	0	0	0	0	0	0
selenite	0	0	0	0	0	0	0	0	0	0	0	0	0	0	0	0	0	0	0	0	0	0	0	0	0	0.13	0	0	0	0	0	0	0	0	0	0	0	0	0	0	0	0	0.16	0	0	0	0	0	0
L-serine	76.0875	102.385	82.991	60.6371	127.248	70.05	83.808	145.469	121.426	72.3782	97.4591	117.867	89.509	38.766	79.223	115.008	115.576	42.9601	136.331	107.522	92.4446	100.544	115.104	90.0793	51.0224	179.155	60.9858	117.765	150.055	147.699	111.937	119.629	128.176	117.815	114.912	118.399	161.374	180.838	194.281	175.256	100.74	192.407	201.164	227.805	211.315	178.673	218.376	218.791	204.508
Siroheme	0.000668791	0.000340689	0.000640946	0.000796626	0.000131626	0.000450866	0.000484797	0.0012719	6.45298e-05	0.000846864	0.00039948	0.000154943	0.00053278	0.000711171	0.0006499	0.000357849	0.000231055	0.00125366	0.000676516	0.000466862	0.00014591	0.000718788	0.000303228	0.000498089	0.000797035	0.000812441	0.00129443	0.000501325	3.89333e-05	0.000208523	0.000589577	0.000596608	0.000379782	0.000378582	0.000901786	0.000273344	0.00134259	0.00103626	0.000734167	0.000600767	0.000724602	0.000183564	0.00140632	0.00058704	0.00131024	0.000703927	0.000327215	0.000596818	0.000869265
Skatole, methylindole	0	0	0	0	0	0	0	0	0	0	0	0	0	0	0	0	0	0	0	0	0	0	0	0	0	0	0	0	0	0	0	0	0	1.08214	0	0	0	0	0.46112	0	0	0	0	0	0	0	0	0	0
Shikimate	0	0	0	0	0	0	0	0	0	0	0	0	0	0	0	0	0	0	0.590389	0	0	0	0	0	0	2.57661	0	0	0	0	0	0	0	0	1.05855	0	0	0	0	0	0	0.913958	0	0	0	0	0	0	0
Sulfite	0	4.46739	5.63348	0	3.02778	1.33389	0	0	12.8151	4.93774	1.56992	1.72501	3.04586	0	45.2458	0	1.78163	0	0	1.60065	3.78355	0	6.94391	1.19022	0.198955	22.0284	3.50178	8.04911	33.9698	48.0245	4.18999	1.62935	17.4637	4.63367	10.0718	1.9507	12.0623	14.174	24.0208	35.152	1.45852	26.5057	3.14144	10.111	7.41506	6.12717	46.4382	10.6512	38.046
sulfate	0.234308	2.18787	3.37836	0.641136	2.02603	2.82989	0.635453	0.231647	2.35534	8.54172	1.00758	4.04605	6.42061	0.64138	1.3748	0.568871	3.17927	1.34271	18.9979	3.59941	5.29538	2.91527	5.50449	3.0551	1.08558	7.90492	4.43462	8.27461	0.308321	4.57188	3.70447	0.386594	0.245286	1.54491	0.370774	0.302948	3.1524	8.50122	0.414752	0.00382231	1.88167	0.00239352	8.12048	3.55353	8.8647	4.33298	3.65524	5.39647	4.51361
Spermidine	1.73718	4.46697	5.63276	0.000890529	3.02744	1.33319	0.318175	0.00228642	13.6446	4.93661	1.56934	2.11219	10.1348	0.00111639	45.8952	0.652826	8.84989	0.00143613	15.4926	31.9753	3.78314	11.0374	6.94345	3.15619	4.96428	26.2113	3.50013	12.964	34.5895	48.3963	12.4271	7.73698	17.4625	7.13111	22.637	9.8369	12.0607	40.7739	92.7337	35.9849	13.3213	23.866	31.1042	3.25196	9.57771	6.12495	29.9174	13.4604	62.1206
Serotonin	10	10	10	10	10	10	10	10	4.63889	10	10	10	10	10	10	2.11144	10	10	10	10	7.78837	10	10	10	10	10	10	10	10	10	10	10	10	10	10	10	10	10	10	1.14172	10	9.54664	10	10	10	10	3.55797	10	10
starch, structure 2 (1,6-{2[1,4-Glc], [1,4-Glc]})	0.1	0.1	0.1	0.1	0.1	0.1	0.1	0	0.1	0.1	0.1	0.1	0.1	0.1	0.1	0.1	0.1	0.1	0.13	0.13	0.13	0.13	0.13	0.13	0.13	0	0.13	0.13	0.13	0.13	0.13	0.13	0.13	0.13	0.13	0.13	0.16	0.16	0.16	0.16	0.16	0.16	0	0.16	0.16	0.16	0.16	0.16	0.16
o-Succinylbenzoate	0	0	0	0	0	0	0	0	0	0	0	0	0	0	0	0	0	0	0	0	0	0	0	0	0.517302	1.03788	0	0	0	0	0	6.28487	0	0	0	0	0	0.92304	0	0	0	0	4.3152	0	0	0	0	0	0
Succinate	111.46	107.617	126.102	107.302	135.032	109.39	117.668	182.029	122.587	114.585	120.098	129.94	112.666	100.4	123.142	122.276	132.062	104.424	147.953	127.991	130.002	142.366	131.165	142.913	124.427	260.614	127.402	147.461	151.119	154.069	120.624	133.306	143.118	144.744	133.014	135.68	206.539	211.204	239.099	223.696	263.97	198.246	255.018	231.797	262.988	242.352	245.86	237.847	243.625
Taurine	20	20	20	11.7842	20	20	20	20	20	20	20	20	18.9406	5.02042	20	20	17.0692	3.9687	20	20	20	17.1392	20	6.53344	20	20	20	20	20	20	20	20	20	20	20	20	20	18.664	20	20	20	20	20	20	20	20	20	20	20
taurocholate	0	4.46739	5.63348	0	3.02778	1.33389	0	0	10	4.93774	1.56992	1.72501	3.04586	0	10	0	1.78163	0	0	1.60065	3.78355	0	6.94391	1.19022	0.198955	10	3.50178	8.04911	10	10	4.18999	1.62935	10	3.85657	10	0.406399	10	10	10	10	0	10	3.14144	2.8396	7.41506	6.12717	10	10	10
taurochenodeoxycholate	0	4.46739	5.63348	0	3.02778	1.33389	0	0	10	4.93774	1.56992	1.72501	3.04586	0	10	0	1.78163	0	0	1.60065	3.78355	0	6.94391	1.19022	0.198955	10	3.50178	8.04911	10	10	4.18999	1.62935	10	3.85657	10	0.406399	10	10	10	10	0	10	3.14144	2.8396	7.41506	6.12717	10	10	10
Tetrahydrofolate	24.6264	27.4965	8.50349	0.136144	27.6225	18.8179	0	2.62255	29.9173	5.19371	24.4767	20.6366	7.18609	0	23.3507	24.1253	16.7655	2.14561	26.7531	5.05537	5.87628	7.3814	24.5142	1.49507	2.58637	37.6305	7.83681	31.2393	30.0434	35.2105	13.991	25.5021	25.6791	25.2735	13.8143	21.5326	22.9951	19.8413	41.4164	30.4765	9.6095	28.0237	9.21587	26.6489	25.279	21.3282	32.09	27.2062	35.7759
Thiamin	0.0015903	4.38628	6.19003	0.227667	10.7187	8.23443	0.200868	0.602508	20.5323	4.98341	10.717	7.73809	4.21291	1.23545	24.2669	1.96108	14.1381	0.168439	2.18992	6.58813	4.15169	4.2202	16.1025	2.08117	0.490145	22.0243	4.19544	9.00634	24.9464	32.3616	6.38599	4.44422	17.8684	13.4203	10.5222	8.36349	15.5403	23.5289	24.3297	33.336	1.07024	29.5268	3.33625	8.12437	9.67047	13.212	37.5999	13.6584	38.6867
Thiamin monophosphate	0	0	0	0	0	0	0	0	0	0	0	0	0	0	0	0	0	0	0	0	0	0	0	0	0	0	0	0	0	0	0	0	0	0	0	0	0	0	0	0	0	0	0	0	0	0	0	0	0
L-threonine	63.1913	75.2291	45.5548	58.2031	86.9857	64.9434	40.9563	56.6526	109.807	46.0821	77.2359	44.9515	41.3637	25.6126	50.4409	69.6479	42.967	19.1506	89.5101	28.6464	24.7251	39.1841	100.246	18.3368	54.0697	130.188	37.3887	67.871	133.829	83.1962	75.7747	70.225	64.9886	77.1963	43.6646	86.0839	74.6232	109.522	135.774	117.904	77.4676	118.256	93.715	74.1902	87.6101	69.0304	121.097	112.181	118.212
Thymidine	41.5904	15.0596	67.547	21.2574	77.0213	28.0823	53.1353	69.4088	48.6566	36.358	40.1421	32.4011	41.2693	24.8441	59.9744	34.2199	30.9355	27.1053	81.1802	63.2477	46.6415	45.2315	54.292	25.0544	39.9236	71.4812	29.5656	38.1125	49.6814	91.7405	23.3046	39.2829	33.5107	25.8883	48.5776	41.0382	51.6904	96.3046	139.83	62.3021	43.2559	45.8324	90.3789	55.0344	111.793	23.1062	92.2644	67.996	118.422
Trimethylamine	0	4.46739	5.63348	0	3.02778	2.99513	0	0	12.8151	4.93774	1.56992	1.72501	5.73328	0	41.251	0	1.78163	0	3.43292	1.60065	3.78355	6.12446	6.94391	5.78654	2.1289	11.2176	3.50178	8.04911	33.9698	41.251	11.8943	5.88405	18.3424	5.86834	38.8381	1.2192	0.047038	0.047038	0.207038	0.207038	0.834998	0.207038	9.51447	0.047038	0.627564	0.047038	0.047038	0.047038	4.46138
Trimethylamine N-oxide	0	4.46739	5.63348	0	3.02778	2.99513	0	0	12.8151	4.93774	1.56992	1.72501	3.04586	0	41.251	0	1.78163	0	3.43292	1.60065	3.78355	6.12446	6.94391	5.78654	2.1289	11.2176	3.50178	8.04911	33.9698	41.251	4.18999	4.27191	17.4637	5.86834	13.8165	0.406399	0.047038	0.047038	0.207038	0.207038	0.834998	0.207038	3.14144	0.047038	0.627564	0.047038	0.047038	0.047038	4.46138
L-tryptophan	19.8132	16.4526	40.3153	23.3104	42.7623	27.124	34.4232	42.8058	42.6474	33.0096	33.1409	27.6453	23.217	21.8433	47.3716	32.9534	37.1107	20.352	44.3861	12.6522	34.2884	34.8888	37.7415	30.813	25.6333	71.8553	32.1784	38.2726	51.2056	66.1089	35.8954	26.8553	38.303	39.2983	41.1866	32.7468	55.777	72.4377	90.0538	62.5299	50.409	59.8866	50.6788	47.3244	57.5068	43.6999	78.7095	63.1103	84.5221
Tryptamine	31.5624	11.249	41.6168	27.286	10.3439	29.5373	24.0575	10.8167	4.6388	32.7022	13.6579	14.5401	29.4704	25.848	23.0585	1.99791	37.282	26.0502	18.9748	24.1532	7.46804	38.0957	23.0015	32.4644	29.6896	26.7106	38.0208	25.3619	5.77633	36.2243	25.5848	17.7011	8.00293	16.9217	13.6224	15.8623	12.2296	74.3271	17.1147	1.14172	50.569	8.94043	23.5966	13.1783	16.5754	19.7194	3.13183	64.833	68.372
thiosulfate(2-)	0	4.46739	5.63348	0	3.02778	1.33389	0	0	12.8151	4.93774	1.56992	1.72501	3.04586	0	33.9306	0	1.78163	0	0	1.60065	3.78355	0	6.94391	1.19022	0.198955	11.0142	3.50178	8.04911	27.6487	36.5307	4.18999	1.62935	17.4637	4.63367	10.0718	1.9507	12.0623	14.174	24.0208	31.0775	1.45852	22.0678	3.14144	10.111	7.41506	6.12717	38.2202	10.6512	34.3383
tetradecanoate (n-C14:0)	1.10301e-05	0.00451932	0.000627606	0	0.00147364	0.105514	0.0002456	0	0.00190028	0.00393216	0.267178	0.00161218	0	0	0.000898063	0.000608627	0.000424206	0.00272955	1.47165	0.000415143	9.11286	2.17216	0.00187245	2.86838	0	45.7312	3.2708	10.4384	0	0.28094	0.000602186	1.08551	4.4912	4.45019	0.313634	0.000635323	0.0034507	15.1893	0.704071	4.21416	5.793	2.40433	0.00590633	7.5481	10.0364	17.3532	2.22181	13.8998	6.41879
Tyramine	19.1433	58.8454	0.72404	0	0	0.982015	0.24977	2.6228	4.01325	0	4.99392	0.231203	0.281549	0	0.435047	36.8074	13.0462	2.14581	23.4569	0	2.47445	0.688416	0	0	2.38765	25.732	1.27793	31.8385	0.413436	1.86405	7.51507	26.8064	0	3.13748	1.05371	1.70688	2.58386	6.08526	34.5296	30.4752	4.12652	32.7534	25.6724	19.946	0	1.09416	2.48298	3.93012	7.0072
L-tyrosine	44.6238	60.3997	44.9225	48.1142	66.6536	52.8333	46.6245	68.4195	70.3216	47.6012	56.4344	42.7857	54.2536	36.6772	75.0823	58.3168	65.6574	42.6139	74.9232	35.7062	37.0129	63.3274	69.4425	54.726	55.2337	135.02	54.4563	83.9343	81.4056	96.5566	57.4648	60.8355	60.0765	67.843	58.6392	55.6634	67.8159	110.207	137.224	108.021	91.6196	94.7676	78.8409	103.144	114.12	63.9661	96.9235	106.697	127.644
Ursocholate	0	0	0	0	0	0	0	0	0	0	0	0	0	0	0	0	0	0	0	0	0	0	0	0	0	0	0	0	0	0	0	0	0	0	0.450161	0	6.77239	0	0.4182	2.16268	13.3036	0	3.08392	0	4.53859	0	0	5.9596	1.90004
uracil	0	0.189884	0.00151159	0.151025	0	0	0	0.00793595	0	0.221564	0	0.00118728	0	4.95011e-05	0.550858	0	0.000265312	0.0982472	2.29956	0	1.14074	0.31378	0	3.49577	0	9.75704	0.812001	2.74695	0	0.0972171	0.0987186	0.0972676	3.69217	10.0281	20.3894	0	0.00750542	0.0936517	4.01592	4.77295	5.49389	0.0996584	1.13218	4.70058	3.42573	2.9824	2.88964	13.2852	22.897
Urea	31.1842	5.14784	38.7193	6.96356	84.6355	30.9618	23.2252	32.4748	74.4359	15.6456	44.0019	61.7641	25.2332	11.9218	46.5507	22.2271	12.9311	4.65131	77.6203	60.5362	35.6871	35.5545	52.9235	18.7405	10.2244	69.6927	8.78461	25.4975	105.669	85.2599	24.344	72.8989	63.4093	46.2989	36.6599	58.4458	48.245	76.9107	126.924	90.2432	24.1198	96.3612	50.7028	77.4867	105.42	51.7525	127.418	76.0852	69.1704
Uridine	26.3668	14.5262	66.6894	3.80958	82.4329	31.1788	30.5775	46.6859	47.0719	35.2892	37.4238	35.399	25.3651	5.06002	10.0063	39.3569	30.8446	8.18452	80.5254	53.0526	46.0755	24.2454	61.1516	13.4813	37.4548	14.8273	10.5888	30.3738	7.56077	52.1786	24.3695	22.4936	5.93121	35.2101	58.4947	48.2325	48.7668	94.7912	133.833	61.3868	36.5538	32.0515	100.748	53.1536	111.642	33.3869	76.2969	42.8643	90.546
L-valine	75.4625	41.1454	85.1792	84.4733	125.94	80.9248	84.8781	95.6751	117.632	107.266	109.03	110.978	82.5445	51.3802	80.3886	63.3089	90.4064	70.1274	114.155	95.5184	116.21	109.415	124.153	93.5027	73.8326	181.858	110.27	97.584	150.013	144.492	83.4096	80.162	76.1408	113.619	82.6792	117.219	168.286	166.215	169.278	145.551	100.74	135.604	117.331	180.876	222.02	182.404	217.717	185.769	202.177
Xanthine	0	0	0	0	10.2195	1.21271	0.000153328	0	4.68049	1.60863	6.77193	0.231235	0.741924	0	0.000282509	8.6929	1.04937	2.2658e-05	11.1687	6.09826	27.2356	14.2655	19.4326	13.1526	0	63.1975	11.3363	26.069	0.46352	5.03292	24.0771	7.60073	4.75939	27.7512	4.25969	9.47823	10.3978	0.421818	8.65676	40.1512	26.2089	18.7445	4.51774	54.7231	26.9889	39.3234	34.318	41.5361	18.0622
xanthosine	8.68995	9.49679	38.1932	2.61662	37.1726	1.33389	19.9532	0	18.1249	12.2057	13.2032	6.02308	3.04586	0	45.2735	8.78802	7.47124	0	20.7999	3.43525	20.4642	1.56674	12.0111	1.19022	7.68008	51.7874	5.18612	16.6332	33.9698	51.2014	7.06898	10.5417	17.4637	11.581	27.0794	10.5665	42.0777	49.3273	70.7069	41.2996	0	42.808	3.14144	36.8967	14.5926	10.9141	57.9483	13.241	39.4664
aldehydo-D-xylose	0	0	0	0	0	0	0	0	0	0	0	0	0	0	0	0	0	0	0	0	0	0	0	0	0	0	0	0	0	0	0	0	0	0	0	0	0	0	0	0	0	0	0	0	0	0	0	0	0
Zinc	0.00183215	0.00181828	0.00166029	0.00184403	0.00170573	0.00184137	0.00190383	0.00348463	0.00150352	0.00189027	0.00164688	0.00190442	0.00168109	0.00183824	0.00184619	0.00178245	0.00143048	0.00181698	0.0021131	0.00208391	0.00185169	0.00207758	0.00189532	0.001976	0.00238539	0.00431581	0.00223696	0.00233421	0.00176323	0.00197128	0.00203642	0.00202536	0.0018441	0.0020424	0.00214567	0.00185984	0.00345682	0.0028197	0.00345347	0.00382231	0.00375497	0.00239352	0.00365642	0.00296553	0.00327194	0.00445492	0.0034682	0.00346102	0.00335628
[truncated: 22 more columns]
