# Supplementary material for: Personalized modeling of gut microbiome metabolism throughout the first year of life
Source: Commun Med (Lond). 2024 Dec 30;4:281. doi: 10.1038/s43856-024-00715-4 (PMC11686179; doi:10.1038/s43856-024-00715-4)
Supplement: Supplementary file 13 — Supplementary Data 11 [file 43856_2024_715_MOESM13_ESM.xlsx]

## Sheet: Data_S11
Supplementary Data 11: Statistical analysis of net secretion capacity (mmol/person/day) on the infant diets by birth mode, antibiotics use, and time point.
	Initial p-value (Wilcoxon rank sum test)									After correction for multiple testing
	Vaginal delivery vs. Cesarian section delivery				Antibiotics vs. No antibiotics				By time point	Vaginal delivery vs. Cesarian section delivery				Antibiotics vs. No antibiotics				By time point
	Five days	One month	Six months	One year	Five days	One month	Six months	One year		Five days	One month	Six months	One year	Five days	One month	Six months	One year
1,2-Diacyl-sn-glycerol (dioctadecanoyl, n-C18:0)	0.0675991	0.020522	0.229535	0.761826	0.0399835	0.489428	0.276594	0.386508	2.84488e-08	0.70402	1	1	1	1	1	1	1	1.58375e-07
12-Dehydrocholate	0.372549	0.577677	0.533628	0.262855	0.576471	0.41086	0.962238	0.148828	5.8065e-08	1	1	1	1	1	1	1	1	3.00452e-07
(S)-propane-1,2-diol	0.0320399	0.965401	0.812526	0.572604	0.683422	0.161497	0.167174	0.545701	4.39694e-06	0.414576	1	1	1	1	1	1	1	1.60678e-05
Propane-1,3-diol	0.529412	0.527858	0.308104	0.843137	0.717647	0.781078	0.535582	0.241176	0.00121212	1	1	1	1	1	1	1	1	0.00230226
1,5-Diaminopentane	0.828557	0.514786	1	0.828557	0.489428	0.545701	0.23587	0.386508	0.000124498	1	1	1	1	1	1	1	1	0.000323257
meso-2,6-Diaminoheptanedioate	0.696467	0.572604	0.600884	0.514786	0.0770053	0.386508	0.276594	0.796174	0.0303098	1	1	1	1	1	1	1	1	0.0424223
2-Dehydro-3-deoxy-D-gluconate	0.230998	0.89675	0.812526	0.315417	1	0.604813	0.605841	0.863307	5.98742e-05	1	1	1	1	1	1	1	1	0.000165633
2-Demethylmenaquinone 8	0.109374	0.0744093	0.239305	0.11687	0.207651	0.656191	0.589798	0.710448	2.25287e-05	0.993677	1	1	1	1	1	1	1	6.94634e-05
2-Fucosyllactose	0.00301659	0.0457516	0.323529	0.137255	0.131222	1	1	0.205882	8.25473e-07	0.124533	1	1	1	1	1	1	1	3.42623e-06
2-Hydroxyphenylacetate	0.315417	0.965401	0.314788	0.514786	0.863307	0.190251	0.0273961	0.73044	0.000266211	1	1	1	1	1	1	1	1	0.000635472
2-methylbutyrate	0.888889	0.888889	0.773961	0.696467	1	1	0.501275	0.931427	1.88372e-09	1	1	1	1	1	1	1	1	1.85861e-08
2-Oxobutanoate	0.0266466	0.121989	0.474702	0.828557	0.297326	0.545701	0.0464007	0.436281	0.0076386	0.367035	1	1	1	1	1	1	1	0.0122218
2-Succinyl-6-hydroxy-2,4-cyclohexadiene-1-carboxylate	1	1	1	1	1	1	1	1	0.00959055	1	1	1	1	1	1	1	1	0.0151
(3,4-dihydroxyphenyl)acetate	0.488825	0.696467	0.669066	0.305818	0.976142	0.222419	0.092719	0.214439	0.000250625	1	1	1	1	1	1	1	1	0.000608074
L-dopa	0.326752	0.100507	0.898293	0.268614	1	0.338832	0.0589058	0.0478815	0.0763795	1	1	1	1	1	1	1	1	0.0978715
3-Dehydrochenodeoxycholate	0.607843	0.324284	0.791238	0.704374	0.452941	0.657919	0.586508	0.00904977	1.82705e-08	1	1	1	1	1	1	1	1	1.17567e-07
3-Dehydrocholate	0.607843	0.324284	0.791238	0.704374	0.452941	0.657919	0.586508	0.00904977	1.82705e-08	1	1	1	1	1	1	1	1	1.17567e-07
3-methyl-2-oxopentanoate	0.0434206	0.828557	0.669066	0.761826	0.386508	0.863307	0.0464007	0.666475	0.130887	0.515017	1	1	1	1	1	1	1	0.158963
GABA	0.00137118	0.696467	0.886775	0.965401	0.190251	0.604813	0.0273961	0.73044	0.013608	0.0900758	1	1	1	1	1	1	1	0.0206563
4-Aminobenzoate	0.324284	0.693405	0.864459	0.676311	0.0701357	0.0904566	0.0956808	0.562526	0.000566063	1	1	1	1	1	1	1	1	0.00122009
4-hydroxybenzoate	0.514786	0.514786	0.600884	0.172814	0.796174	0.545701	0.480708	0.796174	0.142737	1	1	1	1	1	1	1	1	0.171054
(4-hydroxyphenyl)acetaldehyde	0.936652	0.0439234	0.803476	0.315417	0.171946	0.468038	0.463842	0.340107	0.00132885	1	1	1	1	1	1	1	1	0.00248948
4-hydroxyphenylacetate	0.888889	1	0.373509	0.572604	1	0.470588	0.231756	0.604813	9.19814e-08	1	1	1	1	1	1	1	1	4.50366e-07
4-Methylcatechol	0.888889	0.888889	0.936652	0.808401	1	1	0.252489	0.710448	9.28119e-08	1	1	1	1	1	1	1	1	4.50366e-07
5-Aminopentanoate	0.888889	1	0.373509	0.572604	1	0.470588	0.231756	0.604813	2.35402e-08	1	1	1	1	1	1	1	1	1.39358e-07
5-Methylthioadenosine	0.394442	0.828557	0.600884	0.459756	1	0.604813	0.092719	1	5.57815e-05	1	1	1	1	1	1	1	1	0.000155767
5-Methyltetrahydrofolate	0.0276064	0.828557	0.886775	0.203071	0.0183052	0.73044	0.0206499	0.436281	0.00172669	0.368373	1	1	1	1	1	1	1	0.00307892
7-Dehydrochenodeoxycholate	0.0262809	0.0439234	0.642945	0.290278	0.255985	0.367626	0.0415467	0.509338	0.0099106	0.367035	1	1	1	1	1	1	1	0.0154397
3alpha,12alpha-Dihydroxy-7-oxo-5beta-cholanate	0.0262809	0.0439234	0.642945	0.290278	0.255985	0.367626	0.0415467	0.509338	0.0099106	0.367035	1	1	1	1	1	1	1	0.0154397
chenodeoxycholate	0.0130719	0.366013	1	1	0.188235	0.470588	1	1	0.0162856	0.33897	1	1	1	1	1	1	1	0.0241026
Malonate	1	1	1	1	1	1	1	1	0.40027	1	1	1	1	1	1	1	1	0.418657
lithocholate	0.607843	0.324284	0.156314	0.390511	0.452941	0.657919	0.791526	0.678198	0.00351559	1	1	1	1	1	1	1	1	0.00598054
Ursodeoxycholate	1	0.888889	0.201974	0.761826	1	1	0.706294	0.340107	1.04538e-10	1	1	1	1	1	1	1	1	1.78846e-09
L-cystine	1	1	0.146853	0.020522	1	1	0.883669	0.297326	1.77247e-11	1	1	1	1	1	1	1	1	6.55813e-10
L-kynurenine	0.294118	1	1	1	0.576471	1	1	1	0.00644632	1	1	1	1	1	1	1	1	0.0107197
Valeric Acid	1	1	0.823529	0.367156	1	1	0.529412	0.250185	5.13958e-05	1	1	1	1	1	1	1	1	0.000144887
R total 2 position	1	0.888889	0.308824	1	1	1	0.529412	1	0.252657	1	1	1	1	1	1	1	1	0.278016
protein-linked serine or threonine residue (O-glycosylation site)	4.57059e-05	0.0323141	0.527149	0.137255	0.0561086	1	0.974661	0.452941	0.000573058	0.00487911	1	1	1	1	1	1	1	0.00122009
T antigen (core 1)	4.57059e-05	0.025641	1	1	0.0497738	0.809955	0.941176	1	0.00108953	0.00487911	1	1	1	1	1	1	1	0.00210784
Tn antigen	4.57059e-05	0.0264637	0.852941	0.366013	0.0414233	0.954134	1	1	0.000254248	0.00487911	1	1	1	1	1	1	1	0.00061185
L-arabinitol	0.435623	0.296449	0.772522	0.553544	0.0255862	0.202386	0.631427	0.809955	0.293477	1	1	1	1	1	1	1	1	0.319372
Acetate	0.359934	0.572604	0.474702	0.0831391	0.666475	0.489428	0.605841	0.297326	4.36371e-12	1	1	1	1	1	1	1	1	2.37099e-10
Acetoacetate	0.211481	0.696467	0.739613	0.274281	0.286837	0.340107	0.113945	0.297326	0.00289894	1	1	1	1	1	1	1	1	0.00498887
Acetaldehyde	0.828557	0.514786	0.363842	0.172814	0.0625257	0.489428	0.321267	0.73044	8.2906e-11	1	1	1	1	1	1	1	1	1.78846e-09
N-acetyl-D-galactosamine	4.57059e-05	0.0151744	0.576615	0.389689	0.0909914	0.795311	0.803867	0.774373	6.50437e-06	0.00487911	1	1	1	1	1	1	1	2.29202e-05
Dimer GalNAc-GlcA	0.0226244	0.137255	0.794118	0.0955254	0.771946	0.858824	0.632579	0.644097	0.000473856	0.33897	1	1	1	1	1	1	1	0.00104673
Dimer GalNAc-IdoA2S	0.0226244	0.137255	1	0.764706	0.809955	1	0.746606	1	0.000672956	0.33897	1	1	1	1	1	1	1	0.00139189
Dimer GalNAc-IdoA	0.0226244	0.137255	1	0.764706	1	1	0.746606	1	0.000429467	0.33897	1	1	1	1	1	1	1	0.0009704
N-acetyl-D-glucosamine	4.57059e-05	0.0022853	0.0231386	0.274281	0.0475936	0.620568	0.794652	0.931427	0.0722488	0.00487911	0.9498	1	1	1	1	1	1	0.0933871
N-acetyl-D-mannosamine	1	0.366013	0.823529	0.0130719	1	1	1	0.261538	0.0110777	1	1	1	1	1	1	1	1	0.0169897
N-acetylneuraminate	4.57059e-05	0.191828	0.640066	0.172403	0.0275607	0.84348	0.635541	0.0692719	4.40857e-05	0.00487911	1	1	1	1	1	1	1	0.000126693
(R)-Acetoin	0.0675991	0.828557	0.886775	0.652818	0.931427	0.386508	0.814809	0.351789	2.92736e-05	0.70402	1	1	1	1	1	1	1	8.7827e-05
Allodeoxycholic acid	0.764706	0.677499	0.262546	0.965401	0.241176	0.854875	0.600905	0.545701	5.82755e-06	1	1	1	1	1	1	1	1	2.07826e-05
Adenine	0.408245	0.459756	0.314788	0.514786	0.258083	0.545701	0.0273961	1	0.0152135	1	1	1	1	1	1	1	1	0.0227434
Adenosine	0.633438	0.633438	0.812526	0.572604	0.73044	1	0.0206499	0.73044	1.54183e-05	1	1	1	1	1	1	1	1	4.90732e-05
Adenosylcobalamin	0.103524	0.74423	0.517688	0.342383	0.0448375	0.324805	0.258248	1	0.00255754	0.950639	1	1	1	1	1	1	1	0.00442709
S-Adenosyl-L-homocysteine	0.509164	0.14146	0.0274578	0.402212	0.727273	0.978363	0.913204	0.185191	0.361327	1	1	1	1	1	1	1	1	0.384722
2-Oxoglutarate	0.172814	0.459756	0.886775	0.633438	0.0106129	0.863307	0.370383	0.436281	1.28569e-05	1	1	1	1	1	1	1	1	4.27599e-05
D-alanine	0.0545272	0.172814	0.600884	0.89675	0.113492	0.0503085	0.541423	0.863307	2.09113e-06	0.604756	1	1	1	1	1	1	1	7.93558e-06
L-alanine	0.761826	1	0.812526	0.101102	0.489428	0.73044	0.480708	0.258083	2.40502e-09	1	1	1	1	1	1	1	1	2.15723e-08
Allolithocholic acid	0.607843	0.324284	0.156314	0.390511	0.452941	0.657919	0.791526	0.678198	0.00351559	1	1	1	1	1	1	1	1	0.00598054
S-Adenosyl-L-methionine	0.0848759	0.121989	0.133073	0.315417	0.602633	0.907445	0.962567	0.0314685	7.37934e-10	0.814427	1	1	1	1	1	1	1	7.53201e-09
AMP	1	0.366013	0.823529	1	1	1	1	1	0.54853	1	1	1	1	1	1	1	1	0.563767
D-Arabinose	0.393071	0.849765	1	0.315417	0.929165	0.286837	0.321267	0.436281	0.00033733	1	1	1	1	1	1	1	1	0.000786217
L-arginine	0.761826	0.572604	0.600884	0.236985	0.545701	0.297326	0.0592349	0.931427	4.5148e-07	1	1	1	1	1	1	1	1	2.02482e-06
L-asparagine	0.14571	0.236985	0.536199	0.89675	1	0.931427	0.00789798	0.436281	6.80496e-05	1	1	1	1	1	1	1	1	0.000186506
L-aspartate	0.101102	0.696467	0.417318	0.633438	0.0187577	0.340107	0.138791	0.340107	1.07741e-05	0.938486	1	1	1	1	1	1	1	3.66566e-05
(R)-3-hydroxybutyrate	0.17999	0.828557	0.739613	0.828557	0.328425	0.222419	0.113945	0.545701	0.0050721	1	1	1	1	1	1	1	1	0.00853034
R_R__2_3_Butanediol	0.686275	0.0848759	0.902818	0.764706	0.858824	0.100452	0.554422	0.929412	0.001927	1	1	1	1	1	1	1	1	0.00339518
Biotin	0.633438	0.514786	0.536199	1	0.931427	0.297326	0.423447	0.863307	0.0522264	1	1	1	1	1	1	1	1	0.0702682
butanol	0.588235	0.607843	0.529412	0.88866	1	0.576471	0.670588	0.727026	0.0978485	1	1	1	1	1	1	1	1	0.122207
Butyrate	0.294118	0.024864	0.261826	0.0831391	0.576471	0.808556	0.522254	0.666475	4.07119e-08	1	1	1	1	1	1	1	1	2.19104e-07
n-butylamine	0.135518	0.68239	0.691382	0.89675	0.392431	0.71522	0.498313	0.386508	0.203699	1	1	1	1	1	1	1	1	0.229258
calcium(2+)	0.633438	0.828557	0.536199	0.203071	0.489428	0.73044	0.605841	0.931427	1.38968e-10	1	1	1	1	1	1	1	1	1.78846e-09
Cob(I)alamin	0.89675	0.74423	0.517688	0.402715	0.604813	0.324805	0.258248	1	3.30239e-11	1	1	1	1	1	1	1	1	9.77506e-10
L-cysteinylglycine	0.0675991	0.0675991	0.886775	0.172814	0.545701	0.340107	0.0273961	0.604813	3.53766e-09	0.70402	1	1	1	1	1	1	1	2.99185e-08
Methanethiol	0.366013	0.960784	0.958248	0.0545272	1	0.717647	0.959111	0.297326	3.52702e-07	1	1	1	1	1	1	1	1	1.60615e-06
Cholate	0.0130719	0.366013	1	1	0.188235	0.470588	1	1	0.0162856	0.33897	1	1	1	1	1	1	1	0.0241026
chorismate	0.696467	0.97925	0.474702	0.273139	0.340107	0.499959	0.962567	0.18914	0.0184107	1	1	1	1	1	1	1	1	0.0267136
cholesterol	1	1	0.661765	1	1	1	0.529412	1	0.0919096	1	1	1	1	1	1	1	1	0.115276
trans-Cinnamate	0.393071	0.918141	0.669066	0.196947	0.929165	0.286837	0.0464007	0.421966	0.00126799	1	1	1	1	1	1	1	1	0.00239061
Citrate	0.629416	0.408245	0.193233	0.315417	0.861374	0.436281	0.541423	0.386508	0.00136915	1	1	1	1	1	1	1	1	0.00253292
Chloride	0.633438	0.828557	0.536199	0.203071	0.489428	0.73044	0.605841	0.931427	1.38968e-10	1	1	1	1	1	1	1	1	1.78846e-09
Carbon dioxide	0.359934	0.459756	0.314788	0.274281	0.340107	0.489428	0.541423	0.796174	5.60707e-12	1	1	1	1	1	1	1	1	2.37099e-10
Coenzyme A	1	0.366013	1	1	1	1	1	1	0.11293	1	1	1	1	1	1	1	1	0.13813
Co2+	0.633438	0.828557	0.536199	0.203071	0.489428	0.73044	0.605841	0.931427	1.38968e-10	1	1	1	1	1	1	1	1	1.78846e-09
Coprostanol	1	1	1	1	1	1	0.898643	1	0.05623	1	1	1	1	1	1	1	1	0.0749733
Core 2	0.00301659	0.137255	1	1	0.131222	1	1	1	0.0070296	0.124533	1	1	1	1	1	1	1	0.0113085
Core 3	0.00301659	0.137255	1	1	0.131222	1	1	1	0.0070296	0.124533	1	1	1	1	1	1	1	0.0113085
Core 6	0.00301659	0.137255	1	1	0.131222	1	1	1	0.0070296	0.124533	1	1	1	1	1	1	1	0.0113085
L-Carnitine	1	1	0.954751	0.888889	1	0.205882	0.221719	1	0.0527302	1	1	1	1	1	1	1	1	0.0706251
cytosine	0.54902	0.00534759	0.710716	0.693405	0.205882	0.303743	0.988071	0.540765	0.00365601	1	1	1	1	1	1	1	1	0.00618388
Dimer GalNAc4S-GlcA	0.0226244	0.137255	0.746606	0.18031	0.809955	1	0.632579	0.875607	0.000677135	0.33897	1	1	1	1	1	1	1	0.00139189
Gal4S-Gal-Xyl-L-Ser-protein	0.0226244	0.137255	1	0.45098	0.809955	1	0.518552	1	0.000445822	0.33897	1	1	1	1	1	1	1	0.000999722
Dimer GalNAc4S-IdoA2S	0.0226244	0.137255	1	0.764706	0.809955	1	0.746606	1	0.000672956	0.33897	1	1	1	1	1	1	1	0.00139189
Dimer GalNAc6S-GlcA	0.0226244	0.137255	1	0.45098	0.809955	1	0.746606	1	0.000577069	0.33897	1	1	1	1	1	1	1	0.00122009
Gal6S-Gal-Xyl-L-Ser-protein	0.0226244	0.137255	1	0.764706	0.809955	1	0.746606	1	0.000672956	0.33897	1	1	1	1	1	1	1	0.00139189
crotonobetaine	1	1	1	1	1	1	0.941176	1	0.553123	1	1	1	1	1	1	1	1	0.564567
Cu2+	0.633438	0.828557	0.536199	0.203071	0.489428	0.73044	0.605841	0.931427	1.38968e-10	1	1	1	1	1	1	1	1	1.78846e-09
L-cysteine	0.0030623	0.011655	0.363842	0.0831391	0.135911	0.604813	0.199589	0.931427	0.0114762	0.124533	1	1	1	1	1	1	1	0.0175101
Cytidine	0.0030623	0.0545272	1	1	0.340107	0.436281	0.138791	0.190251	0.000948044	0.124533	1	1	1	1	1	1	1	0.00189609
2-deoxyadenosine	0.89675	0.696467	0.886775	0.315417	0.73044	1	0.092719	0.604813	0.000391704	1	1	1	1	1	1	1	1	0.000891881
Deoxycholate	0.0311257	0.0397642	0.985294	0.274281	0.498396	0.530029	0.200576	0.222419	0.0365079	0.408944	1	1	1	1	1	1	1	0.0500293
Deoxycytidine	0.459756	0.359934	1	0.633438	0.545701	0.545701	0.138791	0.222419	0.00100131	1	1	1	1	1	1	1	1	0.00198918
laurate	0.761826	0.696467	0.314788	0.0266466	0.863307	0.863307	0.0111065	0.222419	0.000510075	1	1	1	1	1	1	1	1	0.00111839
glycochenodeoxycholate	0.364779	0.962247	0.176471	0.104118	0.805183	0.929165	0.0588235	0.680584	9.38594e-05	1	1	1	1	1	1	1	1	0.000252567
Deoxyguanosine	0.040724	0.119567	0.088441	0.358837	0.714932	0.168244	0.528918	1	0.0629545	0.504033	1	1	1	1	1	1	1	0.0824536
2,3-dihydroxicinnamic acid	0.393071	0.965401	0.600884	0.196947	0.929165	0.297326	0.0592349	0.421966	0.000570565	1	1	1	1	1	1	1	1	0.00122009
1,4-Dihydroxy-2-naphthoate	0.0518305	0.89675	0.417318	0.172814	0.0380913	0.604813	0.423447	0.73044	0.00933365	0.604756	1	1	1	1	1	1	1	0.0147741
1,4-Dihydroxy-2-naphthoyl-CoA	1	1	0.661765	1	1	1	0.529412	1	0.252657	1	1	1	1	1	1	1	1	0.278016
3-(2,3-Dihydroxyphenyl)propanoate	0.888889	1	1	0.808401	1	0.470588	0.325051	0.775648	8.33408e-07	1	1	1	1	1	1	1	1	3.42623e-06
Diacetyl	0.359934	0.572604	0.962258	0.696467	0.796174	0.604813	0.672974	0.093912	2.66216e-06	1	1	1	1	1	1	1	1	9.97466e-06
Dopamine	0.190045	0.828557	1	0.779972	0.366228	1	0.685808	0.776059	0.0312796	1	1	1	1	1	1	1	1	0.0432652
Dephospho-CoA	0.179944	0.907217	0.675237	0.294118	0.306211	0.634307	0.231592	0.205882	0.166432	1	1	1	1	1	1	1	1	0.198644
dTMP	1	1	0.823529	0.372549	1	1	1	0.858824	0.00900076	1	1	1	1	1	1	1	1	0.0143238
dTTP	0.588235	0.588235	1	0.888889	0.470588	0.470588	1	1	0.896535	1	1	1	1	1	1	1	1	0.896535
Ethanol	0.828557	0.514786	0.269848	0.14571	0.0625257	0.489428	0.23587	0.796174	9.88692e-11	1	1	1	1	1	1	1	1	1.78846e-09
formaldehyde	0.315417	0.828557	0.536199	0.315417	0.666475	0.931427	0.0464007	0.545701	0.0142558	1	1	1	1	1	1	1	1	0.0215292
Fe2+	0.359934	0.696467	0.812526	0.0675991	0.666475	0.545701	0.167174	1	0.872302	1	1	1	1	1	1	1	1	0.875259
Fe3+	1	0.828557	0.600884	0.0545272	0.489428	0.135911	0.962567	0.135911	0.0065192	1	1	1	1	1	1	1	1	0.0107804
Folate	0.633438	0.514786	0.536199	0.828557	0.863307	0.73044	0.00551213	0.258083	3.63319e-06	1	1	1	1	1	1	1	1	1.34428e-05
Formate	0.0434206	1	0.474702	0.408245	0.093912	0.386508	0.742986	0.863307	1.21567e-12	0.515017	1	1	1	1	1	1	1	2.37099e-10
D-Fructose	0.00137118	0.0545272	0.229535	0.696467	0.0106129	0.135911	0.423447	0.666475	0.0675445	0.0900758	1	1	1	1	1	1	1	0.0880756
D-Fructuronate	0.376114	0.0753691	0.257096	0.141551	0.796133	0.632003	0.601481	0.727273	0.058497	1	1	1	1	1	1	1	1	0.0770856
L-Fucose 1-phosphate	0.502171	0.572604	0.474702	0.395996	0.78951	0.931427	0.092719	0.286837	5.63464e-09	1	1	1	1	1	1	1	1	4.16963e-08
L-fucose	0.000365647	0.440651	0.146853	0.172723	0.0450843	0.4703	0.145948	0.123283	5.0935e-10	0.0312263	1	1	1	1	1	1	1	5.79876e-09
Fumarate	0.696467	0.89675	0.108803	0.828557	0.0625257	0.436281	0.0152201	0.931427	1.02917e-06	1	1	1	1	1	1	1	1	3.9563e-06
D-Galactose	0.011655	0.408245	0.600884	0.203071	0.222419	0.931427	0.370383	0.093912	0.000183112	0.33897	1	1	1	1	1	1	1	0.000459331
Glucosamine 2,6-sulfate	0.0226244	0.137255	0.176471	0.930893	0.885973	1	1	0.308926	0.190345	0.33897	1	1	1	1	1	1	1	0.22182
D-Glucosamine	4.57059e-05	0.000411353	0.00946113	0.632479	0.0843274	0.353846	0.959111	0.795599	0.704613	0.00487911	0.351296	1	1	1	1	1	1	0.714266
glycolaldehyde	0.633438	0.274281	0.886775	0.408245	0.0770053	0.796174	0.541423	0.0770053	0.0346022	1	1	1	1	1	1	1	1	0.0476384
D-glucose	0.156863	0.893094	0.595948	0.249417	0.123529	1	0.669272	0.031016	0.00113145	1	1	1	1	1	1	1	1	0.00217474
D-gluconate	0.126194	0.616939	0.865796	0.681338	0.704689	0.198108	0.524476	0.985191	0.000918229	1	1	1	1	1	1	1	1	0.00184895
D-glucuronate	0.556058	0.0668221	0.442822	0.22693	0.916166	0.184698	0.393007	0.983957	0.00665369	1	1	1	1	1	1	1	1	0.0109416
L-glutamine	0.315417	0.828557	0.229535	0.459756	0.161497	0.796174	0.199589	0.931427	0.0103096	1	1	1	1	1	1	1	1	0.0159772
D-Glutamate	0.260935	0.197998	0.65035	0.273139	0.773673	0.380584	0.161415	0.221308	0.0150171	1	1	1	1	1	1	1	1	0.0225637
L-glutamate	0.236985	0.828557	0.962258	0.696467	0.863307	0.489428	0.276594	0.796174	6.53506e-10	1	1	1	1	1	1	1	1	7.16436e-09
Glutarate	1	0.888889	1	1	1	1	0.941176	1	0.553123	1	1	1	1	1	1	1	1	0.564567
Glycine	0.0545272	0.359934	0.739613	0.172814	0.297326	0.161497	0.074455	0.258083	5.60959e-08	0.604756	1	1	1	1	1	1	1	2.96507e-07
glycine betaine	0.965401	0.459756	0.0129576	0.0421866	1	0.863307	0.683916	0.450638	4.25215e-09	1	1	1	1	1	1	1	1	3.3122e-08
Glycerol 3-phosphate	0.89675	0.828557	0.133073	0.965401	1	0.545701	0.276594	0.666475	5.9695e-08	1	1	1	1	1	1	1	1	3.00452e-07
Glycerol	0.121989	0.696467	1	0.572604	0.931427	1	0.0206499	0.931427	1.32521e-05	1	1	1	1	1	1	1	1	4.35847e-05
glycolate	0.13337	0.696467	0.886775	0.203071	0.323118	0.489428	0.113945	0.436281	0.00142747	1	1	1	1	1	1	1	1	0.00262441
Glycylleucine	1	0.888889	1	1	1	0.470588	1	1	0.11293	1	1	1	1	1	1	1	1	0.13813
Guanosine	0.0831391	0.633438	0.474702	0.696467	0.73044	0.666475	0.199589	0.73044	0.00157765	0.806827	1	1	1	1	1	1	1	0.00283021
Oxidized glutathione	0.00754148	0.487454	0.785788	0.00854701	0.21267	0.927437	0.480625	0.113492	5.03282e-07	0.247709	1	1	1	1	1	1	1	2.22345e-06
Reduced glutathione	0.39723	0.281229	1	0.00854701	0.204031	0.808556	0.6	0.113492	7.08028e-07	1	1	1	1	1	1	1	1	2.99395e-06
Guanine	0.888889	0.888889	1	1	1	1	1	1	0.578026	1	1	1	1	1	1	1	1	0.587958
Hydrogen	0.0263723	0.408245	0.161251	0.359934	0.435006	0.73044	0.23587	0.73044	2.74487e-08	0.367035	1	1	1	1	1	1	1	1.56247e-07
Hydrogen peroxide	0.0326797	0.873303	0.705882	1	0.29132	0.253394	0.376471	1	0.000458673	0.416545	1	1	1	1	1	1	1	0.00102081
Water	0.359934	0.359934	0.314788	0.236985	0.340107	0.666475	0.541423	0.931427	4.98415e-12	1	1	1	1	1	1	1	1	2.37099e-10
Hydrogen sulfide	0.0831391	0.00854701	0.536199	0.121989	0.73044	0.666475	0.167174	0.73044	0.0271346	0.806827	1	1	1	1	1	1	1	0.0384298
proton	0.359934	0.359934	0.363842	0.274281	0.340107	0.666475	0.480708	0.796174	4.17779e-12	1	1	1	1	1	1	1	1	2.37099e-10
hyaluronan degradation product 1	0.792678	0.0898121	0.23406	0.905937	0.709749	0.11197	0.0889346	0.314685	0.784663	1	1	1	1	1	1	1	1	0.790001
hyaluronan biosynthesis, precursor 1	0.792678	0.0898121	0.23406	0.905937	0.709749	0.11197	0.0889346	0.314685	0.784663	1	1	1	1	1	1	1	1	0.790001
Hexadecanoate (n-C16:0)	0.594771	0.104072	0.710407	0.888889	0.735294	0.381489	0.518552	1	0.0305269	1	1	1	1	1	1	1	1	0.0424223
L-histidine	0.172814	0.761826	0.536199	0.359934	0.340107	0.863307	0.0359523	0.436281	3.16375e-07	1	1	1	1	1	1	1	1	1.46323e-06
Histamine	0.888889	0.413684	0.25	1	1	0.64928	0.388235	0.205882	0.131037	1	1	1	1	1	1	1	1	0.158963
Heparan sulfate degradation product 10	0.0226244	0.137255	0.176471	0.986562	1	1	0.952941	0.36594	0.20101	0.33897	1	1	1	1	1	1	1	0.22828
Heparan sulfate degradation product 11	0.0226244	0.137255	0.176471	0.986562	1	1	0.952941	0.36594	0.20101	0.33897	1	1	1	1	1	1	1	0.22828
Heparan sulfate degradation product 12	0.0226244	0.137255	0.176471	0.986562	1	1	0.952941	0.36594	0.200115	0.33897	1	1	1	1	1	1	1	0.22828
Heparan sulfate degradation product 13	0.0226244	0.137255	0.176471	0.986562	1	1	0.952941	0.36594	0.200115	0.33897	1	1	1	1	1	1	1	0.22828
Heparan sulfate degradation product 1	0.0226244	0.137255	0.176471	0.930893	0.885973	1	1	0.308926	0.190345	0.33897	1	1	1	1	1	1	1	0.22182
Heparan sulfate degradation product 2	0.0226244	0.137255	0.176471	0.930893	0.885973	1	1	0.308926	0.190345	0.33897	1	1	1	1	1	1	1	0.22182
Heparan sulfate degradation product 3	0.0226244	0.137255	0.176471	0.930893	0.885973	1	1	0.308926	0.201288	0.33897	1	1	1	1	1	1	1	0.22828
Heparan sulfate degradation product 4	0.0226244	0.137255	0.176471	0.988482	1	1	0.952941	0.308926	0.183238	0.33897	1	1	1	1	1	1	1	0.21609
Heparan sulfate degradation product 5	0.0226244	0.137255	0.176471	1	1	1	0.952941	0.312382	0.218717	0.33897	1	1	1	1	1	1	1	0.243384
Heparan sulfate degradation product 6	0.0226244	0.137255	0.176471	0.986562	1	1	0.952941	0.36594	0.20101	0.33897	1	1	1	1	1	1	1	0.22828
Heparan sulfate degradation product 7	0.0226244	0.137255	0.176471	0.930893	1	1	1	0.308926	0.200384	0.33897	1	1	1	1	1	1	1	0.22828
Heparan sulfate degradation product 8	0.0226244	0.137255	0.176471	0.988482	1	1	0.952941	0.308926	0.183238	0.33897	1	1	1	1	1	1	1	0.21609
Heparan sulfate degradation product 9	0.0226244	0.137255	0.176471	1	1	1	0.952941	0.312382	0.218717	0.33897	1	1	1	1	1	1	1	0.243384
Hypoxanthine	0.0342794	0.696467	0.536199	0.514786	0.0625257	0.666475	0.541423	0.863307	7.27483e-05	0.43051	1	1	1	1	1	1	1	0.000197555
Isochenodeoxycholate	0.607843	0.324284	0.961847	0.918141	0.452941	0.657919	0.670917	0.473673	8.96442e-07	1	1	1	1	1	1	1	1	3.49141e-06
Isochorismate	1	1	1	0.888889	1	1	1	1	0.40027	1	1	1	1	1	1	1	1	0.418657
L-Idonate	0.408748	0.67983	0.583916	0.948718	0.907569	0.503949	0.464253	0.981736	0.000550192	1	1	1	1	1	1	1	1	0.00119748
L-iduronate	0.0226244	0.137255	0.50905	0.523424	0.885973	0.858824	0.670588	0.644179	0.00242919	0.33897	1	1	1	1	1	1	1	0.00422964
L-isoleucine	0.696467	0.315417	0.739613	0.514786	0.863307	0.340107	0.321267	0.863307	2.55239e-10	1	1	1	1	1	1	1	1	3.02203e-09
indole-3-acetate	0.393071	0.849765	0.669066	0.167695	0.929165	0.328425	0.0464007	0.373385	0.00105387	1	1	1	1	1	1	1	1	0.00205465
Indole-3-propionate	0.888889	1	0.373509	0.572604	1	0.470588	0.231756	0.604813	2.35402e-08	1	1	1	1	1	1	1	1	1.39358e-07
Indolelactate	1	1	0.823529	0.588235	1	1	0.529412	0.205882	0.312037	1	1	1	1	1	1	1	1	0.335865
Indole	1	0.236985	1	0.761826	0.604813	0.258083	0.541423	1	0.000112981	1	1	1	1	1	1	1	1	0.00029595
myo-inositol	1	0.366013	0.457219	0.266968	1	0.470588	0.182805	0.19638	0.000233532	1	1	1	1	1	1	1	1	0.000575451
Inosine	0.89675	0.572604	1	0.315417	0.796174	0.604813	0.113945	0.604813	1.69588e-05	1	1	1	1	1	1	1	1	5.34023e-05
Isobutyrate	0.000182824	0.00333653	0.313143	0.359934	0.156602	0.721843	0.672316	0.863307	0.0732602	0.0173479	0.9498	1	1	1	1	1	1	0.0942828
Isocaproate	0.00557612	0.0191508	0.313143	0.203071	0.529371	0.793706	0.672316	0.666475	0.318079	0.198417	1	1	1	1	1	1	1	0.341128
Isocholate	0.607843	0.324284	0.961847	0.918141	0.452941	0.657919	0.670917	0.473673	8.96442e-07	1	1	1	1	1	1	1	1	3.49141e-06
Isovalerate	0.00557612	0.0144431	0.473571	0.236985	0.529371	0.930687	0.540354	0.73044	0.136337	0.198417	1	1	1	1	1	1	1	0.164052
potassium	0.633438	0.828557	0.536199	0.203071	0.489428	0.73044	0.605841	0.931427	1.38968e-10	1	1	1	1	1	1	1	1	1.78846e-09
D-lactate	0.101102	0.965401	0.161251	0.00621601	0.73044	0.545701	0.814809	0.73044	2.39594e-07	0.938486	1	1	1	1	1	1	1	1.12571e-06
L-lactate	0.274281	0.359934	0.812526	0.514786	0.73044	0.489428	1	0.796174	4.66131e-09	1	1	1	1	1	1	1	1	3.53782e-08
Lacto-N-tetraose	0.0753691	0.701632	0.683258	0.330271	0.227149	0.993418	0.364212	0.0251748	0.000208309	0.766252	1	1	1	1	1	1	1	0.000518146
lanosterol	1	1	1	1	1	1	1	1	0.40027	1	1	1	1	1	1	1	1	0.418657
Lacto-N-biose	0.0753691	0.930436	0.625668	0.380548	0.227149	0.949404	0.280132	0.031304	1.04963e-05	0.766252	1	1	1	1	1	1	1	3.61266e-05
Lactose	0.000502765	0.615979	0.188194	0.116276	0.0648704	0.421432	0.13369	0.033443	3.67803e-09	0.0390329	1	1	1	1	1	1	1	3.02416e-08
L-leucine	0.359934	0.0266466	0.600884	0.514786	0.931427	0.258083	0.888359	0.340107	1.0891e-08	1	1	1	1	1	1	1	1	7.49709e-08
gamma-linolenate	1	0.366013	0.11991	0.209013	1	1	1	0.602633	0.000235235	1	1	1	1	1	1	1	1	0.000575451
Lacto-N-triose II	0.368435	1	0.720588	0.366013	0.637186	0.470588	1	0.470588	3.81902e-09	1	1	1	1	1	1	1	1	3.05521e-08
L-lysine	0.408245	0.408245	0.314788	0.89675	0.863307	0.931427	0.0111065	1	3.84273e-05	1	1	1	1	1	1	1	1	0.000112619
L-malate	0.89675	0.408245	0.314788	0.828557	0.297326	0.545701	0.370383	0.73044	3.33628e-05	1	1	1	1	1	1	1	1	9.8754e-05
Maltose	0.366013	0.366013	0.00678733	0.110791	0.470588	0.470588	0.105882	0.124064	3.30723e-09	1	1	1	1	1	1	1	1	2.87923e-08
D-Mannose	0.298551	0.67174	0.598108	0.137255	0.523529	0.514521	0.303167	0.0823529	0.078231	1	1	1	1	1	1	1	1	0.099812
D-Mannuronic acid	0.294118	0.588235	0.352941	0.705882	0.205882	0.470588	0.811765	0.576471	0.487468	1	1	1	1	1	1	1	1	0.502755
Melibiose	1	1	0.823529	1	1	1	0.941176	1	0.365209	1	1	1	1	1	1	1	1	0.387462
methanol	0.0831391	0.572604	0.812526	0.236985	0.863307	0.489428	0.0592349	0.386508	0.00121335	0.806827	1	1	1	1	1	1	1	0.00230226
L-methionine	0.0030623	0.0545272	0.669066	0.0545272	0.545701	0.73044	0.113945	0.161497	0.102103	0.124533	1	1	1	1	1	1	1	0.126985
magnesium	0.633438	0.828557	0.536199	0.203071	0.489428	0.73044	0.605841	0.931427	1.38968e-10	1	1	1	1	1	1	1	1	1.78846e-09
Methylamine	0.764706	0.986791	0.0360963	0.121166	1	0.328425	0.133196	1	0.0015584	1	1	1	1	1	1	1	1	0.00282909
Mn2+	0.633438	0.828557	0.536199	0.203071	0.489428	0.73044	0.605841	0.931427	1.38968e-10	1	1	1	1	1	1	1	1	1.78846e-09
D-Mannitol	0.588235	0.764706	0.215343	0.131222	0.470588	0.0294118	0.887125	0.359276	0.13634	1	1	1	1	1	1	1	1	0.164052
Menaquinone 7	0.309383	0.01554	0.600884	1	1	0.135911	0.742986	0.796174	5.98874e-08	1	1	1	1	1	1	1	1	3.00452e-07
Menaquinone 8	0.0675991	1	0.536199	0.828557	0.545701	0.796174	0.0359523	0.386508	4.37777e-05	0.70402	1	1	1	1	1	1	1	0.000126693
m-Tyramine	0.607843	0.282051	0.278692	0.56008	0.452941	0.657919	0.944714	0.370547	0.171072	1	1	1	1	1	1	1	1	0.203362
mucolactone	0.594771	0.104072	0.710407	0.888889	0.735294	0.381489	0.518552	1	0.0305269	1	1	1	1	1	1	1	1	0.0424223
Nitrogen	0.61991	0.888889	0.25	1	0.261538	1	1	1	0.0194789	1	1	1	1	1	1	1	1	0.0281256
Nitrous oxide	0.758033	0.841446	0.266351	0.96147	0.861374	0.551748	0.57754	0.286014	0.274295	1	1	1	1	1	1	1	1	0.299599
Sodium	1	1	1	0.921569	1	1	0.905882	0.858824	0.0448261	1	1	1	1	1	1	1	1	0.0611453
Nicotinate	0.0266466	0.236985	0.536199	0.408245	0.863307	0.545701	0.0206499	0.340107	0.000106611	0.367035	1	1	1	1	1	1	1	0.000284297
Nicotinamide	0.696467	0.828557	0.812526	0.236985	0.436281	0.666475	0.167174	0.436281	0.00145754	1	1	1	1	1	1	1	1	0.00266317
Ammonium	0.315417	0.761826	0.193233	0.761826	0.436281	0.666475	0.0464007	0.666475	2.33006e-09	1	1	1	1	1	1	1	1	2.15531e-08
NMN	0.315417	0.572604	0.474702	0.696467	0.489428	0.796174	0.23587	0.863307	1.3678e-10	1	1	1	1	1	1	1	1	1.78846e-09
Nitrite	0.614059	0.811235	0.308824	0.888889	0.0487454	0.37211	0.529412	1	6.67372e-06	1	1	1	1	1	1	1	1	2.32403e-05
Nitrate	1	0.366013	0.823529	1	1	0.470588	1	1	0.110998	1	1	1	1	1	1	1	1	0.137471
Nitric oxide	0.758033	0.841446	0.538667	0.975867	0.861374	0.551748	0.728178	0.50144	0.262946	1	1	1	1	1	1	1	1	0.288266
L-Norvaline	0.135518	0.68239	0.691382	0.89675	0.392431	0.71522	0.498313	0.386508	0.206777	1	1	1	1	1	1	1	1	0.23184
O2	0.696467	0.408245	0.669066	0.633438	0.093912	0.0314685	0.605841	0.190251	0.0060902	1	1	1	1	1	1	1	1	0.0101847
Oxaloacetate	0.215686	0.965263	0.669066	0.235614	0.0294118	0.385274	0.074455	0.544591	1.09388e-05	1	1	1	1	1	1	1	1	3.67941e-05
octadecanoate (n-C18:0)	0.0831391	0.828557	1	0.89675	0.340107	0.796174	0.113945	0.666475	0.0168361	0.806827	1	1	1	1	1	1	1	0.0246707
octadecenoate (n-C18:1)	1	1	1	0.882353	1	1	1	0.205882	0.028142	1	1	1	1	1	1	1	1	0.0396668
Ornithine	0.696467	0.0675991	0.812526	0.101102	0.666475	0.796174	0.23587	0.604813	0.0265515	1	1	1	1	1	1	1	1	0.0377848
Orotate	1	0.888889	0.352941	0.888889	1	1	0.164706	1	0.0585955	1	1	1	1	1	1	1	1	0.0770856
oxalate(2-)	0.965401	0.359934	0.600884	0.172814	0.931427	0.0244344	0.092719	0.489428	0.000352708	1	1	1	1	1	1	1	1	0.000815638
Phenylacetate	0.010421	0.00882124	0.871144	0.203071	0.0171946	1	1	0.190251	0.0178323	0.317839	1	1	1	1	1	1	1	0.0260017
p-Cresol	0.004662	0.127108	0.417318	0.359934	0.386137	0.167297	0.138791	0.796174	8.65359e-07	0.180971	1	1	1	1	1	1	1	3.46143e-06
2-phenylethanamine	0.135518	0.68239	0.691382	0.89675	0.392431	0.71522	0.498313	0.386508	0.203699	1	1	1	1	1	1	1	1	0.229258
L-phenylalanine	0.965401	0.572604	0.600884	0.761826	0.863307	0.489428	0.113945	0.545701	1.7468e-10	1	1	1	1	1	1	1	1	2.15438e-09
Protoheme	0.0434206	0.203071	0.536199	0.359934	0.161497	0.796174	0.074455	0.222419	2.2735e-08	0.515017	1	1	1	1	1	1	1	1.39358e-07
Phenol	0.137255	0.294118	0.081448	0.598793	0.858824	0.470588	0.742986	1	0.472019	1	1	1	1	1	1	1	1	0.488524
keto-phenylpyruvate	0.9819	1	0.453209	0.0434206	0.61991	0.717647	0.689428	0.297326	4.60796e-06	1	1	1	1	1	1	1	1	1.66336e-05
hydrogenphosphate	0.89675	0.828557	0.0878239	0.101102	1	0.545701	0.423447	0.297326	2.63037e-12	1	1	1	1	1	1	1	1	2.37099e-10
(R)-Pantothenate	0.0545272	0.572604	0.739613	0.359934	0.340107	0.386508	0.113945	0.436281	0.0828625	0.604756	1	1	1	1	1	1	1	0.105267
Propionate	0.0968509	0.408245	0.474702	0.459756	0.586713	0.666475	0.321267	0.436281	8.5177e-07	0.919007	1	1	1	1	1	1	1	3.45375e-06
Propanal	1	0.0457516	0.102941	0.214864	1	0.329412	0.247059	0.29165	0.0200607	1	1	1	1	1	1	1	1	0.0288251
Diphosphate	0.408245	0.359934	0.269848	0.696467	0.604813	0.489428	0.167174	0.604813	7.11774e-10	1	1	1	1	1	1	1	1	7.52446e-09
1-Propanol	1	0.137255	0.102941	0.0633484	1	0.735294	0.247059	0.424434	0.0705494	1	1	1	1	1	1	1	1	0.0915905
Phenylpropanoate	0.888889	1	0.602633	0.572604	1	0.470588	0.439079	0.604813	2.55164e-08	1	1	1	1	1	1	1	1	1.48095e-07
L-proline	0.274281	0.274281	0.314788	0.514786	0.931427	0.489428	0.742986	0.931427	5.75236e-07	1	1	1	1	1	1	1	1	2.50397e-06
Putrescine	0.315417	0.408245	0.962258	0.828557	0.258083	0.489428	0.672974	0.0503085	0.000759731	1	1	1	1	1	1	1	1	0.0015509
Pyridoxamine	0.13337	0.346222	0.240539	0.0675991	0.0753599	0.209667	0.986343	0.545701	0.0498724	1	1	1	1	1	1	1	1	0.0674075
Pyridoxal 5-phosphate	0.00754148	0.545317	0.791135	1	0.0769231	0.813204	0.799918	1	0.000293313	0.247709	1	1	1	1	1	1	1	0.000691212
Pyridoxal	0.020522	0.89675	1	0.236985	0.190251	0.931427	0.113945	0.545701	0.0166715	0.33897	1	1	1	1	1	1	1	0.0245511
Pyridoxine	0.656109	0.535445	0.308824	0.215686	0.424434	0.543891	0.529412	0.717647	0.432432	1	1	1	1	1	1	1	1	0.450704
Pyruvate	4.57059e-05	0.828557	0.0702386	0.203071	0.0187577	0.666475	0.276594	0.297326	0.00201517	0.00487911	1	1	1	1	1	1	1	0.00352953
Ubiquinone-8	0.895882	0.556424	0.00678733	0.315417	0.662443	0.952777	0.133032	0.489428	0.000134237	1	1	1	1	1	1	1	1	0.000342536
(R)-3-(4-Hydroxyphenyl)propionate	1	1	0.823529	0.588235	1	1	0.529412	0.205882	0.312037	1	1	1	1	1	1	1	1	0.335865
Reduced riboflavin	1	1	0.146853	0.01554	1	1	0.883669	0.190251	2.1613e-11	1	1	1	1	1	1	1	1	7.10827e-10
D-ribose	0.172814	0.236985	0.417318	0.572604	0.340107	0.73044	0.423447	0.340107	2.08454e-08	1	1	1	1	1	1	1	1	1.31282e-07
Riboflavin	0.14571	0.408245	0.363842	0.633438	0.258083	0.863307	0.00551213	0.73044	0.000372236	1	1	1	1	1	1	1	1	0.000854123
sialyl-T antigen	0.00301659	0.137255	1	1	0.131222	1	1	1	0.0070296	0.124533	1	1	1	1	1	1	1	0.0113085
O-Succinylbenzoyl-CoA	1	0.888889	0.308824	1	1	1	0.529412	1	0.252657	1	1	1	1	1	1	1	1	0.278016
selenite	1	0.888889	0.308824	0.366013	1	1	0.529412	0.470588	0.471986	1	1	1	1	1	1	1	1	0.488524
L-serine	0.14571	0.761826	0.536199	0.761826	0.931427	0.545701	0.138791	0.73044	6.4589e-09	1	1	1	1	1	1	1	1	4.55199e-08
Siroheme	0.0545272	0.236985	0.269848	0.01554	0.297326	0.931427	0.888359	0.0503085	0.00136332	0.604756	1	1	1	1	1	1	1	0.00253292
Skatole, methylindole	1	1	0.823529	0.588235	1	1	0.529412	0.205882	0.312037	1	1	1	1	1	1	1	1	0.335865
Shikimate	1	0.366013	1	0.888889	1	0.470588	1	1	0.322438	1	1	1	1	1	1	1	1	0.344554
Sulfite	0.393071	0.849765	0.962258	0.459756	0.929165	0.286837	0.0359523	0.489428	0.000140608	1	1	1	1	1	1	1	1	0.000355725
sulfate	0.828557	0.0831391	0.314788	0.274281	0.73044	0.258083	0.962567	0.436281	0.000111997	1	1	1	1	1	1	1	1	0.00029595
Spermidine	0.408245	0.965401	0.229535	0.633438	0.931427	0.604813	0.0206499	1	1.45174e-05	1	1	1	1	1	1	1	1	4.67082e-05
Serotonin	0.588235	1	0.352941	0.47813	0.470588	1	1	0.104072	0.0585463	1	1	1	1	1	1	1	1	0.0770856
starch, structure 2 (1,6-{2[1,4-Glc], [1,4-Glc]})	0.888889	0.888889	0.308824	0.366013	1	1	0.529412	0.470588	2.04179e-09	1	1	1	1	1	1	1	1	1.94958e-08
o-Succinylbenzoate	1	0.366013	0.308824	1	1	0.205882	0.529412	1	0.0838124	1	1	1	1	1	1	1	1	0.106019
Succinate	0.359934	1	0.161251	0.572604	0.436281	0.604813	0.742986	0.796174	4.67775e-12	1	1	1	1	1	1	1	1	2.37099e-10
Taurine	0.0130719	0.366013	1	1	0.188235	0.470588	0.941176	1	0.0491857	0.33897	1	1	1	1	1	1	1	0.0667842
taurocholate	0.353398	0.987751	0.984163	0.195941	0.881366	0.281283	0.0588235	0.372275	0.00105509	1	1	1	1	1	1	1	1	0.00205465
taurochenodeoxycholate	0.353398	0.987751	0.984163	0.195941	0.881366	0.281283	0.0588235	0.372275	0.00105509	1	1	1	1	1	1	1	1	0.00205465
Tetrahydrofolate	0.0276064	0.828557	0.962258	0.315417	0.0183052	0.73044	0.0206499	0.545701	0.00184422	0.368373	1	1	1	1	1	1	1	0.0032688
Thiamin	0.761826	1	1	0.828557	0.73044	0.666475	0.0592349	0.545701	0.000873791	1	1	1	1	1	1	1	1	0.00177152
Thiamin monophosphate	1	1	1	1	1	1	1	1	0.40027	1	1	1	1	1	1	1	1	0.418657
L-threonine	0.0675991	0.761826	0.886775	0.828557	0.000164541	0.863307	0.0206499	0.258083	1.96979e-05	0.70402	1	1	1	0.140518	1	1	1	6.13746e-05
Thymidine	0.274281	0.236985	0.886775	0.172814	0.545701	0.931427	0.167174	0.386508	0.00156747	1	1	1	1	1	1	1	1	0.00282909
Trimethylamine	0.687737	0.408245	0.107158	0.0671877	0.929165	0.386508	0.421637	0.544591	2.93746e-05	1	1	1	1	1	1	1	1	8.7827e-05
Trimethylamine N-oxide	0.502171	0.696467	0.185418	0.140866	0.78951	0.863307	0.263677	0.749404	4.95753e-05	1	1	1	1	1	1	1	1	0.000141099
L-tryptophan	0.828557	0.89675	0.536199	0.359934	0.489428	0.863307	0.0111065	0.545701	1.27998e-08	1	1	1	1	1	1	1	1	8.61077e-08
Tryptamine	0.274281	0.965401	0.133073	0.459756	0.340107	0.436281	0.888359	0.161497	0.0879964	1	1	1	1	1	1	1	1	0.110838
thiosulfate(2-)	0.393071	0.849765	0.886775	0.408245	0.929165	0.286837	0.0592349	0.604813	0.000129424	1	1	1	1	1	1	1	1	0.000333127
tetradecanoate (n-C14:0)	0.113076	0.616116	0.314788	0.459756	0.080543	0.884492	0.0464007	0.489428	1.42272e-05	1	1	1	1	1	1	1	1	4.62774e-05
Tyramine	0.500846	0.882993	0.520568	0.962247	0.396216	0.266434	0.0714932	0.592267	0.0259672	1	1	1	1	1	1	1	1	0.0371318
L-tyrosine	0.89675	0.828557	0.739613	0.965401	0.386508	0.796174	0.370383	0.545701	1.04797e-07	1	1	1	1	1	1	1	1	5.00323e-07
Ursocholate	1	0.888889	0.201974	0.761826	1	1	0.706294	0.340107	1.04538e-10	1	1	1	1	1	1	1	1	1.78846e-09
uracil	0.281411	0.231455	0.363842	0.828557	0.344632	0.930687	0.962567	0.436281	2.88928e-08	1	1	1	1	1	1	1	1	1.58375e-07
Urea	0.14571	0.89675	0.314788	0.696467	0.863307	0.666475	0.138791	0.113492	2.62226e-05	1	1	1	1	1	1	1	1	8.00196e-05
Uridine	0.020522	0.172814	0.600884	0.459756	0.436281	1	0.814809	0.258083	0.000294232	0.33897	1	1	1	1	1	1	1	0.000691212
L-valine	0.203071	0.203071	0.669066	0.828557	0.796174	0.436281	0.814809	0.436281	6.19535e-09	1	1	1	1	1	1	1	1	4.47274e-08
Xanthine	0.234471	0.965401	0.669066	0.00137118	0.110983	0.436281	0.370383	0.258083	6.66684e-07	1	1	1	1	1	1	1	1	2.85998e-06
xanthosine	0.0084556	0.514786	0.133073	0.761826	0.488276	0.190251	0.321267	0.436281	0.0104162	0.267447	1	1	1	1	1	1	1	0.0160583
aldehydo-D-xylose	1	1	1	1	1	1	1	1	0.11293	1	1	1	1	1	1	1	1	0.13813
Zinc	0.633438	0.828557	0.536199	0.203071	0.489428	0.73044	0.605841	0.931427	1.38968e-10	1	1	1	1	1	1	1	1	1.78846e-09
