# Supplementary material for: Personalized modeling of gut microbiome metabolism throughout the first year of life
Source: Commun Med (Lond). 2024 Dec 30;4:281. doi: 10.1038/s43856-024-00715-4 (PMC11686179; doi:10.1038/s43856-024-00715-4)
Supplement: Supplementary file 14 — Supplementary Data 12 [file 43856_2024_715_MOESM14_ESM.xlsx]

## Sheet: Data _S12
Supplementary Data 12:Statistical analysis of subsystem abundance between maternal and infant gut microbiomes at different time points.
Shown are p-values after correction for multiple testing for infant gut microbiomes each time point compared with maternal gut microbiomes.
	Five days	One month	Six months	One year
Alanine and aspartate metabolism	0.402129	0.381379	0.395004	0.933618
Alkaloid synthesis	0.0849465	0.210404	0.0141008	8.86746e-05
Aminobenzoate degradation	0.402129	0.141392	0.0495508	0.763727
Aminophosphonate metabolism	0.804204	0.796211	0.2168	0.00553166
Aminosugar metabolism	0.104061	0.076585	0.0653082	0.548678
Arachidonic acid metabolism	0.000750553	0.000949591	0.000927117	0.00365985
Arginine and proline metabolism	0.0400926	0.01942	0.0217215	0.692822
Ascorbate and aldarate metabolism	0.0120169	0.00746954	0.00439406	0.100837
Atrazine degradation	0.000750553	0.00158674	0.00310848	0.275465
Benzoate degradation	0.157333	0.076585	0.261598	0.00205031
Beta-alanine metabolism	0.0591009	0.132861	0.184656	0.392487
Bile acid metabolism	0.603954	0.882464	0.373925	0.533869
Bile acid synthesis	0.843816	0.984031	0.356548	0.00553166
Biosynthesis of 12-, 14- and 16-membered macrolides	0.142796	0.047222	0.194331	0.295594
Biosynthesis of siderophore group nonribosomal peptides	0.0278855	0.0175334	0.0046492	0.0721914
Biotin metabolism	0.0591009	0.0109042	0.0113162	0.100837
Butanoate metabolism	0.53993	0.775754	0.721982	0.933618
C5-branched dibasic acid metabolism	0.000402657	0.000938191	0.00108739	0.251946
Caffeine metabolism	0.603954	0.423498	0.119892	0.722682
Caprolactam degradation	0.118693	0.0977053	0.00772681	0.00668674
Carbon fixation in photosynthetic organisms	0.0158226	0.0280357	0.103115	0.0209951
Carbon fixation pathways in prokaryotes	0.628994	0.107006	0.103115	0.573676
Cell wall biosynthesis	0.00406703	0.0121384	0.0141008	0.212459
Chloroalkane and chloroalkene degradation	0.790086	0.984031	0.886036	0.251946
Chlorocyclohexane and chlorobenzene degradation	0.000750553	0.0011533	0.000927117	0.00205031
Cholesterol metabolism	0.07016	0.231263	0.194331	0.533869
Chondroitin sulfate degradation	0.000242303	0.000258029	0.000460054	0.00492556
Citric acid cycle	0.486762	0.549159	0.247535	0.351949
CoA catabolism	0.00121226	0.0014975	0.00287472	0.00553166
CoA synthesis	0.023706	0.0233777	0.0195362	0.320549
Cyanoamino acid metabolism	0.00169936	0.00671666	0.013586	0.117834
D-Arginine and D-ornithine metabolism	0.0875472	0.177049	0.0495508	0.105612
Diphthamide synthesis	0.128104	0.510246	0.837627	0.109056
Diterpenoid biosynthesis	0.395167	0.00894151	0.0046492	0.0413368
Drug metabolism	0.486762	0.381379	0.119892	0.0335353
Ether lipid metabolism	0.368214	0.307854	0.0679636	0.224109
Exchange/demand reaction	0.790086	0.775754	0.529763	0.0367364
Fatty acid biosynthesis	0.0817597	0.0585755	0.0287202	0.16093
Fatty acid oxidation	0.863205	0.368279	0.485455	0.00618189
Fatty acid synthesis	0.07016	0.0585755	0.0287202	0.00205031
Flavonoid, isoflavonoid, and polyphenol metabolism	0.00379503	0.00746954	0.0113162	0.984031
Fluorobenzoate degradation	0.157333	0.0140018	0.0181064	0.548678
Folate metabolism	0.0051095	0.00394381	0.0141008	0.48569
Fructose and mannose metabolism	0.64918	0.593734	0.505401	0.0820056
Galactose metabolism	0.00610605	0.00671666	0.00508158	0.109056
Geraniol degradation	0.00352015	0.0128106	0.0113162	0.109056
Glutamate metabolism	0.112494	0.0543728	0.0733755	0.672002
Glutathione metabolism	0.0817597	0.381379	0.206331	0.0168236
Glycerophospholipid metabolism	0.219083	0.123271	0.119892	0.784055
Glycine, serine and threonine metabolism	0.824116	0.114229	0.0123994	0.224109
Glycine, serine, alanine, and threonine metabolism	0.804204	0.568914	0.461969	0.882246
Glycolysis/gluconeogenesis	0.593734	0.568914	0.636394	0.958967
Glycosphingolipid metabolism	0.000979658	0.00387216	0.0157404	0.305503
Glyoxylate and dicarboxylate metabolism	0.314073	0.980121	0.231819	0.722682
HMO degradation	0.00030438	0.000177349	0.000219664	8.86746e-05
Heme synthesis	0.0108035	0.00394381	0.00144027	0.351949
Heparan sulfate degradation	0.0376759	0.368279	0.129728	0.0721914
Histidine metabolism	0.14991	0.984031	0.906559	0.882246
Histone phosphorylation	0.00558344	0.0128106	0.0346015	0.265107
Hyaluronan metabolism	0.53993	0.79601	0.596457	0.874102
Indole alkaloid biosynthesis	0.00227825	0.00174833	0.154853	0.00213599
Inorganic ion metabolism	0.0012971	0.000938191	0.000927117	0.00205031
Inositol phosphate metabolism	0.00558344	0.00429298	0.00541221	0.0691516
Isoquinoline alkaloid biosynthesis	0.0158226	0.0233777	0.0267453	0.105612
Limonene and pinene degradation	0.000750553	0.00157018	0.00267125	0.251946
Lipoate metabolism	0.000421165	0.000938191	0.000927117	0.0039585
Lipopolysaccharide biosynthesis	0.843816	0.675785	0.148131	0.466889
Lysine metabolism	0.53993	0.445472	0.278142	0.00808636
Methane metabolism	0.00241451	0.00158674	0.00108739	0.00582998
Methionine and cysteine metabolism	0.262349	0.241387	0.2168	0.294067
Miscellaneous	0.00271222	0.00894151	0.013586	0.804204
N-glycan degradation	0.00230195	0.00230195	0.00310848	0.127167
N-glycan metabolism	0.00106859	0.00157018	0.000927117	0.00553166
NAD metabolism	0.863205	0.463812	0.194331	0.320549
Naphthalene degradation	0.0130905	0.00258103	0.00180982	0.0142505
Nicotine degradation	0.00610605	0.00978433	0.00922051	0.0947198
Nitrogen metabolism	0.0068299	0.00158674	0.000927117	0.00553166
Nucleotide interconversion	0.329381	0.241387	0.336646	0.692822
Nucleotide salvage pathway	0.000750553	0.000938191	0.000927117	0.00200928
Nucleotide sugar metabolism	0.181073	0.256995	0.2168	0.172813
O-glycan degradation	0.00406703	0.00190312	0.00180982	0.015252
Others	0.00241451	0.0021315	0.00287472	0.182846
Oxalate metabolism	0.0307058	0.00978433	0.00684146	0.0947198
Oxidative phosphorylation	0.00970249	0.0128106	0.0456852	0.351949
Pentose and glucuronate interconversions	0.486762	0.649787	0.906559	0.182846
Pentose phosphate pathway	0.0400926	0.0258045	0.0141008	0.305503
Peptide metabolism	0.64918	0.980121	0.837627	0.265107
Phenylalanine metabolism	0.181073	0.775754	0.749235	0.0271767
Phenylpropanoid biosynthesis	0.00120503	0.000938191	0.000927117	0.00553166
Phosphatidylinositol phosphate metabolism	0.444475	0.00746954	0.0046492	0.0413368
Phosphonate and phosphinate metabolism	0.278909	0.510246	0.0679636	0.00582998
Plant polysaccharide degradation	0.228829	0.205082	0.00822185	0.00317348
Polycyclic aromatic hydrocarbon degradation	0.0021315	0.0011533	0.00439406	0.075986
Polyketide sugar unit biosynthesis	0.395167	0.00394381	0.000927117	0.00205031
Porphyrin and chlorophyll metabolism	0.317845	0.23885	0.505401	0.48569
Primary amine metabolism	0.00121226	0.000949591	0.000927117	0.0271767
Propanoate metabolism	0.023706	0.00617117	0.00768044	0.804204
Purine catabolism	0.0817597	0.114229	0.0679636	0.286199
Purine synthesis	0.191738	0.761238	0.442706	0.109056
Pyrimidine catabolism	0.0197649	0.00894151	0.0141008	0.0769426
Pyrimidine synthesis	0.510246	0.968717	0.610232	0.743256
Pyruvate metabolism	0.0278855	0.00746954	0.00439406	0.0721914
ROS detoxification	0.000750553	0.000938191	0.000927117	0.00618189
Respiration	0.0218475	0.0128106	0.00684146	0.624983
Selenoamino acid metabolism	0.228829	0.0989224	0.148131	0.149686
Sphingolipid metabolism	0.00379503	0.00746954	0.00822185	0.37189
Squalene and cholesterol synthesis	0.000242303	0.000842329	0.00108739	0.0820056
Starch and sucrose metabolism	0.157333	0.270542	0.138698	0.0571533
Steroid metabolism	0.348499	0.980121	0.886036	0.00991437
Stickland reaction	0.00030438	0.000938191	0.0277358	0.294067
Stilbene, coumarine and lignin synthesis	0.486762	0.463812	0.0733755	0.0469851
Sulfur metabolism	0.00870466	0.004807	0.00541221	0.713645
Taurine and hypotaurine metabolism	0.0051095	0.0214836	0.0346015	0.722682
Terpenoid backbone biosynthesis	0.952117	0.141392	0.0800596	0.713645
Tetrahydrobiopterin metabolism	0.000750553	0.000938191	0.000927117	0.00365985
Thiamine metabolism	0.53993	0.525028	0.261598	0.0260665
Toluene degradation	0.0012971	0.00190312	0.00267125	0.105612
Transport, extracellular	0.141062	0.216727	0.0456852	0.0889528
Transport, periplasmatic	0.804204	0.270542	0.0456852	0.624983
Tropane, piperidine and pyridine alkaloid biosynthesis	0.0278855	0.152029	0.138698	0.0271767
Tryptophan metabolism	0.0400926	0.0373084	0.0872293	0.645606
Tyrosine metabolism	0.603954	0.984031	0.886036	0.00756963
Ubiquinone and other terpenoid-quinone biosynthesis	0.0130905	0.00429298	0.00439406	0.286199
Ubiquinone synthesis	0.000402657	0.0272044	0.0456852	0.00758586
Unassigned	0.603954	0.734433	0.206331	0.286199
Urea cycle	0.73745	0.968717	0.721982	0.722682
Valine, leucine, and isoleucine metabolism	0.314073	0.402129	0.373925	0.784055
Vitamin A metabolism	0.00121226	0.00230195	0.00541221	0.645606
Vitamin B12 metabolism	0.0021315	0.00746954	0.0544038	0.294067
Vitamin B2 metabolism	0.0278855	0.0175334	0.0653082	0.763727
Vitamin B6 metabolism	0.191738	0.0308759	0.0679636	0.294067
Vitamin C metabolism	0.824116	0.822763	0.966617	0.275465
Wood-Ljungdahl Pathway	0.00379503	0.00746954	0.461969	0.015252
Xenobiotics metabolism	0.0158226	0.0373084	0.0346015	0.743256
Xylene degradation	0.228829	0.0497535	0.0123994	0.0402071
Zeatin biosynthesis	0.00241451	0.00834197	0.024119	0.275465
alpha-Linolenic acid metabolism	0.212716	0.00394381	0.0679636	0.343005
tRNA Charging	0.000242303	0.000258029	0.000460054	0.000144912
