# Supplementary material for: Personalized modeling of gut microbiome metabolism throughout the first year of life
Source: Commun Med (Lond). 2024 Dec 30;4:281. doi: 10.1038/s43856-024-00715-4 (PMC11686179; doi:10.1038/s43856-024-00715-4)
Supplement: Supplementary file 15 — Supplementary Data 13 [file 43856_2024_715_MOESM15_ESM.xlsx]

## Sheet: Data_S13
Supplementary Data 13: Net secretion capacity (mmol/person/day) on the Average European diet in infant and maternal gut microbiome models.
	V3_C005	V3_C009	V3_C010	V3_C016	V3_C018	V3_C019	V3_C100	V3_C101	V3_C105	V3_C106	V3_C110	V3_C111	V3_C112	V3_C113	V3_C114	V3_C117	V3_C119	V3_C120	V4_C005	V4_C009	V4_C010	V4_C016	V4_C018	V4_C019	V4_C100	V4_C101	V4_C105	V4_C106	V4_C110	V4_C111	V4_C112	V4_C113	V4_C114	V4_C117	V4_C119	V4_C120	V5_C005	V5_C009	V5_C010	V5_C018	V5_C019	V5_C100	V5_C101	V5_C105	V5_C106	V5_C110	V5_C111	V5_C112	V5_C113
1,2-Diacyl-sn-glycerol (dioctadecanoyl, n-C18:0)	0.00347191	0.00124253	0.000813409	0.0032448	0.00236881	0.00718857	0.0106008	0.0175207	0.00179051	0.00539539	0.00281998	0.0103601	0.00902253	0.0151348	0.00739652	0.0119118	0.00441744	0.00587289	0.00530512	0.00311444	0.00466177	0.0125367	0.00313746	0.00962282	0.0117021	0.0124628	0.00602612	0.00361039	0.00119576	0.000235919	0.013356	0.00818274	0.00764864	0.00856743	0.007411	0.00255381	0.0222594	0.00848971	0.0056175	0.0124342	0.0192898	0.000930626	0.0178938	0.00290757	0.00587173	0.0237267	0.00541321	0.00689931	0.0135133
12-Dehydrocholate	0	0	0	0	0	0	0	0	3.02736	4.0152	0	1.3208	20	0	0	20	0	0	5.2208	0	0	0	0	1.9372	0	0	0	4.826	0	2.61136	1.69204	0	4.9984	20	0	0	20	0	2.03748	3.9192	6.8968	20	19.4815	20	15.5312	0	10.9772	5.99332	1.4516
(S)-propane-1,2-diol	0	9.5164	10.2104	0	6.0628	2.81336	0	0	29.2054	9.658	3.20868	4.0072	6.2988	0	73.0436	0	3.52844	0	2.4382	3.76704	5.3908	1.49756	14.272	1.9168	1.48252	48.0295	6.9544	11.2136	70.5038	59.6839	9.91784	11.4063	28.3844	8.93328	18.3702	4.8462	32.626	24.1396	24.0208	35.152	0	15.3358	3.14144	3.25312	9.57624	6.2356	30.8652	10.6512	45.6156
Propane-1,3-diol	4.2512	0	0	0	0	0	0	0	1.24656	0	0	0	14.0268	0	0.69564	0	1.53968	0	2.4382	71.488	0	22.8248	0	0.53016	4.8184	5.1	0	6.8488	0.84776	0.45988	2.34284	10.2328	0	4.26492	0.99024	3.91424	19.8804	9.04252	54.6795	0	12.5356	1.47264	33.2904	0.41352	2.03864	0	0	0	7.5696
1,5-Diaminopentane	58.596	134.868	11.037	8.3308	6.0628	14.1531	14.4016	2.6228	37.2785	10.4176	16.7617	4.72356	25.9365	14.5716	73.7393	79.5221	44.4584	14.4129	57.0726	77.2834	5.3908	51.4331	18.9008	17.3525	29.2808	79.5419	14.6999	62.4182	70.9276	65.7279	41.5934	105.956	35.8824	15.5934	50.3039	29.0773	55.6781	99.5781	113.233	85.1535	20.8637	60.5303	57.7891	55.2212	9.79084	13.0002	31.3354	23.1033	51.3493
meso-2,6-Diaminoheptanedioate	102.262	36.8206	210.85	63.1247	188.027	65.9739	129.481	121.407	121.459	91.172	85.0557	157.191	56.1104	117.909	127.225	48.6415	49.3785	122.41	138.292	201.068	59.0851	37.6809	101.233	20.1253	75.2827	119.129	72.4025	75.3919	84.2053	124.11	78.41	63.1584	75.6119	57.5112	80.7565	165.981	39.4453	87.2147	149.21	47.5509	34.8688	45.6915	87.8184	85.8168	163.316	23.2149	136.398	35.6282	83.4085
2-Dehydro-3-deoxy-D-gluconate	0	9.5164	10.2104	0	6.0628	2.81336	1.42432	0	29.7693	9.658	3.20868	5.82048	6.2988	0	73.7393	1.83796	30.4728	0	16.8314	4.69432	5.3908	6.40336	14.272	3.854	1.48252	49.139	6.9544	11.2136	70.5038	65.7279	38.5526	19.6702	28.3844	12.3061	37.3126	12.861	26.2954	39.9226	24.439	35.152	3.51396	46.5152	3.7168	49.5419	17.6221	11.1072	34.2815	16.0222	45.6156
2-Demethylmenaquinone 8	8.9273e-05	0	1.83349e-05	0.000133731	0	6.4059e-05	9.57988e-05	0	0	0	0.000144044	4.64969e-05	0.000165987	0.000154483	0.000198682	3.79376e-06	0	0.000191776	0	5.46363e-05	0	0.000206004	4.01923e-05	2.99366e-05	9.08366e-05	0.00011436	0.000253159	0	0	0	1.63878e-05	0.000115068	0.000115742	0	0.000140069	0	0	0.000147219	0.000397246	9.45619e-05	0.000379652	0	0.000258527	0	1.9698e-05	1.04976e-05	2.10762e-05	0.000115939	3.18271e-05
2-Hydroxyphenylacetate	9.87744	16.1941	11.241	0.81676	10.0669	2.81336	1.48688	4.84316	33.6278	25.8272	4.20184	18.7933	18.0495	5.40655	44.771	3.84378	4.01327	5.4078	3.89622	5.28286	5.3908	4.44104	16.3635	4.147	10.9009	48.5818	19.02	23.9532	52.9382	48.8308	18.4225	9.14451	37.5983	12.7583	19.7425	19.1527	14.5104	27.9198	24.4819	35.152	0	24.2337	8.8376	16.2235	12.3418	11.1072	30.8652	16.5344	45.608
2-methylbutyrate	0	0	0	0	0	0	0	0	0	0	0	0	0.63516	0	0	0	0	0	0	0	0	0	0	1.4886	0	0	0	0	0	0	0	0	0	0	0	0	0	0	28.01	0.83432	0.78796	0.60936	20.9432	0	0.59012	0	0	0	17.0696
2-Oxobutanoate	70.2353	157.415	125.608	24.0532	149.549	40.5604	76.7787	62.5175	56.8631	47.6229	53.6638	26.6572	16.4087	22.6721	72.348	97.7575	15.012	14.6283	41.9656	46.8791	31.981	8.7788	25.446	7.70812	42.3214	67.7145	32.2335	67.1239	69.656	71.5522	37.8754	43.2791	28.9795	18.1124	18.208	3.16868	25.4773	18.8361	70.5582	57.155	3.0802	60.155	5.20609	22.4679	10.8325	7.34912	62.1757	14.5813	38.046
2-Succinyl-6-hydroxy-2,4-cyclohexadiene-1-carboxylate	0	0	0	0	0	0	0	0	0	0	0	0	0	0	0	0	0	0	0	0	0	0	0	0	0	1.03788	0	0	0	0	0	0	0	12.1338	0	0	0	0	0	0	0	3.1992	4.3152	7.8572	9.58019	0	0	0	0
(3,4-dihydroxyphenyl)acetate	0	9.5164	9.79158	0	6.0628	2.81336	0	0	29.2054	9.658	3.20868	4.0072	6.2988	0	28.7767	0.49012	10.1728	0	2.4382	3.76704	5.11008	3.45988	14.272	1.9168	1.48252	30.5156	6.9544	11.2136	35.0461	31.9387	13.8746	9.61888	24.9409	8.93328	17.0575	4.8462	16.3768	24.8286	19.3994	24.0431	0	15.3358	3.14144	3.25312	9.4569	6.2356	26.2949	11.0629	29.9687
L-dopa	0	0	0	0	6.2476	5.07432	0	0.66764	2.16664	1.19372	0	0.73876	0	0	0.857323	0	15.088	0.815603	2.4382	0	0.884266	50.2075	2.31436	3.0534	0	0.76948	4.3836	2.41304	0.84776	0.45988	5.80504	9.14744	0	2.44408	0.99024	3.91424	5.06622	24.4966	0	0	26.4006	1.47264	0	5.15552	2.03864	3.36836	0	3.17436	8.02943
3-Dehydrochenodeoxycholate	0	0	0	0	0	0	0	0	3.02736	4.0152	0	0	20	0	0	20	0	0	5.2208	0	0	0	0	0	0	0	0	4.826	0	2.61136	1.69204	0	4.9984	20	0	0	20	0.53192	0.4182	2.16268	20	20	6.47852	20	12.178	0	8.81868	5.9596	1.90004
3-Dehydrocholate	0	0	0	0	0	0	0	0	3.02736	4.0152	0	0	20	0	0	20	0	0	5.2208	0	0	0	0	0	0	0	0	4.826	0	2.61136	1.69204	0	4.9984	20	0	0	20	0.53192	0.4182	2.16268	20	20	6.47852	20	12.178	0	8.81868	5.9596	1.90004
3-methyl-2-oxopentanoate	29.559	25.8286	84.076	61.0271	34.6669	65.2637	41.1472	94.0867	25.7021	43.6227	40.3345	17.3047	34.8742	60.0309	9.04291	3.49171	29.5747	116.545	36.5732	41.61	1.43368	17.7095	7.90353	38.9272	41.4293	49.2823	61.4288	28.3891	1.27164	23.9623	26.9164	14.479	14.6353	40.3519	43.0121	28.5182	15.9809	83.0878	18.6911	1.45945	61.018	8.88648	12.1508	11.7719	120.494	33.572	0	24.3513	21.8272
GABA	76.7112	146.401	116.299	7.18736	192.865	41.0785	67.7363	5.53172	165.526	40.9114	115.513	168.883	85.9074	0.58832	81.3914	204.688	19.3744	9.71672	60.6634	99.48	52.7025	44.4619	76.2794	5.64844	26.7685	114.079	20.7646	82.1838	261.816	99.8065	46.362	120.318	93.1868	102.347	39.3869	121.714	81.893	67.96	174.065	109.726	29.1783	149.499	88.686	126.502	42.9989	17.5935	114.446	46.6829	82.7521
4-Aminobenzoate	0	0	0	0	0	1.36273e-05	0	0	1.58341e-05	6.29988e-05	0.000228728	0	0	0	0	0.000538514	1.14086e-05	0	1.07701e-05	1.39867e-05	1.1985e-05	4.01712e-05	0	0.000526077	0	2.90881e-05	0.000334472	8.81718e-05	0.000215369	2.62855e-05	0	0	8.31447e-05	0.000698415	0.000101492	0	0.000365204	0	0	2.46188e-05	0.000480451	9.43347e-06	9.43254e-05	1.08558e-05	0.000181458	0.000672369	5.56486e-05	3.32373e-05	0.00015673
4-hydroxybenzoate	27.1911	25.64	30.7604	129.734	57.7647	123.942	79.3446	84.5193	119.165	75.2616	117.45	102.144	115.46	72.4373	7.09259	51.4333	3.97754	104.852	31.8157	58.6814	3.99766	78.5209	85.9666	27.3422	97.2398	66.5737	81.058	51.9411	154.519	27.5555	69.3484	14.6609	77.5347	58.0347	21.8244	49.8439	26.0558	18.5386	1.18783	25.585	30.3642	52.0312	26.2259	51.2649	47.4446	35.1575	42.2308	43.9959	29.7724
(4-hydroxyphenyl)acetaldehyde	0	0	0	0	0	0	1.42432	0	1.24656	0	0	1.81328	0.63516	0	1.21114	1.83796	1.53968	0	1.7094	0	0	1.49756	0	1.4886	1.07072	0.76948	0	0	0.84776	0.45988	1.84824	4.52469	0	2.44408	0.99024	3.91424	0	19.0035	28.01	0.83432	0.78796	2.082	20.9432	0.41352	0.59012	0	0	0	24.0768
4-hydroxyphenylacetate	0	0	0	0	0	0	0	0	0	0	0	0	0.63516	0	0	0.49012	0	0	0	0	0	0	0	1.9576	1.07072	0	0	0	0	0	0	0	0	1.82084	0	0	0	0	58.3683	0.83432	0.78796	0.60936	20.9432	0	0.59012	0	0	0	17.0696
4-Methylcatechol	0	0	0	0	0	0	0	0	0	0	0	0	0.63516	0	0	0	0	0	0	0	0	0	0	1.4886	0	0	0	0	0	0	0	0	0	0	0	0	0	0	19.3994	0.83432	0	0.60936	3.14144	0	0.59012	0	0	0	17.0696
5-Aminopentanoate	0	0	0	0	0	0	0	0	0	0	0	0	0.63516	0	0	0	0	0	0	0	0	0	0	1.4886	0	0	0	0	0	0	0	0	0	1.82084	0	0	0	0	28.4711	0.83432	0.78796	0.60936	20.9432	0	0.59012	0	0	0	17.0696
5-Methylthioadenosine	4.2512	9.5164	10.2104	0	6.0628	2.81336	0.498669	0	29.7692	9.658	3.20868	4.64205	20.9608	0	53.0194	1.13361	9.87931	0	15.6094	65.1815	5.3908	24.0124	14.272	3.93556	10.2952	52.1631	6.9544	18.0624	67.9742	59.6839	15.2913	13.3653	28.3844	12.0005	26.9492	24.1748	12.7456	41.0937	78.9932	35.9863	13.3236	22.9526	53.0598	3.25311	9.25429	6.2356	30.8652	10.6512	62.1226
5-Methyltetrahydrofolate	45.3287	43.7117	15.4122	0.233112	54.2898	37.7252	0	2.62255	55.7231	10.1376	43.7915	37.835	14.8587	0	42.9543	39.9211	18.703	6.09941	30.4893	11.7573	8.37253	16.0572	47.698	2.37723	5.35331	57.4739	17.7225	43.9982	64.6942	50.1303	26.8833	36.6781	42.4666	34.4989	30.3654	45.9126	28.5029	20.1725	63.9291	42.7058	9.6095	38.9369	9.21587	35.7021	30.5399	33.0228	50.3831	37.1097	53.943
7-Dehydrochenodeoxycholate	20	20	20	5.6764	20	20	20	0	20	20	20	17.7078	6.2988	0	20	19.911	1.98876	0	13.3438	20	20	0	20	1.9168	20	20	10.2174	20	20	20	8.0696	2.81432	20	20	20	1.67752	20	18.758	20	20	13.3036	20	18.0546	13.1093	11.2393	6.2356	20	10.6512	20
3alpha,12alpha-Dihydroxy-7-oxo-5beta-cholanate	20	20	20	5.6764	20	20	20	0	20	20	20	17.7078	6.2988	0	20	19.911	1.98876	0	13.3438	20	20	0	20	1.9168	20	20	10.2174	20	20	20	8.0696	2.81432	20	20	20	1.67752	20	18.758	20	20	13.3036	20	18.0546	13.1093	11.2393	6.2356	20	10.6512	20
chenodeoxycholate	20	20	20	20	20	20	20	20	20	20	20	20	20	12.1732	20	20	19.0536	11.282	20	20	20	20	20	11.0724	20	20	20	20	20	20	20	20	20	20	20	20	20	20	20	20	20	20	20	20	20	20	20	20	20
Malonate	0	0	0	0	0	0	0	0	0	0	0	0	0	0	0	0.49012	0	0	0	0	0	0	0	0	0	0	0	0	0	0	0	0	0	0	0	0	0	0	0	0	0	0	0	0	0	0	0	0	0
lithocholate	0	0	0	0	0	0	0	0	3.02736	4.0152	0	0	20	0	0	20	0	0	5.2208	0	0	0	0	0	0	0	0	4.826	0	2.61136	1.69204	0	4.9984	20	0	0	20	0	0	0	0	20	0.67892	20	6.6256	0	4.90564	0	0
Ursodeoxycholate	0	0	0	0	0	0	0	0	0	0	0	0	0	0	0	0	0	0	0	0	0	0	0	0	0	0	0	0	0	0	0	0	0	0	0.7768	0	7.156	0	0.4182	2.16268	13.3036	0	3.08392	0	4.6136	0	0	5.9596	1.90004
L-cystine	0	0	0	0	0	0	0	0	0	0	0	0	0	0	0	0	0	0	0	0	0	0	0	0	0	0	0	0	0	0	0	0	0	6.1224	0.7768	0	3.61919	0.83698	1.81334	3.52562	9.3149	0	3.51633	0	2.34311	0	0	5.85175	0.985581
L-kynurenine	0	0	0	0	0	0	1.42432	0	0	0	0	1.81328	0	0	0.266637	2.32808	0	0	0	0	0	0	0	0	0	0	0	0	0	0	0	0	0	0	0	0	0	0	0	0	0	0	0	0	0	0	0	0	0
Valeric Acid	0	0	0	0	0	0	0	0	0	0	0	0	0	0	0	0	0	0	0	0	0	0	0	0	0	0	0	0	0	0	0	0	0	1.82084	0	0	0	0	0.46112	0	0	0	0	0	0	0	0	0	0
R total 2 position	0	0	0	0	0	0	0	0	0	0	0	0	0	0	0	0	0	0	0	0	0	0	0	0	0	0.686089	0	0	0	0	0	0	0	0	0	0	0	0	0	0	0	0	2.51062	0	0	0	0	0	0
protein-linked serine or threonine residue (O-glycosylation site)	9	8.1068	9	5.63061	9	0	9	0	9	9	9	9	0	0	0	9	1.21892	0	9	3.7382	9	0	9	0	7.9596	1.55684	3.65856	9	9	8.86094	0	7.936	2.08272	9	9	9	9	5.1935	9	9	9	9	3.08392	2.59152	9	9	9	9	4.24844
T antigen (core 1)	3	3	3	3	3	0	3	0	3	3	3	3	0	0	0	3	1.21892	0	3	3	3	0	3	0	3	1.55684	3	3	3	3	0	3	2.08272	3	3	3	3	3	3	3	3	3	3	2.59152	3	3	3	3	3
Tn antigen	9	9	9	5.6764	9	0	9	0	9	9	9	9	0	0	0	9	1.21892	0	9	4.3176	9	0	9	0	9	1.55684	3.65856	9	9	9	0	9	2.08272	9	9	9	9	6.258	9	9	9	9	3.08392	2.59152	9	9	9	9	4.24844
L-arabinitol	0	0	0	0	0	0	1	1	1	1	0	1	1	0.58832	1	1	1	1	1	0	0	1	0	0	1	0.76948	0	0	0.84776	0.45988	1	1	0	1	0.99024	1	1	1	0	0	0	1	1	0.41352	1	1	0.47324	0.55528	1
Acetate	278.069	239.926	230.311	238.574	270.388	228.555	248.152	203.052	267.449	223.005	245.051	271.703	224.905	262.471	202.436	234.547	146.846	316.29	237.473	309.94	185.232	318.564	275.891	243.683	259.324	269.888	274.489	208.267	312.116	192.124	272.419	237.282	242.488	243.567	238.046	315.751	228.635	215.035	242.535	230.64	264.572	197.436	247.702	244.08	267.892	291.053	255.925	248.535	238.668
Acetoacetate	0	9.5164	10.2104	0	6.0628	2.81336	21.3774	2.89727	29.7693	14.3057	3.20868	46.5227	17.0967	0.585963	84.1468	38.1082	4.49076	6.13879	2.4382	3.76704	5.3908	7.46192	14.272	4.8328	0.4118	48.0295	6.9544	11.2136	70.9276	59.6839	9.91784	11.4063	28.3844	10.7541	19.5483	4.8462	23.4796	44.0394	58.4862	35.152	8.3812	15.3358	5.18972	3.25312	9.57624	6.2356	30.8652	15.2084	47.9488
Acetaldehyde	235.431	216.86	121.403	231.672	98.8532	221.151	165.539	87.9351	235.959	162.777	199.289	213.364	162.287	195.225	144.696	167.989	60.3042	261.485	144.345	236.89	26.6665	205.526	260.269	111.46	238.445	192.779	222.446	135.774	312.116	115.771	264.026	202.38	151.146	174.178	196.575	268.034	170.032	188.345	222.256	199.176	170.187	136.549	218.808	134.703	204.265	152.968	176.026	175.347	196.07
N-acetyl-D-galactosamine	11	10.1068	15.3826	5.6764	11	0	11.5539	0	11.6233	17	11	11.0814	0	0	0	12.0591	1.21892	0	17	4.3176	14.4213	0	11	0	9.9596	1.55684	3.65856	12.7371	11	11.4855	0	9.936	2.08272	11	11	11	12.6577	6.258	11.4121	11	11	11	3.08392	2.59152	17	11	13.6496	13.135	4.24844
Dimer GalNAc-GlcA	0	0	5	0	0	0	0.55392	0	0.62328	5	0	0.53728	0	0	0	1.22528	0	0	5	0	4.75459	0	0	0	0	0	0	1.95176	0	1.2318	0	0	0	0	0	0	2.28656	0	0.4182	0	0	0	0	0	5	0	3.77444	2.135	0
Dimer GalNAc-IdoA2S	0	0	1	0	0	0	0.55392	0	0.62328	1	0	0.53728	0	0	0	1	0	0	1	0	1	0	0	0	0	0	0	1	0	0.954533	0	0	0	0	0	0	1	0	0.412133	0	0	0	0	0	1	0	1	1	0
Dimer GalNAc-IdoA	0	0	1	0	0	0	0.55392	0	0.311643	1	0	0.53728	0	0	0	0.794327	0	0	1	0	1	0	0	0	0	0	0	1	0	0.7159	0	0	0	0	0	0	1	0	0.3091	0	0	0	0	0	1	0	1	1	0
N-acetyl-D-glucosamine	23.2572	10.7136	101.273	7.6764	145.705	2	45.997	0	14.4578	21.1611	28.994	11.7977	0.42344	2	0.69564	47.9584	1.21892	2	63.882	6.3176	43.263	2	17.9326	2	12.4192	1.55684	6.21868	17.8852	6	17.5713	0.74554	6	2.61828	19.9542	6	6	19.3583	8	20.1272	12.1476	7.14612	16.0976	3.28237	4.63091	23.1777	6.97652	39.0928	6	5.92744
N-acetyl-D-mannosamine	0	0	0	0	0	0	0	0	0	0	0	0	0	0	0	0	0	0	0	0	0	0	0	0.00100485	0	0	0	0	0	0	0	0.00161864	0	0	0	0	0	0	0	0	0	0	0.000211925	0	0	0	0	0	0
N-acetylneuraminate	3	3	3	3	3	0	3	0	3	3	3	3	0	0	0	3	1.21892	0	3	3	3	0	3	0	3	1.55684	3	3	3	3	0	3	2.08272	3	3	3	3	3	3	3	3	3	3	2.59152	3	3	3	3	3
(R)-Acetoin	75.0475	179.866	25.9146	108.628	19.2236	87.7666	78.0218	117.93	36.2988	148.67	39.8028	47.1235	87.0186	98.8786	52.1753	79.5221	59.342	67.2064	67.5676	83.1354	0	40.9245	39.73	15.2326	66.1388	71.9721	86.8492	106.599	1.69552	58.1569	88.2466	68.2792	35.7633	13.9802	41.0262	86.1136	2.79468	64.5186	34.1116	30.4752	15.1862	46.6671	35.1314	51.6924	7.24252	19.4027	0.47324	32.9297	24.624
Allodeoxycholic acid	0	0	0	0	0	2.81336	0	0	3.02736	4.0152	0	0	20	0	0	22.8087	0	0	5.2208	0	0	0	0	1.4886	15.6494	0	0	4.826	0	2.61136	1.69204	0	4.9984	23.2068	13.1204	0	20.5928	4.584	20	20	12.5356	20	20	25.6356	7.21572	0	4.90564	0	20
Adenine	45.1678	9.5164	37.4221	17.3695	16.9556	22.8903	35.6015	6.73642	29.1201	16.3724	9.0017	38.5999	24.2733	26.1915	73.4321	28.9587	1.98876	36.1214	20.936	22.5975	6.91382	17.9511	14.6842	12.4013	2.343	57.1678	18.4837	11.2136	81.1731	60.666	18.1701	25.2192	34.1507	8.24578	35.5415	0.93196	12.7456	16.2976	24.0208	35.152	2.65896	15.6448	9.18937	2.8396	21.9204	7.35578	32.2785	32.7804	48.2366
Adenosine	77.3284	66.189	79.1652	48.6499	90.9161	64.0461	75.7859	39.9537	76.6231	57.625	66.9826	75.042	66.3477	51.6381	67.5422	76.2996	53.2676	65.2266	81.5962	83.9661	59.6911	90.2651	43.7606	63.2347	62.9084	84.6028	49.115	63.262	71.2466	78.8179	63.1997	63.8495	45.5185	44.141	62.5639	31.314	52.109	72.6668	101.508	66.6318	56.9219	62.3433	64.2344	67.162	57.2924	48.9947	69.7442	49.4638	90.6112
Adenosylcobalamin	1.09552	0.698694	0.1	0.1	0.534376	0.1	0.1	0.1	0.808611	1.0963	0.170664	0.1	0.1	0.1	0.186953	0.1	0.292456	0.1	0.461089	0.237639	0.1	0.287191	0.256698	0.1	0.233832	0.325918	0.1	0.911742	0.205968	0.157484	0.331025	0.603438	0.1	0.405503	0.223777	0.589269	0.211149	0.650495	0.1	0.1	0	0.284076	0.6394	1.09703	0.944942	0.1	0.1	0.1	0.97588
S-Adenosyl-L-homocysteine	0.000815731	0.320814	0.000157427	0.00119885	0	0.000893541	0.000429863	0	0	0.000655896	0	7.40943e-05	0.000270404	0.00386425	0.00117975	0.0978962	0	0.00473589	0.143743	0.192185	0	0.0028203	0.00111364	3.3746e-05	8.88907e-05	0.000902607	0.000452976	0.000471091	0.000320244	0	0.000668688	5.99173	0.000886288	0.0812103	0.183564	0.19221	0	2.06078	0	0	0.000730596	0	5.83726e-05	0	0.000446815	0.000258388	0	0.000497538	0.000504602
2-Oxoglutarate	7.42464	35.3553	36.125	19.1936	18.632	48.2758	93.6104	86.2185	47.1024	46.446	43.5767	58.2045	28.7415	84.9403	146.783	38.7197	117.268	61.6459	49.7978	110.807	116.759	120.702	22.9508	160.006	46.7004	152.607	81.015	58.7652	70.9276	91.3325	61.2258	61.6362	49.5687	61.8355	98.9442	81.2675	38.4061	114.013	75.3114	75.2003	116.71	54.589	21.9787	87.1047	57.5646	163.072	78.2134	76.5796	114.047
D-alanine	111.999	151.127	101.613	104.917	37.3195	127.948	136.118	184.182	33.6218	53.6039	89.7998	48.1735	92.0105	172.483	72.2985	113.539	71.4172	198.437	94.8721	196.756	101.79	136.386	23.809	101.491	207.312	133.565	124.561	97.6989	1.41251	23.4335	151.927	159.37	107.653	73.8669	152.437	93.1397	131.447	153.329	167.801	140.428	146.966	100.003	167.853	144.416	66.0956	205.649	81.8581	79.2015	85.9963
L-alanine	234.758	194.232	179.512	212.452	267.8	222.911	218.472	173.648	260.708	142.099	234.724	188.309	202.253	201.552	139.801	215.184	131.752	255.983	220.97	265.261	174.52	284.651	252.002	196.981	247.057	195.712	170.189	172.663	307.817	141.748	212.843	208.547	205.686	225.98	208.487	283.356	181.714	198.086	216.155	219.409	226.024	196.015	201.711	231.773	162.106	268.807	194.752	198.365	208.812
Allolithocholic acid	0	0	0	0	0	0	0	0	3.02736	4.0152	0	0	20	0	0	20	0	0	5.2208	0	0	0	0	0	0	0	0	4.826	0	2.61136	1.69204	0	4.9984	20	0	0	20	0	0	0	0	20	0.67892	20	6.6256	0	4.90564	0	0
S-Adenosyl-L-methionine	0	0	0	0.00127383	0	0.00151484	0.000614632	0.01186	0.000145086	0	0	0.00126219	0.000664803	0	0.000600374	0.00123238	0	0.000760314	0.00334095	0	0	0.000255458	0.00211937	0.000310711	0	0.00249622	0.000205689	0.00132026	0	0	0.00204737	0.00175462	0.00202545	0.00247924	0.0037972	0	0.00483502	0.00673293	0.00120896	0.000720457	0.00353573	0.000195119	0.0106275	0.00160694	0.00368561	0.00775136	0.00108087	0.00571801	0.00224509
AMP	0	0	0	0	0	0	0	0	0	0	0	0	0	0	0	0	0	0	0	0	0	0	0	0.000632121	0	0	0	0	0	0	0	0.00101824	0	0	0	0	0	0	0	0	0	0	0.000133315	0	0	0	0	0	0
D-Arabinose	0	9.5164	10.2104	0	6.0628	2.81336	0	0	27.9588	9.658	3.20868	4.0072	6.2988	0	72.348	0	1.98876	0	0	3.76704	5.3908	0	14.272	1.9168	1.48252	47.26	6.9544	11.2136	69.656	59.224	10.3599	2.81432	28.3844	6.4892	17.38	0.93196	34.2309	34.7622	24.0208	35.152	0	13.8632	6.25926	2.8396	11.319	12.108	30.8652	10.6512	38.046
L-arginine	55.2061	44.7677	48.297	105.528	38.4434	95.7172	95.5262	81.7782	90.3418	98.1704	77.7891	73.2084	82.8974	64.4914	89.1028	71.3397	35.9343	66.9853	91.9465	101.124	20.598	76.6071	92.0634	57.8455	72.897	106.107	72.7135	50.8923	107.031	114.077	98.3671	60.7013	78.3391	71.9242	68.5376	51.5087	91.7823	90.6951	127.271	87.2713	75.4314	60.0465	68.7911	55.6325	71.7495	38.178	88.7115	82.8546	100.409
L-asparagine	178.977	174.942	219.971	160.128	247.308	174.317	180.119	83.7335	253.657	119.913	182.629	180.821	139.888	149.684	135.619	210.263	109.936	169.867	162.573	178.69	146.619	200.328	226.014	125.199	145.929	174.224	110.001	156.892	307.137	127.438	136.734	175.719	133.48	159.383	98.4612	185.885	97.6486	79.6291	137.803	172.303	133.141	169.805	157.373	141.554	127.263	142.563	173.09	152.294	145.023
L-aspartate	156.899	152.073	76.3318	124.024	187.912	142.702	119.03	129.819	218.032	100.811	169.471	144.712	126.539	74.5933	17.767	190.31	22.3794	88.8659	149.881	169.634	114.494	162.98	199.227	80.3213	90.4115	108.319	82.1885	99.7132	236.384	44.2592	126.46	137.842	82.7734	140.827	58.8112	210.34	48.0945	71.7855	116.459	96.4376	111.748	123.802	147.738	104.005	101.119	197.673	117.135	119.591	106.627
(R)-3-hydroxybutyrate	0	9.5164	10.2104	0	6.0628	2.81336	21.3774	2.89727	29.2054	14.3057	3.20868	44.795	17.6927	0.585963	84.1468	38.1082	3.52844	4.15652	2.4382	3.76704	5.3908	1.49756	14.272	3.4054	1.48252	48.0295	6.9544	11.2136	70.5038	59.6839	10.4905	11.9036	28.3844	8.93328	24.0087	4.8462	32.626	58.8235	52.0308	35.9863	0.78796	15.9452	24.0846	3.25312	10.1664	6.2356	30.8652	10.6512	62.6852
R_R__2_3_Butanediol	0	0	0	0	0	0	0	0	1.24656	0	0	0	0	0	0.69564	0.49012	28.9332	0	8.0302	0	0	5.6804	0	0	0	5.72632	0	0	0.84776	7.57144	7.445	12.7887	0	3.20176	28.4008	4.8462	1.39732	46.7149	0	0	1.04664	8.37868	0	33.3588	0.4292	4.8716	0	0.41168	7.0072
Biotin	0.000209454	0.999983	0.999961	0.000199788	0.999968	0.970818	0.000651856	0.00100267	1.44881	0.999735	0.999874	0.999276	0.999548	0.000875006	1.49661	0.35002	3.35888	0.000294191	0.602812	0.999801	0.999685	1.18584	0.999814	0.671666	0.52704	1.28921	0.999628	0.999784	1.31584	1.18662	2.83058	2.74324	0.999555	1.84744	1.36269	1.34384	0.998826	5.47592	1.99987	0.999339	0.00118828	1.52412	0.998903	1.11752	0.999621	0.998415	0.999529	1.17	1.99915
butanol	2.5262	0	0	0	0	0	0	0	0	0	0	28.1924	0	0	0	0	0	0	4.85	0	0	3.53732	0	0	0	0	0	0	0	7.8832	0	0	0	1.82084	0	0	0	22.184	0.46112	0	0	0	0	0	0	0	27.0792	0	0
Butyrate	4.2512	0	0	0	0	3.50376	0	24.6791	0	0	0	1.85808	20.2728	0	0	0	0	0	1.93468	71.488	0	72.8893	0	15.3341	4.8184	39.0998	0	6.8488	0	2.61136	40.8694	6.24516	6.9624	15.0922	33.7616	0.93196	42.4073	25.5475	92.7588	13.9642	27.4131	0.60936	59.9296	19.8759	1.01932	0	7.5836	21.1103	45.3723
n-butylamine	0	0	6.51516	0	45.988	34.2436	0.55392	0	110.944	0	79.56	52.8773	8.416	0	0	8.2708	2.37368	0	0	4.1148	6.50896	15.9568	49.664	0	0	0.9484	5.5372	0.4968	190.888	7.22632	3.12376	0	59.804	14.1148	3.00484	51.444	10.4379	0	1.64068	17.126	1.30532	38.3396	0	5.2796	9.9248	10.2444	14.5785	2.84824	2.85764
calcium(2+)	0.00448178	0.00387328	0.0030092	0.00400039	0.00341554	0.0038837	0.00422065	0.00348463	0.00328024	0.0036973	0.00336598	0.00442399	0.00347648	0.00445727	0.00295206	0.00382724	0.00159678	0.00516523	0.00331974	0.00490435	0.00263829	0.00451948	0.00389551	0.00318226	0.00493733	0.00431581	0.00444252	0.0032519	0.00361555	0.002431	0.00392199	0.00349833	0.00299728	0.0034366	0.00370257	0.00426502	0.00365262	0.0028197	0.00345347	0.00382231	0.00375497	0.00239352	0.00365642	0.00296553	0.00332602	0.00453377	0.00357796	0.00346102	0.00335628
Cob(I)alamin	0.995879	0.599055	0.00036086	0.00036086	0.434737	0.00036086	0.00036086	0.00036086	0.708972	0.996664	0.0710252	0.00036086	0.00036086	0.00036086	0.0873138	0.00036086	0.192816	0.00036086	0.361449	0.138	0.00036086	0.187552	0.157059	0.00036086	0.134192	0.226279	0.00036086	0.812103	0.106328	0.0578445	0.231386	0.503799	0.00036086	0.305864	0.124138	0.48963	0.11151	0.550856	0.00036086	0.00036086	0.00036086	0.184437	0.539761	0.997395	0.845303	0.00036086	0.00036086	0.00036086	0.876241
L-cysteinylglycine	0.0054257	0	0.0150439	0.00809404	0.00318206	0.0110102	0.00206769	0.0047047	0.000585123	0.00329082	0.00933015	0.00128016	0.00455075	0.00825367	0.00254684	0.00265918	0.00173365	0.0204339	0.00838405	0.00138083	0.00904751	0.0133766	5.7537e-05	0.0304595	0.016887	0.0255001	0.0164688	0.00835217	7.6241e-06	0.00366181	0.0198513	0.00519486	0.0231198	0.0200136	0.0144012	0.00175328	0.0160117	0.00707925	0.0119756	0.0193595	0.0427132	0.00209982	0.0167593	0.012808	0.0263438	0.0440367	0.00616303	0.0124065	0.0284518
Methane	0	0	0	0	0	0	0	0	0	0	0	0	0	0	0	0	0	0	0	0	0	0	0	0	0	0	0	0	0	0	0	0	0	0	0	0	0	0	0	0	0	0	0	0	0	0	0	0	0
Methanethiol	0	0	0	0	0	24.44	0	0	0	0	0	0	0.63516	0	0	0	0	0	0	0	0	0	0	1.4886	33.7029	0	0	0	0	0	0	0	0	0.00277531	13.1204	0	0	4.584	28.01	23.1091	14.0916	0.60936	35.8564	0.95112	0.59012	0	0	0	22.3592
Cholate	20	20	20	20	20	20	20	20	20	20	20	20	20	12.1732	20	20	19.0536	11.282	20	20	20	20	20	11.0724	20	20	20	20	20	20	20	20	20	20	20	20	20	20	20	20	20	20	20	20	20	20	20	20	20
chorismate	52.832	100.253	0.8032	8.09575	0	7.65933	13.9955	2.59569	7.34351	0.738218	13.2129	0.696138	0.411484	14.1607	0.675998	73.6017	12.6991	12.1072	23.1011	1.9712	0	8.05428	4.49811	2.99222	19.5573	19.494	7.57179	42.5802	0	0	12.8429	38.8591	0.520457	12.7792	0.8278	0	0.000773043	24.4738	33.1816	15.4471	4.15432	32.7373	5.84512	23.5175	9.89699	1.87067	0	3.86707	0.000275034
trans-Cinnamate	0	9.5164	10.2104	0	6.0628	2.81336	0	0	27.9588	9.658	3.20868	4.0072	6.2988	0	72.348	0	1.98876	0	0	3.76704	5.3908	0	14.272	1.9168	0.4118	47.26	6.9544	11.2136	69.656	59.224	8.0696	2.81432	28.3844	6.4892	17.38	0.93196	12.7456	14.174	24.0208	35.152	0	13.8632	3.14144	2.8396	7.5376	6.2356	30.8652	10.6512	38.046
Citrate	0	9.5164	17.7464	0	6.5434	2.81336	1.10784	0	33.3902	16.2776	3.20868	6.04436	51.0785	0	72.348	45.4592	29.3822	0	59.4831	3.76704	19.0396	1.96232	14.272	1.90809	5.47716	47.26	6.9544	17.7074	70.0799	65.35	36.7824	9.6958	33.3828	29.6958	19.2068	0.93196	61.5676	37.1559	55.6338	35.152	0	37.5778	6.67411	43.4633	16.6041	6.2356	43.5276	13.6526	38.6084
Chloride	0.00448178	0.00387328	0.0030092	0.00400039	0.00341554	0.0038837	0.00422065	0.00348463	0.00328024	0.0036973	0.00336598	0.00442399	0.00347648	0.00445727	0.00295206	0.00382724	0.00159678	0.00516523	0.00331974	0.00490435	0.00263829	0.00451948	0.00389551	0.00318226	0.00493733	0.00431581	0.00444252	0.0032519	0.00361555	0.002431	0.00392199	0.00349833	0.00299728	0.0034366	0.00370257	0.00426502	0.00365262	0.0028197	0.00345347	0.00382231	0.00375497	0.00239352	0.00365642	0.00296553	0.00332602	0.00453377	0.00357796	0.00346102	0.00335628
Carbon dioxide	278.069	239.926	230.311	238.574	270.388	236.357	263.503	205.96	267.449	227.671	245.494	302.417	234.273	263.059	208.002	263.196	147.424	322.321	235.523	307.438	185.232	318.564	275.891	257.866	279.43	261.287	274.489	208.267	312.116	192.124	275.622	238.511	233.568	243.567	240.725	315.751	242.648	216.38	242.942	223.259	271.241	197.656	259.797	252.176	272.301	297.974	255.925	251.098	257.54
Co2+	0.00448178	0.00387328	0.0030092	0.00400039	0.00341554	0.0038837	0.00422065	0.00348463	0.00328024	0.0036973	0.00336598	0.00442399	0.00347648	0.00445727	0.00295206	0.00382724	0.00159678	0.00516523	0.00331974	0.00490435	0.00263829	0.00451948	0.00389551	0.00318226	0.00493733	0.00431581	0.00444252	0.0032519	0.00361555	0.002431	0.00392199	0.00349833	0.00299728	0.0034366	0.00370257	0.00426502	0.00365262	0.0028197	0.00345347	0.00382231	0.00375497	0.00239352	0.00365642	0.00296553	0.00332602	0.00453377	0.00357796	0.00346102	0.00335628
Coprostanol	0	0	0	0	0	0	0	0	0	0	0	0	0	0	0	0	0	0	0	0	0	0	0	0	0	0	0	0	0	0	0	0	0	1.2322	0	1.2322	0	0	0	0	1.2322	1.2322	0	1.2322	0	0	1.2322	0	0
Core 2	1	1	1	1	1	0	1	0	1	1	1	1	0	0	0	1	1	0	1	1	1	0	1	0	1	1	1	1	1	1	0	1	1	1	1	1	1	1	1	1	1	1	1	1	1	1	1	1	1
Core 3	1	1	1	1	1	0	1	0	1	1	1	1	0	0	0	1	1	0	1	1	1	0	1	0	1	1	1	1	1	1	0	1	1	1	1	1	1	1	1	1	1	1	1	1	1	1	1	1	1
Core 6	1	1	1	1	1	0	1	0	1	1	1	1	0	0	0	1	1	0	1	1	1	0	1	0	1	1	1	1	1	1	0	1	1	1	1	1	1	1	1	1	1	1	1	1	1	1	1	1	1
L-Carnitine	0	0	0	0	0	0	0	0	0	0	0	0	0	0	0	0	0	0	0	0	0	0	0	0	1.07072	1.26758	0	0	0	1.06509	0	0	0	0	0	0	0.866028	2.43704	0	0	1.04421	0	0	1.19646	0	0	0	0	0
cytosine	0	0	0	0	0	0	0	0	0	0	0	3.03241e-05	4.61673e-05	0	2.69229e-05	1.89688e-05	0	0	0.000286918	0	0	0.000598405	0	0.000103659	0	0.0026223	0	0	0	0	0.00361399	0.000264284	0.00272246	0.000707968	0.0435236	0	4.40322e-05	0	0	0	0.000125213	0.00017342	0.000276595	0.000299048	0	0.000384534	0.00800692	9.31029e-05	0
Dimer GalNAc4S-GlcA	0	0	3	0	0	0	0.55392	0	0.62328	3	0	0.53728	0	0	0	1.22528	0	0	3	0	3	0	0	0	0	0	0	1.95176	0	1.2318	0	0	0	0	0	0	2.28656	0	0.4182	0	0	0	0	0	3	0	3	2.135	0
Gal4S-Gal-Xyl-L-Ser-protein	0	0	2	0	0	0	0.55392	0	0.62328	2	0	0.53728	0	0	0	1.22528	0	0	2	0	2	0	0	0	0	0	0	1.95176	0	1.2318	0	0	0	0	0	0	2	0	0.4182	0	0	0	0	0	2	0	2	2	0
Dimer GalNAc4S-IdoA2S	0	0	1	0	0	0	0.55392	0	0.62328	1	0	0.53728	0	0	0	1	0	0	1	0	1	0	0	0	0	0	0	1	0	1	0	0	0	0	0	0	1	0	0.4182	0	0	0	0	0	1	0	1	1	0
Dimer GalNAc6S-GlcA	0	0	2	0	0	0	0.55392	0	0.62328	2	0	0.53728	0	0	0	1.22528	0	0	2	0	2	0	0	0	0	0	0	1.95176	0	1.2318	0	0	0	0	0	0	2	0	0.4182	0	0	0	0	0	2	0	2	2	0
Gal6S-Gal-Xyl-L-Ser-protein	0	0	1	0	0	0	0.55392	0	0.62328	1	0	0.53728	0	0	0	1	0	0	1	0	1	0	0	0	0	0	0	1	0	1	0	0	0	0	0	0	1	0	0.41365	0	0	0	0	0	1	0	1	1	0
crotonobetaine	0	0	0	0	0	0	0	0	0	0	0	0	0	0	0	0	0	0	0	0	0	0	0	0	1.07072	0	0	0	0	0	0	0	0	0	0	0	0	0.92304	0	0	0	0	0	0	0	0	0	0	0
Cu2+	0.00448178	0.00387328	0.0030092	0.00400039	0.00341554	0.0038837	0.00422065	0.00348463	0.00328024	0.0036973	0.00336598	0.00442399	0.00347648	0.00445727	0.00295206	0.00382724	0.00159678	0.00516523	0.00331974	0.00490435	0.00263829	0.00451948	0.00389551	0.00318226	0.00493733	0.00431581	0.00444252	0.0032519	0.00361555	0.002431	0.00392199	0.00349833	0.00299728	0.0034366	0.00370257	0.00426502	0.00365262	0.0028197	0.00345347	0.00382231	0.00375497	0.00239352	0.00365642	0.00296553	0.00332602	0.00453377	0.00357796	0.00346102	0.00335628
L-cysteine	47.7434	47.8292	90.4469	24.0511	73.9765	54.1341	46.7095	61.0319	82.6047	57.8667	37.93	83.1338	33.1872	22.2191	9.73831	39.8025	21.393	16.5541	51.1531	70.6971	62.2913	44.8536	38.9006	24.1641	44.3584	31.4739	40.5726	55.9164	81.803	40.8889	34.1415	28.6393	53.8461	40.2587	30.3415	42.3902	21.6726	49.845	81.9342	67.8203	24.8179	54.3834	65.5821	31.3669	46.3733	18.3346	86.8511	43.0665	59.1156
Cytidine	63.2049	21.8284	110.694	6.1816	205.043	51.3789	63.4193	19.0289	167.51	58.0826	119.107	84.2754	48.1249	1.07463	15.3809	73.8797	34.7716	22.4796	116.401	92.5269	65.5787	56.0243	132.744	21.3796	38.5221	13.1372	16.47	36.9343	156.504	45.4542	24.0271	32.0528	58.248	45.8209	45.5375	128.438	48.2112	98.0104	127.29	43.031	38.048	57.9366	83.9197	35.7254	144.405	20.248	61.2121	39.392	82.1247
2-deoxyadenosine	44.2079	41.0859	79.1419	24.4616	90.7701	63.373	74.6971	39.9537	69.0362	57.3338	52.5198	71.7006	59.9625	30.5459	67.5422	70.9205	53.2676	50.5769	81.5333	83.1216	59.6911	89.8882	31.1462	63.2347	62.403	62.0894	35.7283	49.4322	70.9276	78.7032	59.69	31.8025	35.9365	26.7143	62.4511	31.314	52.055	72.5376	101.508	66.6318	56.8421	44.89	64.2344	54.6974	57.2924	14.4756	69.6813	43.9397	90.4259
Deoxycholate	20	20	20	5.6764	20	2.81336	20	0	22.6415	20.6511	20	13.9916	20	0	20	22.8087	1.98876	0	16.948	20	20	20	20	2.44696	15.6494	20	10.2174	20.4258	20	22.6114	10.2562	4.45516	20	32.8925	17.38	1.67752	20.5928	14.174	20	20	12.5356	20	20	25.6356	17.4626	6.2356	24.9056	10.6512	20
Deoxycytidine	37.6773	31.8886	117.271	6.98312	176.71	42.6902	65.0505	50.3367	53.3054	68.5612	28.3128	43.7384	48.4082	11.0462	87.7349	65.8669	84.6716	44.4394	108.608	117.299	75.9283	105.924	31.1476	71.2796	50.6052	62.0923	15.1943	48.3311	70.9276	111.425	43.9976	31.791	35.3466	26.7127	70.6794	29.0756	53.2865	113.628	153.789	64.367	64.0758	44.8791	89.4779	53.6887	133.958	15.4712	77.9708	43.9388	112.727
laurate	3.0046	18.7176	33.937	17.4784	8.72452	22.7226	31.332	26.848	43.6888	33.0965	20.6217	15.2213	17.9884	12.1732	73.0408	0.4851	2.43897	11.4979	2.04275	21.0129	5.75831	7.7428	14.272	8.18173	25.4234	48.6823	27.4819	13.0724	69.656	59.2379	32.11	35.2215	28.9751	7.31808	27.6948	5.22361	12.7468	16.5387	45.5322	52.3041	4.83679	15.8913	32.8236	2.89779	8.29011	7.14025	30.8667	21.932	41.0519
glycochenodeoxycholate	4.2512	9.5164	10	0	6.0628	2.81336	0	0	10	9.658	3.20868	4.0072	10	0	10	0	1.98876	0	0	10	5.3908	10	10	2.44696	5.2302	10	6.9544	10	10	10	8.5642	4.45516	10	6.4892	10	0.93196	10	10	10	10	10	10	10	2.8396	7.5376	6.2356	10	10	10
Deoxyguanosine	0	0	0	0	1.77307	5.22059	0	1.42946	0.978662	1.84333	0	0	1.95688	0	0.444806	0	2.69865	1.4024	0.9276	0	0.8602	2.52872	0	3.70972	14.5255	2.57684	0	0	0	0	10.1004	0	0	0	19.6716	0	0	2.97716	0	2.73146	5.31189	0.91404	4.43817	0	0	0	0.77336	1.63216	7.62267
2,3-dihydroxicinnamic acid	0	9.5164	10.2104	0	6.0628	2.81336	0	0	27.9588	9.658	3.20868	4.0072	6.2988	0	44.2917	0	1.98876	0	0.7288	3.76704	5.3908	0	14.272	1.9168	0.4118	47.26	6.9544	11.2136	52.5791	49.3145	8.0696	7.37872	28.3844	6.4892	17.38	0.93196	20.2787	18.6796	24.0208	35.152	0	13.8632	3.14144	2.8396	9.57624	6.2356	30.8652	10.6512	38.6084
1,4-Dihydroxy-2-naphthoate	52.7223	66.9054	2.9595	0	39.1858	23.6781	0	1.79713	108.021	0	73.8325	30.9554	5.73149	0	0	59.3035	10.3975	6.1	34.5645	9.84159	1.65405	10.3366	93.4619	2.12067	4.942	18.4846	8.63805	31.4694	108.467	7.41657	18.0173	35.898	33.9026	40.428	17.0242	108.632	9.84663	17.0964	25.1798	33.7036	4.91368	43.4349	13.4877	30.1547	12.1551	21.3266	22.9194	18.5926	10.7455
1,4-Dihydroxy-2-naphthoyl-CoA	0	0	0	0	0	0	0	0	0	0	0	0	0	0	0	0.257817	0	0	0	0	0	0	0	0	0	0	0	0	0	0	0	0	0	0	0	0	0	0	0	0	0	0.383155	0	0	0	0	2.55327	0	0
3-(2,3-Dihydroxyphenyl)propanoate	0	0	0	0	0	0	0	0	0	0	0	0	0.63516	0	0	0	0	0	0	0	0	0	0	1.4886	0	0	0	0	0	0	0	0	0	1.82084	0	0	0	3.84856	24.0208	0.83432	0	0.60936	3.14144	0	0.59012	0	0	0	17.0696
Diacetyl	122.553	67.0556	69.3812	172.908	111.758	114.14	116.32	93.6098	30.6001	150.189	60.9801	65.1448	102.422	102.636	34.7824	3.85968	28.9332	146.396	67.9916	124.805	21.5337	95.9207	59.9805	37.8255	112.388	39.4567	153.659	54.6487	24.1611	37.4956	89.2346	50.9261	14.8766	26.8971	31.6276	54.6132	6.0128	81.227	11.453	6.1476	16.8816	18.7378	17.1802	40.513	38.7876	23.2443	20.7193	54.7916	39.2008
Dopamine	10	10	10	10	3.88168	15.0743	10	10.6676	12.1666	11.1937	10	10.7388	9.47464	10	1.39128	10	14.5629	10.8156	12.4382	10	0	1.49756	1.06076	0.65252	10	10.7695	14.3836	12.413	0.84776	5.76468	15.805	19.1474	0.59508	12.4441	1.81828	7.64208	10.734	33.1912	10	10	4.71184	11.4726	10	15.1555	2.03864	1.11352	2.8972	3.93012	8.4512
Dephospho-CoA	4.44452	0	0.659288	5.2127	0.125113	3.33991	6.85331	4.53398	0	0.561219	2.06889	0.407047	0.390242	6.81956	1.8086	0	0	5.0086	0	1.44406	0	4.74712	2.77992	1.80646	6.81262	0	4.09592	0	0	0.0963382	0.322373	0	0.585203	0	0.0855988	0	0	1.51174	0	0	0.91559	0	0	0	0.613191	0.438201	0	1.31254	0.253843
dTMP	0	0	0	0	0	0	0	0	0	0	0	0	0	0	0	0	0	0	0	0	0	0	0	0	0	0	0	0	0	0	0	0	0	0	0	0	0	0	0	0	0	0	0	0	0	0	0	0	0
dTTP	0	0	0.0026669	0	0	0	0	0	0	0	0	0.0026605	0	0	0	0	0	0	0	0	0.0062257	0	0	0	0	0	0	0	0	0.00334076	0	0	0	0	0	0	0	0	0	0	0	0	0	0	0	0	0.0135073	0	0
Ethanol	235.431	216.86	121.403	231.672	98.8532	221.151	165.539	87.9351	235.959	162.777	199.289	213.364	162.287	195.225	144.696	167.989	60.3042	261.485	143.723	236.89	26.6665	205.526	260.269	111.458	238.445	192.715	222.446	136.158	312.116	115.771	265.469	202.38	151.083	174.178	198.468	268.034	170.032	188.345	222.256	199.176	170.187	136.549	221.671	134.703	204.265	152.968	176.026	175.344	199.336
formaldehyde	7.5168	10.1466	12.0094	9.2292	6.69128	26.425	15.9051	31.378	29.888	11.2858	8.41896	5.6414	7.93964	24.618	73.7393	0.49012	3.52844	7.93504	8.2158	41.611	5.3908	18.5644	20.1544	10.1347	16.5553	49.5326	12.9201	11.9588	70.5038	59.6839	11.4798	7.34908	28.92	8.93328	18.3702	4.8462	12.7456	23.592	24.0208	35.152	1.14612	15.3358	3.67076	3.25312	8.23504	7.01504	30.8652	10.6512	45.0532
Fe2+	0.100261	0.000483691	0.10318	0.101024	0.000524759	0.101054	0.100774	0.00110204	0.000160053	0.101694	0.10244	0.100344	0.102055	0.0997209	0.10329	0.00169649	0.000113746	0.0988623	0.000635198	0.0993331	0.000824461	0.0995875	0.101251	0.102488	0.0987191	0.10042	0.100317	0.000563037	0.00028292	0.000996723	0.100212	0.000717363	0.102851	0.00169239	0.00235733	6.79017e-05	0.00364913	0.103044	0.00200891	0.00238275	0.100851	0.000596292	0.101475	0.00139293	0.102264	0.0986517	0.0015948	0.00157626	0.00183432
Fe3+	0.100261	0.000125298	0.10318	0.101024	0.000470493	0.101054	0.100774	0.102255	0.00010286	0.101694	0.10244	0.100344	0.102055	0.0997209	0.10329	0.101387	0.000502539	0.0988623	0.102568	0.0993331	0.000501041	0.0995875	0.101251	0.102488	0.0987191	0.10042	0.100317	0.000352807	0.000256436	0.000597934	0.100212	0.000901169	0.102851	0.102078	0.101169	0.000299248	0.100861	0.103044	0.102203	0.00166143	0.100851	0.104171	0.101475	0.000714184	0.102264	0.0986517	0.00130641	0.000913376	0.00163423
Folate	44.351	42.7117	49.6309	32.5296	55.8252	38.9004	48.0536	29.6769	56.3775	40.9373	44.1892	39.0091	39.3266	35.1818	47.1681	38.9211	36.375	40.0042	29.4893	52.7285	37.7468	57.6214	48.5675	42.3851	38.4625	57.1241	36.2344	43.4988	66.2812	50.2852	44.3583	35.6781	42.428	33.7152	30.4658	46.1868	28.7449	46.435	65.0598	41.7058	38.0741	37.9369	42.2439	34.7147	30.2086	33.3491	50.2664	42.1105	58.691
Formate	272.201	239.923	229.095	237.752	268.614	236.356	192.442	118.407	266.47	221.16	244.44	261.085	220.034	191.511	134.945	222.761	118.491	298.391	237.46	309.935	185.232	298.537	275.879	244.487	261.039	244.279	252.521	200.531	312.104	191.32	269.13	227.491	183.219	221.351	230.393	276.235	250.059	216.372	242.938	236.133	268.502	195.049	240.016	226.26	258.029	283.564	254.225	243.709	251.083
D-Fructose	146.397	142.179	108.616	61.5432	217.708	64.9664	92.4247	3.67192	197.345	34.7258	172.795	69.1299	42.7681	57.7436	4.17388	165.783	18.6046	73.0356	123.46	112.317	46.9389	76.6592	197.974	18.7191	100.363	33.3198	48.8464	77.4645	215.049	31.8943	24.1051	79.9739	74.7402	108.396	28.7424	143.337	74.864	30.6633	81.4027	69.3379	33.6198	94.3507	71.2515	52.6161	64.941	58.682	113.049	31.484	26.4024
D-Fructuronate	0	0	5.92864	0	0	2	0	0	0.62328	7.56431	2	1.25364	0.42344	0	0.69564	0	0	0	0	2	4.08792	0	2	1.9168	0.4118	0	2	1.95176	0	1.4638	0.54668	0	0.53556	0	0	0	2.28656	2	0.4182	0	0	0	0	0	7.13386	0.77944	3.31629	2.135	0
Fumarate	28.6818	43.422	124.613	23.9716	149.169	21.4885	135.075	101.335	50.486	55.887	62.7066	69.4196	36.0138	72.8575	136.349	56.9765	48.5713	34.2775	66.4278	12.4892	129.06	53.3949	29.3154	82.4121	49.5421	144.608	77.3235	67.069	70.9276	81.1822	64.7345	47.8729	51.711	80.9177	124.61	61.8825	71.3329	114.722	92.9016	96.5843	118.742	64.6944	80.9731	76.6284	154.686	169.141	93.5756	79.2619	84.7335
D-Galactose	9.2267	9.2267	9.2267	9.2267	9.2267	4.2265	9.2267	4.2267	9.22654	9.2267	9.2267	9.2267	4.2267	4.2267	4.22596	9.2267	5.44345	4.21962	9.22507	8.5443	9.2265	4.2239	9.2267	4.22101	9.2267	5.78354	7.88526	9.2267	9.2267	9.2267	4.2267	9.2267	6.30942	9.22046	9.21521	9.2267	9.22402	9.22324	9.22206	9.22077	9.2216	9.2267	7.30662	6.81822	9.22616	9.22579	9.22618	9.22071	8.4717
Glucosamine 2,6-sulfate	0	0	1	0	0	0	0.55392	0	0.62328	1	0	0.53728	0	0	0	0.61264	0	0	1	0	1	0	0	0	0	0	0	1	0	1	0	0	0	0	0	0	1	0	0.4182	0	0	0	0	0	0.40236	0	1	0	0
D-Glucosamine	32.5288	15.5015	100.448	5.6764	143.66	0	44.5509	0	13.5027	32.6595	21.5591	10.5217	0	0	0	42.8851	0	0	65.0615	5.41833	43.9566	0	11.1858	0	10.4192	0	2.01056	19.9407	0	18.0329	0	0	0	13.956	0	0	14.0578	0	15.1312	6.1476	0	15.0312	0	12.1136	23.0393	0	33.093	0	1.6796
glycolaldehyde	33.5909	20.6125	48.0325	32.5018	46.5375	38.7365	64.3265	34.7149	35.3143	39.1023	41.6862	51.3418	45.8946	36.289	23.2169	41.4418	40.0287	43.4466	24.0719	52.7824	36.0518	59.3421	44.2173	42.8181	38.465	40.414	33.0762	33.2788	13.0587	9.04661	43.1564	28.1554	9.94287	17.657	29.4104	37.8938	10.4814	44.3928	45.7563	11.8555	37.9634	19.995	42.6975	18.0085	25.9179	32.3743	20.3055	38.2361	55.3721
D-glucose	39.8648	28.2338	40.6952	97.1122	121.023	46.4638	11.7114	21.03	27.3364	57.4064	10.1162	95.052	59.4419	9.2318	11.1304	37.0042	1.668	32.8746	14.2714	100.755	11.24	58.4304	79.5349	19.0453	19.6027	18.1094	35.333	45.8129	14.4411	33.044	53.7813	9.69562	13.27	79.763	21.8911	63.7722	88.1597	2.56572	63.001	20.7706	42.1996	1.0664	46.2704	34.1857	38.9703	49.523	42.9618	64.0741	20.52
D-gluconate	46.828	134.868	10.2104	0	6.0628	5.74756	21.4442	5.53172	37.2785	14.3244	13.4155	44.795	17.679	0.58832	84.8697	117.262	43.9451	10.2565	58.5832	3.76704	5.3908	7.56524	14.272	4.09868	11.4899	76.2492	9.49232	55.5694	70.9276	65.7279	72.5498	106.435	28.3844	13.7726	71.8168	85.1814	33.1553	88.9083	104.683	85.6184	4.99267	60.5303	29.5618	66.1538	11.132	12.2207	30.8652	38.3583	47.6376
D-glucuronate	2	0	5.92864	2	0	2	2.55392	0	0.62328	7.5643	2	1.25364	0.42344	2	0.69564	1.22528	0	2	9	2	4.08792	2	2	2	2	0	2	1.95176	0	1.4638	0.54668	0	0.53556	0	0	0	2.28656	2	0.4182	0	1.14612	0	0	0	7.13386	0.77944	3.31629	2.135	0
L-glutamine	81.263	136.25	16.7227	10.2616	20.697	16.8933	15.7023	3.28868	94.3845	27.0187	47.1003	5.45891	12.5752	14.5128	81.3703	103.538	79.8986	27.0012	100.413	5.7771	33.2566	71.4956	98.5138	79.2368	19.2833	66.2104	21.7862	65.5031	82.9362	64.4795	21.24	55.9671	32.43	16.9745	34.4772	87.42	19.8994	61.698	61.7141	58.9965	60.6622	48.0893	13.7959	29.2485	45.2755	13.7729	33.3432	48.3058	78.8652
D-Glutamate	0	0	0	0	6.24721	5.38469	0	0.667598	1.75102	1.19365	0	0.738714	0	0	8.34748	6.67782	63.956	12.6848	0.781778	14.9224	9.74859	60.8522	3.37492	71.2845	0	0	6.19603	2.41289	0	0	15.7977	5.16098	0	21.3603	6.19743	57.7799	21.4894	21.2754	0	2.83228	40.3107	0	5.97214	26.4516	4.45277	10.411	14.9057	44.5601	25.8997
L-glutamate	185.388	191.903	151.358	126.743	253.994	162.216	217.745	104.986	262.343	140.203	202.294	283.002	145.091	142.762	175.256	207.233	142.981	148.824	199.784	250.963	173.676	247.805	232.687	198.737	142.256	235.204	165.532	169.046	307.312	169.882	240.607	220.492	136.93	191.225	215.961	235.027	173.354	156.866	216.207	165.41	217.552	173.687	173.605	194.305	251.259	238.311	217.894	200.443	181.961
Glutarate	0	0	0	0	0	0	0	0	0	0	0	0	0	0	0	0	0	0	0	0	0	3.53732	0	0	0	0	0	0	0	0	0	0	0	0	0	0	0	22.184	0	0	0	0	0	0	0	0	0	0	0
Glycine	160.39	193.658	146.17	136.637	79.3163	129.409	121.577	108.491	177.641	118.377	109.277	149.028	116.658	92.6118	83.1238	180.736	48.7425	144.939	178.649	240.736	75.4975	128.326	151.04	48.0453	85.0987	129.862	85.0477	125.651	200.348	136.934	204.999	183.201	168.13	126.272	192.846	220.538	111.765	165.89	190.203	149.93	89.7197	136.118	197.248	158.249	206.336	125.888	182.665	158.342	122.38
glycine betaine	2.41208	26.2998	34.9094	46.4541	27.0609	54.1315	41.7236	41.251	42.9449	53.35	30.5392	47.8771	54.0022	32.889	41.251	29.775	3.52844	35.5026	9.78829	45.001	5.3908	19.1554	24.453	13.069	41.3491	45.0571	36.3665	21.1719	41.5323	45.8756	48.6025	7.64606	34.0702	10.0849	23.2446	7.39216	13.2093	25.9961	24.0208	35.152	2.5671	16.2499	4.93463	3.56682	8.39208	10.6878	30.8652	17.3051	45.5053
Glycerol 3-phosphate	13.5322	9.82936	13.738	13.6221	13.6763	13.6416	13.6066	13.707	13.6181	13.6914	13.6628	13.5722	13.655	13.5391	13.8073	3.91354	13.9641	13.4034	13.7184	13.4154	13.8174	13.4844	2.01941	13.7031	13.5252	14.5188	13.5577	13.7872	0	13.8492	13.581	12.9842	13.6973	13.6751	6.37497	13.4388	11.5671	13.781	13.6848	13.7195	13.6479	9.68344	16.4873	13.7046	13.6262	13.6254	13.6158	13.672	13.6885
Glycerol	212.893	202.486	191.719	136.998	173.623	174.719	252.562	154.536	248.075	86.5714	234.565	193.576	136.081	255.205	180.785	201.379	76.3204	258.61	166.358	262.251	60.57	173.967	227.72	140.481	248.982	170.089	196.472	106.527	309.834	148.304	213.067	214.832	207.499	155.897	191.044	290.519	190.135	175.892	211.082	179.319	131.712	148.21	192.459	143.664	181.884	165.539	174.075	130.77	143.383
glycolate	11.2756	14.306	10.2104	0	9.53784	2.81336	0	0	32.3812	21.1608	3.774	4.0072	6.2988	0	72.348	0	1.98876	0	1.17936	4.86816	5.3908	0	15.5256	1.9168	0.4118	47.26	6.9544	17.7076	69.656	59.224	8.0696	2.81432	28.3844	6.4892	17.38	0.93196	13.6348	14.174	24.0208	35.152	0	13.8632	3.14144	11.6204	14.2972	6.2356	30.8652	11.4506	40.3108
Guanosine	21.2572	20.23	90.283	6.08031	104.461	7.88768	59.9467	3.50426	41.1961	45.0277	25.0271	43.3668	16.3874	0.960927	79.3721	67.0058	62.7869	27.8837	89.4873	8.08464	67.6146	74.1016	26.9595	70.3667	11.9017	52.5568	13.3486	35.5923	70.9276	87.0587	42.509	22.7331	34.4829	24.8935	63.033	28.1454	46.321	83.8263	87.0003	41.2996	41.4104	44.2807	5.99472	43.077	30.0423	14.4115	75.3009	38.6215	80.4468
Oxidized glutathione	0	0	4.70435e-06	0	8.83279e-06	0	5.32719e-06	0	5.30515e-06	3.10586e-06	4.8491e-06	0	0	0	0	9.21073e-06	0	0	3.12829e-06	0	1.08038e-05	0	1.86607e-06	2.1308e-06	0	0	0	2.46657e-06	0	3.94099e-06	0	1.02377e-05	0	0.0499568	0.0496801	0	0.0499797	0.0499934	0.05	0.0499967	0.0499905	0	0.0499808	0	0.0499836	0	5.09277e-06	0.0499044	0.0499826
Reduced glutathione	1.66231e-05	0.000108295	0	0	1.08738e-05	0	0	0.000886876	0	0	0	1.85217e-05	0	1.70929e-05	8.75875e-05	0	0	5.04887e-05	6.97479e-06	5.99828e-05	1.54719e-05	1.43964e-05	5.17016e-05	3.63028e-06	8.28788e-06	0	9.54476e-05	0	1.01652e-05	0.00018192	1.63878e-05	8.35291e-05	0	0.199914	0.19936	0	0.199959	0.199987	0.2	0.199993	0.199981	0	0.199962	0	0.199967	0	1.391e-05	0.199809	0.199965
Guanine	0	0	0	0	0	0	0	0	0	0	0	0	0.00316342	0	0	0	0	0	0	0	0	0	0	0	0	0	0	0	0	0	0	0	0.000180065	0	0	0	0	0	0	0	0	0	0	0	0	0	0	0	0
Hydrogen	25.5084	34.788	116.882	6.08476	150.537	8.25024	45.8172	0	48.3491	46.4458	40.842	17.7078	71.5104	0	73.0436	88.4676	3.52844	0	97.1296	80.9925	151.053	68.1129	29.7976	60.6031	15.6494	150.728	34.377	74.4145	70.5038	93.7464	16.1914	30.9375	48.081	88.941	61.923	6.71012	103.065	49.7968	131.546	85.3	104.997	79.218	92.8974	116.48	163.064	124.434	99.6139	70.067	106.272
Hydrogen peroxide	2.74184	0	0.68068	4.4104	0.40664	1.51888	1.97824	21.03	0	0.43408	1.2682	0	0.42344	2.1722	6.2608	0	0	8.52904	0	1.39092	0	2.53032	1.54292	0.77488	1.97672	0	5.4712	0	0	0	0	0	1.48764	0	0	0	0	0.6258	0	0	0	0	0	0	1.20708	0	0	0	0.8968
Water	278.069	239.926	230.311	238.574	270.388	236.357	263.503	205.96	267.449	227.671	245.494	302.417	234.273	263.059	208.002	263.196	147.424	322.321	237.473	309.94	185.232	318.564	275.891	250.293	276.603	269.888	274.489	208.267	312.116	192.124	275.622	240.537	242.488	243.567	241.649	315.751	246.832	216.38	242.942	236.14	273.489	198.248	260.062	252.176	273.981	297.974	255.925	251.403	254.293
Hydrogen sulfide	55.1552	25.746	97.8587	19.316	81.3883	61.5459	54.1213	52.408	90.0165	48.1696	45.3418	90.5456	39.0102	27.7405	88.3479	47.2142	13.6646	20.1348	58.5649	78.1089	69.7031	52.2654	46.3124	30.9197	39.9467	69.4652	46.2856	51.0461	89.2148	92.2704	22.3794	36.0511	61.2579	47.6705	37.9319	49.802	39.4617	80.2473	89.346	75.4045	32.2297	61.7948	72.9939	38.7787	58.1945	25.7463	94.2629	23.8721	83.9739
proton	278.069	239.926	230.311	238.574	270.388	236.357	263.503	205.96	267.449	227.671	245.456	302.417	234.273	263.059	208.002	263.196	147.424	322.321	237.473	309.94	185.232	318.564	275.891	259.075	279.462	269.888	274.489	207.957	312.116	192.124	273.277	239.85	242.488	243.567	239.563	315.751	245.478	216.252	242.942	236.14	273.159	198.248	255.724	252.176	273.163	296.201	255.925	251.403	248.309
hyaluronan degradation product 1	1	0	1	1	0	1	1	0	0.62328	1	1	1	0.42344	1	0.69564	1	0	1	1	1	1	1	1	1	1	0	1	1	0	1	0.54668	0	0.53556	0	0	0	1	1	0.4182	0	1	0	0	0	1	0.77944	1	0	0
hyaluronan biosynthesis, precursor 1	1	0	1	1	0	1	1	0	0.62328	1	1	1	0.42344	1	0.69564	1	0	1	1	1	1	1	1	1	1	0	1	1	0	1	0.54668	0	0.53556	0	0	0	1	1	0.4182	0	1	0	0	0	1	0.77944	1	0	0
Hexadecanoate (n-C16:0)	0	0	0	0	0	0	0	0	1.24656	0	0	0	0	0	0.69564	0	1.53968	0	1.7094	0	0	1.49756	0	0	0	0.76948	0	0	0.84776	0.45988	1.84824	4.0276	0	2.44408	0.99024	3.91424	0	3.17584	0	0	0	1.47264	0	0.41352	0	0	0	0	7.0072
L-histidine	3.81301	16.7336	22.2772	35.0831	14.8282	37.1294	8.16682	20.0208	38.4722	43.3102	6.41226	59.2508	23.4569	9.7868	81.8841	26.98	77.169	24.8484	74.8303	36.6243	41.7374	82.0813	29.3393	70.6084	14.0411	56.1961	21.8437	33.4856	71.2048	87.3356	34.847	27.3526	34.7295	35.4167	44.9141	31.3571	33.0582	79.3517	87.1913	37.6727	55.3457	43.4001	31.4743	52.789	38.1479	18.4075	62.731	51.997	96.285
Histamine	4.25035	0	0	0	0	0	0	0	0	0	0	0	14.024	0	0	0	0	0	0	50.6484	0	21.3229	0	0.530054	4.81744	3.29198	0	6.84743	0	0	0.494501	1.64051	0	0	0	0	0	0	24.3164	0	12.5331	0	28.9694	0	0	0	0	0	0
Heparan sulfate degradation product 10	0	0	1	0	0	0	0.27696	0	0.155822	0.70538	0	0.26864	0	0	0	0.278861	0	0	1	0	1	0	0	0	0	0	0	0.490978	0	0.54048	0	0	0	0	0	0	0.710446	0	0.176629	0	0	0	0	0	0.172103	0	0.947577	0	0
Heparan sulfate degradation product 11	0	0	1	0	0	0	0.221568	0	0.124657	0.564304	0	0.214912	0	0	0	0.244003	0	0	1	0	1	0	0	0	0	0	0	0.42584	0	0.47292	0	0	0	0	0	0	0.62164	0	0.15455	0	0	0	0	0	0.15059	0	0.82913	0	0
Heparan sulfate degradation product 12	0	0	1	0	0	0	0.221568	0	0.124657	0.564304	0	0.214912	0	0	0	0.216892	0	0	1	0	0.993867	0	0	0	0	0	0	0.381872	0	0.420373	0	0	0	0	0	0	0.552569	0	0.137378	0	0	0	0	0	0.133858	0	0.737004	0	0
Heparan sulfate degradation product 13	0	0	1	0	0	0	0.221568	0	0.124657	0.564304	0	0.214912	0	0	0	0.195203	0	0	1	0	0.89448	0	0	0	0	0	0	0.343685	0	0.378336	0	0	0	0	0	0	0.497312	0	0.12364	0	0	0	0	0	0.120472	0	0.663304	0	0
Heparan sulfate degradation product 1	0	0	1	0	0	0	0.55392	0	0.62328	1	0	0.53728	0	0	0	0.61264	0	0	1	0	1	0	0	0	0	0	0	1	0	1	0	0	0	0	0	0	1	0	0.4182	0	0	0	0	0	0.40236	0	1	0	0
Heparan sulfate degradation product 2	0	0	1	0	0	0	0.55392	0	0.62328	1	0	0.53728	0	0	0	0.61264	0	0	1	0	1	0	0	0	0	0	0	1	0	1	0	0	0	0	0	0	1	0	0.4182	0	0	0	0	0	0.40236	0	1	0	0
Heparan sulfate degradation product 3	0	0	1	0	0	0	0.55392	0	0.62328	1	0	0.53728	0	0	0	0.61264	0	0	1	0	1	0	0	0	0	0	0	1	0	1	0	0	0	0	0	0	1	0	0.412133	0	0	0	0	0	0.401573	0	1	0	0
Heparan sulfate degradation product 4	0	0	1	0	0	0	0.443136	0	0.311643	1	0	0.429824	0	0	0	0.390405	0	0	1	0	1	0	0	0	0	0	0	0.687369	0	0.756672	0	0	0	0	0	0	0.994624	0	0.24728	0	0	0	0	0	0.240944	0	1	0	0
Heparan sulfate degradation product 5	0	0	1	0	0	0	0.36928	0	0.207762	0.940507	0	0.358187	0	0	0	0.325338	0	0	1	0	1	0	0	0	0	0	0	0.572808	0	0.63056	0	0	0	0	0	0	0.828853	0	0.206067	0	0	0	0	0	0.200787	0	1	0	0
Heparan sulfate degradation product 6	0	0	1	0	0	0	0.221568	0	0.124657	0.564304	0	0.214912	0	0	0	0.244003	0	0	1	0	1	0	0	0	0	0	0	0.42584	0	0.47292	0	0	0	0	0	0	0.62164	0	0.15455	0	0	0	0	0	0.15059	0	0.82913	0	0
Heparan sulfate degradation product 7	0	0	1	0	0	0	0.55392	0	0.311643	1	0	0.53728	0	0	0	0.488007	0	0	1	0	1	0	0	0	0	0	0	0.859212	0	0.94584	0	0	0	0	0	0	1	0	0.3091	0	0	0	0	0	0.30118	0	1	0	0
Heparan sulfate degradation product 8	0	0	1	0	0	0	0.443136	0	0.311643	1	0	0.429824	0	0	0	0.390405	0	0	1	0	1	0	0	0	0	0	0	0.687369	0	0.756672	0	0	0	0	0	0	0.994624	0	0.24728	0	0	0	0	0	0.240944	0	1	0	0
Heparan sulfate degradation product 9	0	0	1	0	0	0	0.36928	0	0.207762	0.940507	0	0.358187	0	0	0	0.325338	0	0	1	0	1	0	0	0	0	0	0	0.572808	0	0.63056	0	0	0	0	0	0	0.828853	0	0.206067	0	0	0	0	0	0.200787	0	1	0	0
Hypoxanthine	86.7655	83.0459	31.2781	17.5924	36.8407	28.2653	3.14484	14.8053	108.233	2.97271	76.0187	36.0474	10.9791	22.7428	1.46389	93.4336	14.3569	37.7754	49.8598	34.6694	63.1435	63.8137	95.8353	18.6574	6.56617	43.586	17.0388	47.6813	86.1394	14.703	27.3019	79.3433	55.6651	42.1645	39.3766	85.3049	27.4484	3.66654	49.6581	62.2855	31.4067	64.4901	28.3963	50.6741	57.2924	58.5982	42.3553	34.675	24.753
Isochenodeoxycholate	0	0	0	0	0	0	0	0	3.02736	4.0152	0	0	20	0	0	20	0	0	5.2208	0	0	0	0	0	0	0	0	4.826	0	2.61136	1.69204	0	4.9984	20	0	0	20	0	0.4182	2.16268	17.6692	20	3.76284	20	11.2392	0	1.23508	5.9596	1.90004
Isochorismate	0	0	0	0	0	0	0	0	0	0	0	0	0	0	0	0	0	0	0	0	0	0	0	0	0	0	0	0	0	0	0	0	0	0	0	0	0	0	0	0	0	0	0	0	0	0	0	0	0
L-Idonate	0	9.5164	10.2104	0	6.0628	2.81336	0	0	28.5227	9.658	3.20868	4.0072	6.2988	0	72.348	0	1.98876	0	0.7288	3.76704	5.3908	0	14.272	1.9168	1.48252	47.26	6.9544	11.2136	70.0799	59.224	31.1336	7.37872	28.3844	6.4892	32.6943	0.93196	32.626	20.557	24.0208	35.152	0	13.8632	3.14144	2.8396	9.57624	6.2356	30.8652	10.6512	38.6084
L-iduronate	0	0	3	0	0	0	0.55392	0	0.62328	2.41076	0	0.53728	0	0	0	0.880517	0	0	3	0	2.85275	0	0	0	0	0	0	1.46807	0	1.26112	0	0	0	0	0	0	1.65771	0	0.412133	0	0	0	0	0	1.40157	0	2.38978	1	0
L-isoleucine	135.393	59.2159	55.2543	176.006	109.857	168.816	134.41	95.6919	241.334	148.278	196.237	169.853	136.952	121.126	116.28	114.355	101.388	184.415	161.321	202.286	129.469	234.477	239.587	181.642	135.258	176.11	179.262	104.793	307.623	146.938	155.047	136.585	124.952	172.781	147.866	257.033	145.956	164.447	149.73	136.526	162.686	119.61	109.55	151.299	198.966	200.657	182.726	180.06	193.894
indole-3-acetate	0	9.5164	10.2104	0	6.0628	2.81336	0	0	27.9588	9.658	3.20868	4.0072	6.2988	0	72.348	0	1.98876	0	0	3.76704	5.3908	0	14.272	1.9168	0.4118	47.26	6.9544	11.2136	69.656	59.224	8.0696	2.81432	28.3844	8.31004	17.38	0.93196	12.7456	14.174	24.4819	35.152	0	13.8632	3.14144	2.8396	7.5376	6.2356	30.8652	10.6512	38.046
Indole-3-propionate	0	0	0	0	0	0	0	0	0	0	0	0	0.63516	0	0	0	0	0	0	0	0	0	0	1.4886	0	0	0	0	0	0	0	0	0	1.82084	0	0	0	0	28.4711	0.83432	0.78796	0.60936	20.9432	0	0.59012	0	0	0	17.0696
Indolelactate	0	0	0	0	0	0	0	0	0	0	0	0	0	0	0	0	0	0	0	0	0	0	0	0	0	0	0	0	0	0	0	0	0	1.82084	0	0	0	0	0.46112	0	0	0	0	0	0	0	0	0	0
Indole	16.4512	9.5164	58.1163	5.6764	104.696	7.88768	1.89912	49.9689	35.3788	21.7036	3.20868	16.7616	11.3266	0	81.3916	27.2613	70.0546	24.7233	85.5481	3.76704	57.4614	80.5556	17.3578	84.2783	5.47716	51.7874	12.5246	22.3208	69.656	83.4272	65.2466	38.4361	28.3844	16.2044	89.7956	24.2311	36.0346	98.3929	98.9894	50.4189	58.6578	30.1044	33.3064	41.864	91.1953	14.4756	85.047	43.9207	91.2008
myo-inositol	0	0	0	0	0	0	0	0	0	0	0	0	0	0	0	0	0	0	0	0	0	0	0	0	0	0	0	0	0	0	2.29076	2.64524	0	0	0	0	21.4896	0	0	0	3.30304	0	8.078	0.82708	4.4528	8.35116	10.7348	0	0
Inosine	44.9789	53.5988	91.4754	54.0851	104.635	71.2134	65.8703	41.2782	71.854	63.6854	47.2272	81.7339	67.8506	30.1654	76.6131	59.4184	62.4557	56.5464	94.0609	97.896	66.8291	103.244	54.1427	71.4235	34.764	73.565	45.3102	68.113	71.7754	91.4756	76.7611	32.6975	35.9419	30.1849	73.7557	32.246	54.6864	81.214	117.472	75.7833	65.9741	44.89	73.1749	54.6974	57.2924	25.5015	77.329	65.8955	102.805
Isobutyrate	36.9076	16.0704	106.672	6.08476	146.545	24.44	52.7808	0	20.5388	41.1284	24.3555	82.1126	0.63516	0	0	44.5396	0	0	70.8924	5.41872	61.8494	0	11.6684	1.4886	69.6376	0	3.92224	26.5437	0	35.2613	0	0	0	15.7769	24.9688	0	14.0582	4.584	44.8998	31.7927	15.2974	15.6406	35.8564	14.0878	26.6898	0	62.1231	0	24.0388
Isocaproate	36.9076	16.0704	106.119	6.08476	145.581	24.44	52.5164	24.2085	18.5258	41.1284	23.4213	82.1126	7.25156	0	0	44.3759	0	0	70.8042	5.41872	61.5141	0	11.5073	1.4886	72.2321	0	5.78851	26.5437	0	43.3634	3.01964	0	19.3396	16.8156	24.9688	0	14.0582	4.584	44.8998	29.2567	15.2974	15.6406	35.8564	13.747	26.2606	0	54.0999	0	24.0388
Isocholate	0	0	0	0	0	0	0	0	3.02736	4.0152	0	0	20	0	0	20	0	0	5.2208	0	0	0	0	0	0	0	0	4.826	0	2.61136	1.69204	0	4.9984	20	0	0	20	0	0.4182	2.16268	17.6692	20	3.76284	20	11.2392	0	1.23508	5.9596	1.90004
Isovalerate	18.4538	8.0352	53.0597	3.04238	72.7906	12.22	26.2582	12.1043	9.26288	20.5642	11.7106	41.0563	3.94336	0	0	22.1879	0	0	35.4021	2.70936	30.757	0	5.75365	1.4886	36.116	0	2.89425	13.2718	0	21.6817	1.50982	0	9.6698	8.4078	6.5602	0	7.02908	2.292	36.4549	15.0455	8.04266	8.12496	28.3998	6.87352	13.4254	0	27.0499	0	20.5542
potassium	0.00448178	0.00387328	0.0030092	0.00400039	0.00341554	0.0038837	0.00422065	0.00348463	0.00328024	0.0036973	0.00336598	0.00442399	0.00347648	0.00445727	0.00295206	0.00382724	0.00159678	0.00516523	0.00331974	0.00490435	0.00263829	0.00451948	0.00389551	0.00318226	0.00493733	0.00431581	0.00444252	0.0032519	0.00361555	0.002431	0.00392199	0.00349833	0.00299728	0.0034366	0.00370257	0.00426502	0.00365262	0.0028197	0.00345347	0.00382231	0.00375497	0.00239352	0.00365642	0.00296553	0.00332602	0.00453377	0.00357796	0.00346102	0.00335628
D-lactate	116.144	180.433	215.239	62.726	189.687	76.2369	111.97	129.327	83.3125	101.79	83.8533	141.078	61.4	59.69	87.6522	164.497	46.0622	145.75	152.215	188.525	155.727	82.2879	33.9442	82.9116	65.1504	198.489	74.1595	122.745	70.9276	105.21	76.6364	118.081	62.0649	88.9896	150.07	54.6132	78.9288	126.627	196.155	128.159	110.752	131.268	127.569	132.897	194.019	151.492	147.158	105.534	129.933
L-lactate	227.113	228.771	135.114	221.381	122.624	217.216	202.414	132.714	254.153	187.628	219.015	161.675	213.736	225.861	193.392	212.836	82.4372	305.911	153.859	296.436	107.956	201.033	259.112	154.18	241.863	247.144	255.932	178.21	307.877	142.345	179.252	212.653	156.144	212.93	177.028	315.751	176.573	180.21	191.898	185.86	163.044	194.643	222.48	229.983	231.197	240.35	185.837	201.929	172.642
lanosterol	0	0	0	0	0	0	0	0	0	0	6.81243e-05	0	0	0	0	0	0	0	0	0	0	0	0	0	0	0	0	0	0	0	0	0	0	0	0	0	0	0	0	0	0	0	0	0	0	0	0	0	0
L-leucine	213.671	78.6429	225.09	226.485	263.093	216.772	186.074	115.686	251.496	212.341	220.867	255.612	186.313	151.771	120.291	111.404	100.563	273.928	175.662	293.64	163.713	250.504	258.136	174.489	214.427	141.37	213.898	138.671	299.148	182.527	147.282	133.201	139.417	186.112	151.559	268.949	111.186	161.972	165.554	154.731	181.205	136.03	142.4	185.519	236.701	185.97	219.584	169.053	179.532
gamma-linolenate	0	0	0	0	0	0	0	0	0	0	0	0	0	0	0	0	0	0	0	0	0	0	0	2.2302	0	0	0	0	0	0	0	0	0	0	1.37214	0	0	0	0	0	2.5743	0	2.09273	0	0	6.79443	0	6.58718	0
L-lysine	209.049	177.762	222.445	164.829	252.342	172.027	217.723	123.839	252.181	133.697	193.794	280.89	128.086	180.401	157.083	201.21	141.106	187.137	209.411	261.49	90.1189	186.005	228.23	137.51	111.427	188.771	128.294	164.661	305.346	140.148	160.097	147.166	165.562	167.207	139.916	290.903	89.4058	136.672	181.788	120.571	146.914	147.714	188.205	150.843	218.611	140.808	193.96	170.462	166.61
L-malate	70.7038	160.707	71.3262	24.87	109.872	50.347	89.733	88.8413	55.8582	47.0971	53.7835	56.3019	28.5298	84.9403	143.306	112.728	131.257	73.3059	94.401	43.9872	125.275	123.134	23.7222	168.128	51.6424	177.57	84.1791	103.547	70.5038	101.449	73.8373	103.91	49.5687	81.7303	106.372	72.1339	39.7381	136.593	147.17	112.657	132.548	109.94	71.9703	122.504	58.8026	168.883	101.146	87.4402	134.023
Maltose	8.85884	6.27419	9.04337	21.5805	25.977	10.3253	2.60252	4.63228	5.30611	12.757	1.331	21.1227	13.2093	2.05099	2.36818	8.40914	0.370667	7.27716	3.17141	25.055	2.49778	12.9845	16.9468	4.23228	4.35616	4.0243	7.61886	10.1806	2.29209	7.34321	11.9514	1.23754	2.48607	20.5369	3.9451	13.3877	19.2252	0.599711	14.0447	4.1912	10.6122	0.236978	10.4568	8.74159	7.79535	10.2071	9.54707	14.2745	4.21548
maltotriose	0	0	0	0	0	0	0	0	0.83104	0	0	0	0	0	0	1.04152	0	0	0	14.9232	0	0	1.06076	0	0	0	1.8128	0	0	0	0	0	0	16.082	0	0.74556	0	0	0	0	0	0	0	8.0228	0	0	0	0	0
D-Mannose	7.5168	0	0.82656	8.3308	0	5.7648	14.4016	0	0	0.75964	3.3462	0.71636	5.34584	14.5716	0.69564	0	0	6.3156	0	2.0284	0	8.288	4.6288	3.07912	14.0432	1.03788	5.2076	0	0	0	0.54668	0	2.6778	0	0	0	0	2.56572	0	0	1.14612	0	4.3152	0	0.69744	0.77944	0	0	0
D-Mannuronic acid	0	0	1.31276	0	0	0	0.55392	0	0	0	0	0.53728	0	0	0	0	0	0	0	0	3.52688	0	0	0	0	0	0	0	0	0.77192	0	0	0	0	0	0	1.86312	0	0.4182	0	0	0	0	0	0	0	2.56248	0	0
Melibiose	0	0	0	0	0	0	0	0	0	0	0	0	0	0	0	0	0	0	0	0	0	0	0	0	0	0	0	0	0	0	0	0	0	0	0	0	0	0	0	0	0.000832546	0	0	0	0	0	0	0	0
methanol	3.18625	12.3484	15.24	0.522218	8.88952	3.96973	3.1512	1	32.4582	14.9342	5.32683	7.32795	6.90598	1	72.8117	3.11338	5.0432	2.52554	6.88025	6.23696	11.4258	4.81217	16.523	4.08783	3.76868	48.5465	7.79393	15.4369	70.0799	63.9265	11.3742	6.69481	28.3844	11.5402	18.7101	2.93196	16.89	23.6097	28.7124	35.152	1.31379	16.3541	3.40544	4.92397	12.603	6.60601	36.2347	12.8421	41.8907
L-methionine	44.5278	29.4727	87.2313	7.30682	70.7609	20.9121	43.4939	31.5357	43.3111	51.897	28.1391	79.9182	22.4205	10.1685	73.7393	36.5868	3.40016	3.83465	47.9375	67.4815	58.9356	36.2899	29.0264	12.2333	22.9755	54.8107	9.94925	45.6124	69.656	81.643	19.8183	5.1141	36.2866	22.4996	35.4298	1.0563	28.1791	26.4791	78.7186	42.3711	15.029	30.4178	62.3665	15.1471	34.4876	6.40663	83.6355	17.11	58.7568
magnesium	0.00448178	0.00387328	0.0030092	0.00400039	0.00341554	0.0038837	0.00422065	0.00348463	0.00328024	0.0036973	0.00336598	0.00442399	0.00347648	0.00445727	0.00295206	0.00382724	0.00159678	0.00516523	0.00331974	0.00490435	0.00263829	0.00451948	0.00389551	0.00318226	0.00493733	0.00431581	0.00444252	0.0032519	0.00361555	0.002431	0.00392199	0.00349833	0.00299728	0.0034366	0.00370257	0.00426502	0.00365262	0.0028197	0.00345347	0.00382231	0.00375497	0.00239352	0.00365642	0.00296553	0.00332602	0.00453377	0.00357796	0.00346102	0.00335628
Methylamine	4.2512	0	0	0	0	0	0	0	2.04576	0	0	0	14.0268	0	0.695624	1.00165	1.53964	0	1.70936	85.8399	0	22.8247	1.02015	0.53016	4.8184	4.0621	1.7434	6.8488	0.84774	0.45988	2.3428	5.66844	0	17.9103	0.990217	4.63117	0	3.58252	24.3212	0	12.5356	1.47261	28.9752	8.12917	0	0	0	2.13476	7.0072
Mn2+	0.00448178	0.00387328	0.0030092	0.00400039	0.00341554	0.0038837	0.00422065	0.00348463	0.00328024	0.0036973	0.00336598	0.00442399	0.00347648	0.00445727	0.00295206	0.00382724	0.00159678	0.00516523	0.00331974	0.00490435	0.00263829	0.00451948	0.00389551	0.00318226	0.00493733	0.00431581	0.00444252	0.0032519	0.00361555	0.002431	0.00392199	0.00349833	0.00299728	0.0034366	0.00370257	0.00426502	0.00365262	0.0028197	0.00345347	0.00382231	0.00375497	0.00239352	0.00365642	0.00296553	0.00332602	0.00453377	0.00357796	0.00346102	0.00335628
D-Mannitol	0	0	2.04204	0	0	0	0	0	0	0	0	1.49988	0	0	0	0	0	0	0	0	7.742	0	0	0	0	0	0	0	0	2.28288	2.29076	2.64524	0	0	0.76828	0	21.4896	0	1.29756	0	0	0	3.11844	0	3.7822	5.8736	8.3108	0	0
Menaquinone 7	9.77668e-06	0.000293868	0	3.97147e-05	3.43398e-06	0.000383834	2.20498e-05	0	0	0	1.75894e-05	0.000309482	0.000319097	2.76002e-05	0.000124537	4.64735e-05	0	3.25917e-05	7.93894e-05	1.43552e-05	2.75217e-05	0.000538766	6.69861e-05	0.000922768	0.000893166	0.00113234	0.000237776	7.42051e-05	0	0.00013742	0.493905	0.000118429	0.000210841	4.21543e-05	0.00167597	2.57107e-05	0.00146903	0.000117073	0.00136624	0.000420041	0.00111139	1.02199e-05	0.000437618	0.000614825	0.000902669	1.63764e-05	0.000224086	0.000555938	0.0005324
Menaquinone 8	17.4649	17.2163	17.4559	10.8937	23.5446	12.1324	15.7928	9.21899	19.2845	13.9283	14.5956	15.8114	11.3242	7.55878	10.5772	17.0193	12.7702	8.35351	18.4417	10.3891	8.30479	15.3221	13.765	11.947	9.15701	12.3591	8.18241	12.8499	22.7191	15.2423	11.9942	16.9746	9.68814	10.262	8.06282	14.6391	9.01455	13.0601	19.0679	11.1027	9.73265	14.5236	8.89278	14.9331	11.0451	5.0612	10.9678	14.4528	15.2802
m-Tyramine	0	0	0	0	0	0	0	0	3.02736	4.0152	0	0	9.47464	0	0	10	0	0	5.2208	0	0	0	0	0	0	0	0	4.826	0	2.61136	1.69204	0	0.59508	12.4441	0	0	10.734	0	0	0	0	11.4726	0.67892	15.1555	2.03864	0	1.23508	0	0
mucolactone	0	0	0	0	0	0	0	0	1.24655	0	0	0	0	0	0.695635	0	1.53967	0	1.70939	0	0	1.49755	0	0	0	0.769474	0	0	0.847754	0.459876	1.84823	4.02757	0	2.44406	0.990232	3.91421	0	3.17582	0	0	0	1.47263	0	0.413517	0	0	0	0	7.00715
Nitrogen	0.26566	0	0	0	0	0	0.283471	0	0	0	0	1.32602	0	0	0.1	0.181687	0	1.0013	0	0	0	0	0	0.468606	0	0	0	0	0	0	0	0	0	0	0	0	0	0	0	0	0.1	0	0	0	0	0.1	0	0.1	0.1
Nitrous oxide	0.26566	0	0	0	0.936271	2.2926	0.283471	0.907193	0.51004	0.64686	0	1.32602	1.91456	0	0.1	0.181687	0.1	1.0013	0	0	0.1	1.79786	0.340195	0.468606	1.29724	0	2.11093	0.326912	0	0.1	1.50982	0.198087	0.19918	0.1	0	0	0	0.732378	0	0	0.1	0.1	1.64068	0.1	0.1	0.1	0.1	0.1	0.1
Sodium	0	0	0	0	0	0	0	0	0	0	0	0	0	0	0	0	0	0	0	0	0	0	0	0	0	0	0	0	0	0	0	0	0	0	0	0	0	0	0	0	0	0	0	0	0	0	0	0	9.88304e-06
Nicotinate	34.6185	27.9426	115.485	6.31083	152.479	6.55799	45.6531	25.3691	44.4404	51.0113	26.2533	35.2914	13.7838	0.237425	73.0521	43.8516	3.62695	0.23654	72.0282	10.056	59.2225	4.62921	27.3655	12.0199	14.7298	48.2673	11.7043	37.9883	70.7479	94.7629	13.1751	10.6596	54.9047	39.0088	24.4605	6.01984	28.1179	39.1105	77.8746	44.7544	23.8025	31.2138	49.0737	17.4953	35.4519	6.47698	89.6348	22.9626	66.1945
Nicotinamide	0.0996058	10.1288	11.1011	0.830354	6.57383	6.72108	1.32231	22.6013	29.8604	10.4637	4.8244	4.85347	11.207	0.400515	73.1434	0	3.62828	0.39963	6.99989	10.219	5.3908	4.7923	15.3271	6.19473	2.21957	48.4303	7.67064	11.9194	70.6036	59.7838	10.8431	7.35395	29.5923	15.6834	18.4702	4.9462	12.8427	39.2736	24.0208	35.152	0.0996565	16.9391	3.67147	7.09348	13.7833	6.33498	30.8652	10.7507	45.1527
Ammonium	278.069	239.926	230.311	238.574	270.388	236.357	263.503	205.96	267.449	227.671	245.494	302.417	234.273	263.059	208.002	263.196	147.424	322.321	237.473	309.94	185.232	318.564	275.891	233.786	257.899	269.888	274.489	208.267	312.116	192.124	275.608	240.537	242.488	243.567	241.649	315.751	249.995	216.38	242.942	236.14	273.489	198.248	260.04	252.176	273.958	284.372	255.925	251.331	255.56
NMN	0.000394235	3.40059e-05	2.7984e-05	0.000152778	0	0.000190041	0.000196408	0	0	0.000175669	0	4.53611e-05	0.00027958	0.00134213	0.000268542	0	0.00015883	0.000497809	9.48591e-05	0.000135511	1.10722e-05	0.000629889	0.000274047	0.000530065	1.48136e-05	2.44616e-05	0.000175001	9.19122e-05	0.000152482	3.0765e-05	0.000239245	0.000349377	0	0	8.73497e-05	0	0.00286589	0.00018368	0.000801024	0	0.000343457	1.02199e-05	0.000366896	0.000291499	0.000328596	0.000622307	2.09067e-05	0.000512422	0.000492521
Nitrite	0.81884	2.39014	0.443539	1.93903	1.77254	4.4852	0.466942	1.71439	5.60752	4.66662	4.5075	4.19356	3.72911	1.90218	0.1	0.263373	0.1	1.9026	0.723208	12.2562	0.1	3.49572	0.580389	0.837212	3.1537	1.37336	4.12185	0.553823	0.1	0.1	3.37738	0.296174	0.29836	0.1	0.0998798	0.845573	0.1	1.36476	0.1	0.1	0.1	0.1	3.18137	0.1	0.1	0.1	0.1	0.1	0.1
Nitrate	0	0	0	0	0	0	0	0	0	0	0	0	0	0	0	0	0	0	0	0	0	0	0	0	0	0	0	2.6807e-05	0	0	9.22417e-05	0	0	0	0.000120221	0	0	0	0	0	0	0	0.000180066	0	0	0	0	0	0
Nitric oxide	0.53132	0	0	0	1.87254	4.5852	0.566942	1.81439	1.02008	1.29372	0	2.65204	3.82911	0	0.2	0.363373	0.2	2.0026	0	0	0.2	3.59572	0.680389	0.937212	2.59448	0	4.22185	0.653823	0	0.2	3.01964	0.396174	0.39836	0.2	0	0	0.2	1.46476	0	0	0.2	0.2	3.28137	0.2	0.2	0.2	0.2	0.2	0.2
L-Norvaline	0	0	6.51516	0	45.988	34.2436	0.55392	0	110.944	0	79.56	52.8773	8.416	0	0	8.2708	2.37368	0	0	4.1148	6.50896	15.9568	49.664	0	0	0.9484	5.5372	0.4968	190.888	7.22632	3.12376	0	59.804	14.1148	3.00484	51.444	10.4379	0	1.64068	17.126	1.30532	38.3396	0	5.2796	9.9248	10.2444	14.5785	2.84824	2.85764
O2	7.05849	6.87042	1.03062	5.5171	9.23445	13.1556	1.10082	4.84316	20.0661	13.6999	13.2225	14.2996	21.9106	5.40655	0.0808414	3.35062	0.484831	5.4078	1.89188	36.8673	0.442133	30.1037	18.5983	2.2302	9.16109	11.5562	12.0656	17.7445	26.5639	7.57726	9.8326	2.30255	9.21389	25.0517	1.37214	14.3064	3.23175	7.70974	20.6782	3.33606	17.0685	8.89781	22.0486	10.7749	3.11422	9.10369	9.43395	6.58718	6.92171
Oxaloacetate	0	13.9908	0	0	1.4048	1.93312	0	0	0	4.44928	15.3252	0	0	0	0	0	0	0	17.8626	1.41988	86.7373	30.8031	5.1108	47.3287	1.07072	62.8826	26.6315	33.1088	0	2.10224	0	12.4307	11.7822	29.1581	3.278	0	5.2508	1.34544	4.2572	34.9106	54.771	17.6208	4.99408	35.2194	28.0579	119.813	15.7443	24.4135	25.8857
octadecanoate (n-C18:0)	1.49288	6.12158	15.7628	11.7052	10.8525	15.5253	20.4827	17.87	32.2552	15.5999	25.1626	14.0668	7.04735	8.10263	0.000574595	2.77992	0.448048	3.49832	0.0917657	4.36216	0.371656	2.04128	20.569	0.820687	16.0037	1.5764	14.8576	1.01841	25.6089	1.86014	12.2269	1.4282	9.04157	9.0546	2.86906	25.9264	3.42195	1.49617	4.27266	3.85655	1.4108	4.99082	2.69698	4.60694	2.38501	4.58941	5.23998	4.21907	3.02852
octadecenoate (n-C18:1)	0	0	0	0	0	0	0	0	0	0	0	0	0	0	0	0	0	0	0	0	0	0	0	0	0	0	0	0	0	0	0	0	0	0	0	0	0	0	0	0	0	0	0	0	0	0	0	0	0
Ornithine	25.558	50.7643	92.609	75.8803	76.3403	66.0691	65.8781	52.1301	60.6937	76.2438	48.141	43.5603	53.2493	34.8433	94.1341	60.1699	49.9836	37.3372	83.5447	71.4764	55.9169	46.959	52.8697	28.1974	43.2489	76.4592	43.0654	65.7449	90.9269	98.5005	69.342	31.0532	48.691	42.2761	38.8895	21.8606	47.8059	61.047	97.6229	57.6232	45.7833	49.1916	39.143	25.9844	42.1014	21.2845	64.6967	53.2065	70.7608
Orotate	0	0	0	0	0	0	0	0	0	0	0	0	0	0	0	0	0	0	0	0	0	0	0	0	0	0	0	0	0	0	0.000458583	0	0	0	0	0	0.00430196	0	0	0	0	0	0.000624275	0	0.000757152	0.00117583	0	0	0
oxalate(2-)	7.42393	20.7343	13.4694	11.0342	44.8606	61.0771	23.6458	12.5952	107.269	41.7241	69.473	72.9012	48.4215	11.4014	86.3418	43.9768	32.7187	14.9721	22.6594	8.19529	6.27989	11.6942	65.1267	14.4464	60.9537	64.6924	33.445	19.987	129.622	82.3663	61.0251	35.4077	57.4097	26.6137	92.1984	83.4535	40.9177	102.191	72.461	53.6313	15.2342	47.0804	46.2158	44.1166	27.2515	26.4959	42.6733	26.0998	75.3483
Phenylacetate	27.7268	4.7896	44.5362	5.6764	95.8611	24.44	3.32344	0	9.70544	14.3243	0.56532	8.46216	0.63516	0	0.515498	28.1208	0	0	12.244	1.10112	29.2186	0	2.02504	1.4886	54.112	0	1.18656	8.58772	0	13.3194	0	0	0	7.71128	13.1204	0	3.76856	8.43256	41.3289	29.2567	14.0916	0.60936	35.8564	12.2683	7.75208	0	11.5774	0	24.0388
p-Cresol	0.000288391	9.85035e-05	0.00104654	6.96764e-05	0.00156571	0	0.000407437	0	7.83102e-05	0.000188817	0.000193024	0.000125788	0.635299	0	0	0.000397792	0	0	0.000152099	0.000750484	0.000484803	0.000212051	9.36996e-05	1.48863	0.000143705	3.27379e-05	2.05506e-05	0.000186788	0	0.000200725	4.91768e-06	1.63145e-05	8.76183e-05	1.82097	5.26165e-06	0	0.000131406	0	28.4715	0.834395	0.788089	0.609498	20.9437	3.26943e-05	0.590261	8.40452e-06	0.000384551	4.8833e-05	17.0696
2-phenylethanamine	0	0	6.51516	0	45.988	34.2436	0.55392	0	110.944	0	79.56	52.8773	8.416	0	0	8.2708	2.37368	0	0	4.1148	6.50896	15.9568	49.664	0	0	0.9484	5.5372	0.4968	190.888	7.22632	3.12376	0	59.804	14.1148	3.00484	51.444	10.4379	0	1.64068	17.126	1.30532	38.3396	0	5.2796	9.9248	10.2444	14.5785	2.84824	2.85764
L-phenylalanine	142.775	132.382	90.3571	124.738	187.927	143.658	131.096	96.1966	217.96	104.055	167.185	133.847	139.769	149.192	157.783	175.932	127.935	128.953	170.608	125.288	71.9501	187.3	200.832	134.574	173.678	167.6	126.408	145.512	240.521	148.365	151.146	132.965	152.572	169.861	120.655	201.809	107.327	143.437	182.677	152.499	162.955	122.846	149.761	148.294	190.705	124.15	141.116	148.046	162.898
Protoheme	0.00178128	0.000681179	0.00117489	0.00192797	0.00031852	0.00134	0.00146994	0.00134995	0.000201557	0.00203414	0.000945389	0.00131467	0.00165596	0.00234953	0.00124607	0.00142331	0.00030032	0.00369389	0.00115817	0.00118761	0.000542484	0.00197801	0.000781495	0.00135175	0.00231694	0.00156207	0.0027521	0.000951357	8.74578e-05	0.000327205	0.00186289	0.00118572	0.00076121	0.000953195	0.00170145	0.000626838	0.00217464	0.00122987	0.000990527	0.00140485	0.00194391	0.000248412	0.00183363	0.000911231	0.00159765	0.00168764	0.000708491	0.00103264	0.00146163
Phenol	0	0	6.22179	0	0	0	0	0	0	1.41027	0	1.49988	0	0	0	0.612428	0	0	0	0	8.48726	0	0	0	0	0	0	1.06423	0	2.7426	0	0	0	0	0	0	0.423293	19.6652	1.29756	0	0	0	0	0	0.402221	0	8.86465	0	0
keto-phenylpyruvate	0	0	0	0	0	24.44	1.42432	0	0	0	0	1.81328	0.63516	0	0.69564	1.83796	0	0	0	0	0	0	0	1.4886	58.1066	0	0	0	0	0	0	0	0	5.377	24.9636	0	0	4.584	28.4711	23.1091	14.0916	0.60936	35.8564	0.95112	0.59012	0	0	0	22.3592
hydrogenphosphate	0.59444	0.491817	0.388625	0.50454	0.450311	0.484978	0.519983	0.419573	0.50855	0.435231	0.463774	0.554437	0.471615	0.587476	0.319303	0.497333	0.162525	0.723231	0.40824	0.71116	0.309162	0.642219	0.573028	0.423506	0.601353	0.392225	0.568888	0.339373	0.593884	0.277449	0.545643	0.468731	0.429267	0.451451	0.468087	0.687843	0.52805	0.345591	0.441753	0.407111	0.478736	0.311505	2.36072	0.422029	0.500408	0.501215	0.510825	0.454587	0.438137
(R)-Pantothenate	38.561	7.49889	3.64339	60.5603	1.69865	30.1648	49.844	22.0514	0.00172794	2.49189	32.2049	2.97362	20.1587	59.9059	20.9114	0.00254888	0.00210827	92.196	0.924445	17.8697	0.00115279	40.6547	23.6189	13.7638	82.1501	2.85313	63.3597	0.778393	0.563621	0.00163512	11.7816	0.50405	3.56479	0.0046415	22.8133	0.0061364	1.62676	20.8813	0.5571	0.00286467	5.92502	0.912341	0.960838	0.00177596	4.07209	4.33751	0.00373024	0.00407325	2.65905
Propionate	42.0522	44.6193	116.882	8.08578	155.047	34.4507	54.2051	29.5184	50.308	56.1038	48.2219	88.7166	29.0592	0	75.1306	47.3578	30.9219	0	109.798	82.905	168.314	73.8964	36.0656	77.0796	82.5276	159.12	47.495	82.2571	70.9276	131.688	59.9243	32.9064	110.146	64.0478	56.9551	28.1454	59.7684	109.826	147.074	106.62	121.353	58.3977	83.7608	58.7358	72.076	154.832	104.738	57.0025	108.138
Propanal	0	0	0	0	0	0	0	0	0	0	0	0	0	0	0	0	0	0	0	0	0	0	0	1.9168	0	1.03788	0	0	0	0	0	0	6.9624	0	5.0792	0	0.55048	0	0	0	0	0	3.14144	0	0	0	0	8.564	0
Diphosphate	6.81608	6.86739	6.91899	6.86103	6.88814	6.87081	6.85331	6.90351	6.85903	6.89568	6.88141	6.83608	6.87994	6.81956	6.95365	6.87163	7.03204	6.75168	6.90918	6.75772	7.01343	6.79219	6.82679	6.90155	6.81262	7.30941	6.82886	6.94361	6.81636	6.9787	6.84048	6.87893	6.89867	6.88757	6.87926	6.76938	6.84928	6.9405	6.89242	6.90974	6.87393	6.95755	8.29366	6.90229	6.8631	6.86269	6.85789	6.88601	6.89423
1-Propanol	0	0	0	0	0	0	0	0	0	0	0	0	0	0	0	0	0	0	0	0	0	0	0	1.9168	0	1.03788	0	0	0	0	0	0	0	0	5.0792	0	0	0	0	0	0	0	3.14144	0	0	0	0	8.564	0
Phenylpropanoate	0	0	0	0	0	0	0	0	0	0	0	0	0.63516	0	0	0	0	0	0	0	0	0	0	1.4886	0	0	0	0	0	0	0	0	0	1.82084	0	0	0	3.84856	28.4711	0.83432	0.78796	0.60936	20.9432	0	0.59012	0	0	0	17.0696
L-proline	76.9872	46.1931	93.1055	33.2008	183.807	114.951	112.522	91.7782	235.631	80.1911	158.969	240.293	83.4843	105.263	133.565	147.037	53.8248	56.7603	147.943	134.335	139.637	79.5148	194.115	79.7402	119.962	134.942	83.1551	77.2148	284.534	149.907	75.7407	77.9378	126.131	174.252	161.232	275.487	112.47	109.844	130.259	134.68	100.021	110.6	87.2925	153.478	196.969	167.018	159.78	102.733	117.976
Putrescine	103.684	49.0275	136.42	49.3606	159.74	45.3001	117.218	51.454	55.8254	76.2762	81.9709	69.0943	56.8915	60.85	102.621	48.3989	100.206	60.2924	76.0405	116.861	127.181	100.051	42.369	79.6819	67.4926	128.065	85.855	79.5832	92.8162	79.1282	54.6901	64.0033	48.4915	66.2681	51.3022	30.0091	42.7867	98.3692	142.408	78.7722	97.0933	56.6681	82.3365	72.665	72.2698	77.8994	87.5837	103.2	141.602
Pyridoxamine	0	0.601327	5.2024	0.638213	67.282	34.9353	0	0	121.569	1.05676	79.56	53.421	8.95526	0	0	19.6663	3.5926	0	0	19.6562	2.98208	16.3957	92.005	0	0	2.50524	7.35	6.39945	191.877	6.91428	3.65074	0	59.804	70.1088	3.00484	52.7032	20.0076	0	5.80128	25.3268	1.30532	39.406	0	13.3024	9.9248	33.294	42.0268	13.0684	4.23698
Pyridoxal 5-phosphate	0	0	5.67594	0	8.37105	0	1.3434	0	13.7173	13.7912	13.7625	0	0	0	0	13.729	0	0	13.8178	0	13.9173	0	13.6527	0	0	0	2.76127	8.07374	13.244	5.2439	0	10.3427	2.07693	5.8161	13.7583	13.5377	0	13.8807	2.69643	1.9048	0	0	0	3.32774	13.7259	3.5811	2.51222	0.811539	3.22201
Pyridoxal	0.316167	10.1438	15.73	0.634343	73.662	37.6895	0.317038	4.81485e-05	151.092	10.2877	83.0855	57.5386	15.3458	0.000698714	73.0435	19.982	7.12072	0.000230803	2.02589	23.4373	8.6896	17.893	106.123	1.91589	1.79965	50.8511	14.6213	17.3776	262.381	66.7443	13.6399	6.84068	88.1879	79.3586	21.3743	57.5949	42.2156	19.6337	30.1382	60.4776	1.30399	55.0583	4.03348	16.8723	18.2621	39.5284	73.2085	26.5435	49.3243
Pyridoxine	0	0.590415	0	0.638173	0	1.08736	0	0	0	1.03877	0	0.58204	0.63516	0	0	0	0	0	0	0.86932	0	0.43892	1.35004	0	0	0	0	1.59688	0	0.45988	0.59872	0	0	0	0	0.55916	0	0	0	0	0	0	0	0	0	0	0	0.40212	0.76
Pyruvate	81.887	154.846	101.664	5.6764	152.312	28.4443	45.3424	2.6228	74.9148	45.5777	77.4666	64.1137	1.2174	0	1.39132	122.898	14.4346	8.09732	127.554	6.8386	131.726	36.7674	90.2592	57.4633	70.5439	89.1518	33.3883	104.008	13.2816	29.3158	23.6367	72.8932	20.8273	62.4224	49.0845	86.488	30.5934	35.6853	114.528	105.28	73.4272	68.4015	71.1143	67.9166	73.5784	125.603	79.8641	34.806	57.5093
Ubiquinone-8	0.000495269	0.000581983	1.83349e-05	0.000179525	0	9.52321e-05	9.57988e-05	0	0	0.00143226	0.000152838	0.000275916	0.000305711	0.000168321	0.000193297	0	0	0.000191776	7.29876e-05	0.000674888	0	0.000206004	0.000209576	7.87078e-05	9.08366e-05	0.000343437	0.000678367	0.000507098	0	0.000129738	0.000181716	0.000102003	0.000115742	8.25446e-05	0.000340516	0.000469824	0	6.93432e-05	0.000165582	4.72809e-05	0.000336001	1.69018e-05	9.25406e-05	0	3.45426e-05	1.04976e-05	3.04687e-05	3.06878e-05	0.000232853
(R)-3-(4-Hydroxyphenyl)propionate	0	0	0	0	0	0	0	0	0	0	0	0	0	0	0	0	0	0	0	0	0	0	0	0	0	0	0	0	0	0	0	0	0	1.82084	0	0	0	0	0.46112	0	0	0	0	0	0	0	0	0	0
Reduced riboflavin	0	0	0	0	0	0	0	0	0	0	0	0	0	0	0	0	0	0	0	0	0	0	0	0	0	0	0	0	0	0	0	0	0	6.17236	0.776786	0	3.66917	0.886973	1.86334	3.57561	9.36489	0	3.56627	0	2.39311	0	0	6.96932	1.03556
D-ribose	87.8938	171.421	99.5732	65.9128	128.76	106.97	110.387	87.0909	178.205	50.9281	170.943	105.035	62.1701	66.5229	77.2175	119.183	49.0133	91.605	85.1869	148.465	104.962	121.425	138.181	74.8599	128.094	136.63	90.5123	106.89	263.37	104.546	82.8794	86.9527	169.304	138.528	102.579	132.159	79.9444	117.672	186.921	133.267	128.32	157.58	136.922	129.686	160.509	145.604	182.312	82.0403	121.003
Riboflavin	45.1738	45.8249	57.7125	36.0662	66.0211	42.537	49.1548	28.615	61.5313	40.4218	46.7692	40.5799	37.5054	19.8418	36.748	48.7811	11.7462	22.1967	56.053	58.4455	24.9692	44.8928	42.861	12.0422	29.2981	42.557	28.0649	44.0567	76.1202	46.3084	36.6088	33.1097	42.8754	30.7639	16.2838	34.6758	16.3603	34.3853	60.2094	34.404	15.2841	42.1402	39.4516	17.5301	28.1592	14.4291	36.4961	26.0746	47.1905
sialyl-T antigen	1	1	1	1	1	0	1	0	1	1	1	1	0	0	0	1	1	0	1	1	1	0	1	0	1	1	1	1	1	1	0	1	1	1	1	1	1	1	1	1	1	1	1	1	1	1	1	1	1
O-Succinylbenzoyl-CoA	0	0	0	0	0	0	0	0	0	0	0	0	0	0	0	0	0	0	0	0	0	0	0	0	0	0.944229	0	0	0	0	0	0	0	0	0	0	0	0	0	0	0	0	3.4748	0	0	0	0	0	0
L-serine	185.666	218.1	150.173	131.193	254.599	147.523	185.248	145.825	264.917	141.377	198.923	273.454	184.705	108.532	126.435	246.916	129.139	121.389	214.18	252.775	159.602	218.462	236.364	178.536	105.303	179.791	120.803	163.918	307.482	182.143	215.397	206.368	208.107	198.24	198.2	271.863	170.503	180.838	194.281	175.256	190.975	192.407	201.164	227.805	249.873	230.072	225.286	218.794	204.983
Siroheme	0.00163599	0.000725733	0.00116168	0.00172818	0.000263567	0.000950937	0.00107476	0.0012719	0.000140786	0.00165643	0.000816477	0.000359934	0.00110178	0.00172441	0.00103919	0.000768366	0.000257917	0.00356384	0.00106283	0.00109873	0.000207893	0.00156362	0.000623233	0.000802151	0.00164972	0.000812441	0.0025707	0.00069842	7.98338e-05	0.000257151	0.00113548	0.0010305	0.000617272	0.000637014	0.00155613	0.000626838	0.00141864	0.00103626	0.000734167	0.000600767	0.000724602	0.000183564	0.00140632	0.00058704	0.00133189	0.000716385	0.00033757	0.000596818	0.000869265
Skatole, methylindole	0	0	0	0	0	0	0	0	0	0	0	0	0	0	0	0	0	0	0	0	0	0	0	0	0	0	0	0	0	0	0	0	0	1.82084	0	0	0	0	0.46112	0	0	0	0	0	0	0	0	0	0
Shikimate	0	0	0	0	0	0	0	0	0	0	0	0	0	0	0	0	0	0	0.927517	0	0	0	0	0	0	2.57661	0	0	0	0	0	0	0	0	1.82664	0	0	0	0	0	0	0.913958	0	0	0	0	0	0	0
Sulfite	0	9.5164	10.2104	0	6.0628	2.81336	0	0	27.9588	9.658	3.20868	4.0072	6.2988	0	72.348	0	1.98876	0	0	3.76704	5.3908	0	14.272	1.9168	0.4118	47.26	6.9544	11.2136	69.656	59.224	8.0696	2.81432	28.3844	7.79678	17.38	4.47336	12.7456	14.174	24.0208	35.152	1.45852	26.5057	3.14144	10.111	7.5376	6.2356	47.9062	10.6512	38.046
sulfate	0.76569	4.43134	6.1231	3.75455	4.68228	7.56116	1.97405	0.497245	6.13867	15.4427	2.74696	8.68264	11.9518	3.69882	2.12447	1.22147	5.49482	3.69874	18.9967	9.1457	7.58767	15.1596	10.2953	4.26018	5.57561	7.81166	7.02833	11.8208	0.844157	6.4779	5.91238	0.891515	0.398672	3.46722	1.68237	0.927709	3.68032	8.27165	0.414752	0.00382231	10.0964	0.00239352	8.12048	3.55353	9.95615	5.54731	3.77091	6.42516	5.50401
Spermidine	4.24945	9.5155	10.2091	0.00193189	6.06212	2.81188	0.865741	0.00228642	29.7686	9.6558	3.20748	5.11119	20.9587	0.00270695	73.4648	1.60908	9.8787	0.00408257	24.3236	75.2519	5.39022	24.0103	14.2711	5.0829	10.2924	54.7363	6.95114	18.0607	70.9267	59.6825	25.3885	13.3638	28.3824	11.9991	43.2433	26.0121	12.7439	41.0921	106.708	35.9849	13.3213	23.866	54.6425	3.25196	9.73604	6.23335	30.8641	13.474	62.1206
spermine(4+)	0	0	0	0	0	0	0	0	0	0	0	0	0	0	0	0	0	0	0	0	0	0	0	0	0	0	0	0	0	0	0	0	0	0	0	0	0	0	0	0	0	0	0	0	0	0	0	0	0
Serotonin	10	10	10	10	10	10	10	10	10	10	10	10	10	10	10	4.53364	10	10	10	10	10	10	10	10	10	10	10	10	10	10	10	10	10	10	10	10	10	10	10	1.14172	10	9.54664	10	10	10	10	3.67056	10	10
starch, structure 2 (1,6-{2[1,4-Glc], [1,4-Glc]})	9.9662	7.05846	10.1738	24.2781	29.2241	11.6159	2.92784	5.2575	5.80242	14.3516	1.49738	23.763	14.8605	2.30795	2.6642	9.25104	0.417	8.1868	3.56784	25.1887	2.81	14.6076	18.8521	4.76132	4.90068	4.52734	8.20703	11.4532	2.5786	8.26111	13.4453	1.39223	2.79683	19.8731	4.43961	14.9114	21.6283	0.674675	15.8003	4.7151	11.94	0.2666	11.7644	8.22249	8.76977	11.483	10.7404	16.0672	4.74241
o-Succinylbenzoate	0	0	0	0	0	0	0	0	0	0	0	0	0	0	0	0	0	0	0	0	0	0	0	0	1.07072	1.03788	0	0	0	0	0	10.8556	0	0	0	0	0	0.92304	0	0	0	0	4.3152	0	0	0	0	0	0
Succinate	272.901	229.235	228.553	232.716	270.387	230.647	261.002	205.94	267.449	224.124	245.461	301.85	232.933	244.906	196.905	262.547	147.415	311.957	233.003	301.47	185.23	309.705	269.516	230.061	257.326	260.625	253.016	205.435	309.903	189.999	232.301	230.329	233.224	243.551	229.623	315.662	220.351	211.204	239.183	226.008	265.5	198.246	255.018	237.199	271.612	282.945	253.781	237.956	243.671
Taurine	20	20	20	20	20	20	20	20	20	20	20	20	20	12.1732	20	20	19.0536	11.282	20	20	20	20	20	10.5218	20	20	20	20	20	20	20	20	20	20	20	20	20	18.664	20	20	20	20	20	20	20	20	20	20	20
taurocholate	0	9.5164	10	0	6.0628	2.81336	0	0	10	9.658	3.20868	4.0072	6.2988	0	10	0	1.98876	0	0	3.76704	5.3908	0	10	1.9168	0.4118	10	6.9544	10	10	10	8.0696	2.81432	10	6.4892	10	0.93196	10	10	10	10	0	10	3.14144	2.8396	7.5376	6.2356	10	10	10
taurochenodeoxycholate	0	9.5164	10	0	6.0628	2.81336	0	0	10	9.658	3.20868	4.0072	6.2988	0	10	0	1.98876	0	0	3.76704	5.3908	0	10	1.9168	0.4118	10	6.9544	10	10	10	8.0696	2.81432	10	6.4892	10	0.93196	10	10	10	10	0	10	3.14144	2.8396	7.5376	6.2356	10	10	10
Tetrahydrofolate	44.9839	43.7117	15.4122	0.237429	53.6442	37.6517	0	2.62255	54.2454	10.1494	42.6221	38.6273	14.8605	0	41.9391	39.9211	18.703	6.09941	30.4893	11.7593	8.37253	16.0573	46.7032	2.37723	5.35331	56.2689	15.5143	43.4655	63.4821	49.5889	26.8849	36.6781	41.1186	34.3991	23.7534	44.8212	29.1095	19.8413	63.7777	42.4654	9.6095	38.8393	9.21587	35.6907	30.3563	33.6051	50.1171	36.296	52.3949
Thiamin	0.00389018	9.86813	12.2686	0.556455	26.1675	20.7668	0.560584	10.4279	62.4968	10.2932	28.9559	21.8686	9.92821	3.76578	55.7245	4.99616	17.6854	0.602995	4.05026	16.1179	6.35065	11.3881	38.5588	3.84179	1.1962	45.9474	9.28987	13.2256	75.8937	54.9768	13.4252	8.31315	42.2318	24.8464	18.9263	23.7936	18.0059	24.6404	25.5514	40.963	1.19169	34.1205	3.33625	8.86824	11.0158	15.6411	49.9229	14.5383	43.8398
Thiamin monophosphate	0	0	0	0	0	0	0	0	0	0	0	0	0	0	0	0	0	0	0	0	0	0	0	0	0	0	0	0	0	0	0	0	0	0	0	0	0	0	0	0	0	0	0	0	0	0	0	0	0
L-threonine	154.577	160.252	82.5658	129.474	174.179	136.974	90.7968	56.6526	239.567	90.1346	157.858	104.423	85.5397	62.1038	80.655	149.546	47.9623	54.4403	140.623	67.4175	35.2283	85.2399	216.571	29.5305	111.914	130.188	74.2526	94.5544	307.151	102.598	145.936	121.297	105.628	129.893	75.3478	211.447	78.8501	109.522	135.774	117.904	77.4676	118.256	93.715	74.1902	89.0579	70.252	124.929	112.181	118.212
Thymidine	103.265	33.0852	122.31	54.2645	183.529	60.2326	126.636	71.5153	106.155	71.5296	83.3398	84.0139	86.0472	64.7312	105.355	74.0615	84.7615	112.379	134.843	150.056	77.3808	153.402	121.662	90.0235	85.6889	71.4812	61.8471	53.0897	101.744	118.096	45.1989	69.2514	54.4367	43.8565	83.8257	115.761	54.6116	148.015	153.44	62.3021	65.6705	45.8335	90.3789	55.0344	161.503	23.5148	98.0452	76.6573	122.842
Trimethylamine	0	9.5164	10.2104	0	6.0628	6.31712	0	0	27.9588	9.658	3.20868	4.0072	11.8564	0	41.251	0	1.98876	0	5.3932	3.76704	5.3908	13.323	14.272	9.31896	4.40644	41.251	6.9544	11.2136	41.251	41.251	22.9074	10.1633	29.8126	9.87428	41.251	2.79588	13.2749	41.251	41.251	35.152	21.1277	20.4646	9.51447	36.4741	41.8411	11.1072	31.3384	11.2065	45.5053
Trimethylamine N-oxide	0	9.5164	10.2104	0	6.0628	6.31712	0	0	27.9588	9.658	3.20868	4.0072	6.2988	0	41.251	0	1.98876	0	5.3932	3.76704	5.3908	13.323	14.272	9.31896	4.40644	41.251	6.9544	11.2136	41.251	41.251	8.0696	7.37872	28.3844	9.87428	23.8418	0.93196	13.2749	41.251	41.251	35.152	21.1277	13.8632	3.14144	7.5816	9.57624	10.6896	31.3384	11.2065	45.5053
L-tryptophan	53.8592	35.0889	109.432	67.8711	137.974	66.5499	96.2477	46.456	137.949	75.8886	101.278	85.8975	49.2987	67.0731	107.698	82.5453	73.1068	64.3204	86.8258	30.6355	73.0512	91.6878	119.056	80.086	55.2384	71.9995	73.8788	53.6565	155.013	112.98	78.0557	48.5962	85.4239	82.6063	89.7335	123.573	69.3694	93.4127	116.019	65.9337	59.5908	66.6546	51.004	49.8137	61.3211	55.0798	122.122	77.9275	118.2
Tryptamine	79.3848	24.4218	76.1616	93.4267	20.7125	81.0453	53.4005	11.3736	10.1205	66.0182	28.0678	33.9705	65.949	82.6619	37.3442	4.28986	73.2905	104.485	29.8062	58.8867	10.6405	114.32	47.3292	87.4177	61.6926	26.835	101.724	35.9529	11.8445	44.7246	49.2938	30.5743	13.0074	28.4688	23.5082	36.7758	12.9224	88.1979	17.1147	1.14172	53.542	8.94043	23.5966	13.1783	16.8492	20.0683	3.23094	66.7287	68.3742
thiosulfate(2-)	0	9.5164	10.2104	0	6.0628	2.81336	0	0	27.9588	9.658	3.20868	4.0072	6.2988	0	44.3138	0	1.98876	0	0	3.76704	5.3908	0	14.272	1.9168	0.4118	44.8899	6.9544	11.2136	44.6574	46.1852	8.0696	2.81432	28.3844	7.79678	17.38	4.47336	12.7456	14.174	24.0208	35.152	1.45852	26.5057	3.14144	10.111	7.5376	6.2356	47.1814	10.6512	38.046
tetradecanoate (n-C14:0)	2.69818e-05	0.00962702	0.00113751	0	0.0029508	0.222543	0.000544477	0	0.00414586	0.00769115	0.546071	0.00374512	0	0	0.001436	0.00130683	0.000473524	0.00775943	13.2255	0.000977014	12.984	4.72524	0.00384849	4.6194	0	45.7312	6.4957	22.7828	0	0.346456	0.00115976	1.87496	7.29971	11.3689	0.541208	0.00145693	0.00364616	19.671	0.704071	4.21416	13.1774	2.40433	0.00590633	14.5745	19.6568	19.5125	2.29211	17.149	6.41879
Tyramine	46.828	125.352	1.31229	0	0	2.0712	0.55372	2.6228	8.75576	0	10.2068	0.537086	0.58224	0	0.69564	79.032	14.5629	6.1	36.8514	0	3.5256	1.49756	0	0	4.942	25.732	2.53792	44.3558	0.84776	2.29876	14.4734	46.3019	0	5.27924	1.81828	3.91424	2.73022	6.08526	34.5296	30.4752	4.12652	32.7534	25.6724	19.946	0	1.11352	2.56155	3.93012	7.0072
L-tyrosine	117.276	128.57	83.1763	132.419	164.345	137.124	107.557	82.7501	198.334	93.2185	146.529	106.393	113.791	116.529	128.105	161.491	114.166	129.79	148.527	87.026	53.4229	145.061	183.069	108.985	150.003	148.862	114.843	127.25	225.875	125.841	112.473	111.398	124.231	140.355	115.104	190.312	75.5542	122.971	146.152	124.008	105.262	105.013	81.007	115.836	168.641	70.8984	104.686	127.189	139.868
Ursocholate	0	0	0	0	0	0	0	0	0	0	0	0	0	0	0	0	0	0	0	0	0	0	0	0	0	0	0	0	0	0	0	0	0	0	0.7768	0	7.156	0	0.4182	2.16268	13.3036	0	3.08392	0	4.6136	0	0	5.9596	1.90004
uracil	0	0.404489	0.00273968	0.327629	0	0	0	0.00793595	0	0.43337	0	0.00275806	0	0.000120027	0.79116	0	0.000296157	0.0950173	3.61266	0	1.62533	0.682588	0	5.56874	0	9.75704	1.61261	3.8269	0	0.0965681	0.0975321	0.0952805	6.00101	16.8506	35.1155	0	0.00793056	0.0936517	4.01592	4.94247	5.49389	0.0996584	1.13218	4.70058	3.48234	3.03341	2.97777	13.2852	22.9185
Urea	76.2823	10.9659	70.2169	15.1066	170.652	65.3026	51.4884	32.4748	162.907	30.6022	90.0744	143.478	52.182	28.9074	74.4346	47.7255	14.4344	13.2225	122.577	142.468	50.902	77.3442	108.775	30.1806	21.1625	69.6927	17.6211	35.5218	284.694	105.143	46.8847	130.576	103.061	77.9042	63.2538	143.849	50.9778	76.9107	126.924	90.2432	24.1198	96.3612	50.7028	77.5737	153.156	52.6684	138.051	76.0852	69.1704
Uridine	71.1651	30.9436	128.794	23.5632	199.019	65.7601	104.373	46.6859	102.697	85.838	76.4885	125.655	52.4547	20.5	16.0001	84.508	84.6716	48.9607	126.507	126.405	71.828	99.56	128.016	71.2796	131.948	14.8273	30.2242	42.3152	15.5035	64.3478	50.6052	38.8524	9.6402	59.2458	108.128	128.219	51.5292	100.798	133.833	61.3868	77.4942	32.0515	100.748	53.1536	134.737	33.9777	78.7113	43.5359	90.546
L-valine	184.595	87.6476	154.383	186.172	252.181	170.681	188.168	95.6751	256.638	209.809	222.84	257.802	170.701	124.584	128.541	135.931	100.917	199.354	179.34	224.796	165.576	238.017	255.176	185.449	152.82	181.858	218.993	135.949	307.605	178.187	160.641	138.461	123.754	191.179	142.672	268.808	177.819	166.215	169.278	145.551	165.649	135.604	117.331	180.876	237.282	207.408	224.714	185.769	202.177
Xanthine	0	0	0	0	20.4633	2.44684	0.000339915	0	10.2115	3.07144	13.8408	0.53716	1.53429	0	0.000451731	18.6652	1.17137	6.4411e-05	17.4893	14.3519	64.8701	31.0328	39.9403	20.9114	0	63.1975	22.9161	36.318	0.950459	6.20661	46.2844	13.0558	7.73561	48.1647	7.27798	21.5739	10.9868	0.421818	8.65676	40.1512	39.5335	18.7445	4.51774	64.6616	27.4333	61.497	37.8976	41.5361	18.0622
xanthosine	21.2572	20.23	94.9104	5.6764	111.146	2.81336	44.2346	0	39.5672	23.8739	26.9918	13.9916	6.2988	0	73.0436	18.8694	8.33984	0	32.6772	8.08464	29.1593	3.40824	24.6868	1.9168	15.8964	51.7874	10.3076	23.1724	69.656	77.7662	13.6143	18.2083	28.3844	19.9421	46.7284	24.2311	44.4611	49.3273	82.5822	41.2996	0	42.808	3.14144	36.8967	14.8338	11.1072	60.807	13.241	39.4664
aldehydo-D-xylose	0	0	0	0	0	0	0	0	0	0	0	0	0	0	0	0	0	0	0	0	0	0	0	0	0	0	0	0	0	0	0	0	0	0	0	0	0	0	0	0	0	0	0	0	0	0	0	0	0
Zinc	0.00448178	0.00387328	0.0030092	0.00400039	0.00341554	0.0038837	0.00422065	0.00348463	0.00328024	0.0036973	0.00336598	0.00442399	0.00347648	0.00445727	0.00295206	0.00382724	0.00159678	0.00516523	0.00331974	0.00490435	0.00263829	0.00451948	0.00389551	0.00318226	0.00493733	0.00431581	0.00444252	0.0032519	0.00361555	0.002431	0.00392199	0.00349833	0.00299728	0.0034366	0.00370257	0.00426502	0.00365262	0.0028197	0.00345347	0.00382231	0.00375497	0.00239352	0.00365642	0.00296553	0.00332602	0.00453377	0.00357796	0.00346102	0.00335628
[truncated: 35 more columns]
