# Supplementary material for: Personalized modeling of gut microbiome metabolism throughout the first year of life
Source: Commun Med (Lond). 2024 Dec 30;4:281. doi: 10.1038/s43856-024-00715-4 (PMC11686179; doi:10.1038/s43856-024-00715-4)
Supplement: Supplementary file 16 — Supplementary Data 14 [file 43856_2024_715_MOESM16_ESM.xlsx]

## Sheet: Data_S14
Supplementary Data 14: Statistical analysis of net secretion capacity on the Average European diet between maternal and infant gut microbiomes at different time points.
Shown are p-values after correction for multiple testing for infant gut microbiomes each time point compared with maternal gut microbiomes.
	Five days	One month	Six months	One year
1,2-Diacyl-sn-glycerol (dioctadecanoyl, n-C18:0)	0.00048573	0.000898886	0.000604654	9.18397e-05
12-Dehydrocholate	0.000128219	0.000124298	0.00113902	0.0643641
(S)-propane-1,2-diol	0.905097	0.0340211	0.0142219	0.0306343
Propane-1,3-diol	0.290561	0.00169241	0.00338263	0.266758
1,5-Diaminopentane	0.00761568	0.00101091	0.00113902	0.0296463
meso-2,6-Diaminoheptanedioate	0.0409356	0.070177	0.188752	0.76892
2-Dehydro-3-deoxy-D-gluconate	0.941117	0.00636059	0.0032815	0.00607987
2-Demethylmenaquinone 8	0.603552	0.934807	0.478309	0.00580546
2-Hydroxyphenylacetate	0.0375762	0.00234905	0.00289696	0.00828647
2-methylbutyrate	0.0212446	0.0181679	0.757827	0.374028
2-Oxobutanoate	0.000842817	0.00310289	0.0119412	0.0671233
2-Succinyl-6-hydroxy-2,4-cyclohexadiene-1-carboxylate	0.374104	0.883075	0.285567	0.392323
(3,4-dihydroxyphenyl)acetate	0.384667	0.00863182	0.00473876	0.0373976
L-dopa	0.0392505	0.000620478	0.00478321	0.00297977
3-Dehydrochenodeoxycholate	0.00188467	0.00169852	0.269272	0.00549937
3-Dehydrocholate	0.00188467	0.00169852	0.269272	0.00549937
3-methyl-2-oxopentanoate	0.788966	0.114876	0.172273	0.297607
GABA	0.919095	0.839517	0.478309	0.232631
4-Aminobenzoate	0.351975	0.00442807	0.00113902	0.000584821
4-hydroxybenzoate	0.332425	0.940495	0.176581	0.0246167
(4-hydroxyphenyl)acetaldehyde	0.0409356	0.00220158	0.00478321	5.65828e-05
4-hydroxyphenylacetate	0.371818	0.218273	0.0159027	5.65828e-05
4-Methylcatechol	0.528288	0.496917	0.0475668	0.000182085
5-Aminopentanoate	0.528288	0.337346	0.0159027	5.65828e-05
5-Methylthioadenosine	0.24637	0.00101091	0.00126601	0.00825423
5-Methyltetrahydrofolate	0.609102	0.149893	0.010931	0.394642
7-Dehydrochenodeoxycholate	0.808759	0.725961	0.375397	0.336124
3alpha,12alpha-Dihydroxy-7-oxo-5beta-cholanate	0.808759	0.725961	0.375397	0.336124
chenodeoxycholate	0.24637	0.496917	1	1
Malonate	0.528288	1	1	1
lithocholate	0.0841242	0.174915	0.478309	0.497225
Ursodeoxycholate	4.24749e-05	0.000100896	0.0976288	0.479128
L-cystine	2.71252e-05	8.80845e-05	0.000548026	0.0524711
L-kynurenine	0.161357	1	1	1
Valeric Acid	1	0.496917	0.295929	0.00825423
R total 2 position	1	0.496917	0.295929	1
protein-linked serine or threonine residue (O-glycosylation site)	0.528288	0.763989	0.268402	0.0731697
T antigen (core 1)	0.384667	0.940495	0.138703	0.0433787
Tn antigen	0.583722	0.974731	0.204097	0.0227129
L-arabinitol	0.00314167	0.00346128	0.0014225	0.0412961
Acetate	0.374104	0.159069	0.240037	0.906954
Acetoacetate	0.0663341	0.00869056	0.00159654	0.00180607
Acetaldehyde	0.759793	0.382741	0.548651	0.266758
N-acetyl-D-galactosamine	0.109359	0.124945	0.395871	0.465509
Dimer GalNAc-GlcA	0.000248818	0.000128386	0.000845297	0.0570532
Dimer GalNAc-IdoA2S	0.00048573	0.000346051	0.00191668	0.371029
Dimer GalNAc-IdoA	0.000212536	0.000346051	0.00191668	0.371029
N-acetyl-D-glucosamine	0.959177	0.461313	0.807446	0.972805
N-acetyl-D-mannosamine	4.24749e-05	0.000124298	0.000274949	0.000318435
N-acetylneuraminate	0.384667	0.940495	0.138703	0.0433787
(R)-Acetoin	7.39355e-05	0.00032854	0.000563405	0.00167969
Allodeoxycholic acid	0.0922165	0.496917	0.232058	0.0103392
Adenine	0.00120191	0.00234905	0.00191668	0.016044
Adenosine	0.00425506	0.00577775	0.00894714	0.0572021
Adenosylcobalamin	0.808759	0.0139912	0.252977	0.638129
S-Adenosyl-L-homocysteine	0.457376	0.683668	0.658806	0.972805
2-Oxoglutarate	0.000965389	0.000547459	0.00113902	0.00513371
D-alanine	0.2501	0.0600799	0.0134797	0.232631
L-alanine	0.00120191	0.000547459	0.00113902	0.00308461
Allolithocholic acid	0.0841242	0.174915	0.478309	0.497225
S-Adenosyl-L-methionine	0.00757923	0.00220158	0.000223885	5.65828e-05
AMP	1	0.337346	0.478309	0.544795
D-Arabinose	0.905097	0.0833674	0.00478321	0.0678815
L-arginine	0.117503	0.204947	0.221248	0.479128
L-asparagine	0.0528979	0.149893	0.478309	0.0855009
L-aspartate	0.0312035	0.017864	0.0191441	0.0616898
(R)-3-hydroxybutyrate	0.0527064	0.00863182	0.00251168	0.00757345
R_R__2_3_Butanediol	0.161357	0.0067506	0.00113902	0.0975672
Biotin	0.462102	0.0103801	0.0119412	0.218463
butanol	0.0107097	0.0971913	0.0657833	0.592095
Butyrate	6.316e-05	0.000497647	0.00113902	0.0126514
n-butylamine	0.255325	0.39616	0.478309	0.589085
calcium(2+)	0.0414227	0.046082	0.144528	0.0678815
Cob(I)alamin	0.86527	0.0258761	0.416534	0.371358
L-cysteinylglycine	0.00687778	0.442998	0.807446	0.0126514
Methane	0.192292	0.174619	0.188738	0.195715
Methanethiol	0.590061	0.951581	0.0379056	8.32207e-05
Cholate	0.24637	0.496917	1	1
chorismate	0.0315746	0.0860001	0.0101971	0.755632
cholesterol	1	1	0.478309	1
trans-Cinnamate	0.547357	0.069138	0.00478321	0.0516804
Citrate	0.313588	0.751883	0.153018	0.252181
Chloride	0.0414227	0.046082	0.144528	0.0678815
Carbon dioxide	0.313588	0.169737	0.240037	0.642877
Co2+	0.0414227	0.046082	0.144528	0.0678815
Coprostanol	1	0.337346	0.0831332	0.544795
Core 2	0.0579517	0.218273	1	1
Core 3	0.0579517	0.218273	1	1
Core 6	0.0579517	0.218273	1	1
L-Carnitine	0.374104	0.496917	0.2005	0.956374
cytosine	0.479931	0.0461462	0.0168131	0.00858226
Dimer GalNAc4S-GlcA	0.000183618	0.000183611	0.00113902	0.118663
Gal4S-Gal-Xyl-L-Ser-protein	0.000183618	0.000183611	0.00191668	0.371029
Dimer GalNAc4S-IdoA2S	0.000369196	0.000547459	0.00191668	0.371029
Dimer GalNAc6S-GlcA	0.000183618	0.000183611	0.00191668	0.371029
Gal6S-Gal-Xyl-L-Ser-protein	0.00048573	0.000547459	0.00191668	0.371029
crotonobetaine	1	0.496917	0.478309	1
Cu2+	0.0414227	0.046082	0.144528	0.0678815
L-cysteine	0.00137497	0.000497647	0.00159654	0.000641054
Cytidine	0.808759	0.751883	0.349767	0.663036
2-deoxyadenosine	0.0114639	0.00934522	0.0433519	0.0678815
Deoxycholate	0.95316	0.654305	0.502041	0.663036
Deoxycytidine	0.233591	0.105509	0.111224	0.153114
laurate	0.481433	0.279287	0.333015	0.544795
glycochenodeoxycholate	0.374104	0.00465359	0.000657814	0.0301793
Deoxyguanosine	0.0312035	0.0478368	0.0188434	0.000584821
2,3-dihydroxicinnamic acid	0.547357	0.0381657	0.00478321	0.0516804
1,4-Dihydroxy-2-naphthoate	0.707948	0.484177	0.295929	0.280138
1,4-Dihydroxy-2-naphthoyl-CoA	0.528288	1	0.295929	1
3-(2,3-Dihydroxyphenyl)propanoate	0.528288	0.337346	0.0159027	0.000182085
Diacetyl	0.000126586	0.000128386	0.00113902	0.0382102
Dopamine	0.0243727	0.339034	0.22434	0.972805
Dephospho-CoA	0.000606343	0.0067506	0.0271641	0.247034
dTMP	0.000527977	0.000547459	0.00208177	0.0176061
dTTP	0.371818	0.337346	0.478309	0.544795
Ethanol	0.759793	0.39616	0.526175	0.313876
formaldehyde	0.00242977	0.000970056	0.00324711	0.033129
Fe2+	0.187081	0.751883	0.478309	0.00427461
Fe3+	0.0312035	0.204947	0.153018	0.00180607
Folate	0.000735255	0.000898886	0.00113902	0.0788078
Formate	0.589384	0.17874	0.103202	0.252181
D-Fructose	0.589384	0.26109	0.0266551	0.00138406
D-Fructuronate	0.40334	0.42113	0.677498	0.477628
Fumarate	0.000735255	0.000970056	0.00113902	0.000862064
D-Galactose	0.528288	0.496917	0.204097	0.933685
Glucosamine 2,6-sulfate	0.374104	0.344056	0.225271	0.972805
D-Glucosamine	0.941117	0.199741	0.285567	0.247034
glycolaldehyde	7.65021e-05	0.000128386	0.000563405	0.000390257
D-glucose	0.00474856	0.00280214	0.00402889	0.00686389
D-gluconate	0.00874309	0.00135291	0.00113902	0.0515056
D-glucuronate	0.00314167	0.000970056	0.00235249	0.216714
L-glutamine	0.941117	0.337346	0.368616	0.76892
D-Glutamate	0.161788	0.974731	0.574892	0.919732
L-glutamate	0.867341	0.124026	0.111224	0.479128
Glutarate	1	0.496917	0.478309	1
Glycine	0.00687778	0.169737	0.144528	0.00513371
glycine betaine	0.000575849	0.000456557	0.00179043	0.0350657
Glycerol 3-phosphate	0.00918336	0.070177	0.0119412	0.0103392
Glycerol	0.00918336	0.00934522	0.0069417	0.745377
glycolate	0.707948	0.1308	0.00478321	0.0616898
Guanosine	0.589384	0.149893	0.111224	0.745377
Oxidized glutathione	6.316e-05	0.000220308	0.349767	0.566802
Reduced glutathione	6.316e-05	0.000257015	0.332922	0.544795
Guanine	0.528288	0.496917	1	1
Hydrogen	0.174277	0.965866	0.0323315	0.0788078
Hydrogen peroxide	0.00120191	0.0379131	0.138703	0.544795
Water	0.313588	0.159069	0.221248	0.544795
Hydrogen sulfide	0.0414227	0.0197532	0.072123	0.00427461
proton	0.299092	0.149893	0.202741	0.519213
hyaluro1 degradation product 1	0.24637	0.448645	1	0.789192
hyaluro1 biosynthesis, precursor 1	0.24637	0.448645	1	0.789192
Hexadecanoate (n-C16:0)	0.24637	0.0067506	0.0840591	0.371029
L-histidine	0.00329679	0.0974795	0.188752	0.190452
Histamine	0.371818	0.0209188	0.138703	0.247034
Heparan sulfate degradation product 10	0.374104	0.318453	0.204097	0.972805
Heparan sulfate degradation product 11	0.374104	0.318453	0.204097	0.972805
Heparan sulfate degradation product 12	0.374104	0.296041	0.204097	0.972805
Heparan sulfate degradation product 13	0.374104	0.307177	0.204097	1
Heparan sulfate degradation product 1	0.374104	0.344056	0.225271	0.972805
Heparan sulfate degradation product 2	0.374104	0.344056	0.225271	0.972805
Heparan sulfate degradation product 3	0.374104	0.344056	0.225271	0.972805
Heparan sulfate degradation product 4	0.384667	0.318453	0.223148	0.972805
Heparan sulfate degradation product 5	0.374104	0.318453	0.223148	0.972805
Heparan sulfate degradation product 6	0.374104	0.318453	0.204097	0.972805
Heparan sulfate degradation product 7	0.384667	0.318453	0.241074	0.934418
Heparan sulfate degradation product 8	0.384667	0.318453	0.223148	0.972805
Heparan sulfate degradation product 9	0.374104	0.318453	0.223148	0.972805
Hypoxanthine	0.0922165	0.362555	0.221248	0.0270255
Isochenodeoxycholate	0.0528979	0.124945	0.511865	0.00513371
Isochorismate	1	1	1	0.544795
L-Idonate	0.547357	0.0316471	0.00478321	0.0483542
L-iduronate	0.00120191	0.00300075	0.00371268	0.659705
L-isoleucine	0.0990726	0.984031	0.926852	0.17775
indole-3-acetate	0.547357	0.069138	0.00478321	0.0373976
Indole-3-propionate	0.528288	0.337346	0.0159027	5.65828e-05
Indolelactate	1	0.496917	0.295929	0.247034
Indole	0.161788	0.984031	0.41152	0.190452
myo-inositol	0.000527977	0.00871239	0.976343	0.0741126
Inosine	0.371818	0.496917	0.349767	0.725002
Isobutyrate	0.707948	0.0818036	0.208502	0.906954
Isocaproate	0.959177	0.218273	0.285567	0.819244
Isocholate	0.0528979	0.124945	0.511865	0.00513371
Isovalerate	0.959177	0.159069	0.368616	1
potassium	0.0414227	0.046082	0.144528	0.0678815
D-lactate	0.00849904	0.00280214	0.010931	0.00167969
L-lactate	0.00474856	0.00250391	0.00179043	0.313876
lanosterol	0.528288	1	1	1
L-leucine	0.2501	0.0163123	0.0433519	0.280138
gamma-linolenate	0.0188187	0.129068	0.666038	0.561867
L-lysine	0.0339395	0.124026	0.176581	0.663036
L-malate	0.000575849	0.000547459	0.00113902	0.00115406
Maltose	0.00153574	0.000970056	0.00113902	0.00157203
maltotriose	0.000106663	0.00204385	0.000658354	0.00120089
D-Mannose	0.00225322	0.0118129	0.0271641	0.161988
D-Mannuronic acid	0.24637	0.142637	0.236427	0.774435
Melibiose	1	1	0.478309	1
methanol	0.628901	0.0116949	0.0119412	0.0496327
L-methionine	0.572268	0.496917	0.548651	0.541047
magnesium	0.0414227	0.046082	0.144528	0.0678815
Methylamine	0.000248818	0.00447479	0.00137029	0.00371581
Mn2+	0.0414227	0.046082	0.144528	0.0678815
D-Mannitol	0.0522856	0.358026	0.944657	0.499831
Menaquinone 7	0.0205849	0.734346	0.166053	0.0001543
Menaquinone 8	0.299092	0.713842	0.834883	0.164456
m-Tyramine	0.255325	0.39616	0.77146	0.894713
mucolactone	0.24637	0.0067506	0.0840591	0.371029
Nitrogen	0.0598723	0.496917	0.138703	1
Nitrous oxide	0.00348262	0.00881675	0.00399397	0.0117761
Sodium	0.374104	0.358213	0.878263	0.313876
Nicotinate	0.707948	0.39616	0.896167	0.153114
Nicotinamide	0.240551	0.00447479	0.00478321	0.0932199
Ammonium	0.313588	0.17874	0.240037	0.519213
NMN	0.00138029	0.000988623	0.0069417	0.0168925
Nitrite	0.000183618	0.00250391	0.133595	0.287945
Nitrate	1	0.218273	0.478309	1
Nitric oxide	0.00314167	0.00881675	0.00113902	0.011367
L-Norvaline	0.255325	0.39616	0.478309	0.589085
O2	0.507356	0.751883	0.946967	0.0855009
Oxaloacetate	0.096347	0.000430723	0.000339245	0.000390257
octadecanoate (n-C18:0)	0.759793	0.461313	0.0191441	0.0224056
octadecenoate (n-C18:1)	0.000527977	0.000547459	0.00113902	0.00549937
Ornithine	0.00849904	0.0163123	0.0159027	0.0296463
Orotate	1	0.496917	0.138703	0.544795
oxalate(2-)	0.0114639	0.00636059	0.00113902	0.0270255
Phenylacetate	0.547357	0.0746711	0.460369	0.438125
p-Cresol	1	0.751883	0.313748	8.32207e-05
2-phenylethanamine	0.255325	0.39616	0.478309	0.589085
L-phenylalanine	0.0609132	0.017864	0.010931	0.0524711
Protoheme	0.00618159	0.00636059	0.00113902	8.32207e-05
Phenol	0.000344231	0.000456557	0.00191668	0.00514412
keto-phenylpyruvate	0.412683	0.847935	0.0174238	8.32207e-05
hydrogenphosphate	0.332425	0.574317	0.349767	0.332682
(R)-Pantothenate	0.00305459	0.00250391	0.0266551	0.00308461
Propionate	0.896733	0.089953	0.0191441	0.438125
Propanal	0.0845722	0.92761	0.930264	0.432206
Diphosphate	0.572268	0.628725	0.807446	0.789192
1-Propanol	0.0845722	0.839517	0.92811	0.726867
Phenylpropanoate	0.528288	0.337346	0.00942127	5.65828e-05
L-proline	0.00305459	0.017864	0.00363477	0.000358324
Putrescine	0.628901	0.520009	0.285567	0.332682
Pyridoxamine	0.161673	0.296041	0.478309	0.247034
Pyridoxal 5-phosphate	0.0598723	0.734346	0.176581	0.00180607
Pyridoxal	0.233591	0.601262	0.834883	0.956374
Pyridoxine	0.984401	0.85454	0.252573	0.972805
Pyruvate	0.2501	0.382741	0.548651	0.0731697
Ubiquinone-8	0.0516127	0.002121	0.0145261	0.000111531
(R)-3-(4-Hydroxyphenyl)propionate	1	0.496917	0.295929	0.247034
Reduced riboflavin	2.71252e-05	8.80845e-05	0.000548026	0.280138
D-ribose	0.00305459	0.00061636	0.00113902	0.00167969
Riboflavin	0.0285334	0.0409252	0.153018	0.499831
sialyl-T antigen	0.0579517	0.218273	1	1
O-Succinylbenzoyl-CoA	1	0.496917	0.295929	1
L-serine	0.609102	0.0654804	0.0100116	0.972805
Siroheme	0.00305459	0.0116949	0.00363477	0.000584821
Skatole, methylindole	1	0.496917	0.295929	0.247034
Shikimate	1	0.218273	0.478309	0.371029
Sulfite	0.707948	0.344056	0.0289896	0.394642
sulfate	0.00305459	0.0546087	0.0212773	0.541047
Spermidine	0.0990726	0.000898886	0.00113902	0.00121807
spermine(4+)	0.374104	0.358213	0.354816	0.392323
Serotonin	0.00874309	0.00280214	0.0484534	0.225563
starch, structure 2 (1,6-{2[1,4-Glc], [1,4-Glc]})	0.00175191	0.00101091	0.0014225	0.00395076
o-Succinylbenzoate	1	0.218273	0.204097	1
Succinate	0.351975	0.243759	0.295929	0.745377
Taurine	0.24637	0.496917	0.478309	1
taurocholate	0.528288	0.0479043	0.00196529	0.0412961
taurochenodeoxycholate	0.528288	0.0479043	0.00196529	0.0412961
Tetrahydrofolate	0.589384	0.159069	0.00894714	0.41831
Thiamin	0.528288	0.089953	0.0212773	0.266758
Thiamin monophosphate	1	1	1	0.544795
L-threonine	0.0922165	0.192667	0.153018	0.541047
Thymidine	0.628901	0.520009	0.221248	0.109275
Trimethylamine	0.467209	0.00188159	0.00113902	0.00116652
Trimethylamine N-oxide	0.467209	0.00239336	0.00113902	0.00427461
L-tryptophan	0.0528979	0.0448124	0.0360039	0.10029
Tryptamine	0.0019081	0.00234905	0.0392519	0.247034
thiosulfate(2-)	0.626654	0.484177	0.0392519	0.566802
tetradecanoate (n-C14:0)	0.0285334	0.142045	0.0148703	0.00483419
Tyramine	0.0516127	0.0381657	0.00273232	0.280138
L-tyrosine	0.0727556	0.046082	0.153018	0.906954
Ursocholate	4.24749e-05	0.000100896	0.0976288	0.479128
uracil	0.000116034	0.169737	0.72252	0.0731697
Urea	0.374104	0.0448124	0.0289896	0.10029
Uridine	0.0663341	0.105509	0.0175371	0.0616898
L-valine	0.759793	0.940495	1	0.252181
Xanthine	0.180552	0.0623761	0.0159027	0.519213
xanthosine	0.0451648	0.00250391	0.00478321	0.00760039
aldehydo-D-xylose	4.24749e-05	8.80845e-05	0.000223885	0.000111531
Zinc	0.0414227	0.046082	0.144528	0.0678815
