# Supplementary material for: Personalized modeling of gut microbiome metabolism throughout the first year of life
Source: Commun Med (Lond). 2024 Dec 30;4:281. doi: 10.1038/s43856-024-00715-4 (PMC11686179; doi:10.1038/s43856-024-00715-4)
Supplement: Supplementary file 17 — Supplementary Data 15 [file 43856_2024_715_MOESM17_ESM.xlsx]

## Sheet: Data_S15
Supplementary Data 15: Species-level contributions to total metabolite secretion (mmol/person/day) in infant and maternal gut microbiome models.
Shown are the fluxes through internal exchanges in community models by reaction ID. Each reaction consist of the name of the respective microbe and the VMH Database ID (https://www.vmh.life/) for the produced metabolite.
	V3_C005	V3_C009	V3_C010	V3_C016	V3_C018	V3_C019	V3_C100	V3_C101	V3_C105	V3_C106	V3_C110	V3_C111	V3_C112	V3_C113	V3_C114	V3_C117	V3_C119	V3_C120	V4_C005	V4_C009	V4_C010	V4_C016	V4_C018	V4_C019	V4_C100	V4_C101	V4_C105	V4_C106	V4_C110	V4_C111	V4_C112	V4_C113	V4_C114	V4_C117	V4_C119	V4_C120	V5_C005	V5_C009	V5_C010	V5_C018	V5_C019	V5_C100	V5_C101	V5_C105	V5_C106	V5_C110	V5_C111	V5_C112	V5_C113
Achromobacter_insuavis_ac	0	0	0	0	0	0	0	0	0	0	0	0.78352	0	0	0.69564	0.49012	0	0	0	0	0	0	0	0	0	0	0	0	0	0	0	0	0	0	0	0	0	0	0	0	0	0	0	0	0	0	0	0	0
Achromobacter_insuavis_lac_L	0	0	0	0	0	0	0	0	0	0	0	0.78352	0	0	0.69564	0.49012	0	0	0	0	0	0	0	0	0	0	0	0	0	0	0	0	0	0	0	0	0	0	0	0	0	0	0	0	0	0	0	0	0
Achromobacter_insuavis_ppa	0	0	0	0	0	0	0	0	0	0	0	0.78352	0	0	0.69564	0.49012	0	0	0	0	0	0	0	0	0	0	0	0	0	0	0	0	0	0	0	0	0	0	0	0	0	0	0	0	0	0	0	0	0
Achromobacter_sp_2789STDY5608615_ac	0	0	0	0	0	0	1.82	0	0	0	0	3.6042	0.58224	0	1.3913	3.921	0	0	0	0	0	0	0	0	0	0	0	0	0	0	0	0	0	0	0	0	0	0	0	0	0	0	0	0	0	0	0	0	0
Achromobacter_sp_2789STDY5608615_lac_L	0	0	0	0	0	0	1.82	0	0	0	0	3.6042	0.58224	0	1.3913	3.921	0	0	0	0	0	0	0	0	0	0	0	0	0	0	0	0	0	0	0	0	0	0	0	0	0	0	0	0	0	0	0	0	0
Achromobacter_sp_2789STDY5608621_ac	0	0	0	0	0	0	2.8487	0	0	0	0	4.41	0.84688	0	2.7826	3.3696	0	0.5398	0	0	0	0	0	0	0	0	0	0	0	0	0	0	0	0	0	0	0	0	0	0	0	0	0	0	0	0	0	0	0
Achromobacter_xylosoxidans_ac	0	0	0	0	0	0	1.4243	0	0	0	0	1.8133	0	0	0.69564	1.838	0	0	0	0	0	0	0	0	0	0	0	0	0	0	0	0	0	0	0	0	0	0	0	0	0	0	0	0	0	0	0	0	0
Achromobacter_xylosoxidans_fol	0	0	0	0	0	0	0.54241	0	0	0	0	0.83985	0	0	0.34461	0.85059	0	0	0	0	0	0	0	0	0	0	0	0	0	0	0	0	0	0	0	0	0	0	0	0	0	0	0	0	0	0	0	0	0
Achromobacter_xylosoxidans_lac_L	0	0	0	0	0	0	1.4243	0	0	0	0	1.8133	0	0	0.69564	1.838	0	0	0	0	0	0	0	0	0	0	0	0	0	0	0	0	0	0	0	0	0	0	0	0	0	0	0	0	0	0	0	0	0
Achromobacter_xylosoxidans_ppa	0	0	0	0	0	0	1.4243	0	0	0	0	1.8133	0	0	0.69564	1.838	0	0	0	0	0	0	0	0	0	0	0	0	0	0	0	0	0	0	0	0	0	0	0	0	0	0	0	0	0	0	0	0	0
Actinomyces_bouchesdurhonensis_ac	0	0	0	0	0	0	0	0	0	0	0	0	0	0	0	0	0	0	0	0	0	0	0	0	0	0	0	0	0	0	0	0	0	0	0	0	0	3.1758	0	0	0	0	0.86304	0	0	2.1435	0	1.0436	0
Actinomyces_bouchesdurhonensis_lac_L	0	0	0	0	0	0	0	0	0	0	0	0	0	0	0	0	0	0	0	0	0	0	0	0	0	0	0	0	0	0	0	0	0	0	0	0	0	3.1758	0	0	0	0	0.86304	0	0	2.1435	0	1.0436	0
Actinomyces_graevenitzii_ac	0	0	0	0	0	0	0	0	0	0	0	0	0	0	0	0	0	0	0	0	0	0	0	6.3008	0	0	0	0	0	0	0	5.1712	0	0	0	0	0	0.40676	0	0	0	2.1836	0	0	0	0	0	0	0
Actinomyces_graevenitzii_lac_L	0	0	0	0	0	0	0	0	0	0	0	0	0	0	0	0	0	0	0	0	0	0	0	6.3008	0	0	0	0	0	0	0	5.1712	0	0	0	0	0	0.40676	0	0	0	2.1836	0	0	0	0	0	0	0
Actinomyces_ihuae_ac	0	0	0	0	0	0	0	0	0	0	0	0	0	0	0	0	0	0	0	0	0	0	0	0	0	0	0	0	0	0	0	0	0	0	0.47804	0	0	0	0	0	0	0	0	0	0	0	0	0	0
Actinomyces_sp_HMSC035G02_ac	0	0	0	0	0	0	0	0	0	0	0	0	0	0	0	2.3281	0	0	0	0	0	0	0	0	0	0	0	0	0	0	0	3.3414	6.01	1.6253	0	0	0.614	0	0	0	0	0	14.7408	2.0539	0.61696	22.0476	0.9696	0.77072	0
Actinomyces_sp_HMSC035G02_lac_L	0	0	0	0	0	0	0	0	0	0	0	0	0	0	0	2.3281	0	0	0	0	0	0	0	0	0	0	0	0	0	0	0	3.3414	6.01	1.6253	0	0	0.614	0	0	0	0	0	14.7408	2.0539	0.61696	22.0476	0.9696	0.77072	0
Actinomyces_sp_HPA0247_ac	0	0	0	0	0	0	0	0	0	0	0	0	0	0	0	0	0	0	0	0	0	0	0	0	0	0	0	0	0	0	1.7962	0	0	0	0	0	14.926	0	0	0	0	0	5.0288	0	2.6824	9.7152	0	0	0
Actinomyces_sp_HPA0247_lac_L	0	0	0	0	0	0	0	0	0	0	0	0	0	0	0	0	0	0	0	0	0	0	0	0	0	0	0	0	0	0	1.7962	0	0	0	0	0	14.926	0	0	0	0	0	5.0288	0	2.6824	9.7152	0	0	0
Actinomyces_sp_ICM39_ac	0	0	0	0	0	0	0	0	0	0	0	0	0	0	0	0	0	0	0	0	0	0	0	0	0	0	0	0	0	0	0	0.76572	0	0	0	0	0	0	0	0	0	0.66016	0.794	0.79952	0	1.0578	1.3505	0	0
Actinomyces_sp_ICM39_lac_L	0	0	0	0	0	0	0	0	0	0	0	0	0	0	0	0	0	0	0	0	0	0	0	0	0	0	0	0	0	0	0	0.76572	0	0	0	0	0	0	0	0	0	0.66016	0.794	0.79952	0	1.0578	1.3505	0	0
Actinomyces_sp_ICM47_ac	0	0	0	0	0	0	0	0	0	0	0	0	0	0	0	0	0	0	0	0	0	0	0	0	0	0	0	0	0	0	0	0	0	0	0	0	0.40228	0	0	0	6.0848	0	5.5236	0	0	2.06	0	11.4312	1.0716
Actinomyces_sp_ICM47_lac_L	0	0	0	0	0	0	0	0	0	0	0	0	0	0	0	0	0	0	0	0	0	0	0	0	0	0	0	0	0	0	0	0	0	0	0	0	0.40228	0	0	0	6.0848	0	5.5236	0	0	2.06	0	11.4312	1.0716
Actinomyces_sp_ICM54_ac	0	0	0	0	0	0	0	0	0	0	0	0	0	0	0	0	0	0	0	0	0	0	0	0	0	0	0	0	0	0	0	0.5768	0	0	0	0	0.40228	0	0	0	0	0	0.6214	0.81328	0	0.97432	0.41552	0	0
Actinomyces_sp_ICM54_lac_L	0	0	0	0	0	0	0	0	0	0	0	0	0	0	0	0	0	0	0	0	0	0	0	0	0	0	0	0	0	0	0	0.5768	0	0	0	0	0.40228	0	0	0	0	0	0.6214	0.81328	0	0.97432	0.41552	0	0
Actinomyces_sp_ICM58_ac	0	0	0	0	0	0	0	0	0	0	0	0	0	0	0	0	0	0	0	0	0	0	0	0	0	0	0	0	0	0	0	0	0	0	0	0	0	8.9956	0	0	0	0	0.65592	0	0	1.3084	0	1.7856	0
Actinomyces_sp_ICM58_lac_L	0	0	0	0	0	0	0	0	0	0	0	0	0	0	0	0	0	0	0	0	0	0	0	0	0	0	0	0	0	0	0	0	0	0	0	0	0	8.9956	0	0	0	0	0.65592	0	0	1.3084	0	1.7856	0
Actinomyces_sp_S6_Spd3_ac	0	0	0	0	0	0	0	0	0	0	0	0	0	0	0	0	0	0	0	0	0	0	0	0	0	0	0	0	0	0	0	4.0572	0	0	0	0	0	0.54756	0	0	0	0	0	0	0	0	0	1.2638	0
Actinomyces_sp_S6_Spd3_lac_L	0	0	0	0	0	0	0	0	0	0	0	0	0	0	0	0	0	0	0	0	0	0	0	0	0	0	0	0	0	0	0	4.0572	0	0	0	0	0	0.54756	0	0	0	0	0	0	0	0	0	1.2638	0
Actinomyces_sp_oral_taxon_172_ac	0	0	0	0	0	0	0	0	0	0	0	0	0	0	0	0	0	0	0	0	0	0	0	0	0	0	0	0	0	0	0	0	0	0	0	0	0	7.5408	0	0	0	0	0.71344	0	0	1.0578	0	1.417	4.3928
Actinomyces_sp_oral_taxon_172_lac_L	0	0	0	0	0	0	0	0	0	0	0	0	0	0	0	0	0	0	0	0	0	0	0	0	0	0	0	0	0	0	0	0	0	0	0	0	0	7.5408	0	0	0	0	0.71344	0	0	1.0578	0	1.417	4.3928
Actinomyces_sp_oral_taxon_181_ac	0	0	0	0	0	0	0	0	0	0	0	0	0.84688	0	0	0	0	0	0	0	0	0	0	0	0	0	0	0	0	0	0	0	0	0	0	0	0	3.6295	0	0	0	0	1.4959	0	0	0	0	0.40212	0
Actinomyces_sp_oral_taxon_181_lac_L	0	0	0	0	0	0	0	0	0	0	0	0	0.84688	0	0	0	0	0	0	0	0	0	0	0	0	0	0	0	0	0	0	0	0	0	0	0	0	3.6295	0	0	0	0	1.4959	0	0	0	0	0.40212	0
Actinomyces_sp_ph3_ac	0	0	0	0	0	0	0	0	0	0	0	0	0	0	0	0	0	0	0	0	0	0	0	0	0	0	0	0	0	0	0	0	0	0	0	0	0	4.0988	0	0	0	0	1.565	0	0	0	0	0	0
Actinomyces_sp_ph3_lac_L	0	0	0	0	0	0	0	0	0	0	0	0	0	0	0	0	0	0	0	0	0	0	0	0	0	0	0	0	0	0	0	0	0	0	0	0	0	4.0988	0	0	0	0	1.565	0	0	0	0	0	0
Actinomyces_urogenitalis_ac	0	0	0	0	0	0	0	0	0	0	0	0	0	0	0	0	0	0	0	66.82	0	0	0	0	0	0	0	0	0	0	0	0	0	0	17.0044	16.2164	0	0	0	0	0	0	0	0	0	0	0	0	0
Actinomyces_urogenitalis_fol	0	0	0	0	0	0	0	0	0	0	0	0	0	0	0	0	0	0	0	0.096007	0	0	0	0	0	0	0	0	0	0	0	0	0	0	0.098886	0.099034	0	0	0	0	0	0	0	0	0	0	0	0	0
Actinomyces_urogenitalis_lac_L	0	0	0	0	0	0	0	0	0	0	0	0	0	0	0	0	0	0	0	66.82	0	0	0	0	0	0	0	0	0	0	0	0	0	0	17.0044	16.2164	0	0	0	0	0	0	0	0	0	0	0	0	0
Actinotignum_timonense_ac	0	0	0	0	0	0	0	0	0	0	0	0	0	0	0	0	0	0	0	0	0	0	0	0	0	0	0	0	0	0	1.7962	0	0	0	0	0	0	0	0	0	0	0	0	0	0	0	4.1784	0	0
Actinotignum_timonense_lac_L	0	0	0	0	0	0	0	0	0	0	0	0	0	0	0	0	0	0	0	0	0	0	0	0	0	0	0	0	0	0	1.7962	0	0	0	0	0	0	0	0	0	0	0	0	0	0	0	4.1784	0	0
Adlercreutzia_equolifaciens_ac	0	0	0	0	0	0	0	0	0	0	0	0	0	0	0	1.0036	0	0	0	0	0	0	0	0	0	0	0	0	0	0	0	0	0	0	0	0	0	0	0	0	0	0	0	0	0	0	0	0	0
Adlercreutzia_equolifaciens_nac	0	0	0	0	0	0	0	0	0	0	0	0	0	0	0	0.14551	0	0	0	0	0	0	0	0	0	0	0	0	0	0	0	0	0	0	0	0	0	0	0	0	0	0	0	0	0	0	0	0	0
Agathobaculum_butyriciproducens_ac	0	0	0	0	0	0	0	0	0	0	0	0	0	0	0	0	0	0	0	0	0	0	0	0	0	0	0	0	0	0	0	0	0	0	0	0	0	0	0	0	0	0	0	0	0	0	0	0	0
Agathobaculum_butyriciproducens_but	0	0	0	0	0	0	0	0	0	0	0	0	0	0	0	0	0	0	0	0	0	0	0	0	0	0	0	0	0	0	0	0	0	0	0	0	0	0	0	0	0	0	0	0	0	0	0	0	0
Agathobaculum_butyriciproducens_lac_L	0	0	0	0	0	0	0	0	0	0	0	0	0	0	0	0	0	0	0	0	0	0	0	0	0	0	0	0	0	0	0	0	0	0	0	0	0	0	0	0	0	0	0	0	0	0	0	0	0
Akkermansia_muciniphila_ac	0	0	0	0	0	0	0	0	0	0	0	0	0	0	0	0	0	0	0	0	0	0	0	0	0	0	0	0	0	0	0	0	0	0	0	0	0	6.258	0	0	0	0	0	0	0	0	0	0	0
Akkermansia_muciniphila_fol	0	0	0	0	0	0	0	0	0	0	0	0	0	0	0	0	0	0	0	0	0	0	0	0	0	0	0	0	0	0	0	0	0	0	0	0	0	3.0893	0	0	0	0	0	0	0	0	0	0	0
Akkermansia_muciniphila_nac	0	0	0	0	0	0	0	0	0	0	0	0	0	0	0	0	0	0	0	0	0	0	0	0	0	0	0	0	0	0	0	0	0	0	0	0	0	4.8445e-05	0	0	0	0	0	0	0	0	0	0	0
Akkermansia_muciniphila_ppa	0	0	0	0	0	0	0	0	0	0	0	0	0	0	0	0	0	0	0	0	0	0	0	0	0	0	0	0	0	0	0	0	0	0	0	0	0	6.258	0	0	0	0	0	0	0	0	0	0	0
Akkermansia_muciniphila_ribflv	0	0	0	0	0	0	0	0	0	0	0	0	0	0	0	0	0	0	0	0	0	0	0	0	0	0	0	0	0	0	0	0	0	0	0	0	0	3.1289	0	0	0	0	0	0	0	0	0	0	0
Alistipes_communis_ac	0	0	0	0	0	0	0	0	0	0	0	0	0	0	0	0	0	0	0	0	0	0	0	0	0	0	0	0	0	0	0	0	0	0	0	0	0	0	0	0	0	0	0	0	0	0	0	0	0
Alistipes_communis_nac	0	0	0	0	0	0	0	0	0	0	0	0	0	0	0	0	0	0	0	0	0	0	0	0	0	0	0	0	0	0	0	0	0	0	0	0	0	0	0	0	0	0	0	0	0	0	0	0	0
Alistipes_finegoldii_ac	0	0	0	0	0	0	0	0	0	0	0	0	0	0	0	0	0	0	0	0	0	0	0	0	0	0	0	0	0	0	0	0	0	0	0	0	0	0	0	0	0	0	0	0	0	0	0	0	0
Alistipes_finegoldii_nac	0	0	0	0	0	0	0	0	0	0	0	0	0	0	0	0	0	0	0	0	0	0	0	0	0	0	0	0	0	0	0	0	0	0	0	0	0	0	0	0	0	0	0	0	0	0	0	0	0
Alistipes_onderdonkii_ac	0	0	0	0	0	0	0	0	0	0	0	0	0	0	0	0	0	0	0	0	0	0	0	0	0	0	0	0	0	0	0	0	0	0	0	0	0	0	0	0	0	0	0	0	0	0	0	0	0
Alistipes_onderdonkii_nac	0	0	0	0	0	0	0	0	0	0	0	0	0	0	0	0	0	0	0	0	0	0	0	0	0	0	0	0	0	0	0	0	0	0	0	0	0	0	0	0	0	0	0	0	0	0	0	0	0
Alistipes_putredinis_ac	0	0	0	0	0	0	0	0	0	0	0	0	0	0	0	0	0	0	0	0	0	0	0	0	0	0	0	0	0	0	0	0	0	0	0	0	0	0	0	0	0	0	0	0	0	0	0	0	0
Alistipes_putredinis_nac	0	0	0	0	0	0	0	0	0	0	0	0	0	0	0	0	0	0	0	0	0	0	0	0	0	0	0	0	0	0	0	0	0	0	0	0	0	0	0	0	0	0	0	0	0	0	0	0	0
Alistipes_putredinis_ppa	0	0	0	0	0	0	0	0	0	0	0	0	0	0	0	0	0	0	0	0	0	0	0	0	0	0	0	0	0	0	0	0	0	0	0	0	0	0	0	0	0	0	0	0	0	0	0	0	0
Alistipes_shahii_ac	0	0	0	0	0	0	0	0	0	0	0	0	0	0	0	0	0	0	0	0	0	0	0	0	0	0	0	0	0	0	0	0	0	0	0	0	0	0	0	0	0	0	0	0	0	0	0	0	0
Alistipes_shahii_nac	0	0	0	0	0	0	0	0	0	0	0	0	0	0	0	0	0	0	0	0	0	0	0	0	0	0	0	0	0	0	0	0	0	0	0	0	0	0	0	0	0	0	0	0	0	0	0	0	0
Alistipes_sp_AM16_43_ac	0	0	0	0	0	0	0	0	0	0	0	0	0	0	0	0	0	0	0	0	0	0	0	0	0	0	0	0	0	0	0	0	0	0	0	0	0	0	0	0	0	0	0	0	0	0	0	0	0
Alistipes_sp_AM16_43_nac	0	0	0	0	0	0	0	0	0	0	0	0	0	0	0	0	0	0	0	0	0	0	0	0	0	0	0	0	0	0	0	0	0	0	0	0	0	0	0	0	0	0	0	0	0	0	0	0	0
Alistipes_sp_HGB5_ac	0	0	0	0	0	0	0	0	0	0	0	0	0	0	0	0	0	0	0	0	0	0	0	0	0	0	0	0	0	0	0	0	0	0	0	0	0	0	0	0	0	0	0	0	0	0	0	0	0
Anaerobutyricum_hallii_ac	0	0	0	0	0	0	0	0	0	0	0	0	0	0	0	0	0	0	0	0	0	0	0	0	0	0	0	0	0	0	0	0	0	0	0	0	0	0	0	0	0	0	0	0	0	0	0	0	0
Anaerobutyricum_hallii_but	0	0	0	0	0	0	0	0	0	0	0	0	0	0	0	0	0	0	0	0	0	0	0	0	0	0	0	0	0	0	0	0	0	0	0	0	0	0	0	0	0	0	0	0	0	0	0	0	0
Anaerobutyricum_hallii_lac_L	0	0	0	0	0	0	0	0	0	0	0	0	0	0	0	0	0	0	0	0	0	0	0	0	0	0	0	0	0	0	0	0	0	0	0	0	0	0	0	0	0	0	0	0	0	0	0	0	0
Anaerobutyricum_hallii_ppa	0	0	0	0	0	0	0	0	0	0	0	0	0	0	0	0	0	0	0	0	0	0	0	0	0	0	0	0	0	0	0	0	0	0	0	0	0	0	0	0	0	0	0	0	0	0	0	0	0
Anaerococcus_hydrogenalis_ac	0	0	0	0	0	0	0	0	0	0	0	0	0	0	0	0	0	0	0	0	0	1.6266	0	0	0	0	0	0	0	0	0.80696	0	0	0	0.45244	0	0	0	0	0	0	0	0	0	0	0	0	0	0
Anaerococcus_hydrogenalis_but	0	0	0	0	0	0	0	0	0	0	0	0	0	0	0	0	0	0	0	0	0	1.6266	0	0	0	0	0	0	0	0	0.80696	0	0	0	0.45244	0	0	0	0	0	0	0	0	0	0	0	0	0	0
Anaerococcus_hydrogenalis_lac_L	0	0	0	0	0	0	0	0	0	0	0	0	0	0	0	0	0	0	0	0	0	1.6266	0	0	0	0	0	0	0	0	0.80696	0	0	0	0.45244	0	0	0	0	0	0	0	0	0	0	0	0	0	0
Anaerococcus_hydrogenalis_nac	0	0	0	0	0	0	0	0	0	0	0	0	0	0	0	0	0	0	0	0	0	0.0050414	0	0	0	0	0	0	0	0	0.002501	0	0	0	0.0014022	0	0	0	0	0	0	0	0	0	0	0	0	0	0
Anaerococcus_hydrogenalis_ppa	0	0	0	0	0	0	0	0	0	0	0	0	0	0	0	0	0	0	0	0	0	1.6266	0	0	0	0	0	0	0	0	0.80696	0	0	0	0.45244	0	0	0	0	0	0	0	0	0	0	0	0	0	0
Anaerococcus_jeddahensis_ac	0	0	0	0	0	0	0	0	0	0	0	0	0	0	0	0	0	0	0	0	0	0.49056	0	0	0	0	0	0	0	0	0	0	0	0	0	0	0	0	0	0	0	0	0	0	0	0	0	0	0
Anaerococcus_jeddahensis_but	0	0	0	0	0	0	0	0	0	0	0	0	0	0	0	0	0	0	0	0	0	0.49056	0	0	0	0	0	0	0	0	0	0	0	0	0	0	0	0	0	0	0	0	0	0	0	0	0	0	0
Anaerococcus_nagyae_ac	0	0	0	0	0	0	0	49.308	0	0	0	0	0	0	0	0	0	0	0	0	0	0	0	0	0	0	0	0	0	0	0	0	0	0	0	0	0	0	0	0	0	0	0	0	0	0	0	0	0
Anaerococcus_nagyae_but	0	0	0	0	0	0	0	24.6791	0	0	0	0	0	0	0	0	0	0	0	0	0	0	0	0	0	0	0	0	0	0	0	0	0	0	0	0	0	0	0	0	0	0	0	0	0	0	0	0	0
Anaerococcus_obesiensis_ac	0	0	0	0	0	0	0	0	0	0	0	0	0	0	0	0	0	0	0	0	0	6.61	0	0	0	0	0	0	0	0	0	0	0	0	0.46096	0	0	0	0	0	0	0	0	0	0	0	0	0	0
Anaerococcus_obesiensis_but	0	0	0	0	0	0	0	0	0	0	0	0	0	0	0	0	0	0	0	0	0	6.61	0	0	0	0	0	0	0	0	0	0	0	0	0.46096	0	0	0	0	0	0	0	0	0	0	0	0	0	0
Anaerococcus_rubeinfantis_ac	0	0	0	0	0	0	0	0	0	0	0	0	0	0	0	0	0	0	0	0	0	1.1619	0	0	0	0	0	0	0	0	0	0	0	0	0	0	0	0	0	0	0	0	0	0	0	0	0	0	0
Anaerococcus_rubeinfantis_but	0	0	0	0	0	0	0	0	0	0	0	0	0	0	0	0	0	0	0	0	0	1.1619	0	0	0	0	0	0	0	0	0	0	0	0	0	0	0	0	0	0	0	0	0	0	0	0	0	0	0
Anaerococcus_sp_HMSC065G05_ac	0	0	0	0	0	0	0	0	0	0	0	0	0	0	0	0	0	0	0	0	0	5.9644	0	0	0	0	0	0	0	0	0	0	0	0	0	0	0	0	0	0	0	0	0	0	0	0	0	0	0
Anaerococcus_sp_HMSC065G05_but	0	0	0	0	0	0	0	0	0	0	0	0	0	0	0	0	0	0	0	0	0	5.9644	0	0	0	0	0	0	0	0	0	0	0	0	0	0	0	0	0	0	0	0	0	0	0	0	0	0	0
Anaerococcus_sp_HMSC068A02_ac	0	0	0	0	0	0	0	0	0	0	0	0	0	0	0	0	0	0	0	0	0	5.706	0	0	0	0	0	0	0	0	0	0	0	0	0.46952	0	0	0	0	0	0	0	0	0	0	0	0	0	0
Anaerococcus_sp_HMSC068A02_but	0	0	0	0	0	0	0	0	0	0	0	0	0	0	0	0	0	0	0	0	0	5.706	0	0	0	0	0	0	0	0	0	0	0	0	0.46952	0	0	0	0	0	0	0	0	0	0	0	0	0	0
Anaerococcus_sp_HMSC075B03_ac	0	0	0	0	0	0	0	0	0	0	0	0	0	0	0	0	0	0	0	0	0	6.6872	0	0	0	0	0	0	0	0	0	0	0	0	0	0	0	0	0	0	0	0	0	0	0	0	0	0	0
Anaerococcus_sp_HMSC075B03_but	0	0	0	0	0	0	0	0	0	0	0	0	0	0	0	0	0	0	0	0	0	6.6872	0	0	0	0	0	0	0	0	0	0	0	0	0	0	0	0	0	0	0	0	0	0	0	0	0	0	0
Anaerococcus_vaginalis_ac	0	0	0	0	0	0	0	0	0	0	0	0	0	0	0	0	0	0	0	0	0	6.584	0	0	0	0	0	0	0	0	0	0	0	0	0	0	0	0	0	0	0	0	0	0	0	0	0	0	0
Anaerococcus_vaginalis_but	0	0	0	0	0	0	0	0	0	0	0	0	0	0	0	0	0	0	0	0	0	6.584	0	0	0	0	0	0	0	0	0	0	0	0	0	0	0	0	0	0	0	0	0	0	0	0	0	0	0
Anaerostipes_caccae_ac	0	0	0	0	0	0	0	0	0	0	0	0	0	0	0	0	0	0	0	0	0	0	0	0	0	0	0	0	0	0	0	0	0	0	0	0	0	0	0	0	0	0	0	0	0	0	0	0	0
Anaerostipes_caccae_but	0	0	0	0	0	0	0	0	0	0	0	0	0	0	0	0	0	0	0	0	0	0	0	0	0	0	0	0	0	0	0	0	0	0	0	0	0	0	0	0	0	0	0	0	0	0	0	0	0
Anaerostipes_caccae_lac_L	0	0	0	0	0	0	0	0	0	0	0	0	0	0	0	0	0	0	0	0	0	0	0	0	0	0	0	0	0	0	0	0	0	0	0	0	0	0	0	0	0	0	0	0	0	0	0	0	0
Anaerostipes_hadrus_ac	0	0	0	0	0	0	0	0	0	0	0	0	0	0	0	0	0	0	0	0	0	0	0	0	0	0	0	0	0	0	0	0	0	0	0	0	0	0	0	0	0	0	1.4614	0	0	0	0	2.944	0
Anaerostipes_hadrus_but	0	0	0	0	0	0	0	0	0	0	0	0	0	0	0	0	0	0	0	0	0	0	0	0	0	0	0	0	0	0	0	0	0	0	0	0	0	0	0	0	0	0	1.4614	0	0	0	0	2.944	0
Anaerostipes_hadrus_fol	0	0	0	0	0	0	0	0	0	0	0	0	0	0	0	0	0	0	0	0	0	0	0	0	0	0	0	0	0	0	0	0	0	0	0	0	0	0	0	0	0	0	0.3504	0	0	0	0	0.70589	0
Anaerostipes_hadrus_lac_L	0	0	0	0	0	0	0	0	0	0	0	0	0	0	0	0	0	0	0	0	0	0	0	0	0	0	0	0	0	0	0	0	0	0	0	0	0	0	0	0	0	0	1.4614	0	0	0	0	2.944	0
Anaerostipes_hadrus_nac	0	0	0	0	0	0	0	0	0	0	0	0	0	0	0	0	0	0	0	0	0	0	0	0	0	0	0	0	0	0	0	0	0	0	0	0	0	0	0	0	0	0	1.3279e-05	0	0	0	0	2.6751e-05	0
Anaerostipes_sp_AF04_45_ac	0	0	0	0	0	0	0	0	0	0	0	0	0	0	0	0	0	0	0	0	0	0	0	0	0	0	0	0	0	0	0	0	0	0	0	0	0	0	0	0	0	0	0	0	0	0	0	0	0
Anaerostipes_sp_AF04_45_but	0	0	0	0	0	0	0	0	0	0	0	0	0	0	0	0	0	0	0	0	0	0	0	0	0	0	0	0	0	0	0	0	0	0	0	0	0	0	0	0	0	0	0	0	0	0	0	0	0
Anaerostipes_sp_AF04_45_lac_L	0	0	0	0	0	0	0	0	0	0	0	0	0	0	0	0	0	0	0	0	0	0	0	0	0	0	0	0	0	0	0	0	0	0	0	0	0	0	0	0	0	0	0	0	0	0	0	0	0
Anaerotignum_lactatifermentans_ac	0	0	0	0	0	0	0	0	0	0	0	0	0	0	0	0	0	0	0	0	0	0	0	0	0	0	0	0	0	0	0	0	0	0	0	0	0	0	0	0	0	0	0	0	0	0	0	0	0
Anaerotignum_lactatifermentans_but	0	0	0	0	0	0	0	0	0	0	0	0	0	0	0	0	0	0	0	0	0	0	0	0	0	0	0	0	0	0	0	0	0	0	0	0	0	0	0	0	0	0	0	0	0	0	0	0	0
Anaerotignum_lactatifermentans_ppa	0	0	0	0	0	0	0	0	0	0	0	0	0	0	0	0	0	0	0	0	0	0	0	0	0	0	0	0	0	0	0	0	0	0	0	0	0	0	0	0	0	0	0	0	0	0	0	0	0
Anaerotruncus_Ruminococcaceae_bacterium_AF10_16_ac	0	0	0	0	0	0	0	0	0	0	0	0	0	0	0	0	0	0	0	0	0	0	0	0	0	0	0	0	0	0	0	0	0	0	0	0	0	0	0	0	0	0	0	0	0	0	0	0	0
Anaerotruncus_Ruminococcaceae_bacterium_AF10_16_lac_L	0	0	0	0	0	0	0	0	0	0	0	0	0	0	0	0	0	0	0	0	0	0	0	0	0	0	0	0	0	0	0	0	0	0	0	0	0	0	0	0	0	0	0	0	0	0	0	0	0
Anaerotruncus_Ruminococcaceae_bacterium_TF06_43_ac	0	0	0	0	0	0	0	0	0	0	0	0	0	0	0	0	0	0	0	0	0	0	0	0	0	0	0	0	0	0	0	0	0	0	0	0	0	0	0	0	0	0	0	0	0	0	0	0	0
Anaerotruncus_colihominis_ac	0	0	0	0	0	0	0	0	0	0	0	0	0	0	0	0	0	0	0	0	0	0	0	0	0	0	0	0	0	0	0	0	0	0	0	0	0	0	0	0	0	0	0	0	0	0	0	0	0
Anaerotruncus_colihominis_but	0	0	0	0	0	0	0	0	0	0	0	0	0	0	0	0	0	0	0	0	0	0	0	0	0	0	0	0	0	0	0	0	0	0	0	0	0	0	0	0	0	0	0	0	0	0	0	0	0
Atlantibacter_hermannii_ac	0	0	0	0	0	0	0	0	0	0	0	0	0	0	0	0	0	0	0	0	0	0	0	0	0	0	0	0	0	0	0	0	0	0	0	0	0	0	0	0	0	0	0	0	0	0	0	2.5898	0
Atlantibacter_hermannii_lac_L	0	0	0	0	0	0	0	0	0	0	0	0	0	0	0	0	0	0	0	0	0	0	0	0	0	0	0	0	0	0	0	0	0	0	0	0	0	0	0	0	0	0	0	0	0	0	0	2.5898	0
Atlantibacter_hermannii_ppa	0	0	0	0	0	0	0	0	0	0	0	0	0	0	0	0	0	0	0	0	0	0	0	0	0	0	0	0	0	0	0	0	0	0	0	0	0	0	0	0	0	0	0	0	0	0	0	2.5898	0
Atopobium_sp_BS2_ac	0	0	0	0	0	0	0	0	0	0	0	0	0	0	0	0	0	0	0	0	0	0	0	0.469	0	6.3348	0	0	0	0	0	0	6.486	0	0	0	0	0	0	0	0	0	0	0	0	0	0	0.42124	0
Atopobium_sp_ICM42b_ac	0	0	0	0	0	0	0	0	0	0	0	0	0	0	0	0	0	0	0	0	0	0	0	0	0	5.5296	0	0	0	0	0	0	5.8316	0	0	0	0	0	0	0	0	0	0	0	0	0	0	0	0
Bacteroides_acidifaciens_ac	0	0	0	0	0	0	0	0	0	0	0	0	0	0	0	0	0	0	0	0	0.48744	0	0	0	0	0	0	0	0	0	0	0	0	0	0	0	0	0	0	0	0	0	0	0	0	0	0	0	0
Bacteroides_acidifaciens_nac	0	0	0	0	0	0	0	0	0	0	0	0	0	0	0	0	0	0	0	0	0.44501	0	0	0	0	0	0	0	0	0	0	0	0	0	0	0	0	0	0	0	0	0	0	0	0	0	0	0	0
Bacteroides_acidifaciens_ribflv	0	0	0	0	0	0	0	0	0	0	0	0	0	0	0	0	0	0	0	0	0.2377	0	0	0	0	0	0	0	0	0	0	0	0	0	0	0	0	0	0	0	0	0	0	0	0	0	0	0	0
Bacteroides_caccae_ac	0	0	0.63208	0	0	0	0	0	0	6.1856	0	0	0	0	0	0.61264	0	0	0	0	0.65948	0	0	0	0	0	0	0.88716	0	0	0	0	0	0	0	0	0	0	0	0	0	0	0	0	12.5804	0	0.65792	0	0
Bacteroides_caccae_nac	0	0	0.63184	0	0	0	0	0	0	6.1832	0	0	0	0	0	0.6124	0	0	0	0	0.65923	0	0	0	0	0	0	0.88682	0	0	0	0	0	0	0	0	0	0	0	0	0	0	0	0	12.5755	0	0.65767	0	0
Bacteroides_caccae_ppa	0	0	0.63208	0	0	0	0	0	0	6.1856	0	0	0	0	0	0.61264	0	0	0	0	0.65948	0	0	0	0	0	0	0.88716	0	0	0	0	0	0	0	0	0	0	0	0	0	0	0	0	12.5804	0	0.65792	0	0
Bacteroides_caccae_ribflv	0	0	0.31603	0	0	0	0	0	0	3.0927	0	0	0	0	0	0.30631	0	0	0	0	0.32972	0	0	0	0	0	0	0.44356	0	0	0	0	0	0	0	0	0	0	0	0	0	0	0	0	6.2899	0	0.32894	0	0
Bacteroides_caecimuris_ac	0	0	0	0	0	0	0	0	0	0	0	0	0	0	0	0.49012	0	0	0	0	0.57348	0	0	0	0	0	0	0	0	0	0	0	0	0	0	0	0	0	0	0	0	0	0	0	0	0	0.70412	0	0
Bacteroides_caecimuris_nac	0	0	0	0	0	0	0	0	0	0	0	0	0	0	0	0.42707	0	0	0	0	0.49971	0	0	0	0	0	0	0	0	0	0	0	0	0	0	0	0	0	0	0	0	0	0	0	0	0	0.61354	0	0
Bacteroides_caecimuris_ppa	0	0	0	0	0	0	0	0	0	0	0	0	0	0	0	0.49012	0	0	0	0	0.57348	0	0	0	0	0	0	0	0	0	0	0	0	0	0	0	0	0	0	0	0	0	0	0	0	0	0.70412	0	0
Bacteroides_caecimuris_ribflv	0	0	0	0	0	0	0	0	0	0	0	0	0	0	0	0.23246	0	0	0	0	0.272	0	0	0	0	0	0	0	0	0	0	0	0	0	0	0	0	0	0	0	0	0	0	0	0	0	0.33396	0	0
Bacteroides_cellulosilyticus_ac	0	0	0	0	0	0	0	0	0.62328	0	0	0	0	0	0	0	0	0	50.552	0	0	0	0	0	0	0	0	0	0	0	0	0	0	0	0	0	0	0	0	0	0	0	0	0	0	0	0	0	0
Bacteroides_cellulosilyticus_nac	0	0	0	0	0	0	0	0	0.62328	0	0	0	0	0	0	0	0	0	50.5324	0	0	0	0	0	0	0	0	0	0	0	0	0	0	0	0	0	0	0	0	0	0	0	0	0	0	0	0	0	0
Bacteroides_cellulosilyticus_ppa	0	0	0	0	0	0	0	0	0.62328	0	0	0	0	0	0	0	0	0	50.552	0	0	0	0	0	0	0	0	0	0	0	0	0	0	0	0	0	0	0	0	0	0	0	0	0	0	0	0	0	0
Bacteroides_cellulosilyticus_ribflv	0	0	0	0	0	0	0	0	0.31163	0	0	0	0	0	0	0	0	0	25.2749	0	0	0	0	0	0	0	0	0	0	0	0	0	0	0	0	0	0	0	0	0	0	0	0	0	0	0	0	0	0
Bacteroides_clarus_ac	0	0	0	0	0	0	0	0	0	0	0	0	0	0	0	0	0	0	0	0	0	0	0	0	0	0	0	0	0	0	0	0	0	0	0	0	0	0	0	0	0	0	0	0	0	0	0	0	0
Bacteroides_clarus_btn	0	0	0	0	0	0	0	0	0	0	0	0	0	0	0	0	0	0	0	0	0	0	0	0	0	0	0	0	0	0	0	0	0	0	0	0	0	0	0	0	0	0	0	0	0	0	0	0	0
Bacteroides_clarus_nac	0	0	0	0	0	0	0	0	0	0	0	0	0	0	0	0	0	0	0	0	0	0	0	0	0	0	0	0	0	0	0	0	0	0	0	0	0	0	0	0	0	0	0	0	0	0	0	0	0
Bacteroides_clarus_ppa	0	0	0	0	0	0	0	0	0	0	0	0	0	0	0	0	0	0	0	0	0	0	0	0	0	0	0	0	0	0	0	0	0	0	0	0	0	0	0	0	0	0	0	0	0	0	0	0	0
Bacteroides_clarus_ribflv	0	0	0	0	0	0	0	0	0	0	0	0	0	0	0	0	0	0	0	0	0	0	0	0	0	0	0	0	0	0	0	0	0	0	0	0	0	0	0	0	0	0	0	0	0	0	0	0	0
Bacteroides_dorei_ac	0	0	0.4376	0	1.109	0	0	0	5.6096	0	1.5432	0	0	0	0	0	0	0	0	0	0.43012	0	0	0	0	0	1.9117	0	0	0	0	0	0	0	0	0	0	0	0	0	0	0	0	1.02	0	0	0	0	0
Bacteroides_dorei_lac_L	0	0	0.4376	0	1.109	0	0	0	5.6096	0	1.5432	0	0	0	0	0	0	0	0	0	0.43012	0	0	0	0	0	1.9117	0	0	0	0	0	0	0	0	0	0	0	0	0	0	0	0	1.02	0	0	0	0	0
Bacteroides_dorei_ppa	0	0	0.4376	0	1.109	0	0	0	5.6096	0	1.5432	0	0	0	0	0	0	0	0	0	0.43012	0	0	0	0	0	1.9117	0	0	0	0	0	0	0	0	0	0	0	0	0	0	0	0	1.02	0	0	0	0	0
Bacteroides_eggerthii_ac	0	0	0	0	0	0	0	0	0	0	0	0	0	0	0	0	0	0	0	0	0	0	0	0	0	0	0	0	0	0.45988	0	0	0	0	0	0	0	0	0	0	0	0	0	0	0	0	0	0	0
Bacteroides_eggerthii_nac	0	0	0	0	0	0	0	0	0	0	0	0	0	0	0	0	0	0	0	0	0	0	0	0	0	0	0	0	0	0.45923	0	0	0	0	0	0	0	0	0	0	0	0	0	0	0	0	0	0	0
Bacteroides_eggerthii_ppa	0	0	0	0	0	0	0	0	0	0	0	0	0	0	0	0	0	0	0	0	0	0	0	0	0	0	0	0	0	0.45988	0	0	0	0	0	0	0	0	0	0	0	0	0	0	0	0	0	0	0
Bacteroides_faecis_ac	0	0	0	0	0	0	0	0	0	8.0304	0	0	0	0	0	0	0	0	0	0	0	0	0	0	0	0	0	6.6004	0	0	0	0	0	0	0	0	0	0	0	0	0	0	0	0	2.6288	0	0	0	0
Bacteroides_faecis_nac	0	0	0	0	0	0	0	0	0	8.0304	0	0	0	0	0	0	0	0	0	0	0	0	0	0	0	0	0	6.6004	0	0	0	0	0	0	0	0	0	0	0	0	0	0	0	0	2.6288	0	0	0	0
Bacteroides_faecis_ppa	0	0	0	0	0	0	0	0	0	8.0304	0	0	0	0	0	0	0	0	0	0	0	0	0	0	0	0	0	6.6004	0	0	0	0	0	0	0	0	0	0	0	0	0	0	0	0	2.6288	0	0	0	0
Bacteroides_faecis_ribflv	0	0	0	0	0	0	0	0	0	4.0151	0	0	0	0	0	0	0	0	0	0	0	0	0	0	0	0	0	3.3001	0	0	0	0	0	0	0	0	0	0	0	0	0	0	0	0	1.3143	0	0	0	0
Bacteroides_finegoldii_ac	0	0	0	0	0	0	0	0	0	0.43408	0	0	0	0	0	0	0	0	0	0	0.4588	0	0	0	0	0	0	0	0	0	0	0	0	0	0	0	0	0	0	0	0	0	0	0	0	0	0	0	0
Bacteroides_finegoldii_nac	0	0	0	0	0	0	0	0	0	0.43374	0	0	0	0	0	0	0	0	0	0	0.45844	0	0	0	0	0	0	0	0	0	0	0	0	0	0	0	0	0	0	0	0	0	0	0	0	0	0	0	0
Bacteroides_finegoldii_ppa	0	0	0	0	0	0	0	0	0	0.43408	0	0	0	0	0	0	0	0	0	0	0.4588	0	0	0	0	0	0	0	0	0	0	0	0	0	0	0	0	0	0	0	0	0	0	0	0	0	0	0	0
Bacteroides_finegoldii_ribflv	0	0	0	0	0	0	0	0	0	0.21703	0	0	0	0	0	0	0	0	0	0	0.22939	0	0	0	0	0	0	0	0	0	0	0	0	0	0	0	0	0	0	0	0	0	0	0	0	0	0	0	0
Bacteroides_fragilis_ac	16.4512	0	35.2012	5.6764	91.24	0	0.79128	0	1.8105	0.65112	0	6.1116	0	0	0	2.2668	0	0	9.4612	0	8.516	0	0.77144	0	0	0	0.62624	0.42584	0	7.3084	0	0	0	0.73324	0	0	0.5928	0	9.7372	6.1476	0	0	0	0.49624	0	0	7.9184	0	0
Bacteroides_fragilis_nac	16.4455	0	35.1889	5.6744	91.2082	0	0.791	0	1.8098	0.65089	0	6.1095	0	0	0	2.266	0	0	9.4579	0	8.513	0	0.77117	0	0	0	0.62602	0.42569	0	7.3059	0	0	0	0.73298	0	0	0.59259	0	9.7338	6.1455	0	0	0	0.49607	0	0	7.9156	0	0
Bacteroides_fragilis_ppa	16.4512	0	35.2012	5.6764	91.24	0	0.79128	0	1.8105	0.65112	0	6.1116	0	0	0	2.2668	0	0	9.4612	0	8.516	0	0.77144	0	0	0	0.62624	0.42584	0	7.3084	0	0	0	0.73324	0	0	0.5928	0	9.7372	6.1476	0	0	0	0.49624	0	0	7.9184	0	0
Bacteroides_fragilis_ribflv	8.2252	0	17.5997	2.8381	45.6176	0	0.39562	0	0.90519	0.32554	0	3.0556	0	0	0	1.1333	0	0	4.7304	0	4.2578	0	0.3857	0	0	0	0.3131	0.21291	0	3.654	0	0	0	0.3666	0	0	0.29638	0	4.8683	3.0736	0	0	0	0.24811	0	0	3.959	0	0
Bacteroides_helcogenes_ac	0	0	0	0	0.44364	0	0	0	0	0	0	0	0	0	0	0	0	0	0	0	0	0	0	0	0	0	0	0	0	0	0	0	0	0	0	0	0	0	0	0	0	0	0	0	0	0	0	0	0
Bacteroides_helcogenes_nac	0	0	0	0	0.43004	0	0	0	0	0	0	0	0	0	0	0	0	0	0	0	0	0	0	0	0	0	0	0	0	0	0	0	0	0	0	0	0	0	0	0	0	0	0	0	0	0	0	0	0
Bacteroides_helcogenes_ppa	0	0	0	0	0.44364	0	0	0	0	0	0	0	0	0	0	0	0	0	0	0	0	0	0	0	0	0	0	0	0	0	0	0	0	0	0	0	0	0	0	0	0	0	0	0	0	0	0	0	0
Bacteroides_helcogenes_ribflv	0	0	0	0	0.21638	0	0	0	0	0	0	0	0	0	0	0	0	0	0	0	0	0	0	0	0	0	0	0	0	0	0	0	0	0	0	0	0	0	0	0	0	0	0	0	0	0	0	0	0
Bacteroides_intestinalis_ac	0	0	0	0	0	0	0	0	0.5936	0	0	0	0	0	0	0	0	0	1.6166	0	0	0	0	0	0	0	0	0	0	0	0	0	0	0	0	0	0	0	0	0	0	0	0	0	0	0	0	0	0
Bacteroides_intestinalis_nac	0	0	0	0	0	0	0	0	0.5936	0	0	0	0	0	0	0	0	0	1.6166	0	0	0	0	0	0	0	0	0	0	0	0	0	0	0	0	0	0	0	0	0	0	0	0	0	0	0	0	0	0
Bacteroides_intestinalis_ppa	0	0	0	0	0	0	0	0	0.5936	0	0	0	0	0	0	0	0	0	1.6166	0	0	0	0	0	0	0	0	0	0	0	0	0	0	0	0	0	0	0	0	0	0	0	0	0	0	0	0	0	0
Bacteroides_intestinalis_ribflv	0	0	0	0	0	0	0	0	0.29678	0	0	0	0	0	0	0	0	0	0.80828	0	0	0	0	0	0	0	0	0	0	0	0	0	0	0	0	0	0	0	0	0	0	0	0	0	0	0	0	0	0
Bacteroides_ovatus_ac	0	0	1.3128	0	0	0	0.55392	0	0	0	0	0.53728	0	0	0	0	0	0	0	0	3.5269	0	0	0	0	0	0	0	0	0.77192	0	0	0	0	0	0	1.8631	0	0.4182	0	0	0	0	0	0	0	2.5625	0	0
Bacteroides_ovatus_nac	0	0	1.3122	0	0	0	0.55368	0	0	0	0	0.53705	0	0	0	0	0	0	0	0	3.5254	0	0	0	0	0	0	0	0	0.77159	0	0	0	0	0	0	1.8623	0	0.41802	0	0	0	0	0	0	0	2.5614	0	0
Bacteroides_ovatus_ppa	0	0	1.3128	0	0	0	0.55392	0	0	0	0	0.53728	0	0	0	0	0	0	0	0	3.5269	0	0	0	0	0	0	0	0	0.77192	0	0	0	0	0	0	1.8631	0	0.4182	0	0	0	0	0	0	0	2.5625	0	0
Bacteroides_rodentium_ac	0	0	0	0	0	0	0	0	0	0	0	0	0	0	0	0.91896	0	0	0	0	1.491	0	0	0	0	0	0	0	0	0.542	0	0	0	0	0	0	0	0	0	0	0	0	0	0	0	0	0	0	0
Bacteroides_sp_14_A_ac	0	0	0	0	0	0	0	0	0	0	0	0	0	0	0	0	0	0	0.4638	0	0	0	0	0	0	0	0	0	0	0	0	0	0	0	0	0	0	0	0	0	0	0	0	0	0	0	0	0	0
Bacteroides_sp_14_A_nac	0	0	0	0	0	0	0	0	0	0	0	0	0	0	0	0	0	0	0.45006	0	0	0	0	0	0	0	0	0	0	0	0	0	0	0	0	0	0	0	0	0	0	0	0	0	0	0	0	0	0
Bacteroides_sp_14_A_ppa	0	0	0	0	0	0	0	0	0	0	0	0	0	0	0	0	0	0	0.4638	0	0	0	0	0	0	0	0	0	0	0	0	0	0	0	0	0	0	0	0	0	0	0	0	0	0	0	0	0	0
Bacteroides_sp_14_A_ribflv	0	0	0	0	0	0	0	0	0	0	0	0	0	0	0	0	0	0	0.2264	0	0	0	0	0	0	0	0	0	0	0	0	0	0	0	0	0	0	0	0	0	0	0	0	0	0	0	0	0	0
Bacteroides_sp_1_1_14_ac	0	0	0.4376	0	0	0	0	0	0	0	0	0	0	0	0	0	0	0	0	0	0	0	0	0	0	0	0	0	0	0	0	0	0	0	0	0	0	0	0	0	0	0	0	0	0	0	0	0	0
Bacteroides_sp_1_1_14_nac	0	0	0.3113	0	0	0	0	0	0	0	0	0	0	0	0	0	0	0	0	0	0	0	0	0	0	0	0	0	0	0	0	0	0	0	0	0	0	0	0	0	0	0	0	0	0	0	0	0	0
Bacteroides_sp_1_1_14_ppa	0	0	0.4376	0	0	0	0	0	0	0	0	0	0	0	0	0	0	0	0	0	0	0	0	0	0	0	0	0	0	0	0	0	0	0	0	0	0	0	0	0	0	0	0	0	0	0	0	0	0
Bacteroides_sp_1_1_30_ac	0	0	1.1669	0	0	0	0	0	0	0	0	1.1641	0	0	0	0	0	0	0	0	2.724	0	0	0	0	0	0	0	0	1.4617	0	0	0	0	0	0	0	0	0	0	0	0	0	0	0	0	5.91	0	0
Bacteroides_sp_1_1_30_nac	0	0	1.0286	0	0	0	0	0	0	0	0	1.1	0	0	0	0	0	0	0	0	0.88416	0	0	0	0	0	0	0	0	1.2739	0	0	0	0	0	0	0	0	0	0	0	0	0	0	0	0	4.97	0	0
Bacteroides_sp_1_1_30_ppa	0	0	1.1669	0	0	0	0	0	0	0	0	1.1641	0	0	0	0	0	0	0	0	2.724	0	0	0	0	0	0	0	0	1.4617	0	0	0	0	0	0	0	0	0	0	0	0	0	0	0	0	5.91	0	0
Bacteroides_sp_2_1_33B_ac	0	0.5672	0	0	0	0	0	0	0	0	0	0	0	0	0	0	0	0	0	0	0	0	0	0	0	0	0	0	0	0	0	0	0	0	0	0	0	0	0	0	0	0	0	0	0	0	0	0	0
Bacteroides_sp_2_1_33B_nac	0	0.50771	0	0	0	0	0	0	0	0	0	0	0	0	0	0	0	0	0	0	0	0	0	0	0	0	0	0	0	0	0	0	0	0	0	0	0	0	0	0	0	0	0	0	0	0	0	0	0
Bacteroides_sp_2_1_33B_ppa	0	0.5672	0	0	0	0	0	0	0	0	0	0	0	0	0	0	0	0	0	0	0	0	0	0	0	0	0	0	0	0	0	0	0	0	0	0	0	0	0	0	0	0	0	0	0	0	0	0	0
Bacteroides_sp_2_2_4_ac	0	0	0	0	0	0	0	0	0	0	0	0	0	0	0	0	0	0	0	0	0.8602	0	0	0	0	0	0	0	0	0	0	0	0	0	0	0	0	0	0	0	0	0	0	0	0	0	0.46172	0	0
Bacteroides_sp_2_2_4_nac	0	0	0	0	0	0	0	0	0	0	0	0	0	0	0	0	0	0	0	0	0.72421	0	0	0	0	0	0	0	0	0	0	0	0	0	0	0	0	0	0	0	0	0	0	0	0	0	0.41127	0	0
Bacteroides_sp_2_2_4_ppa	0	0	0	0	0	0	0	0	0	0	0	0	0	0	0	0	0	0	0	0	0.8602	0	0	0	0	0	0	0	0	0	0	0	0	0	0	0	0	0	0	0	0	0	0	0	0	0	0.46172	0	0
Bacteroides_sp_3_1_33FAA_ac	0	0	0	0	0	0	0	0	0.41552	0	0	0	0	0	0	0	0	0	0	0	0	0	0	0	0	0	0	0	0	0	0	0	0	0	0	0	0	0	0	0	0	0	0	0	0	0	0	0	0
Bacteroides_sp_3_1_33FAA_nac	0	0	0	0	0	0	0	0	0.084616	0	0	0	0	0	0	0	0	0	0	0	0	0	0	0	0	0	0	0	0	0	0	0	0	0	0	0	0	0	0	0	0	0	0	0	0	0	0	0	0
Bacteroides_sp_3_1_33FAA_ppa	0	0	0	0	0	0	0	0	0.41552	0	0	0	0	0	0	0	0	0	0	0	0	0	0	0	0	0	0	0	0	0	0	0	0	0	0	0	0	0	0	0	0	0	0	0	0	0	0	0	0
Bacteroides_sp_3_1_40A_ac	0	0	0	0	0	0	0.47476	0	0	0	0	0	0	0	0	0	0	0	0	0	0	0	0	0	0	0	0	0	0	0	0	0	0	0	0	0	0	0	0	0	0	0	0	0	0	0	0	0	0
Bacteroides_sp_3_1_40A_nac	0	0	0	0	0	0	0.089465	0	0	0	0	0	0	0	0	0	0	0	0	0	0	0	0	0	0	0	0	0	0	0	0	0	0	0	0	0	0	0	0	0	0	0	0	0	0	0	0	0	0
Bacteroides_sp_3_1_40A_ppa	0	0	0	0	0	0	0.47476	0	0	0	0	0	0	0	0	0	0	0	0	0	0	0	0	0	0	0	0	0	0	0	0	0	0	0	0	0	0	0	0	0	0	0	0	0	0	0	0	0	0
Bacteroides_sp_3_1_40A_pydx	0	0	0	0	0	0	0.31722	0	0	0	0	0	0	0	0	0	0	0	0	0	0	0	0	0	0	0	0	0	0	0	0	0	0	0	0	0	0	0	0	0	0	0	0	0	0	0	0	0	0
Bacteroides_sp_4_1_36_ac	0	0	0	0	0	0	0	0	0	0	0	0	0	0	0	0	0	0	0	0	0.83156	0	0	0	0	0	0	0	0	0	0	0	0	0	0	0	0	0	0	0	0	0	0	0	0	0	0	0	0
Bacteroides_sp_4_1_36_nac	0	0	0	0	0	0	0	0	0	0	0	0	0	0	0	0	0	0	0	0	0.17485	0	0	0	0	0	0	0	0	0	0	0	0	0	0	0	0	0	0	0	0	0	0	0	0	0	0	0	0
Bacteroides_sp_4_1_36_ppa	0	0	0	0	0	0	0	0	0	0	0	0	0	0	0	0	0	0	0	0	0.83156	0	0	0	0	0	0	0	0	0	0	0	0	0	0	0	0	0	0	0	0	0	0	0	0	0	0	0	0
Bacteroides_sp_AF14_46_ac	0	0	0	0	0	0	0	0	0	0	0	0	0	0	0	0	0	0	0	0	0	0	0	0	0	0	0	0	0	0	0	0	0	0	0	0	0	0	0	0	0	0	0	0	0	0	0	0	0
Bacteroides_sp_AF14_46_nac	0	0	0	0	0	0	0	0	0	0	0	0	0	0	0	0	0	0	0	0	0	0	0	0	0	0	0	0	0	0	0	0	0	0	0	0	0	0	0	0	0	0	0	0	0	0	0	0	0
Bacteroides_sp_AF17_1_ac	0	0	0	0	0	0	0	0	0.62328	0	0	0	0	0	0	0	0	0	0	0	0	0	0	0	0	0	0	0	0	0	0	0	0	0	0	0	0	0	0	0	0	0	0	0	0	0	0	0	0.8588
Bacteroides_sp_AF17_1_nac	0	0	0	0	0	0	0	0	0.39796	0	0	0	0	0	0	0	0	0	0	0	0	0	0	0	0	0	0	0	0	0	0	0	0	0	0	0	0	0	0	0	0	0	0	0	0	0	0	0	0.54834
Bacteroides_sp_AM37_9_ac	0	0	0	0	0	0	0	0	0	0	0	0	0	0	0	0	0	0	0	0	0.8602	0	0	0	0	0	0	0	0	0	0	0	0	0	0	0	0	0	0	0	0	0	0	0	0	0	0.77336	0	0
Bacteroides_sp_D20_ac	0	0	0	0	0	0	0	0	0	0	0	0	0	0	0	1.164	0	0	0	0	0.71684	0	0	0	0	0	0	0	0	0.60768	0	0	0	0	0	0	0	0	0	0	0	0	0	0	0	0	0	0	0
Bacteroides_sp_D20_nac	0	0	0	0	0	0	0	0	0	0	0	0	0	0	0	0.31386	0	0	0	0	0.19162	0	0	0	0	0	0	0	0	0.16457	0	0	0	0	0	0	0	0	0	0	0	0	0	0	0	0	0	0	0
Bacteroides_sp_D20_ppa	0	0	0	0	0	0	0	0	0	0	0	0	0	0	0	1.164	0	0	0	0	0.71684	0	0	0	0	0	0	0	0	0.60768	0	0	0	0	0	0	0	0	0	0	0	0	0	0	0	0	0	0	0
Bacteroides_sp_D22_ac	0	0	0.9238	0	0	0	0	0	0	0	0	0.51488	0	0	0	0	0	0	0	0	2.9247	0	0	0	0	0	0	0	0	0.44344	0	0	0	0	0	0	0	0	0	0	0	0	0	0	0	0	2.6779	0	0
Bacteroides_sp_D22_nac	0	0	0.28185	0	0	0	0	0	0	0	0	0.18472	0	0	0	0	0	0	0	0	0.88415	0	0	0	0	0	0	0	0	0.23045	0	0	0	0	0	0	0	0	0	0	0	0	0	0	0	0	1.2322	0	0
Bacteroides_sp_D22_ppa	0	0	0.9238	0	0	0	0	0	0	0	0	0.51488	0	0	0	0	0	0	0	0	2.9247	0	0	0	0	0	0	0	0	0.44344	0	0	0	0	0	0	0	0	0	0	0	0	0	0	0	0	2.6779	0	0
Bacteroides_stercoris_ac	0	0	0	0	0.4806	0	0.55392	0	0.62328	0.75964	0	0	0	0	0	0.91896	0	0	0	0	0.68816	0	0	0	0	0	0	0.60328	0	0	0	0	0	0	0	0	0	0	0	0	0	0	0	0	0	0	0	0	0
Bacteroides_stercoris_nac	0	0	0	0	0.48041	0	0.5537	0	0.62303	0.75934	0	0	0	0	0	0.91859	0	0	0	0	0.68789	0	0	0	0	0	0	0.60304	0	0	0	0	0	0	0	0	0	0	0	0	0	0	0	0	0	0	0	0	0
Bacteroides_stercoris_ppa	0	0	0	0	0.4806	0	0.55392	0	0.62328	0.75964	0	0	0	0	0	0.91896	0	0	0	0	0.68816	0	0	0	0	0	0	0.60328	0	0	0	0	0	0	0	0	0	0	0	0	0	0	0	0	0	0	0	0	0
Bacteroides_stercoris_ribflv	0	0	0	0	0.24029	0	0.27695	0	0.31163	0.3798	0	0	0	0	0	0.45946	0	0	0	0	0.34407	0	0	0	0	0	0	0.30163	0	0	0	0	0	0	0	0	0	0	0	0	0	0	0	0	0	0	0	0	0
Bacteroides_thetaiotaomicron_ac	0	0	4.1812	0	0	0	0	0	0	1.4108	0	0	0	0	0	0.61264	0	0	0	0	0.74552	0	0	0	0	0	0	1.0646	0	0.45988	0	0	0	0	0	0	0.42344	0	0	0	0	0	0	0	0.40236	0	0.55404	0	0
Bacteroides_thetaiotaomicron_fol	0	0	2.445	0	0	0	0	0	0	0.85407	0	0	0	0	0	0.36356	0	0	0	0	0.4555	0	0	0	0	0	0	0.63242	0	0.28098	0	0	0	0	0	0	0.25871	0	0	0	0	0	0	0	0.23764	0	0.33851	0	0
Bacteroides_thetaiotaomicron_nac	0	0	4.1794	0	0	0	0	0	0	1.4102	0	0	0	0	0	0.61238	0	0	0	0	0.7452	0	0	0	0	0	0	1.0641	0	0.45968	0	0	0	0	0	0	0.42326	0	0	0	0	0	0	0	0.40219	0	0.5538	0	0
Bacteroides_thetaiotaomicron_ppa	0	0	4.1812	0	0	0	0	0	0	1.4108	0	0	0	0	0	0.61264	0	0	0	0	0.74552	0	0	0	0	0	0	1.0646	0	0.45988	0	0	0	0	0	0	0.42344	0	0	0	0	0	0	0	0.40236	0	0.55404	0	0
Bacteroides_timonensis_ac	0	0	0	0	0	0	0	0	0	0	0	0	0	0	0	0	0	0	0.90108	0	0	0	0	0	0	0	0	0	0	0	0	0	0	0	0	0	0	0	0	0	0	0	0	0	0	0	0	0	0
Bacteroides_timonensis_nac	0	0	0	0	0	0	0	0	0	0	0	0	0	0	0	0	0	0	0.90108	0	0	0	0	0	0	0	0	0	0	0	0	0	0	0	0	0	0	0	0	0	0	0	0	0	0	0	0	0	0
Bacteroides_timonensis_ppa	0	0	0	0	0	0	0	0	0	0	0	0	0	0	0	0	0	0	0.90108	0	0	0	0	0	0	0	0	0	0	0	0	0	0	0	0	0	0	0	0	0	0	0	0	0	0	0	0	0	0
Bacteroides_timonensis_ribflv	0	0	0	0	0	0	0	0	0	0	0	0	0	0	0	0	0	0	0.45053	0	0	0	0	0	0	0	0	0	0	0	0	0	0	0	0	0	0	0	0	0	0	0	0	0	0	0	0	0	0
Bacteroides_uniformis_ac	0	0	3.841	0	0.66544	0	0	0	2.8493	0	0	0	0	0	0	22.4844	0	0	1.6034	0	15.742	0	0	0	0	0	0.56032	0	0	4.7792	0	0	0	5.1572	0	0	0	0	2.7024	0	0	0	0	2.0401	0	0	0.54252	0	1.6796
Bacteroides_uniformis_nac	0	0	3.8396	0	0.6652	0	0	0	2.8482	0	0	0	0	0	0	22.4762	0	0	1.6028	0	15.7363	0	0	0	0	0	0.56012	0	0	4.7775	0	0	0	5.1553	0	0	0	0	2.7014	0	0	0	0	2.0394	0	0	0.54232	0	1.679
Bacteroides_uniformis_ppa	0	0	3.841	0	0.66544	0	0	0	2.8493	0	0	0	0	0	0	22.4844	0	0	1.6034	0	15.742	0	0	0	0	0	0.56032	0	0	4.7792	0	0	0	5.1572	0	0	0	0	2.7024	0	0	0	0	2.0401	0	0	0.54252	0	1.6796
Bacteroides_uniformis_ribflv	0	0	1.9204	0	0.33271	0	0	0	1.4246	0	0	0	0	0	0	11.2417	0	0	0.80167	0	7.8707	0	0	0	0	0	0.28015	0	0	2.3895	0	0	0	2.5785	0	0	0	0	1.3511	0	0	0	0	1.02	0	0	0.27125	0	0.83977
Bacteroides_xylanisolvens_ac	0	0	2.042	0	0	0	0	0	0	0	0	1.4999	0	0	0	0	0	0	0	0	7.742	0	0	0	0	0	0	0	0	2.2829	0	0	0	0	0	0	0	0	1.2976	0	0	0	0	0	0	0	8.3108	0	0
Bacteroides_xylanisolvens_lac_L	0	0	2.042	0	0	0	0	0	0	0	0	1.4999	0	0	0	0	0	0	0	0	7.742	0	0	0	0	0	0	0	0	2.2829	0	0	0	0	0	0	0	0	1.2976	0	0	0	0	0	0	0	8.3108	0	0
Bacteroides_xylanisolvens_nac	0	0	2.0411	0	0	0	0	0	0	0	0	1.4992	0	0	0	0	0	0	0	0	7.7383	0	0	0	0	0	0	0	0	2.2818	0	0	0	0	0	0	0	0	1.2969	0	0	0	0	0	0	0	8.3068	0	0
Bacteroides_xylanisolvens_ppa	0	0	2.042	0	0	0	0	0	0	0	0	1.4999	0	0	0	0	0	0	0	0	7.742	0	0	0	0	0	0	0	0	2.2829	0	0	0	0	0	0	0	0	1.2976	0	0	0	0	0	0	0	8.3108	0	0
Barnesiella_intestinihominis_ac	0	0	0	0	0	0	0	0	0	0	0	0	0	0	0	0	0	0	0	0	0	0	0	0	0	0	0	0	0	0	0	0	0	0	0	0	0	0	0	0	0	0	0	0	0	0	0	0	0
Barnesiella_intestinihominis_nac	0	0	0	0	0	0	0	0	0	0	0	0	0	0	0	0	0	0	0	0	0	0	0	0	0	0	0	0	0	0	0	0	0	0	0	0	0	0	0	0	0	0	0	0	0	0	0	0	0
Bifidobacterium_adolescentis_ac	0	0	0	0	0	0	0	0	0.83104	0	0	0	0	0	0	1.0415	0	0	0	14.9232	0	0	1.0608	0	0	0	1.8128	0	0	0	0	0	0	16.082	0	0.74556	0	0	0	0	0	0	0	8.0228	0	0	0	0	0
Bifidobacterium_adolescentis_fol	0	0	0	0	0	0	0	0	0.24974	0	0	0	0	0	0	0.30016	0	0	0	3.6369	0	0	0.30496	0	0	0	0.48561	0	0	0	0	0	0	3.9152	0	0.2292	0	0	0	0	0	0	0	1.9783	0	0	0	0	0
Bifidobacterium_adolescentis_lac_L	0	0	0	0	0	0	0	0	0.83104	0	0	0	0	0	0	1.0415	0	0	0	14.9232	0	0	1.0608	0	0	0	1.8128	0	0	0	0	0	0	16.082	0	0.74556	0	0	0	0	0	0	0	8.0228	0	0	0	0	0
Bifidobacterium_adolescentis_nac	0	0	0	0	0	0	0	0	7.775e-06	0	0	0	0	0	0	9.7442e-06	0	0	0	0.00013962	0	0	9.9242e-06	0	0	0	1.696e-05	0	0	0	0	0	0	0.00015046	0	6.9753e-06	0	0	0	0	0	0	0	7.5059e-05	0	0	0	0	0
Bifidobacterium_adolescentis_pydx	0	0	0	0	0	0	0	0	0.83104	0	0	0	0	0	0	1.0415	0	0	0	14.9232	0	0	1.0608	0	0	0	1.8128	0	0	0	0	0	0	16.082	0	0.74556	0	0	0	0	0	0	0	8.0228	0	0	0	0	0
Bifidobacterium_adolescentis_ribflv	0	0	0	0	0	0	0	0	0.28566	0	0	0	0	0	0	0.35378	0	0	0	4.8046	0	0	0.36001	0	0	0	0.60317	0	0	0	0	0	0	5.176	0	0.25799	0	0	0	0	0	0	0	2.5933	0	0	0	0	0
Bifidobacterium_angulatum_ac	0	0	0	0	0	0	0	0	0	0	0	0	0	0	0	0	0	0	0	0	0	0	0	0	0	0	0	0	0	0	0	0	0	0	0	0	0	0	0	0	0	0	0	0	0	0	0	0	0
Bifidobacterium_angulatum_fol	0	0	0	0	0	0	0	0	0	0	0	0	0	0	0	0	0	0	0	0	0	0	0	0	0	0	0	0	0	0	0	0	0	0	0	0	0	0	0	0	0	0	0	0	0	0	0	0	0
Bifidobacterium_angulatum_lac_L	0	0	0	0	0	0	0	0	0	0	0	0	0	0	0	0	0	0	0	0	0	0	0	0	0	0	0	0	0	0	0	0	0	0	0	0	0	0	0	0	0	0	0	0	0	0	0	0	0
Bifidobacterium_angulatum_nac	0	0	0	0	0	0	0	0	0	0	0	0	0	0	0	0	0	0	0	0	0	0	0	0	0	0	0	0	0	0	0	0	0	0	0	0	0	0	0	0	0	0	0	0	0	0	0	0	0
Bifidobacterium_animalis_ac	26.9564	0	0	0	0	0	0	0	0	0	0	0	0	0	0	0	0	0	21.5464	0	0	0	0	0	0	0	0	0	0	0	0	0	0	0	0.939	0	0	0	0	0	0	0	0	0	0	0	0	0	9.0364
Bifidobacterium_animalis_fol	0.099123	0	0	0	0	0	0	0	0	0	0	0	0	0	0	0	0	0	0.099288	0	0	0	0	0	0	0	0	0	0	0	0	0	0	0	0.099868	0	0	0	0	0	0	0	0	0	0	0	0	0	0.099549
Bifidobacterium_animalis_lac_L	26.9564	0	0	0	0	0	0	0	0	0	0	0	0	0	0	0	0	0	21.5464	0	0	0	0	0	0	0	0	0	0	0	0	0	0	0	0.939	0	0	0	0	0	0	0	0	0	0	0	0	0	9.0364
Bifidobacterium_bifidum_ac	0	0	0	0	5.4712	0	0	0	52.892	0	29.1224	0	0	0	0	0	0	0	0	0	0	0	73.48	0	0	0	2.2083	0	13.2816	0	0	10.372	2.0827	0.67212	13.906	86.488	0	0	0	1.9102	0	0	0	1.2958	8.3156	3.5911	0	0.8138	1.5504
Bifidobacterium_bifidum_fol	0	0	0	0	2.2584	0	0	0	21.3877	0	11.7995	0	0	0	0	0	0	0	0	0	0	0	26.8937	0	0	0	0.94198	0	5.4089	0	0	4.2352	0.89135	0.32213	5.661	26.6516	0	0	0	0.82178	0	0	0	0.57392	3.4058	1.4997	0	0.37951	0.67662
Bifidobacterium_bifidum_lac_L	0	0	0	0	5.4712	0	0	0	52.892	0	29.1224	0	0	0	0	0	0	0	0	0	0	0	73.48	0	0	0	2.2083	0	13.2816	0	0	10.372	2.0827	0.67212	13.906	86.488	0	0	0	1.9102	0	0	0	1.2958	8.3156	3.5911	0	0.8138	1.5504
Bifidobacterium_bifidum_nac	0	0	0	0	5.4712	0	0	0	30.0065	0	4.9702	0	0	0	0	0	0	0	0	0	0	0	15.4734	0	0	0	2.2083	0	13.2816	0	0	7.4996	2.0827	0.67212	13.906	5.0926	0	0	0	1.9102	0	0	0	1.2958	8.3156	3.5911	0	0.8138	1.5504
Bifidobacterium_breve_ac	0	0	0	0	21.294	0	0	0	9.7944	0	0	0.55964	0	0	0	10.354	1.2189	0	0	0	0	0	40.5	0	0	1.5568	0	5.0392	0.98904	0	0	0	0	39.912	0	0	11.4328	0	4.5788	8.2008	0	1.0664	0	0	0	23.0496	30.0108	9.818	0.798
Bifidobacterium_breve_fol	0	0	0	0	5.148	0	0	0	2.3859	0	0	0.16775	0	0	0	2.5201	0.32611	0	0	0	0	0	9.7611	0	0	0.40727	0	1.2437	0.27082	0	0	0	0	9.6197	0	0	2.7793	0	1.1331	2.0031	0	0.28947	0	0	0	5.5695	7.2417	2.3915	0.22496
Bifidobacterium_breve_lac_L	0	0	0	0	21.294	0	0	0	9.7944	0	0	0.55964	0	0	0	10.354	1.2189	0	0	0	0	0	40.5	0	0	1.5568	0	5.0392	0.98904	0	0	0	0	39.912	0	0	11.4328	0	4.5788	8.2008	0	1.0664	0	0	0	23.0496	30.0108	9.818	0.798
Bifidobacterium_breve_nac	0	0	0	0	0.00038904	0	0	0	0.00017894	0	0	1.0225e-05	0	0	0	0.00018917	2.227e-05	0	0	0	0	0	0.00073994	0	0	2.8443e-05	0	9.2066e-05	1.807e-05	0	0	0	0	0.00072919	0	0	0.00020888	0	8.3655e-05	0.00014983	0	1.9483e-05	0	0	0	0.00042112	0.0005483	0.00017937	1.4579e-05
Bifidobacterium_breve_pydx	0	0	0	0	21.294	0	0	0	9.7944	0	0	0.55964	0	0	0	10.354	1.2189	0	0	0	0	0	40.5	0	0	1.5568	0	5.0392	0.98904	0	0	0	0	39.912	0	0	11.4328	0	4.5788	8.2008	0	1.0664	0	0	0	23.0496	30.0108	9.818	0.798
Bifidobacterium_breve_thm	0	0	0	0	5.5806	0	0	0	2.5669	0	0	0.14667	0	0	0	2.6054	0.31945	0	0	0	0	0	10.5519	0	0	0.40801	0	1.3206	0.2592	0	0	0	0	10.4599	0	0	2.9134	0	1.2	2.1492	0	0.27948	0	0	0	6.0407	7.7409	2.573	0.20913
Bifidobacterium_catenulatum_ac	0	0	0	0	0	0	0	0	0	0	0	1.4104	0	0	0	1.2253	0	0	0	0	0	0	0	0	0	0	0	0	0	5.3048	0	0.9348	0	1.6986	0	0.74556	0	0	0	1.1417	0	0	0	0	0	0	2.8972	0	0.8816
Bifidobacterium_catenulatum_fol	0	0	0	0	0	0	0	0	0	0	0	0.099984	0	0	0	0.099447	0	0	0	0	0	0	0	0	0	0	0	0	0	0.099912	0	0.099989	0	0.099282	0	0.099991	0	0	0	0.099962	0	0	0	0	0	0	0.099911	0	0.099833
Bifidobacterium_catenulatum_lac_L	0	0	0	0	0	0	0	0	0	0	0	1.4104	0	0	0	1.2253	0	0	0	0	0	0	0	0	0	0	0	0	0	5.3048	0	0.9348	0	1.6986	0	0.74556	0	0	0	1.1417	0	0	0	0	0	0	2.8972	0	0.8816
Bifidobacterium_catenulatum_nac	0	0	0	0	0	0	0	0	0	0	0	5.4588e-06	0	0	0	4.7426e-06	0	0	0	0	0	0	0	0	0	0	0	0	0	2.0532e-05	0	3.6181e-06	0	6.5746e-06	0	2.8857e-06	0	0	0	4.419e-06	0	0	0	0	0	0	1.1214e-05	0	3.4122e-06
Bifidobacterium_dentium_ac	0	0	0	0	0	0.863	0	0	0	0	0	0	0	0	0	0	0	0	0.7818	0	0	0	0	1.7129	0	0	0	0	0	0	11.1416	1.1038	0	0	6.1976	57.036	0	0	0	2.8324	0.9352	0	0.74796	12.8608	0	0	0	18.3056	2.0292
Bifidobacterium_dentium_fol	0	0	0	0	0	0.2569	0	0	0	0	0	0	0	0	0	0	0	0	0.23744	0	0	0	0	0.4605	0	0	0	0	0	0	2.7213	0.31465	0	0	1.5359	10.0724	0	0	0	0.72906	0.27406	0	0.2293	3.1334	0	0	0	4.4388	0.53647
Bifidobacterium_dentium_lac_L	0	0	0	0	0	0.863	0	0	0	0	0	0	0	0	0	0	0	0	0.7818	0	0	0	0	1.7129	0	0	0	0	0	0	11.1416	1.1038	0	0	6.1976	57.036	0	0	0	2.8324	0.9352	0	0.74796	12.8608	0	0	0	18.3056	2.0292
Bifidobacterium_longum_ac	0	0	5.2024	0	45.988	34.2436	0	0	110.944	0	79.56	52.34	8.416	0	0	8.2708	2.3737	0	0	4.1148	2.9821	15.9568	49.664	0	0	0.9484	5.5372	0.4968	190.888	6.4544	3.1238	0	59.804	14.1148	3.0048	51.444	8.5748	0	1.2225	17.126	1.3053	38.3396	0	5.2796	9.9248	10.2444	12.016	2.8482	2.8576
Bifidobacterium_longum_fol	0	0	1.6552	0	14.1182	11.1383	0	0	32.1467	0	23.408	15.3259	2.7746	0	0	2.7279	0.78683	0	0	1.3824	0.94718	5.2169	15.8893	0	0	0.35708	1.8429	0.21083	38.2047	2.14	1.0615	0	17.2765	4.6201	1.023	16.3788	2.8264	0	0.44584	5.2863	0.47248	11.5288	0	1.7595	3.2637	3.367	3.9408	0.97227	0.97527
Bifidobacterium_longum_lac_L	0	0	5.2024	0	45.988	34.2436	0	0	110.944	0	79.56	52.34	8.416	0	0	8.2708	2.3737	0	0	4.1148	2.9821	15.9568	49.664	0	0	0.9484	5.5372	0.4968	190.888	6.4544	3.1238	0	59.804	14.1148	3.0048	51.444	8.5748	0	1.2225	17.126	1.3053	38.3396	0	5.2796	9.9248	10.2444	12.016	2.8482	2.8576
Bifidobacterium_longum_nac	0	0	3.544e-05	0	0.00031328	0.00023328	0	0	0.00075578	0	0.00054198	0.00035655	5.7332e-05	0	0	5.6343e-05	1.617e-05	0	0	2.8031e-05	2.0315e-05	0.0001087	0.00033832	0	0	6.4607e-06	3.7721e-05	3.3843e-06	0.0013004	4.3969e-05	2.128e-05	0	0.0004074	9.6154e-05	2.047e-05	0.00035045	5.8414e-05	0	8.3278e-06	0.00011667	8.8922e-06	0.00026118	0	3.5966e-05	6.761e-05	6.9787e-05	8.1856e-05	1.9403e-05	1.9467e-05
Bifidobacterium_longum_pydx	0	0	5.2024	0	45.988	34.2436	0	0	110.944	0	79.56	52.34	8.416	0	0	8.2708	2.3737	0	0	4.1148	2.9821	15.9568	49.664	0	0	0.9484	5.5372	0.4968	190.888	6.4544	3.1238	0	59.804	14.1148	3.0048	51.444	8.5748	0	1.2225	17.126	1.3053	38.3396	0	5.2796	9.9248	10.2444	12.016	2.8482	2.8576
Bifidobacterium_longum_ribflv	0	0	2.1139	0	17.5794	13.6791	0	0	39.109	0	28.71	18.2769	3.6551	0	0	3.5575	0.97736	0	0	1.7988	1.1945	6.7997	18.778	0	0	0.43168	2.4129	0.23671	45.0364	2.8089	1.3709	0	22.1644	6.0537	1.3196	19.3487	3.7243	0	0.55002	6.8744	0.58575	15.066	0	2.3016	4.2107	4.4452	5.1981	1.2519	1.256
Bifidobacterium_longum_thm	0	0	1.7259	0	15.2769	12.2214	0	0	34.5875	0	25.2004	17.4551	3.1281	0	0	2.9343	0.78987	0	0	1.5294	0.96285	5.7996	17.0169	0	0	0.3525	2.0581	0.18465	56.9469	2.399	1.161	0	18.5615	5.1544	1.0919	17.5551	3.0627	0	0.45436	5.6393	0.48513	12.367	0	1.9623	3.4838	3.7929	4.4156	1.0586	1.0621
Bifidobacterium_pseudocatenulatum_ac	0	0	0	0	0	0	0	0	0.62328	0	1.4057	0	0	0	0	21.1976	0.44908	0	0	0.55056	0	0	0	0	0	0	0	0	8.4776	1.0347	0	0	3.2728	16.2656	3.995	0	14.3756	0	0	0.41716	0	0	0	0.42732	6.6524	3.5911	1.0504	0	0.4104
Bifidobacterium_pseudocatenulatum_fol	0	0	0	0	0	0	0	0	0.099984	0	0.099771	0	0	0	0	0.099461	0.099989	0	0	0.099986	0	0	0	0	0	0	0	0	0.099785	0.099974	0	0	0.099917	0.099302	0.099899	0	0.099635	0	0	0.099975	0	0	0	0.099989	0.099819	0.099328	0.099944	0	0.099843
Bifidobacterium_pseudocatenulatum_lac_L	0	0	0	0	0	0	0	0	0.62328	0	1.4057	0	0	0	0	21.1976	0.44908	0	0	0.55056	0	0	0	0	0	0	0	0	8.4776	1.0347	0	0	3.2728	16.2656	3.995	0	14.3756	0	0	0.41716	0	0	0	0.42732	6.6524	3.5911	1.0504	0	0.4104
Bifidobacterium_scardovii_ac	0	0	0	0	0	0	0	0	0	0	0	0	0	0	0	0	0	0	0	0	0	0	0	0	0	0	0	0	0	0	0	0	0	0	0	0	0	0	0	0	0	0	16.11	0	0	0	0	0	0
Bifidobacterium_scardovii_lac_L	0	0	0	0	0	0	0	0	0	0	0	0	0	0	0	0	0	0	0	0	0	0	0	0	0	0	0	0	0	0	0	0	0	0	0	0	0	0	0	0	0	0	16.11	0	0	0	0	0	0
Bifidobacterium_sp_MSTE12_ac	0	0	0	0	0	0	0	0	0	0	0	0	0	0	0	0	0	0	0	0	0	0	0	0	0	0	0	0	0	0	0	0	0	0	0	0	0	0	0	0	0	0	0	0	0	0	0	0.8856	0
Bifidobacterium_sp_MSTE12_lac_L	0	0	0	0	0	0	0	0	0	0	0	0	0	0	0	0	0	0	0	0	0	0	0	0	0	0	0	0	0	0	0	0	0	0	0	0	0	0	0	0	0	0	0	0	0	0	0	0.8856	0
Bifidobacterium_sp_N4G05_ac	0	0	0	0	0	0	0	0	0	0	0	0	0	0	0	2.083	0	0	0	0	0	0	0	0	0	0	0	0	0	0	0	0	0	1.6498	0	0	0	0	0	0	0	0	0	0	0	0	0	0	0
Bifidobacterium_sp_N4G05_lac_L	0	0	0	0	0	0	0	0	0	0	0	0	0	0	0	2.083	0	0	0	0	0	0	0	0	0	0	0	0	0	0	0	0	0	1.6498	0	0	0	0	0	0	0	0	0	0	0	0	0	0	0
Bifidobacterium_sp_N5G01_ac	0	0	0	0	0	0	0	0	0	0	0	0	0	0	0	5.6364	0	0	0	0	0	0	0	0	0	0	0	0	0	0	0	0	0	5.2792	0	0	0	0	0	0	0	0	0	0	0	0	0	0	0
Bifidobacterium_sp_N5G01_lac_L	0	0	0	0	0	0	0	0	0	0	0	0	0	0	0	5.6364	0	0	0	0	0	0	0	0	0	0	0	0	0	0	0	0	0	5.2792	0	0	0	0	0	0	0	0	0	0	0	0	0	0	0
Bilophila_sp_4_1_30_ac	0	0	0	0	0	0	0	0	0	0	0	2.664	0	0	0	0	0	0	0	0	0	0	0	0	0	0	0	0	0	0.95256	0	0	0	0	0	0	0	0	0	0	0	0	0	0	0	0	1.5352	0	0
Bilophila_sp_4_1_30_nac	0	0	0	0	0	0	0	0	0	0	0	1.4615	0	0	0	0	0	0	0	0	0	0	0	0	0	0	0	0	0	0.52554	0	0	0	0	0	0	0	0	0	0	0	0	0	0	0	0	0.84416	0	0
Bilophila_wadsworthia_ac	2.5262	0	0	0	0	0	0	0	0	0	0	53.592	0	0	0	0	0	0	4.85	0	0	0	0	0	0	0	0	0	0	7.8832	0	0	0	0	0	0	0	0	0	0	0	0	0	0	0	0	27.0792	0	0
Bilophila_wadsworthia_nac	1.1618	0	0	0	0	0	0	0	0	0	0	17.0415	0	0	0	0	0	0	2.1994	0	0	0	0	0	0	0	0	0	0	3.6256	0	0	0	0	0	0	0	0	0	0	0	0	0	0	0	0	10.8929	0	0
Blautia_Lachnospiraceae_bacterium_6_1_37FAA_ac	0	0	0	0	0	0	0	0	0	0	0	0	0	0	0	0	0	0	1.6829	0	0	0	0	0	0	0	0	0	0	0	0	0	0	0	0	0	0	0	0	0	0	0	0	0	0	0	0	0	0
Blautia_Lachnospiraceae_bacterium_6_1_37FAA_lac_L	0	0	0	0	0	0	0	0	0	0	0	0	0	0	0	0	0	0	1.6829	0	0	0	0	0	0	0	0	0	0	0	0	0	0	0	0	0	0	0	0	0	0	0	0	0	0	0	0	0	0
Blautia_Lachnospiraceae_bacterium_AM10_38_ac	0	0	0	0	0	0	0	0	0	0	0	0	0	0	0	0	0	0	0	0	0	0	0	0	0	0	0	0	0	0	0	0	0	0	0	0	0	0	0	0	0	0	0	0	0	0	0	0	0
Blautia_Lachnospiraceae_bacterium_AM10_38_pnto_R	0	0	0	0	0	0	0	0	0	0	0	0	0	0	0	0	0	0	0	0	0	0	0	0	0	0	0	0	0	0	0	0	0	0	0	0	0	0	0	0	0	0	0	0	0	0	0	0	0
Blautia_Lachnospiraceae_bacterium_AM21_21_ac	0	0	0	0	0	0	0	0	0	0	0	0	0	0	0	0	0	0	0	0	0	0	0	0	0	0	0	0	0	0	0	0	0	0	0	0	0	0	0	0	0	0	0	0	0	0	0	0	0
Blautia_Lachnospiraceae_bacterium_AM21_21_pnto_R	0	0	0	0	0	0	0	0	0	0	0	0	0	0	0	0	0	0	0	0	0	0	0	0	0	0	0	0	0	0	0	0	0	0	0	0	0	0	0	0	0	0	0	0	0	0	0	0	0
Blautia_Lachnospiraceae_bacterium_AM25_17_ac	0	0	0	0	0	0	0	0	0	0	0	0	0	0	0	0	0	0	0	0	0	0	0	0	0	0	0	0	0	0	0	0	0	0	0	0	0	0	0	0	0	0	0	0	0	0	0	0	0
Blautia_Lachnospiraceae_bacterium_AM26_1LB_ac	0	0	0	0	0	0	0	0	0	0	0	0	0	0	0	0	0	0	0	0	0	0	0	0	0	0	0	0	0	0	0	0	0	0	0	0	0	0	0	0	0	0	0	0	0	0	0	0	0
Blautia_Lachnospiraceae_bacterium_AM26_1LB_pnto_R	0	0	0	0	0	0	0	0	0	0	0	0	0	0	0	0	0	0	0	0	0	0	0	0	0	0	0	0	0	0	0	0	0	0	0	0	0	0	0	0	0	0	0	0	0	0	0	0	0
Blautia_Lachnospiraceae_bacterium_AM48_27BH_ac	0	0	0	0	0	0	0	0	0	0	0	0	0	0	0	0	0	0	0	0	0	0	0	0	0	0	0	0	0	0	0	0	0	0	0	0	0	0	0	0	0	0	0	0	0	0	0	0	0
Blautia_Lachnospiraceae_bacterium_AM48_27BH_lac_L	0	0	0	0	0	0	0	0	0	0	0	0	0	0	0	0	0	0	0	0	0	0	0	0	0	0	0	0	0	0	0	0	0	0	0	0	0	0	0	0	0	0	0	0	0	0	0	0	0
Blautia_Lachnospiraceae_bacterium_GAM79_ac	0	0	0	0	0	0	0	0	0	0	0	0	0	0	0	0	0	0	0	0	0	0	0	0	0	0	0	0	0	0	0	0	0	0	0	0	0	0	0	0	0	0	0	0	0	0	0	0	0
Blautia_Lachnospiraceae_bacterium_NLAE_zl_G231_ac	0	0	0	0	0	0	0	0	0	0	0	0	0	0	0	0	0	0	0	0	0	0	0	0	0	0	0	0	0	0	0	0	0	0	0	0	0	0	0	0	0	0	0	0	0	0	0	0	0
Blautia_Lachnospiraceae_bacterium_OF11_28_ac	0	0	0	0	0	0	0	0	0	0	0	0	0	0	0	0	0	0	0	0	0	0	0	0	0	0	0	0	0	0	0	0	0	0	0	0	0	0	0	0	0	0	0	0	0	0	0	0	0
Blautia_hansenii_ac	0	0	0	0	0	0	0	0	0	0	0	0	0	0	0	0	0	0	0	0	0	0	0	0	0	0	0	0	0	0	0	0	0	0	0	0	0	0	0	0	0	0	0.58688	0	0	0	0	0	0
Blautia_hansenii_fol	0	0	0	0	0	0	0	0	0	0	0	0	0	0	0	0	0	0	0	0	0	0	0	0	0	0	0	0	0	0	0	0	0	0	0	0	0	0	0	0	0	0	0.13373	0	0	0	0	0	0
Blautia_hansenii_lac_L	0	0	0	0	0	0	0	0	0	0	0	0	0	0	0	0	0	0	0	0	0	0	0	0	0	0	0	0	0	0	0	0	0	0	0	0	0	0	0	0	0	0	0.58688	0	0	0	0	0	0
Blautia_massiliensis_ac	0	0	0	0	0	0	0	0	0	0	0	0	0	0	0	0	0	0	0	0	0	0	0	0	0	0	0	0	0	0	0	0	0	0	0	0	0	0	0	0	0	0	0	0	0	0	0	0	0
Blautia_obeum_ac	0	0	0	0	0	0	0	0	0	0	0	0	0	0	0	0	0	0	0	0	0	0	0	0	0	0	0	0	0	0	0	0	0	0	0	0	0	0	0	0	0.45368	0	1.2082	0	0	0	0	0.69412	0
Blautia_obeum_lac_L	0	0	0	0	0	0	0	0	0	0	0	0	0	0	0	0	0	0	0	0	0	0	0	0	0	0	0	0	0	0	0	0	0	0	0	0	0	0	0	0	0.45368	0	1.2082	0	0	0	0	0.69412	0
Blautia_obeum_nac	0	0	0	0	0	0	0	0	0	0	0	0	0	0	0	0	0	0	0	0	0	0	0	0	0	0	0	0	0	0	0	0	0	0	0	0	0	0	0	0	0.45349	0	1.2077	0	0	0	0	0.69383	0
Blautia_obeum_ppa	0	0	0	0	0	0	0	0	0	0	0	0	0	0	0	0	0	0	0	0	0	0	0	0	0	0	0	0	0	0	0	0	0	0	0	0	0	0	0	0	0.45368	0	1.2082	0	0	0	0	0.69412	0
Blautia_obeum_ribflv	0	0	0	0	0	0	0	0	0	0	0	0	0	0	0	0	0	0	0	0	0	0	0	0	0	0	0	0	0	0	0	0	0	0	0	0	0	0	0	0	0.22404	0	0.59073	0	0	0	0	0.34089	0
Blautia_producta_ac	0	0	0	0	0	0	0	0	0	0	0	0	0	0	0	0	0	0	0	0	0	0	0	0	0	0	0	0	0	0	0	0	0	0	0	0	0	0	0	0	0	0	0	0	0	0	0	0	0
Blautia_producta_fol	0	0	0	0	0	0	0	0	0	0	0	0	0	0	0	0	0	0	0	0	0	0	0	0	0	0	0	0	0	0	0	0	0	0	0	0	0	0	0	0	0	0	0	0	0	0	0	0	0
Blautia_producta_lac_L	0	0	0	0	0	0	0	0	0	0	0	0	0	0	0	0	0	0	0	0	0	0	0	0	0	0	0	0	0	0	0	0	0	0	0	0	0	0	0	0	0	0	0	0	0	0	0	0	0
Blautia_producta_nac	0	0	0	0	0	0	0	0	0	0	0	0	0	0	0	0	0	0	0	0	0	0	0	0	0	0	0	0	0	0	0	0	0	0	0	0	0	0	0	0	0	0	0	0	0	0	0	0	0
Blautia_schinkii_ac	0	0	0	0	0	0	0	0	0	0	0	0	0	0	0	0	0	0	0	0	0	0	0	0	0	0	0	0	0	0	0	0	0	0	0	0	0	0	0	0	0	0	0	0	0	0	0	0	0
Blautia_sp_AF14_40_ac	0	0	0	0	0	0	0	0	0	0	0	0	0	0	0	0	0	0	0	0	0	0	0	0	0	0	0	0	0	0	0	0	0	0	0	0	0	0	0	0	0	0	0	0	0	0	0	0	0
Blautia_sp_AF17_9LB_ac	0	0	0	0	0	0	0	0	0	0	0	0	0	0	0	0	0	0	0	0	0	0	0	0	0	0	0	0	0	0	0	0	0	0	0	0	0	0	0	0	0	0	0	0	0	0	0	0	0
Blautia_sp_AF19_1_ac	0	0	0	0	0	0	0	0	0	0	0	0	0	0	0	0	0	0	0	0	0	0	0	0	0	0	0	0	0	0	0	0	0	0	0	0	0	0	0	0	0	0	0	0	0	0	0	0	0
Blautia_sp_AF22_5LB_ac	0	0	0	0	0	0	0	0	0	0	0	0	0	0	0	0	0	0	0	0	0	0	0	0	0	0	0	0	0	0	0	0	0	0	0	0	0	0	0	0	0	0	0	0	0	0	0	0	0
Blautia_sp_AF26_2_ac	0	0	0	0	0	0	0	0	0	0	0	0	0	0	0	0	0	0	0	0	0	0	0	0	0	0	0	0	0	0	0	0	0	0	0	0	0	0	0	0	0	0	0	0	0	0	0	0	0
Blautia_sp_AF32_4BH_ac	0	0	0	0	0	0	0	0	0	0	0	0	0	0	0	0	0	0	0	0	0	0	0	0	0	0	0	0	0	0	0	0	0	0	0	0	0	0	0	0	0	0	0	0	0	0	0	0	0
Blautia_sp_AF34_10_ac	0	0	0	0	0	0	0	0	0	0	0	0	0	0	0	0	0	0	0	0	0	0	0	0	0	0	0	0	0	0	0	0	0	0	0	0	0	0	0	0	0	0	0	0	0	0	0	0	0
Blautia_sp_AM23_13AC_ac	0	0	0	0	0	0	0	0	0	0	0	0	0	0	0	0	0	0	0	0	0	0	0	0	0	0	0	0	0	0	0	0	0	0	0	0	0	0	0	0	0	0	0	0	0	0	0	0	0
Blautia_sp_AM29_29_ac	0	0	0	0	0	0	0	0	0	0	0	0	0	0	0	0	0	0	0	0	0	0	0	0	0	0	0	0	0	0	0	0	0	0	0	0	0	0	0	0	0	0	0	0	0	0	0	0	0
Blautia_sp_AM42_2_ac	0	0	0	0	0	0	0	0	0	0	0	0	0	0	0	0	0	0	0	0	0	0	0	0	0	0	0	0	0	0	0	0	0	0	0.61464	0	0	0	0	0	0	0	0	0	0	0	0	0	0
Blautia_sp_AM47_4_ac	0	0	0	0	0	0	0	0	0	0	0	0	0	0	0	0	0	0	0	0	0	0	0	0	0	0	0	0	0	0	0	0	0	0	0	0	0	0	0	0	0	0	0	0	0	0	0	0	0
Blautia_sp_BCRC_81119_ac	0	0	0	0	0	0	0	0	0	0	0	0	0	0	0	0	0	0	0	0	0	0	0	0	0	0	0	0	0	0	0	0	0	0	0	0	0	0	0	0	0	0	0	0	0	0	0	0	0
Blautia_sp_KGMB01111_ac	0	0	0	0	0	0	0	0	0	0	0	0	0	0	0	0	0	0	0	0	0	0	0	0	0	0	0	0	0	0	0	0	0	0	0	0	0	0	0	0	0	0	0	0	0	0	0	0	0
Blautia_sp_KLE_1732_ac	0	0	0	0	0	0	0	0	0	0	0	0	0	0	0	0	0	0	0	0	0	0	0	0	0	0	0	0	0	0	0	0	0	0	0	0	0	0	0	0	0	0	0.42576	0	0	0	0	0	0
Blautia_sp_Marseille_P2398_ac	0	0	0	0	0	0	0	0	0	0	0	0	0	0	0	0	0	0	0	0	0	0	0	0	0	0	0	0	0	0	0	0	0	0	0	0	0	0	0	0	0	0	0	0	0	0	0	0	0
Blautia_sp_OF03_13_ac	0	0	0	0	0	0	0	0	0	0	0	0	0	0	0	0	0	0	0	0	0	0	0	0	0	0	0	0	0	0	0	0	0	0	0	0	0	0	0	0	0	0	0	0	0	0	0	0	0
Blautia_sp_OF03_15BH_ac	0	0	0	0	0	0	0	0	0	0	0	0	0	0	0	0	0	0	0	0	0	0	0	0	0	0	0	0	0	0	0	0	0	0	0	0	0	0	0	0	0	0	0	0	0	0	0	0	0
Blautia_sp_OF09_25XD_ac	0	0	0	0	0	0	0	0	0	0	0	0	0	0	0	0	0	0	0	0	0	0	0	0	0	0	0	0	0	0	0	0	0	0	0	0	0	0	0	0	0	0	0	0	0	0	0	0	0
Blautia_sp_OM05_6_ac	0	0	0	0	0	0	0	0	0	0	0	0	0	0	0	0	0	0	0	0	0	0	0	0	0	0	0	0	0	0	0	0	0	0	0	0	0	0	0	0	0	0	0	0	0	0	0	0	0
Blautia_sp_SF_50_ac	0	0	0	0	0	0	0	0	0	0	0	0	0	0	0	0	0	0	0	0	0	0	0	0	0	0	0	0	0	0	0	0	0	0	0	0	0	0	0	0	0	0	0	0	0	0	0	0	0
Blautia_sp_SG_772_ac	0	0	0	0	0	0	0	0	0	0	0	0	0	0	0	0	0	0	0	0	0	0	0	0	0	0	0	0	0	0	0	0	0	0	0	0	0	0	0	0	0	0	0	0	0	0	0	0	0
Blautia_sp_aa_0143_ac	0	0	0	0	0	0	0	0	0	0	0	0	0	0	0	0	0	0	0	0	0	0	0	0	0	0	0	0	0	0	0	0	0	0	0	0	0	0	0	0	0	0	0	0	0	0	0	0	0
Blautia_wexlerae_ac	0	0	0	0	0	0	0	0	0	0	0	0	0	0	0	0	0	0	0	0	0	0	0	0	0	0	0	0	0	0	0	0	0	0	0	0	0	0	0	0	0	0	1.0356	0	0	0	0	0	0
Blautia_wexlerae_lac_L	0	0	0	0	0	0	0	0	0	0	0	0	0	0	0	0	0	0	0	0	0	0	0	0	0	0	0	0	0	0	0	0	0	0	0	0	0	0	0	0	0	0	1.0356	0	0	0	0	0	0
Blautia_wexlerae_nac	0	0	0	0	0	0	0	0	0	0	0	0	0	0	0	0	0	0	0	0	0	0	0	0	0	0	0	0	0	0	0	0	0	0	0	0	0	0	0	0	0	0	0.9846	0	0	0	0	0	0
Butyricicoccus_Clostridiaceae_bacterium_OM02_2AC_ac	0	0	0	0	0	0	0	0	0	0	0	0	0	0	0	0	0	0	0	0	0	0	0	0	0	0	0	0	0	0	0	0	0	0	0	0	0	0	0	0	0	0	0	0	0	0	0	0	0
Butyricicoccus_Clostridiaceae_bacterium_TF01_6_ac	0	0	0	0	0	0	0	0	0	0	0	0	0	0	0	0	0	0	0	0	0	0	0	0	0	0	0	0	0	0	0	0	0	0	0	0	0	0	0	0	0	0	0	0	0	0	0	0	0
Butyricicoccus_pullicaecorum_ac	0	0	0	0	0	0	0	0	0	0	0	0	0	0	0	0	0	0	0	0	0	0	0	0	0	0	0	0	0	0	0	0	0	0	0	0	0	0	0	0	0	0	0	0	0	0	0	0	0
Butyricicoccus_pullicaecorum_but	0	0	0	0	0	0	0	0	0	0	0	0	0	0	0	0	0	0	0	0	0	0	0	0	0	0	0	0	0	0	0	0	0	0	0	0	0	0	0	0	0	0	0	0	0	0	0	0	0
Butyricicoccus_sp_AF10_3_ac	0	0	0	0	0	0	0	0	0	0	0	0	0	0	0	0	0	0	0	0	0	0	0	0	0	0	0	0	0	0	0	0	0	0	0	0	0	0	0	0	0	0	0	0	0	0	0	0	0
Butyricicoccus_sp_AM05_1_ac	0	0	0	0	0	0	0	0	0	0	0	0	0	0	0	0	0	0	0	0	0	0	0	0	0	0	0	0	0	0	0	0	0	0	0	0	0	0	0	0	0	0	0	0	0	0	0	0	0
Butyricicoccus_sp_AM27_36_ac	0	0	0	0	0	0	0	0	0	0	0	0	0	0	0	0	0	0	0	0	0	0	0	0	0	0	0	0	0	0	0	0	0	0	0	0	0	0	0	0	0	0	0	0	0	0	0	0	0
Butyricicoccus_sp_AM28_25_ac	0	0	0	0	0	0	0	0	0	0	0	0	0	0	0	0	0	0	0	0	0	0	0	0	0	0	0	0	0	0	0	0	0	0	0	0	0	0	0	0	0	0	0	0	0	0	0	0	0
Butyricicoccus_sp_AM42_5AC_ac	0	0	0	0	0	0	0	0	0	0	0	0	0	0	0	0	0	0	0	0	0	0	0	0	0	0	0	0	0	0	0	0	0	0	0	0	0	0	0	0	0	0	0	0	0	0	0	0	0
Butyricicoccus_sp_GAM44_ac	0	0	0	0	0	0	0	0	0	0	0	0	0	0	0	0	0	0	0	0	0	0	0	0	0	0	0	0	0	0	0	0	0	0	0	0	0	0	0	0	0	0	0	0	0	0	0	0	0
Campylobacter_concisus_ac	0	0	0	0	0	0	0	0	0	0	0	0	0	0	0	0	0	0	0	0	0	0	0	0.13168	0	0	0	0	0	0	0	0	0	0	0	0	0	0	0	0	0	0	0	0	0	0.038523	0	0.069641	0
Campylobacter_concisus_fol	0	0	0	0	0	0	0	0	0	0	0	0	0	0	0	0	0	0	0	0	0	0	0	0.29661	0	0	0	0	0	0	0	0	0	0	0	0	0	0	0	0	0	0	0	0	0	0.08677	0	0.15686	0
Campylobacter_gracilis_ac	0	0	0	0	0	0	0	0	0	0	0	0	0	0	0	0	0	0	0	0	0	0	0	0	0	0	0	0	0	0	0	0	0	0	0	0	0	0	0	0	0.01205	0	0	0	0	0	0	0	0
Campylobacter_jejuni_ac	0	0	0	0	0	0	0	0	0	0	0	0	0	0	0	0	0	0	0	0	0	0	0	0	0	0	0	0	0	0	0	0	0	0	0	0	0	0	0	0	0	0	0	0	0	0	0	0	0
Campylobacter_jejuni_fol	0	0	0	0	0	0	0	0	0	0	0	0	0	0	0	0	0	0	0	0	0	0	0	0	0	0	0	0	0	0	0	0	0	0	0	0	0	0	0	0	0	0	0	0	0	0	0	0	0
Campylobacter_jejuni_lac_L	0	0	0	0	0	0	0	0	0	0	0	0	0	0	0	0	0	0	0	0	0	0	0	0	0	0	0	0	0	0	0	0	0	0	0	0	0	0	0	0	0	0	0	0	0	0	0	0	0
Campylobacter_jejuni_pnto_R	0	0	0	0	0	0	0	0	0	0	0	0	0	0	0	0	0	0	0	0	0	0	0	0	0	0	0	0	0	0	0	0	0	0	0	0	0	0	0	0	0	0	0	0	0	0	0	0	0
Campylobacter_jejuni_ribflv	0	0	0	0	0	0	0	0	0	0	0	0	0	0	0	0	0	0	0	0	0	0	0	0	0	0	0	0	0	0	0	0	0	0	0	0	0	0	0	0	0	0	0	0	0	0	0	0	0
Campylobacter_sp_AAUH_44UCsig_a_ac	0	0	0	0	0	0	0	0	0	0	0	0	0	0	0	0	0	0	0	0	0	0	0	0	0	0	0	0	0	0	0	0	0	0	5.6936	0	0	0	0	0	0	0	0	0	0	0	0	0	0
Campylobacter_sp_AAUH_44UCsig_a_pnto_R	0	0	0	0	0	0	0	0	0	0	0	0	0	0	0	0	0	0	0	0	0	0	0	0	0	0	0	0	0	0	0	0	0	0	5.689	0	0	0	0	0	0	0	0	0	0	0	0	0	0
Candidatus_Microthrix_parvicella_ac	0	0	0	0	0	0	0	0	0	0	0	0	0	0	0	0	0	0	0	0	0	0	0	0	0	0	0	0	0	0	0	0	0	0	0	0	0	0	0	0	0	0	0	0	0	13.39	0	0	0
Candidatus_Stoquefichus_Firmicutes_bacterium_AF16_15_ac	0	0	0	0	0	0	0	0	0	0	0	0	0	0	0	0	0	0	0	0	0	0	0	0	0	0	0	0	0	0	0	0	0	0	0	0	0	0	0	0	0	0	0	0	0	0	0	0	0
Candidatus_Stoquefichus_Firmicutes_bacterium_AF22_6AC_ac	0	0	0	0	0	0	0	0	0	0	0	0	0	0	0	0	0	0	0	0	0	0	0	0	0	0	0	0	0	0	0	0	0	0	0	0	0	0	0	0	0	0	0	0	0	0	0	0	0
Candidatus_Stoquefichus_Firmicutes_bacterium_AF25_13AC_ac	0	0	0	0	0	0	0	0	0	0	0	0	0	0	0	0	0	0	0	0	0	0	0	0	0	0	0	0	0	0	0	0	0	0	0	0	0	0	0	0	0	0	0	0	0	0	0	0	0
Candidatus_Stoquefichus_Firmicutes_bacterium_AF36_19BH_ac	0	0	0	0	0	0	0	0	0	0	0	0	0	0	0	0	0	0	0	0	0	0	0	0	0	0	0	0	0	0	0	0	0	0	0	0	0	0	0	0	0	0	0	0	0	0	0	0	0
Candidatus_Stoquefichus_Firmicutes_bacterium_AF36_3BH_ac	0	0	0	0	0	0	0	0	0	0	0	0	0	0	0	0	0	0	0	0	0	0	0	0	0	0	0	0	0	0	0	0	0	0	0	0	0	0	0	0	0	0	0	0	0	0	0	4.5236	0
Candidatus_Stoquefichus_Firmicutes_bacterium_AM55_24TS_ac	0	0	0	0	0	0	0	0	0	0	0	0	0	0	0	0	0	0	0	0	0	0	0	0	0	0	0	0	0	0	0	0	0	0	0	0	0	0	0	0	0	0	0	0	0	0	0	4.4424	0
Candidatus_Stoquefichus_Firmicutes_bacterium_OM08_11AC_ac	0	0	0	0	0	0	0	0	0	0	0	0	0	0	0	0	0	0	0	0	0	0	0	0	0	0	0	0	0	0	0	0	0	0	0	0	0	0	0	0	0	0	0	0	0	0	0	0	0
Candidatus_Stoquefichus_Firmicutes_bacterium_TM09_10_ac	0	0	0	0	0	0	0	0	0	0	0	0	0	0	0	0	0	0	0	0	0	0	0	0	0	0	0	0	0	0	0	0	0	0	0	0	0	0	0	0	0	0	0	0	0	0	0	0	0
Capnocytophaga_sp_oral_taxon_329_ac	0	0	0	0	0	0	0	0	0	0	0	0	0	0	0	0	0	0	0	0	0	0	0	0	0	0	0	0	0	0	0	0	0	0	0	0	0	0	0	0	0	0	0	0	0	0	0	0	0
Capnocytophaga_sp_oral_taxon_329_lac_L	0	0	0	0	0	0	0	0	0	0	0	0	0	0	0	0	0	0	0	0	0	0	0	0	0	0	0	0	0	0	0	0	0	0	0	0	0	0	0	0	0	0	0	0	0	0	0	0	0
Citrobacter_amalonaticus_ac	0	0	0	0	0	0	0	0	0	0	0	0	0	0	0	0	0	0	0	0	0	0	0	0	0	0	0	0	0	0	0	0	0	0	0	0	0	0	0	0	0	0	0	0	0	0	0	0	0
Citrobacter_amalonaticus_lac_L	0	0	0	0	0	0	0	0	0	0	0	0	0	0	0	0	0	0	0	0	0	0	0	0	0	0	0	0	0	0	0	0	0	0	0	0	0	0	0	0	0	0	0	0	0	0	0	0	0
Citrobacter_amalonaticus_ppa	0	0	0	0	0	0	0	0	0	0	0	0	0	0	0	0	0	0	0	0	0	0	0	0	0	0	0	0	0	0	0	0	0	0	0	0	0	0	0	0	0	0	0	0	0	0	0	0	0
Citrobacter_farmeri_ac	0	0	0	0	0	0	0	0	0	0	0	0	0	0	0	0	0	0	0	0	0	0	0	0	0	0	0	0	0	0	0	0	0	0	0	0	0	0	0	0	0	0	0	0	0	0	0	0	0
Citrobacter_farmeri_but	0	0	0	0	0	0	0	0	0	0	0	0	0	0	0	0	0	0	0	0	0	0	0	0	0	0	0	0	0	0	0	0	0	0	0	0	0	0	0	0	0	0	0	0	0	0	0	0	0
Citrobacter_farmeri_lac_L	0	0	0	0	0	0	0	0	0	0	0	0	0	0	0	0	0	0	0	0	0	0	0	0	0	0	0	0	0	0	0	0	0	0	0	0	0	0	0	0	0	0	0	0	0	0	0	0	0
Citrobacter_farmeri_pnto_R	0	0	0	0	0	0	0	0	0	0	0	0	0	0	0	0	0	0	0	0	0	0	0	0	0	0	0	0	0	0	0	0	0	0	0	0	0	0	0	0	0	0	0	0	0	0	0	0	0
Citrobacter_farmeri_ppa	0	0	0	0	0	0	0	0	0	0	0	0	0	0	0	0	0	0	0	0	0	0	0	0	0	0	0	0	0	0	0	0	0	0	0	0	0	0	0	0	0	0	0	0	0	0	0	0	0
Citrobacter_farmeri_pydx	0	0	0	0	0	0	0	0	0	0	0	0	0	0	0	0	0	0	0	0	0	0	0	0	0	0	0	0	0	0	0	0	0	0	0	0	0	0	0	0	0	0	0	0	0	0	0	0	0
Citrobacter_freundii_ac	0	0	0	0	0	0	0	0	0	0	0	0	0	0	0	0	0	0	0.7288	0	0	0	0	0	0	0	0	0	0	0	0	4.5644	0	0	0	0	10.734	4.5056	0	0	0	0	0	0	2.0386	0	0	0	0.5624
Citrobacter_freundii_lac_L	0	0	0	0	0	0	0	0	0	0	0	0	0	0	0	0	0	0	0.7288	0	0	0	0	0	0	0	0	0	0	0	0	4.5644	0	0	0	0	10.734	4.5056	0	0	0	0	0	0	2.0386	0	0	0	0.5624
Citrobacter_freundii_ppa	0	0	0	0	0	0	0	0	0	0	0	0	0	0	0	0	0	0	0.7288	0	0	0	0	0	0	0	0	0	0	0	0	4.5644	0	0	0	0	10.734	4.5056	0	0	0	0	0	0	2.0386	0	0	0	0.5624
Citrobacter_koseri_ac	0	0	0	0	0	0	0	0	0	0	0	0	0	0	0	0	0	0	0	0	0	0	0	0	0	0	0	0	0	0	0	0	0	0	0	0	0	0	29.8972	0	0	0	0	0	0	0	0	0	0
Citrobacter_koseri_lac_L	0	0	0	0	0	0	0	0	0	0	0	0	0	0	0	0	0	0	0	0	0	0	0	0	0	0	0	0	0	0	0	0	0	0	0	0	0	0	29.8972	0	0	0	0	0	0	0	0	0	0
Citrobacter_koseri_ppa	0	0	0	0	0	0	0	0	0	0	0	0	0	0	0	0	0	0	0	0	0	0	0	0	0	0	0	0	0	0	0	0	0	0	0	0	0	0	29.8972	0	0	0	0	0	0	0	0	0	0
Citrobacter_portucalensis_ac	0	0	0	0	0	0	0	0	0	0	0	0	0	0	0	0	0	0	0	0	0	0	0	0	0	0	0	0	0	0	0	0	0	0	0	0	0	8.62	0	0	0	0	0	0	0	0	0	0	0
Citrobacter_portucalensis_lac_L	0	0	0	0	0	0	0	0	0	0	0	0	0	0	0	0	0	0	0	0	0	0	0	0	0	0	0	0	0	0	0	0	0	0	0	0	0	8.62	0	0	0	0	0	0	0	0	0	0	0
Citrobacter_sp_30_2_ac	0	0	0	0	0	0	0	0	0	0	0	0	0	0	0	0	0	0	0	0	0	0	0	0	0	0	0	0	0	0	0	0	0	0	0	0	0	0	0	0	0	0	0	0	0	0	0	0	0
Citrobacter_sp_30_2_lac_L	0	0	0	0	0	0	0	0	0	0	0	0	0	0	0	0	0	0	0	0	0	0	0	0	0	0	0	0	0	0	0	0	0	0	0	0	0	0	0	0	0	0	0	0	0	0	0	0	0
Citrobacter_sp_30_2_ppa	0	0	0	0	0	0	0	0	0	0	0	0	0	0	0	0	0	0	0	0	0	0	0	0	0	0	0	0	0	0	0	0	0	0	0	0	0	0	0	0	0	0	0	0	0	0	0	0	0
Citrobacter_sp_30_2_pydx	0	0	0	0	0	0	0	0	0	0	0	0	0	0	0	0	0	0	0	0	0	0	0	0	0	0	0	0	0	0	0	0	0	0	0	0	0	0	0	0	0	0	0	0	0	0	0	0	0
Citrobacter_sp_30_2_ribflv	0	0	0	0	0	0	0	0	0	0	0	0	0	0	0	0	0	0	0	0	0	0	0	0	0	0	0	0	0	0	0	0	0	0	0	0	0	0	0	0	0	0	0	0	0	0	0	0	0
Citrobacter_sp_CtB712_ac	0	0	0	0	0	0	0	0	0	0	0	0	0	0	0	0	0	0	0	0	0	0	0	0	0	0	0	0	0	0	0	0	0	0	0	0	0	0	0	0	0	0	0	0	0	0	0	0	0
Citrobacter_sp_CtB712_but	0	0	0	0	0	0	0	0	0	0	0	0	0	0	0	0	0	0	0	0	0	0	0	0	0	0	0	0	0	0	0	0	0	0	0	0	0	0	0	0	0	0	0	0	0	0	0	0	0
Citrobacter_sp_CtB712_lac_L	0	0	0	0	0	0	0	0	0	0	0	0	0	0	0	0	0	0	0	0	0	0	0	0	0	0	0	0	0	0	0	0	0	0	0	0	0	0	0	0	0	0	0	0	0	0	0	0	0
Citrobacter_sp_CtB712_pnto_R	0	0	0	0	0	0	0	0	0	0	0	0	0	0	0	0	0	0	0	0	0	0	0	0	0	0	0	0	0	0	0	0	0	0	0	0	0	0	0	0	0	0	0	0	0	0	0	0	0
Citrobacter_youngae_ac	0	0	0	0	0	0	0	0	0	0	0	0	0	0	0	0	0	0	0	0	0	0	0	0	0	0	0	0	0	0	0	0	0	0	0	0	9.1464	0.95432	0	0	0	0	0	0	0	0	0	0	0
Citrobacter_youngae_lac_L	0	0	0	0	0	0	0	0	0	0	0	0	0	0	0	0	0	0	0	0	0	0	0	0	0	0	0	0	0	0	0	0	0	0	0	0	9.1464	0.95432	0	0	0	0	0	0	0	0	0	0	0
Citrobacter_youngae_ppa	0	0	0	0	0	0	0	0	0	0	0	0	0	0	0	0	0	0	0	0	0	0	0	0	0	0	0	0	0	0	0	0	0	0	0	0	9.1464	0.95432	0	0	0	0	0	0	0	0	0	0	0
Citrobacter_youngae_pydx	0	0	0	0	0	0	0	0	0	0	0	0	0	0	0	0	0	0	0	0	0	0	0	0	0	0	0	0	0	0	0	0	0	0	0	0	9.1464	0.95432	0	0	0	0	0	0	0	0	0	0	0
Clostridiales_bacterium_1_7_47FAA_ac	0	0	0	0	0	0	0	0	0	0	0	0	0	0	0	0	0	0	0	0	0	0	0	0	0	0	0	0	0	0	0	0	0	0	0	0	0	0	0	0	0	0	0	0	0	0	0	0	0
Clostridioides_difficile_ac	0	0	0	0	0	0	0	0	0	0	0	0	0.63516	0	0	0	0	0	0	0	0	0	0	1.4886	0	0	0	0	0	0	0	0	0	0	0	0	0	0	28.01	0.83432	0.78796	0.60936	20.9432	0	0.59012	0	0	0	17.0696
Clostridioides_difficile_but	0	0	0	0	0	0	0	0	0	0	0	0	0.63516	0	0	0	0	0	0	0	0	0	0	1.4886	0	0	0	0	0	0	0	0	0	0	0	0	0	0	28.01	0.83432	0.78796	0.60936	20.9432	0	0.59012	0	0	0	17.0696
Clostridioides_difficile_fol	0	0	0	0	0	0	0	0	0	0	0	0	0.63514	0	0	0	0	0	0	0	0	0	0	1.4886	0	0	0	0	0	0	0	0	0	0	0	0	0	0	28.0092	0.8343	0.78794	0.60934	20.9426	0	0.5901	0	0	0	17.0691
Clostridioides_difficile_lac_L	0	0	0	0	0	0	0	0	0	0	0	0	0.63516	0	0	0	0	0	0	0	0	0	0	1.4886	0	0	0	0	0	0	0	0	0	0	0	0	0	0	28.01	0.83432	0.78796	0.60936	20.9432	0	0.59012	0	0	0	17.0696
Clostridioides_difficile_nac	0	0	0	0	0	0	0	0	0	0	0	0	0.63515	0	0	0	0	0	0	0	0	0	0	1.4886	0	0	0	0	0	0	0	0	0	0	0	0	0	0	28.0094	0.8343	0.78794	0.60935	20.9428	0	0.59011	0	0	0	17.0692
Clostridioides_difficile_ppa	0	0	0	0	0	0	0	0	0	0	0	0	0.63516	0	0	0	0	0	0	0	0	0	0	1.4886	0	0	0	0	0	0	0	0	0	0	0	0	0	0	28.01	0.83432	0.78796	0.60936	20.9432	0	0.59012	0	0	0	17.0696
Clostridioides_difficile_ribflv	0	0	0	0	0	0	0	0	0	0	0	0	0.31757	0	0	0	0	0	0	0	0	0	0	0.74427	0	0	0	0	0	0	0	0	0	0	0	0	0	0	14.0044	0.41714	0.39396	0.30467	10.4712	0	0.29505	0	0	0	8.5344
Clostridium_baratii_ac	0	0	0	0	0	0	0	0	0	0	0	0	0	0	0	0	0	0	0	0	0	1.7041	0	0	0	35.8072	0	0	0	0	0	0	0	0	0	0	0	0	0.69704	0	0	0	0	0	0	0	0	0	0
Clostridium_baratii_but	0	0	0	0	0	0	0	0	0	0	0	0	0	0	0	0	0	0	0	0	0	1.7041	0	0	0	35.8072	0	0	0	0	0	0	0	0	0	0	0	0	0.69704	0	0	0	0	0	0	0	0	0	0
Clostridium_baratii_lac_L	0	0	0	0	0	0	0	0	0	0	0	0	0	0	0	0	0	0	0	0	0	1.7041	0	0	0	35.8072	0	0	0	0	0	0	0	0	0	0	0	0	0.69704	0	0	0	0	0	0	0	0	0	0
Clostridium_baratii_ppa	0	0	0	0	0	0	0	0	0	0	0	0	0	0	0	0	0	0	0	0	0	1.7041	0	0	0	35.8072	0	0	0	0	0	0	0	0	0	0	0	0	0.69704	0	0	0	0	0	0	0	0	0	0
Clostridium_botulinum_ac	0	0	0	0	0	0	0	0	0	0	0	0	0	0	0	0	0	0	0	0	0	0	0	0	0	0	0	0	0	0	0	0	0	1.8208	0	0	0	0	0.46112	0	0	0	0	0	0	0	0	0	0
Clostridium_botulinum_but	0	0	0	0	0	0	0	0	0	0	0	0	0	0	0	0	0	0	0	0	0	0	0	0	0	0	0	0	0	0	0	0	0	1.8208	0	0	0	0	0.46112	0	0	0	0	0	0	0	0	0	0
Clostridium_botulinum_fol	0	0	0	0	0	0	0	0	0	0	0	0	0	0	0	0	0	0	0	0	0	0	0	0	0	0	0	0	0	0	0	0	0	1.8202	0	0	0	0	0.46097	0	0	0	0	0	0	0	0	0	0
Clostridium_botulinum_lac_L	0	0	0	0	0	0	0	0	0	0	0	0	0	0	0	0	0	0	0	0	0	0	0	0	0	0	0	0	0	0	0	0	0	1.8208	0	0	0	0	0.46112	0	0	0	0	0	0	0	0	0	0
Clostridium_botulinum_nac	0	0	0	0	0	0	0	0	0	0	0	0	0	0	0	0	0	0	0	0	0	0	0	0	0	0	0	0	0	0	0	0	0	1.8208	0	0	0	0	0.46112	0	0	0	0	0	0	0	0	0	0
Clostridium_botulinum_ppa	0	0	0	0	0	0	0	0	0	0	0	0	0	0	0	0	0	0	0	0	0	0	0	0	0	0	0	0	0	0	0	0	0	1.8208	0	0	0	0	0.46112	0	0	0	0	0	0	0	0	0	0
Clostridium_botulinum_ribflv	0	0	0	0	0	0	0	0	0	0	0	0	0	0	0	0	0	0	0	0	0	0	0	0	0	0	0	0	0	0	0	0	0	0.91038	0	0	0	0	0.23055	0	0	0	0	0	0	0	0	0	0
Clostridium_butyricum_ac	0	0	0	0	0	0	0	0	0	0	0	0	0	0	0	0	0	0	0	0	0	0	0	0	0	0	0	0	0	0	0	0	6.9624	0	0	0	0.55048	0	0	0	0	0	0	0	0	0	0	0	0
Clostridium_butyricum_but	0	0	0	0	0	0	0	0	0	0	0	0	0	0	0	0	0	0	0	0	0	0	0	0	0	0	0	0	0	0	0	0	6.9624	0	0	0	0.55048	0	0	0	0	0	0	0	0	0	0	0	0
Clostridium_butyricum_fol	0	0	0	0	0	0	0	0	0	0	0	0	0	0	0	0	0	0	0	0	0	0	0	0	0	0	0	0	0	0	0	0	3.434	0	0	0	0.30865	0	0	0	0	0	0	0	0	0	0	0	0
Clostridium_butyricum_lac_L	0	0	0	0	0	0	0	0	0	0	0	0	0	0	0	0	0	0	0	0	0	0	0	0	0	0	0	0	0	0	0	0	6.9624	0	0	0	0.55048	0	0	0	0	0	0	0	0	0	0	0	0
Clostridium_butyricum_nac	0	0	0	0	0	0	0	0	0	0	0	0	0	0	0	0	0	0	0	0	0	0	0	0	0	0	0	0	0	0	0	0	6.9605	0	0	0	0.55033	0	0	0	0	0	0	0	0	0	0	0	0
Clostridium_butyricum_ribflv	0	0	0	0	0	0	0	0	0	0	0	0	0	0	0	0	0	0	0	0	0	0	0	0	0	0	0	0	0	0	0	0	3.481	0	0	0	0.27523	0	0	0	0	0	0	0	0	0	0	0	0
Clostridium_carnis_ac	0	0	0	0	0	0	0	0	0	0	0	0	0	0	0	0	0	0	0	1.304	0	0	0	0	0	0	0	0	0	0	0	0	0	0	0	0	13.2748	0	0	13.2944	3.9915	0	0	0	0	0	0	0	0
Clostridium_celatum_ac	0	0	0	0	0	0	0	0	0	0	0	0	0	0	0	0	0	0	0	0	0	0	0	0	0	0	0	0	0	0	0	2.6751	0	0	0	0	0	0	7.442	2.3822	0	0	0	0	0	0	0	0	0
Clostridium_celatum_but	0	0	0	0	0	0	0	0	0	0	0	0	0	0	0	0	0	0	0	0	0	0	0	0	0	0	0	0	0	0	0	2.6751	0	0	0	0	0	0	7.442	2.3822	0	0	0	0	0	0	0	0	0
Clostridium_celatum_fol	0	0	0	0	0	0	0	0	0	0	0	0	0	0	0	0	0	0	0	0	0	0	0	0	0	0	0	0	0	0	0	1.2429	0	0	0	0	0	0	3.4576	1.1068	0	0	0	0	0	0	0	0	0
Clostridium_celatum_nac	0	0	0	0	0	0	0	0	0	0	0	0	0	0	0	0	0	0	0	0	0	0	0	0	0	0	0	0	0	0	0	2.6731	0	0	0	0	0	0	7.4364	2.3804	0	0	0	0	0	0	0	0	0
Clostridium_chauvoei_ac	0	0	0	0	0	0	0	0	0	0	0	0	0	0	0	0	0	0	0	0	0	0	0	0	0	0	0	0	0	0	0	0	0	0	0	0	0	0	0.42896	0	0	0	0	0	0	0	0	0	0
Clostridium_chauvoei_lac_L	0	0	0	0	0	0	0	0	0	0	0	0	0	0	0	0	0	0	0	0	0	0	0	0	0	0	0	0	0	0	0	0	0	0	0	0	0	0	0.42896	0	0	0	0	0	0	0	0	0	0
Clostridium_cocleatum_ac	0	0	0	0	0	0	0	0	0	0	0	0	0	0	0	0	0	0	0	0	0	0	0	0	0	0	0	0	0	0	0	0	0	0	0	0	0	0	0	0	0	0	0	0	0	0	0	0	0
Clostridium_cocleatum_lac_L	0	0	0	0	0	0	0	0	0	0	0	0	0	0	0	0	0	0	0	0	0	0	0	0	0	0	0	0	0	0	0	0	0	0	0	0	0	0	0	0	0	0	0	0	0	0	0	0	0
Clostridium_disporicum_ac	0	0	0	0	0	0	0	0	0	0	0	0	1.0057	0	0	0	0	0	0	0	0	0	0	0	0	0	0	0	0	0	0	1.0243	0	0	0	0	0	0	2.4557	1.2625	0	0	0	0	0	0	0	0	0
Clostridium_disporicum_but	0	0	0	0	0	0	0	0	0	0	0	0	1.0057	0	0	0	0	0	0	0	0	0	0	0	0	0	0	0	0	0	0	1.0243	0	0	0	0	0	0	2.4557	1.2625	0	0	0	0	0	0	0	0	0
Clostridium_leptum_ac	0	0	0	0	0	0	0	0	0	0	0	0	0	0	0	0	0	0	0	0	0	0	0	0	0	0	0	0	0	0	0	0	0	0	0	0	0	0	0	0	0	0	0	0	0	0	0	0	0
Clostridium_leptum_lac_L	0	0	0	0	0	0	0	0	0	0	0	0	0	0	0	0	0	0	0	0	0	0	0	0	0	0	0	0	0	0	0	0	0	0	0	0	0	0	0	0	0	0	0	0	0	0	0	0	0
Clostridium_methoxybenzovorans_ac	0	0	0	0	0	0	0	0	0	0	0	0	0	0	0	0	0	0	0	0	0	0	0	0	0	0	0	0	0	0	0	0	0	0	17.696	0	0	0	0	0	0	0	0	0	0	0	0	0	0
Clostridium_methoxybenzovorans_lac_L	0	0	0	0	0	0	0	0	0	0	0	0	0	0	0	0	0	0	0	0	0	0	0	0	0	0	0	0	0	0	0	0	0	0	17.696	0	0	0	0	0	0	0	0	0	0	0	0	0	0
Clostridium_neonatale_ac	0	0	0	0	0	0	0	0	0	0	0	0	0	0	0	0	0	0	0	3.2454	0	0	0	0	0	0	0	0	0	0	0	0	0	0	0	0	28.688	0	0	7.9812	2.5549	0	0	0	0	0	0	0	0
Clostridium_nigeriense_ac	0	0	0	0	0	0	0	0	0	0	0	0	4.4992	0	0	0	0	0	0	0	0	0	0	1.2847	0	0	0	0	0	0	6.2476	0	0	0	0	0	0.80452	0	0.815	0	0	0	0	0	0	0	0	0	0
Clostridium_paraputrificum_ac	0	0	0	0	0	3.5038	0	0	0	0	0	0	0	0	0	0	0	0	0	0	0	2.8918	0	3.9764	0	0	0	0	0	0	0	0.90496	0	0	0	0.93196	0	0	1.4262	0	0	0	0	1.8885	0	0	0	0	1.6036
Clostridium_paraputrificum_but	0	0	0	0	0	3.5038	0	0	0	0	0	0	0	0	0	0	0	0	0	0	0	2.8918	0	3.9764	0	0	0	0	0	0	0	0.90496	0	0	0	0.93196	0	0	1.4262	0	0	0	0	1.8885	0	0	0	0	1.6036
Clostridium_paraputrificum_lac_L	0	0	0	0	0	3.5038	0	0	0	0	0	0	0	0	0	0	0	0	0	0	0	2.8918	0	3.9764	0	0	0	0	0	0	0	0.90496	0	0	0	0.93196	0	0	1.4262	0	0	0	0	1.8885	0	0	0	0	1.6036
Clostridium_paraputrificum_nac	0	0	0	0	0	3.5027	0	0	0	0	0	0	0	0	0	0	0	0	0	0	0	2.891	0	3.9752	0	0	0	0	0	0	0	0.9047	0	0	0	0.93169	0	0	1.4258	0	0	0	0	1.8879	0	0	0	0	1.6031
Clostridium_paraputrificum_ppa	0	0	0	0	0	3.5038	0	0	0	0	0	0	0	0	0	0	0	0	0	0	0	2.8918	0	3.9764	0	0	0	0	0	0	0	0.90496	0	0	0	0.93196	0	0	1.4262	0	0	0	0	1.8885	0	0	0	0	1.6036
Clostridium_perfringens_ac	4.2512	0	0	0	0	0	0	0	0	0	0	0	14.0268	0	0	0	0	0	0	71.488	0	21.3272	0	0.53016	4.8184	3.2926	0	6.8488	0	0	0.4946	1.6408	0	0	0	0	0	0	24.3212	0	12.5356	0	28.9752	0	0	0	0	0	0
Clostridium_perfringens_but	4.2512	0	0	0	0	0	0	0	0	0	0	0	14.0268	0	0	0	0	0	0	71.488	0	21.3272	0	0.53016	4.8184	3.2926	0	6.8488	0	0	0.4946	1.6408	0	0	0	0	0	0	24.3212	0	12.5356	0	28.9752	0	0	0	0	0	0
Clostridium_perfringens_fol	2.4807	0	0	0	0	0	0	0	0	0	0	0	8.4155	0	0	0	0	0	0	40.9996	0	12.2936	0	0.38495	3.3378	2.2872	0	3.9712	0	0	0.36052	0.98305	0	0	0	0	0	0	13.996	0	8.1193	0	17.406	0	0	0	0	0	0
Clostridium_perfringens_lac_L	4.2512	0	0	0	0	0	0	0	0	0	0	0	14.0268	0	0	0	0	0	0	71.488	0	21.3272	0	0.53016	4.8184	3.2926	0	6.8488	0	0	0.4946	1.6408	0	0	0	0	0	0	24.3212	0	12.5356	0	28.9752	0	0	0	0	0	0
Clostridium_perfringens_nac	0.099648	0	0	0	0	0	0	0	0	0	0	0	0.09986	0	0	0	0	0	0	0.10058	0	0.099582	0	0.099475	0.10003	0.10001	0	0.099976	0	0	0.099766	0.099667	0	0	0	0	0	0	0.099441	0	0.099781	0	0.099921	0	0	0	0	0	0
Clostridium_perfringens_ppa	4.2512	0	0	0	0	0	0	0	0	0	0	0	14.0268	0	0	0	0	0	0	71.488	0	21.3272	0	0.53016	4.8184	3.2926	0	6.8488	0	0	0.4946	1.6408	0	0	0	0	0	0	24.3212	0	12.5356	0	28.9752	0	0	0	0	0	0
Clostridium_perfringens_ribflv	2.1255	0	0	0	0	0	0	0	0	0	0	0	7.0131	0	0	0	0	0	0	35.7426	0	10.6632	0	0.26507	2.4091	1.6463	0	3.4243	0	0	0.24729	0.82039	0	0	0	0	0	0	12.1601	0	6.2676	0	14.487	0	0	0	0	0	0
Clostridium_phoceensis_ac	0	0	0	0	0	0	0	0	0	0	0	0	0	0	0	0	0	0	0	0	0	0	0	0	0	0	0	0	0	0	0	0	0	0	0	0	0	0	0	0	0	0	0	0	0	0	0	0	0
Clostridium_saccharogumia_nac	0	0	0	0	0	0	0	0	0	0	0	0	0	0	0	0	0	0	0	0	0	0	0	0	0	0	0	0	0	0	0	0	0	0	0	0	0	0	0	0	0	0	0	0	0	0	0	0	0
Clostridium_saudiense_ac	0	0	0	0	0	0	0	0	0	0	0	0	0	0	0	0	0	0	0	0	0	0	0	0	0	0	0	0	0	0	0	0	0	0	0	0	0	0	0	0	0	0	0	0	0	0	0	0	0
Clostridium_scindens_ac	0	0	0	0	0	0	0	0	0	0	0	0	0	0	0	0	0	0	0	0	0	0	0	0	0	0	0	0	0	0	0	0	0	0	0	0	0	0	0	0	0	0	0	0	0	0	2.1585	0	0
Clostridium_septicum_ac	0	0	0	0	0	0	0	0	0	0	0	0	0	0	0	0	0	0	0	0	0	0	0	0	0	0	0	0	0	0	0	0	0	0	0	0	0	0	0.63268	0	0	0	0	0	0	0	0	0	0
Clostridium_septicum_pnto_R	0	0	0	0	0	0	0	0	0	0	0	0	0	0	0	0	0	0	0	0	0	0	0	0	0	0	0	0	0	0	0	0	0	0	0	0	0	0	0.55948	0	0	0	0	0	0	0	0	0	0
Clostridium_sp_7_2_43FAA_ac	0	0	0	0	0	0	0	0	0	0	0	0	0	0	0	0	0	0	0	0	0	0	0	0.55056	0	0	0	0	0	0	0	0	0	0	0	0	4.8484	0	1.437	0	0	0	0	0	0	0	0	0	0
Clostridium_sp_7_2_43FAA_but	0	0	0	0	0	0	0	0	0	0	0	0	0	0	0	0	0	0	0	0	0	0	0	0.55056	0	0	0	0	0	0	0	0	0	0	0	0	4.8484	0	1.437	0	0	0	0	0	0	0	0	0	0
Clostridium_sp_7_2_43FAA_fol	0	0	0	0	0	0	0	0	0	0	0	0	0	0	0	0	0	0	0	0	0	0	0	0.16196	0	0	0	0	0	0	0	0	0	0	0	0	1.2459	0	0.37892	0	0	0	0	0	0	0	0	0	0
Clostridium_sp_7_3_54FAA_ac	0	0	0	0	0	0	0	0	0	0	0	0	0	0	0	0	0	0	0	0	0	0	0	0	0	0	0	0	0	0	0	0	0	0.63548	0	0	0	0	0	0	0	0	0	0	0	0	0	0	0
Clostridium_sp_AF27_2AA_ac	0	0	0	0	0	0	0	0	0	0	0	0	0	0	0	0	0	0	0	0	0	0	0	0	0	0	0	0	0	0	0	0	0	0	0	0	0	0	0	0	0	0	0	0	0	0	0	0	0
Clostridium_sp_AF34_10BH_ac	0	0	0	0	0	0	0	0	0	0	0	0	0	0	0	0	0	0	0	0	0	0	0	0	0	0	0	0	0	0	0	0	0	0	0	0	0	0	0	0	0	0	0	0	0	0	0	0	0
Clostridium_sp_AF34_13_ac	0	0	0	0	0	0	0	0	0	0	0	0	0	0	0	0	0	0	0	0	0	0	0	0	0	0	0	0	0	0	0	0	0	0	0	0	0	0	0	0	0	0	0	0	0	0	0	0	0
Clostridium_sp_AF36_18BH_ac	0	0	0	0	0	0	0	0	0	0	0	0	0	0	0	0	0	0	0	0	0	0	0	0	0	0	0	0	0	0	0	0	0	0	0	0	0	0	0	0	0	0	0	0	0	0	0	0	0
Clostridium_sp_AM22_11AC_ac	0	0	0	0	0	0	0	0	0	0	0	0	0	0	0	0	0	0	0	0	0	0	0	0	0	0	0	0	0	0	0	0	0	0	0	0	0	0	0	0	0	0	0	0	0	0	0	0	0
Clostridium_sp_AM22_11AC_lac_L	0	0	0	0	0	0	0	0	0	0	0	0	0	0	0	0	0	0	0	0	0	0	0	0	0	0	0	0	0	0	0	0	0	0	0	0	0	0	0	0	0	0	0	0	0	0	0	0	0
Clostridium_sp_AM27_31LB_ac	0	0	0	0	0	0	0	0	0	0	0	0	0	0	0	0	0	0	0	0	0	0	0	0	0	0	0	0	0	0	0	0	0	0	0	0	0	0	0	0	0	0	0	0	0	0	0	0	0
Clostridium_sp_AM30_24_ac	0	0	0	0	0	0	0	0	0	0	0	0	0	0	0	0	0	0	0	0	0	0	0	0	0	0	0	0	0	0	0	0	0	0	0	0	0	0	0	0	0	0	0	0	0	0	0	0	0
Clostridium_sp_AM32_2_ac	0	0	0	0	0	0	0	0	0	0	0	0	0	0	0	0	0	0	0	0	0	0	0	0	0	0	0	0	0	0	0	0	0	0	0	0	0	0	0	0	0	0	0	0	0	0	0	0	0
Clostridium_sp_AM32_2_lac_L	0	0	0	0	0	0	0	0	0	0	0	0	0	0	0	0	0	0	0	0	0	0	0	0	0	0	0	0	0	0	0	0	0	0	0	0	0	0	0	0	0	0	0	0	0	0	0	0	0
Clostridium_sp_AM33_3_ac	0	0	0	0	0	0	0	0	0	0	0	0	0	0	0	0	0	0	0	0	0	0	0	0	0	0	0	0	0	0	0	0	0	0	0	0	0	0	0	0	0	0	0	0	0	0	0	0	0
Clostridium_sp_AM34_11AC_ac	0	0	0	0	0	0	0	0	0	0	0	0	0	0	0	0	0	0	0	0	0	0	0	0	0	0	0	0	0	0	0	0	0	0	0	0	0	0	0	0	0	0	0	0	0	0	0	0	0
Clostridium_sp_AM34_9AC_ac	0	0	0	0	0	0	0	0	0	0	0	0	0	0	0	0	0	0	0	0	0	0	0	0	0	0	0	0	0	0	0	0	0	0	0	0	0	0	0	0	0	0	0	0	0	0	0	0	0
Clostridium_sp_AT4_ac	0	0	0	0	0	0	0	0	0	0	0	0	0	0	0	0	0	0	0	0	0	0	0	0	0	0	0	0	0	0	0	0	0	0	0	0	0	0	0	0.61476	0	0	0.72496	0	4.5332	0	0	0.8808	0.456
Clostridium_sp_ATCC_BAA_442_ac	0	0	0	0	0	0	0	0	0	0	0	0	0	0	0	0	0	0	0	0	0	0	0	0	0	0	0	0	0	0	0	0	0	0	0	0	0	0	0	0	0	0	0	0	0	0	0	0	0
Clostridium_sp_ATCC_BAA_442_but	0	0	0	0	0	0	0	0	0	0	0	0	0	0	0	0	0	0	0	0	0	0	0	0	0	0	0	0	0	0	0	0	0	0	0	0	0	0	0	0	0	0	0	0	0	0	0	0	0
Clostridium_sp_C105KSO14_ac	0	0	0	0	0	0	0	0	0	0	0	0	0	0	0	0	0	0	0	0	0	0	0	0	0	0	0	0	0	0	0	0	0	0	0	0	0	0	0	0	0	0	0	0	0	0	0	0	0
Clostridium_sp_CL_2_ac	0	0	0	0	0	0	0	0	0	0	0	0	0	0	0	0	0	0	0	0	0	0	0	0	0	0	0	0	0	0	0	0	0	0	0	0	0	0	0.9008	0	0	0	0	0	0	0	0	0	0
Clostridium_sp_DSM_8431_ac	0	0	0	0	0	0	0	0	0	0	0	0	0	0	0	0	0	0	0	0	0	0	0	0	0	0	0	0	0	0	0	0	0	0	0	0	0	0	0	0	0	0	0	0	0	0	0	0	0
Clostridium_sp_HGF2_ac	0	0	0	0	0	0	0	0	0	0	0	0	0	0	0	0	0	0	0	0	0	0	0	0	0	0	0	0	0	0	0	0	0	0	0	0	0	0	0	0	0	0	0	0	0	0	0	0	0
Clostridium_sp_HGF2_but	0	0	0	0	0	0	0	0	0	0	0	0	0	0	0	0	0	0	0	0	0	0	0	0	0	0	0	0	0	0	0	0	0	0	0	0	0	0	0	0	0	0	0	0	0	0	0	0	0
Clostridium_sp_HMb25_ac	0	0	0	0	0	0	0	0	0	0	0	0	0	0	0	0	0	0	0	0	0	0	0	0	0	0	0	0	0	0	0	0	0	0.43992	0	0	0	0	0	0	0	0	0	0	0	0	0	0	0
Clostridium_sp_KLE_1755_ac	0	0	0	0	0	0	0	0	0	0	0	0	0	0	0	0	0	0	0	0	0	0	0	0	0	0	0	0	0	0	0	0	0	0	0	0	0	0	0	0	0	0	0	0	0	0	0	0	0
Clostridium_sp_L2_50_ac	0	0	0	0	0	0	0	0	0	0	0	0	0	0	0	0	0	0	0	0	0	0	0	0	0	0	0	0	0	0	0	0	0	0	0	0	0	0	0	0	0	0	0	0	0	0	0	0	0
Clostridium_sp_L2_50_but	0	0	0	0	0	0	0	0	0	0	0	0	0	0	0	0	0	0	0	0	0	0	0	0	0	0	0	0	0	0	0	0	0	0	0	0	0	0	0	0	0	0	0	0	0	0	0	0	0
Clostridium_sp_Marseille_P8228_ac	0	0	0	0	0	0	0	0	0	0	0	0	0	0	0	0	0	0	0	0	0	0	0	0	0	0	0	0	0	0	0	0	0	0	0	0	0	0	0	0	0	0	0	0	0	0	0	0	0
Clostridium_sp_ND2_ac	0	0	0	0	0	0	0	0	0	0	0	0	0	0	0	0	0	0	0	0	0	0	0	0	0	0	0	0	0	0	0	0	0	0	0	0	0	0	0	0	0	0	0	0	0	0	0	0	0
Clostridium_sp_OF03_18AA_ac	0	0	0	0	0	0	0	0	0	0	0	0	0	0	0	0	0	0	0	0	0	0	0	0	0	0	0	0	0	0	0	0	0	0	0	0	0	0	0	0	0	0	1.2888	0	0	0	0	0	0
Clostridium_sp_SN20_ac	0	0	0	0	0	0	0	0	0	0	0	0	0	0	0	0	0	0	0	0	0	0	0	0	0	0	0	0	0	0	0	0	0	0	0	0	0	0	0	0	0	0	0	0	0	0	0	0.65104	0
Clostridium_sp_SS2_1_ac	0	0	0	0	0	0	0	0	0	0	0	0	0	0	0	0	0	0	0	0	0	0	0	0	0	0	0	0	0	0	0	0	0	0	0	0	0	0	0	0	0	0	0	0	0	0	0	0	0
Clostridium_sp_SS2_1_but	0	0	0	0	0	0	0	0	0	0	0	0	0	0	0	0	0	0	0	0	0	0	0	0	0	0	0	0	0	0	0	0	0	0	0	0	0	0	0	0	0	0	0	0	0	0	0	0	0
Clostridium_sp_SS2_1_lac_L	0	0	0	0	0	0	0	0	0	0	0	0	0	0	0	0	0	0	0	0	0	0	0	0	0	0	0	0	0	0	0	0	0	0	0	0	0	0	0	0	0	0	0	0	0	0	0	0	0
Clostridium_sp_TF08_15_ac	0	0	0	0	0	0	0	0	0	0	0	0	0	0	0	0	0	0	0	0	0	0	0	0	0	0	0	0	0	0	0	0	0	0	0	0	0	0	0	0	0	0	0	0	0	0	0	0	0
Clostridium_sp_TM06_18_ac	0	0	0	0	0	0	0	0	0	0	0	0	0	0	0	0	0	0	0	0	0	0	0	0	0	0	0	0	0	0	0	0	0	0	0	0	0	0	0	0	0	0	0	0	0	0	0	0	0
Clostridium_sp_TM06_18_lac_L	0	0	0	0	0	0	0	0	0	0	0	0	0	0	0	0	0	0	0	0	0	0	0	0	0	0	0	0	0	0	0	0	0	0	0	0	0	0	0	0	0	0	0	0	0	0	0	0	0
Clostridium_spiroforme_ac	0	0	0	0	0	0	0	0	0	0	0	0	0	0	0	0	0	0	0	0	0	0	0	0	0	0	0	0	0	0	0	0	0	0	0	0	0	0	0	0	0	0	0	0	0	0	0	0	0
Clostridium_spiroforme_lac_L	0	0	0	0	0	0	0	0	0	0	0	0	0	0	0	0	0	0	0	0	0	0	0	0	0	0	0	0	0	0	0	0	0	0	0	0	0	0	0	0	0	0	0	0	0	0	0	0	0
Clostridium_sporosphaeroides_ac	0	0	0	0	0	0	0	0	0	0	0	0	0	0	0	0	0	0	0	0	0	0	0	0	0	0	0	0	0	0	0	0	0	0	0	0	0	0	0	0	0	0	0	0	0	0	0	0	0
Clostridium_sporosphaeroides_but	0	0	0	0	0	0	0	0	0	0	0	0	0	0	0	0	0	0	0	0	0	0	0	0	0	0	0	0	0	0	0	0	0	0	0	0	0	0	0	0	0	0	0	0	0	0	0	0	0
Clostridium_sporosphaeroides_lac_L	0	0	0	0	0	0	0	0	0	0	0	0	0	0	0	0	0	0	0	0	0	0	0	0	0	0	0	0	0	0	0	0	0	0	0	0	0	0	0	0	0	0	0	0	0	0	0	0	0
Clostridium_sporosphaeroides_ppa	0	0	0	0	0	0	0	0	0	0	0	0	0	0	0	0	0	0	0	0	0	0	0	0	0	0	0	0	0	0	0	0	0	0	0	0	0	0	0	0	0	0	0	0	0	0	0	0	0
Clostridium_symbiosum_ac	0	0	0	0	0	0	0	0	0	0	0	0	0	0	0	0	0	0	0	0	0	0	0	0	0	0	0	0	0	0	0	0	0	12.2448	0	0	0	0	0	0	0	0	0	0	0	0	0	0	0
Clostridium_symbiosum_but	0	0	0	0	0	0	0	0	0	0	0	0	0	0	0	0	0	0	0	0	0	0	0	0	0	0	0	0	0	0	0	0	0	12.2448	0	0	0	0	0	0	0	0	0	0	0	0	0	0	0
Clostridium_symbiosum_lac_L	0	0	0	0	0	0	0	0	0	0	0	0	0	0	0	0	0	0	0	0	0	0	0	0	0	0	0	0	0	0	0	0	0	12.2448	0	0	0	0	0	0	0	0	0	0	0	0	0	0	0
Clostridium_symbiosum_nac	0	0	0	0	0	0	0	0	0	0	0	0	0	0	0	0	0	0	0	0	0	0	0	0	0	0	0	0	0	0	0	0	0	12.2175	0	0	0	0	0	0	0	0	0	0	0	0	0	0	0
Clostridium_tertium_ac	0	0	0	0	0	0	0	0	0	0	0	0	4.6052	0	0	0	0	0	0	0	0	6.5584	0	4.384	0	0	0	0	0	0	2.2127	0	0	0	0	0	37.0084	0	20.0208	0	0	0	0	0	0	0	0	0	0
Clostridium_tertium_but	0	0	0	0	0	0	0	0	0	0	0	0	4.6052	0	0	0	0	0	0	0	0	6.5584	0	4.384	0	0	0	0	0	0	2.2127	0	0	0	0	0	37.0084	0	20.0208	0	0	0	0	0	0	0	0	0	0
Clostridium_tertium_lac_L	0	0	0	0	0	0	0	0	0	0	0	0	4.6052	0	0	0	0	0	0	0	0	6.5584	0	4.384	0	0	0	0	0	0	2.2127	0	0	0	0	0	37.0084	0	20.0208	0	0	0	0	0	0	0	0	0	0
Collinsella_aerofaciens_ac	0	0	0	0	0	0	0	0	0	0	0	0	0	0	0	0	0	0	0	0	0	0	0	0	0	0	0	0	0	0	0	0	0	0	0	0	0	0	0	0	0	0	0	0	0	0	0	0	0
Collinsella_aerofaciens_lac_L	0	0	0	0	0	0	0	0	0	0	0	0	0	0	0	0	0	0	0	0	0	0	0	0	0	0	0	0	0	0	0	0	0	0	0	0	0	0	0	0	0	0	0	0	0	0	0	0	0
Collinsella_aerofaciens_nac	0	0	0	0	0	0	0	0	0	0	0	0	0	0	0	0	0	0	0	0	0	0	0	0	0	0	0	0	0	0	0	0	0	0	0	0	0	0	0	0	0	0	0	0	0	0	0	0	0
Collinsella_intestinalis_ac	0	0	0	0	0	0	0	0	0	0	0	0	0	0	0	0	0	0	0	0	0	0	0	0	0	0	0	0	0	0	0	0	0	0	0	0	0	0	0	0	0	0	0	0	0	0	0	0	0
Collinsella_intestinalis_lac_L	0	0	0	0	0	0	0	0	0	0	0	0	0	0	0	0	0	0	0	0	0	0	0	0	0	0	0	0	0	0	0	0	0	0	0	0	0	0	0	0	0	0	0	0	0	0	0	0	0
Coprobacillus_cateniformis_ac	0	0	0	0	0	0	0	0	0	0	0	0	0	0	0	0	0	0	0	0	0	0	0	0	0	0	0	0	0	0	0	0	0	0	0	0	0	0	0	0	0	0	0	0	0	0	7.5836	0	0
Coprobacillus_cateniformis_but	0	0	0	0	0	0	0	0	0	0	0	0	0	0	0	0	0	0	0	0	0	0	0	0	0	0	0	0	0	0	0	0	0	0	0	0	0	0	0	0	0	0	0	0	0	0	7.5836	0	0
Coprobacillus_cateniformis_lac_L	0	0	0	0	0	0	0	0	0	0	0	0	0	0	0	0	0	0	0	0	0	0	0	0	0	0	0	0	0	0	0	0	0	0	0	0	0	0	0	0	0	0	0	0	0	0	7.5836	0	0
Coprobacillus_sp_3_3_56FAA_ac	0	0	0	0	0	0	0	0	0	0	0	0	0	0	0	0	0	0	0	0	0	0	0	0	0	0	0	0	0	0	0	0	0	0	0	0	0	0	0	0	0	0	0	0	0	0	0	0	0
Coprobacillus_sp_3_3_56FAA_but	0	0	0	0	0	0	0	0	0	0	0	0	0	0	0	0	0	0	0	0	0	0	0	0	0	0	0	0	0	0	0	0	0	0	0	0	0	0	0	0	0	0	0	0	0	0	0	0	0
Coprobacillus_sp_3_3_56FAA_lac_L	0	0	0	0	0	0	0	0	0	0	0	0	0	0	0	0	0	0	0	0	0	0	0	0	0	0	0	0	0	0	0	0	0	0	0	0	0	0	0	0	0	0	0	0	0	0	0	0	0
Coprobacillus_sp_8_2_54BFAA_ac	0	0	0	0	0	0	0	0	0	0	0	0	0	0	0	0	0	0	0	0	0	0	0	0	0	0	0	0	0	0	0	0	0	0	0	0	0	0	0	2.0968	0	0	0	0	0	0	0	0	0
Coprobacillus_sp_8_2_54BFAA_but	0	0	0	0	0	0	0	0	0	0	0	0	0	0	0	0	0	0	0	0	0	0	0	0	0	0	0	0	0	0	0	0	0	0	0	0	0	0	0	2.0968	0	0	0	0	0	0	0	0	0
Coprobacillus_sp_8_2_54BFAA_lac_L	0	0	0	0	0	0	0	0	0	0	0	0	0	0	0	0	0	0	0	0	0	0	0	0	0	0	0	0	0	0	0	0	0	0	0	0	0	0	0	2.0968	0	0	0	0	0	0	0	0	0
Coprobacillus_sp_AF09_1A_ac	0	0	0	0	0	0	0	0	0	0	0	0	0	0	0	0	0	0	0	0	0	0	0	0	0	0	0	0	0	0	0	0	0	0	0	0	0	0	0	0	0	0	0	0	0.4292	0	0	0	0
Coprobacillus_sp_AF09_1A_but	0	0	0	0	0	0	0	0	0	0	0	0	0	0	0	0	0	0	0	0	0	0	0	0	0	0	0	0	0	0	0	0	0	0	0	0	0	0	0	0	0	0	0	0	0.4292	0	0	0	0
Coprobacillus_sp_AF09_1A_lac_L	0	0	0	0	0	0	0	0	0	0	0	0	0	0	0	0	0	0	0	0	0	0	0	0	0	0	0	0	0	0	0	0	0	0	0	0	0	0	0	0	0	0	0	0	0.4292	0	0	0	0
Coprobacillus_sp_D7_ac	0	0	0	0	0	0	0	0	0	0	0	0	0	0	0	0	0	0	0	0	0	0	0	0	0	0	0	0	0	0	0	0	0	0	0	0	0	0	0	0.43912	0	0	0	0	0	0	0	0	0
Coprobacillus_sp_D7_but	0	0	0	0	0	0	0	0	0	0	0	0	0	0	0	0	0	0	0	0	0	0	0	0	0	0	0	0	0	0	0	0	0	0	0	0	0	0	0	0.43912	0	0	0	0	0	0	0	0	0
Coprobacillus_sp_D7_lac_L	0	0	0	0	0	0	0	0	0	0	0	0	0	0	0	0	0	0	0	0	0	0	0	0	0	0	0	0	0	0	0	0	0	0	0	0	0	0	0	0.43912	0	0	0	0	0	0	0	0	0
Coprococcus_catus_ac	0	0	0	0	0	0	0	0	0	0	0	0	0	0	0	0	0	0	0	0	0	0	0	0	0	0	0	0	0	0	0	0	0	0	0	0	0	0	0	0	0	0	0	0	0	0	0	0	0
Coprococcus_catus_but	0	0	0	0	0	0	0	0	0	0	0	0	0	0	0	0	0	0	0	0	0	0	0	0	0	0	0	0	0	0	0	0	0	0	0	0	0	0	0	0	0	0	0	0	0	0	0	0	0
Coprococcus_catus_lac_L	0	0	0	0	0	0	0	0	0	0	0	0	0	0	0	0	0	0	0	0	0	0	0	0	0	0	0	0	0	0	0	0	0	0	0	0	0	0	0	0	0	0	0	0	0	0	0	0	0
Coprococcus_catus_nac	0	0	0	0	0	0	0	0	0	0	0	0	0	0	0	0	0	0	0	0	0	0	0	0	0	0	0	0	0	0	0	0	0	0	0	0	0	0	0	0	0	0	0	0	0	0	0	0	0
Coprococcus_catus_ppa	0	0	0	0	0	0	0	0	0	0	0	0	0	0	0	0	0	0	0	0	0	0	0	0	0	0	0	0	0	0	0	0	0	0	0	0	0	0	0	0	0	0	0	0	0	0	0	0	0
Coprococcus_comes_ac	0	0	0	0	0	0	0	0	0	0	0	0	0	0	0	0	0	0	0	0	0	0	0	0	0	0	0	0	0	0	0	0	0	0	0	0	0	0	0	0	0	0	0	0	0	0	0	0	0
Coprococcus_comes_but	0	0	0	0	0	0	0	0	0	0	0	0	0	0	0	0	0	0	0	0	0	0	0	0	0	0	0	0	0	0	0	0	0	0	0	0	0	0	0	0	0	0	0	0	0	0	0	0	0
Coprococcus_comes_fol	0	0	0	0	0	0	0	0	0	0	0	0	0	0	0	0	0	0	0	0	0	0	0	0	0	0	0	0	0	0	0	0	0	0	0	0	0	0	0	0	0	0	0	0	0	0	0	0	0
Coprococcus_comes_lac_L	0	0	0	0	0	0	0	0	0	0	0	0	0	0	0	0	0	0	0	0	0	0	0	0	0	0	0	0	0	0	0	0	0	0	0	0	0	0	0	0	0	0	0	0	0	0	0	0	0
Coprococcus_comes_nac	0	0	0	0	0	0	0	0	0	0	0	0	0	0	0	0	0	0	0	0	0	0	0	0	0	0	0	0	0	0	0	0	0	0	0	0	0	0	0	0	0	0	0	0	0	0	0	0	0
Coprococcus_comes_ppa	0	0	0	0	0	0	0	0	0	0	0	0	0	0	0	0	0	0	0	0	0	0	0	0	0	0	0	0	0	0	0	0	0	0	0	0	0	0	0	0	0	0	0	0	0	0	0	0	0
Coprococcus_comes_ribflv	0	0	0	0	0	0	0	0	0	0	0	0	0	0	0	0	0	0	0	0	0	0	0	0	0	0	0	0	0	0	0	0	0	0	0	0	0	0	0	0	0	0	0	0	0	0	0	0	0
Coprococcus_eutactus_ac	0	0	0	0	0	0	0	0	0	0	0	0	0	0	0	0	0	0	0	0	0	0	0	0	0	0	0	0	0	0	0	0	0	0	0	0	0	0	0	0	0	0	0	0	0	0	0	0	0
Coprococcus_eutactus_but	0	0	0	0	0	0	0	0	0	0	0	0	0	0	0	0	0	0	0	0	0	0	0	0	0	0	0	0	0	0	0	0	0	0	0	0	0	0	0	0	0	0	0	0	0	0	0	0	0
Coprococcus_eutactus_ppa	0	0	0	0	0	0	0	0	0	0	0	0	0	0	0	0	0	0	0	0	0	0	0	0	0	0	0	0	0	0	0	0	0	0	0	0	0	0	0	0	0	0	0	0	0	0	0	0	0
Coprococcus_sp_AF18_48_ac	0	0	0	0	0	0	0	0	0	0	0	0	0	0	0	0	0	0	1.0336	0	0	0	0	0	0	0	0	0	0	0	0	0	0	0	0	0	0	0	0	0	0	0	0	0	0	0	0	0	0
Coprococcus_sp_AF18_48_lac_L	0	0	0	0	0	0	0	0	0	0	0	0	0	0	0	0	0	0	1.0336	0	0	0	0	0	0	0	0	0	0	0	0	0	0	0	0	0	0	0	0	0	0	0	0	0	0	0	0	0	0
Coprococcus_sp_AF27_8_ac	0	0	0	0	0	0	0	0	0	0	0	0	0	0	0	0	0	0	1.2721	0	0	0	0	0	0	0	0	0	0	0	0	0	0	0	0	0	0	0	0	0	0	0	0	0	0	0	0	0	0
Coprococcus_sp_AF27_8_lac_L	0	0	0	0	0	0	0	0	0	0	0	0	0	0	0	0	0	0	1.2721	0	0	0	0	0	0	0	0	0	0	0	0	0	0	0	0	0	0	0	0	0	0	0	0	0	0	0	0	0	0
Coprococcus_sp_AF27_8_ribflv	0	0	0	0	0	0	0	0	0	0	0	0	0	0	0	0	0	0	0.31529	0	0	0	0	0	0	0	0	0	0	0	0	0	0	0	0	0	0	0	0	0	0	0	0	0	0	0	0	0	0
Coprococcus_sp_AM27_12LB_ac	0	0	0	0	0	0	0	0	0	0	0	0	0	0	0	0	0	0	1.3516	0	0	0	0	0	0	0	0	0	0	0	0	0	0	0	0	0	0	0	0	0	0	0	0	0	0	0	0	0	0
Coprococcus_sp_AM27_12LB_lac_L	0	0	0	0	0	0	0	0	0	0	0	0	0	0	0	0	0	0	1.3516	0	0	0	0	0	0	0	0	0	0	0	0	0	0	0	0	0	0	0	0	0	0	0	0	0	0	0	0	0	0
Coprococcus_sp_HPP0048_ac	0	0	0	0	0	0	0	0	0	0	0	0	0	0	0	0	0	0	1.7359	0	0	0	0	0	0	0	0	0	0	0	0	0	0	0	0	0	0	0	0	0	0	0	0	0	0	0	0	0	0
Coprococcus_sp_HPP0048_lac_L	0	0	0	0	0	0	0	0	0	0	0	0	0	0	0	0	0	0	1.7359	0	0	0	0	0	0	0	0	0	0	0	0	0	0	0	0	0	0	0	0	0	0	0	0	0	0	0	0	0	0
Coprococcus_sp_HPP0074_ac	0	0	0	0	0	0	0	0	0	0	0	0	0	0	0	0	0	0	1.1794	0	0	0	0	0	0	0	0	0	0	0	0	0	0	0	0	0	0	0	0	0	0	0	0	0	0	0	0	0	0
Corynebacterium_aurimucosum_ac	0	0	0	0	0	0	0	0	0	0	0	0	0	0	0	0	0	0	0	0	0	0	0	0	0	0	0	0	0	23.5024	0	0	0	0	0	0	0	0	0	0	0	0	0	0	0	0	0	0	0
Corynebacterium_aurimucosum_lac_L	0	0	0	0	0	0	0	0	0	0	0	0	0	0	0	0	0	0	0	0	0	0	0	0	0	0	0	0	0	23.5024	0	0	0	0	0	0	0	0	0	0	0	0	0	0	0	0	0	0	0
Corynebacterium_aurimucosum_ppa	0	0	0	0	0	0	0	0	0	0	0	0	0	0	0	0	0	0	0	0	0	0	0	0	0	0	0	0	0	23.4725	0	0	0	0	0	0	0	0	0	0	0	0	0	0	0	0	0	0	0
Corynebacterium_kroppenstedtii_ac	0	0	0	0	0	0	0	0	0	0	0	0	0	0	0	0.67392	0	0	0	0	0	0	0	0	0	0	0	0	0	0	0	0	4.582	0	0	0	0	0	0	0	0	0	0	0	0	0	0	0	0
Corynebacterium_kroppenstedtii_fol	0	0	0	0	0	0	0	0	0	0	0	0	0	0	0	0.22794	0	0	0	0	0	0	0	0	0	0	0	0	0	0	0	0	1.0329	0	0	0	0	0	0	0	0	0	0	0	0	0	0	0	0
Corynebacterium_kroppenstedtii_lac_L	0	0	0	0	0	0	0	0	0	0	0	0	0	0	0	0.67392	0	0	0	0	0	0	0	0	0	0	0	0	0	0	0	0	4.582	0	0	0	0	0	0	0	0	0	0	0	0	0	0	0	0
Corynebacterium_propinquum_ac	0	0	0	0	0	0	0	0	0	0	0	0	0	0	0	0	0	0	0	0	0	0	0	0.469	1.0707	0	0	0	0	0	0	0	0	0	0	0	0	0	0	0	0	0	0	0	0	0	0	0	0
Corynebacterium_propinquum_lac_L	0	0	0	0	0	0	0	0	0	0	0	0	0	0	0	0	0	0	0	0	0	0	0	0.469	1.0707	0	0	0	0	0	0	0	0	0	0	0	0	0	0	0	0	0	0	0	0	0	0	0	0
Corynebacterium_pseudogenitalium_ac	0	0	0	0	0	0	0	0	0	0	0	0	0	0	0	0	0	0	0	0	0	0	0	0	0	0	0	0	0	1.9873	0	0	0	0	0	0	0	0	0	0	0	0	0	0	0	0	0	0	0
Corynebacterium_pseudogenitalium_lac_L	0	0	0	0	0	0	0	0	0	0	0	0	0	0	0	0	0	0	0	0	0	0	0	0	0	0	0	0	0	1.9873	0	0	0	0	0	0	0	0	0	0	0	0	0	0	0	0	0	0	0
Corynebacterium_tuberculostearicum_ac	0	0	0	0	0	0	0	0	0	0	0	0	0	0	0	0	0	0	0	0	0	0	0	0	0	0	0	0	0	1.281	0	0	0	0	0	0	0	0	0	0	0	0	0	0	0	0	0	0	0
Corynebacterium_tuberculostearicum_lac_L	0	0	0	0	0	0	0	0	0	0	0	0	0	0	0	0	0	0	0	0	0	0	0	0	0	0	0	0	0	1.281	0	0	0	0	0	0	0	0	0	0	0	0	0	0	0	0	0	0	0
Corynebacterium_tuberculostearicum_nac	0	0	0	0	0	0	0	0	0	0	0	0	0	0	0	0	0	0	0	0	0	0	0	0	0	0	0	0	0	1.281	0	0	0	0	0	0	0	0	0	0	0	0	0	0	0	0	0	0	0
Culturomica_massiliensis_ac	0	0	0	0	0	0	0	0	0	0	0	1.0298	0	0	0	0	0	0	0	0	0	0	0	0	0	0	0	0	0	0	0	0	0	0	0	0	0	0	0	0	0	0	0	0	0	0	0	0	0
Culturomica_massiliensis_nac	0	0	0	0	0	0	0	0	0	0	0	1.8524e-05	0	0	0	0	0	0	0	0	0	0	0	0	0	0	0	0	0	0	0	0	0	0	0	0	0	0	0	0	0	0	0	0	0	0	0	0	0
Cutibacterium_avidum_ac	0	0	0	0	0	0	0	19.9808	0	0	0	0	6.6164	0	0	0	0	0	0	0	0	0	0	0	2.5945	0	2.505	0	0	8.2612	3.0196	0	19.3396	1.0387	0	0	0	0	0	0	0	0	0	0	0	0	0	0	0
Cutibacterium_avidum_nac	0	0	0	0	0	0	0	19.9575	0	0	0	0	6.6087	0	0	0	0	0	0	0	0	0	0	0	2.5915	0	2.502	0	0	8.2516	3.0161	0	19.317	1.0375	0	0	0	0	0	0	0	0	0	0	0	0	0	0	0
Cutibacterium_avidum_ppa	0	0	0	0	0	0	0	19.9808	0	0	0	0	6.6164	0	0	0	0	0	0	0	0	0	0	0	2.5945	0	2.505	0	0	8.2612	3.0196	0	19.3396	1.0387	0	0	0	0	0	0	0	0	0	0	0	0	0	0	0
Cutibacterium_granulosum_ac	0	0	0	0	0	0	0	6.2472	0	0	0	0	0	0	0	0	0	0	0	0	0	0	0	0	0	0	0	0	0	0	0	0	0	0	0	0	0	0	0	0	0	0	0	0	0	0	0	0	0
Cutibacterium_granulosum_lac_L	0	0	0	0	0	0	0	6.2472	0	0	0	0	0	0	0	0	0	0	0	0	0	0	0	0	0	0	0	0	0	0	0	0	0	0	0	0	0	0	0	0	0	0	0	0	0	0	0	0	0
Cutibacterium_granulosum_nac	0	0	0	0	0	0	0	5.1722	0	0	0	0	0	0	0	0	0	0	0	0	0	0	0	0	0	0	0	0	0	0	0	0	0	0	0	0	0	0	0	0	0	0	0	0	0	0	0	0	0
Cutibacterium_granulosum_ppa	0	0	0	0	0	0	0	6.2472	0	0	0	0	0	0	0	0	0	0	0	0	0	0	0	0	0	0	0	0	0	0	0	0	0	0	0	0	0	0	0	0	0	0	0	0	0	0	0	0	0
Dermabacter_hominis_ac	0	0	0	0	0	0	0	0	0	0	0	0	0	0	0	0	0	0	0	0	0	0	0	0	0	0	0	0	0	0	0	0	0	6.7212	0	0	0	0	0	0	0	0	0	0	0	0	0	0	0
Dermabacter_sp_HFH0086_ac	0	0	0	0	0	0	0	0	0	0	0	0	0	0	0	0	0	0	0	0	0	0	0	0	0	0	0	0	0	0	0	0	0	0.43992	0	0	0	0	0	0	0	0	0	0	0	0	0	0	0
Desulfovibrio_piger_ac	0	0	0	0	0	0	0	0	0	0	0	0	0	0	0	0	0	0	0	0	0	0	0	0	0	0	0	0	0	0	0	0	0	0	0	0	0	0	0	0	0	0	0	0	0	0	0	0	0
Desulfovibrio_piger_lac_L	0	0	0	0	0	0	0	0	0	0	0	0	0	0	0	0	0	0	0	0	0	0	0	0	0	0	0	0	0	0	0	0	0	0	0	0	0	0	0	0	0	0	0	0	0	0	0	0	0
Desulfovibrio_sp_3_1_syn3_ac	0	0	0	0	0	0	0	0	0	0	0	0	0	0	0	0	0	0	0	0	0	0	0	0	0	0	0	0	0	0	0	0	0	0	0	0	0	0	0	0	0	0	0	0	0	0	0	0	0
Desulfovibrio_sp_3_1_syn3_lac_L	0	0	0	0	0	0	0	0	0	0	0	0	0	0	0	0	0	0	0	0	0	0	0	0	0	0	0	0	0	0	0	0	0	0	0	0	0	0	0	0	0	0	0	0	0	0	0	0	0
Dialister_invisus_ac	0	0	0	0	0	0	0	0	0	0	0	0	0	0	0	0	0	0	0	0	0	0	0	0	0	0	0	0	0	0	0	0	0	0	0	0	0	0	0	0	0	0	0	0	0	0	0	0	0
Dialister_invisus_lac_L	0	0	0	0	0	0	0	0	0	0	0	0	0	0	0	0	0	0	0	0	0	0	0	0	0	0	0	0	0	0	0	0	0	0	0	0	0	0	0	0	0	0	0	0	0	0	0	0	0
Dialister_invisus_ppa	0	0	0	0	0	0	0	0	0	0	0	0	0	0	0	0	0	0	0	0	0	0	0	0	0	0	0	0	0	0	0	0	0	0	0	0	0	0	0	0	0	0	0	0	0	0	0	0	0
Dielma_fastidiosa_ac	0	0	0	0	0	0	0	0	0	0	0	0	0	0	0	0	0	0	0	0	0	0	0	0	0	0	0	0	0	0	0	0	0	0	0	0	0	0	0	0	0	0	0	0	0	0	0	0	0
Dolosigranulum_pigrum_ac	0	0	0	0	0	0	0	0	0	0	0	0	0	0	0	0	0	0	0	0	0	0	0	1.0808	0	0	0	0	0	0	0	0	0	0	0	0	0	0	0	0	0	0	0	0	0	0	0	0	0
Dorea_formicigenerans_ac	0	0	0	0	0	0	0	0	0	0	0	0	0	0	0	0	0	0	0	0	0	0	0	0	0	0	0	0	0	0	0	0	0	0	0	0	0	0	0	0	0	0	14.3148	0	0	0	0	0	0
Dorea_formicigenerans_fol	0	0	0	0	0	0	0	0	0	0	0	0	0	0	0	0	0	0	0	0	0	0	0	0	0	0	0	0	0	0	0	0	0	0	0	0	0	0	0	0	0	0	7.0117	0	0	0	0	0	0
Dorea_formicigenerans_lac_L	0	0	0	0	0	0	0	0	0	0	0	0	0	0	0	0	0	0	0	0	0	0	0	0	0	0	0	0	0	0	0	0	0	0	0	0	0	0	0	0	0	0	14.3148	0	0	0	0	0	0
Dorea_formicigenerans_nac	0	0	0	0	0	0	0	0	0	0	0	0	0	0	0	0	0	0	0	0	0	0	0	0	0	0	0	0	0	0	0	0	0	0	0	0	0	0	0	0	0	0	14.3148	0	0	0	0	0	0
Dorea_formicigenerans_ribflv	0	0	0	0	0	0	0	0	0	0	0	0	0	0	0	0	0	0	0	0	0	0	0	0	0	0	0	0	0	0	0	0	0	0	0	0	0	0	0	0	0	0	7.1571	0	0	0	0	0	0
Dorea_longicatena_ac	0	0	0	0	0	0	0	0	0	0	0	0	0	0	0	0	0	0	0	0	0	0	0	0	0	0	0	0	0	0	0	0	0	0	0	0	0	0	0	0	0	0	2.8538	0	0	0	0	0	0
Dorea_longicatena_fol	0	0	0	0	0	0	0	0	0	0	0	0	0	0	0	0	0	0	0	0	0	0	0	0	0	0	0	0	0	0	0	0	0	0	0	0	0	0	0	0	0	0	1.6347	0	0	0	0	0	0
Dorea_longicatena_lac_L	0	0	0	0	0	0	0	0	0	0	0	0	0	0	0	0	0	0	0	0	0	0	0	0	0	0	0	0	0	0	0	0	0	0	0	0	0	0	0	0	0	0	2.8538	0	0	0	0	0	0
Dorea_longicatena_nac	0	0	0	0	0	0	0	0	0	0	0	0	0	0	0	0	0	0	0	0	0	0	0	0	0	0	0	0	0	0	0	0	0	0	0	0	0	0	0	0	0	0	2.8538	0	0	0	0	0	0
Dorea_sp_AGR2135_ac	0	0	0	0	0	0	0	0	0	0	0	0	0	0	0	0	0	0	0	0	0	0	0	0	0	0	0	0	0	0	0	0	0	0	0	0	0	0	0	0	0	0	1.3694	0	0	0	0	0	0
Dorea_sp_Marseille_P4003_ac	0	0	0	0	0	0	0	0	0	0	0	0	0	0	0	0	0	0	0	0	0	0	0	0	0	0	0	0	0	0	0	0	0	0	0	0	0	0	0	0	0	0	0	0	0	0	0	0	0
Dorea_sp_Marseille_P4042_ac	0	0	0	0	0	0	0	0	0	0	0	0	0	0	0	0	0	0	0	0	0	0	0	0	0	0	0	0	0	0	0	0	0	0	0	0	0	0	0	0	0	0	4.7524	0	0	0	0	0	0
Dorea_sp_Marseille_P4042_lac_L	0	0	0	0	0	0	0	0	0	0	0	0	0	0	0	0	0	0	0	0	0	0	0	0	0	0	0	0	0	0	0	0	0	0	0	0	0	0	0	0	0	0	4.7524	0	0	0	0	0	0
Drancourtella_massiliensis_ac	0	0	0	0	0	0	0	0	0	0	0	0	0	0	0	0	0	0	0	0	0	0	0	0	0	0	0	0	0	0	0	0	0	0	0	0	0	0	0.99728	0	3.697	0	0	0	0	0	0	0	0
Drancourtella_massiliensis_lac_L	0	0	0	0	0	0	0	0	0	0	0	0	0	0	0	0	0	0	0	0	0	0	0	0	0	0	0	0	0	0	0	0	0	0	0	0	0	0	0.99728	0	3.697	0	0	0	0	0	0	0	0
Dysgonomonas_gadei_ac	0	0	0	0	0	0	0	0	0	0	0	0	0	0	0	0	0	0	0	0	0	0	0	0	0	0	0	0	0	0	0	0	0	0	0	0	0	0	0	0	0	0	0	0	0	0	0	0	0
Dysgonomonas_mossii_ac	0	0	0	0	0	0	0	0	0	0	0	0	0	0	0	0	0	0	0	0	0	0	0	0	0	0	0	0	0	0	0	2.6452	0	0	0	0	0	0	0	0	0	0	0	0	0	0	0	0	0
Eggerthella_lenta_ac	0	0	0	0	0	0	0	0	3.0274	4.0152	0	0	44.78	0	0	43.928	0	0	5.2208	0	0	0	0	0	0	0	0	4.826	0	2.6114	1.692	0	4.9984	23.2068	0	0	26.6552	0	0	0	0	23.7148	0.67892	40.624	6.6256	0	1.2351	0	0
Eggerthella_lenta_lac_L	0	0	0	0	0	0	0	0	3.0274	4.0152	0	0	44.78	0	0	43.928	0	0	5.2208	0	0	0	0	0	0	0	0	4.826	0	2.6114	1.692	0	4.9984	23.2068	0	0	26.6552	0	0	0	0	23.7148	0.67892	40.624	6.6256	0	1.2351	0	0
Eggerthella_sinensis_ac	0	0	0	0	0	0	0	0	0	0	0	0	0.42344	0	0	0	0	0	0	0	0	0	0	0	0	0	0	0	0	0	0	0	0	0	0	0	0	0	0	0	0	0	0	0	0	0	0	0	0
Eggerthella_sinensis_lac_L	0	0	0	0	0	0	0	0	0	0	0	0	0.42344	0	0	0	0	0	0	0	0	0	0	0	0	0	0	0	0	0	0	0	0	0	0	0	0	0	0	0	0	0	0	0	0	0	0	0	0
Eggerthella_sp_1_3_56FAA_ac	0	0	0	0	0	0	0	0	0	0	0	0	0.74104	0	0	0	0	0	0	0	0	0	0	0	0	0	0	0	0	0	0	0	0	0	0	0	0	0	0	0	0	0	0	0	0	0	0	0	0
Eggerthella_sp_1_3_56FAA_lac_L	0	0	0	0	0	0	0	0	0	0	0	0	0.74104	0	0	0	0	0	0	0	0	0	0	0	0	0	0	0	0	0	0	0	0	0	0	0	0	0	0	0	0	0	0	0	0	0	0	0	0
Eikenella_corrodens_ac	0	0	0	0	0	0	0	0	0	0	0	0	0	0	0	0	0	0	0	0	0	0	0	0	0	0	0	0	0	0	0	0	0	0	10.7899	0	0	0	0	0	0	0	0	0	0	0	0	0	0
Eikenella_corrodens_lac_L	0	0	0	0	0	0	0	0	0	0	0	0	0	0	0	0	0	0	0	0	0	0	0	0	0	0	0	0	0	0	0	0	0	0	11.5412	0	0	0	0	0	0	0	0	0	0	0	0	0	0
Eikenella_corrodens_nac	0	0	0	0	0	0	0	0	0	0	0	0	0	0	0	0	0	0	0	0	0	0	0	0	0	0	0	0	0	0	0	0	0	0	8.9343e-05	0	0	0	0	0	0	0	0	0	0	0	0	0	0
Eisenbergiella_massiliensis_ac	0	0	0	0	0	0	0	0	0	0	0	0	0	0	0	0	0	0	0	0	0	0	0	0	0	0	0	0	0	0	0	0	0	0	0	0	0	0	0	0	0	0	0	0	0	0	0	0	0
Eisenbergiella_sp_OF01_20_ac	0	0	0	0	0	0	0	0	0	0	0	0	0	0	0	0	0	0	0	0	0	0	0	0	0	0	0	0	0	0	0	0	0	0	0	0	0	0	0	0	0	0	0	0	0	0	0	0	0
Eisenbergiella_tayi_ac	0	0	0	0	0	0	0	0	0	0	0	0	0	0	0	0	0	0	0	0	0	0	0	0	0	0	0	0	0	0	0	0	0	0	0	0	0	0	0	0	0	0	0	0	0	0	0	0	0
Enorma_massiliensis_ac	0	0	0	0	0	0	0	0	0	0	0	0	0	0	0	0	0	0	0	0	0	0	0	0	0	0	0	0	0	0	0	0	0	0	0	0	0	0	0	0	0	0	0	0	0	0	0	0	0
Enorma_massiliensis_pydx	0	0	0	0	0	0	0	0	0	0	0	0	0	0	0	0	0	0	0	0	0	0	0	0	0	0	0	0	0	0	0	0	0	0	0	0	0	0	0	0	0	0	0	0	0	0	0	0	0
Enterobacter_asburiae_ac	0	0	0	0	0	0	0	0	0	0	0	0	0	0	0	0	0.44908	0	0	0	0	0	0	0	0	0	0	0	0	0	0	0	0	0	0	0	0	0	0	0	0	0	0	0	0	0	0	0	0
Enterobacter_asburiae_btn	0	0	0	0	0	0	0	0	0	0	0	0	0	0	0	0	0.18302	0	0	0	0	0	0	0	0	0	0	0	0	0	0	0	0	0	0	0	0	0	0	0	0	0	0	0	0	0	0	0	0
Enterobacter_asburiae_lac_L	0	0	0	0	0	0	0	0	0	0	0	0	0	0	0	0	0.44908	0	0	0	0	0	0	0	0	0	0	0	0	0	0	0	0	0	0	0	0	0	0	0	0	0	0	0	0	0	0	0	0
Enterobacter_asburiae_ppa	0	0	0	0	0	0	0	0	0	0	0	0	0	0	0	0	0.44908	0	0	0	0	0	0	0	0	0	0	0	0	0	0	0	0	0	0	0	0	0	0	0	0	0	0	0	0	0	0	0	0
Enterobacter_cloacae_ac	0	0	0	0	0	0	0	0	0	0	0	0	0	0	0	0	5.902	0	0	0	0	0.46476	0	0	0	0	0	0	0	0	0.54668	2.3171	0	0	0	0	0	3.6921	0	0	0	0	0	0	0	0	0	0	0
Enterobacter_cloacae_btn	0	0	0	0	0	0	0	0	0	0	0	0	0	0	0	0	1	0	0	0	0	0.18825	0	0	0	0	0	0	0	0	0.21556	0.80567	0	0	0	0	0	1	0	0	0	0	0	0	0	0	0	0	0
Enterobacter_cloacae_fol	0	0	0	0	0	0	0	0	0	0	0	0	0	0	0	0	5.0099	0	0	0	0	0.44976	0	0	0	0	0	0	0	0	0.51849	2.0033	0	0	0	0	0	3.1565	0	0	0	0	0	0	0	0	0	0	0
Enterobacter_cloacae_lac_L	0	0	0	0	0	0	0	0	0	0	0	0	0	0	0	0	5.902	0	0	0	0	0.46476	0	0	0	0	0	0	0	0	0.54668	2.3171	0	0	0	0	0	3.6921	0	0	0	0	0	0	0	0	0	0	0
Enterobacter_cloacae_ppa	0	0	0	0	0	0	0	0	0	0	0	0	0	0	0	0	5.902	0	0	0	0	0.46476	0	0	0	0	0	0	0	0	0.54668	2.3171	0	0	0	0	0	3.6921	0	0	0	0	0	0	0	0	0	0	0
Enterobacter_cloacae_ribflv	0	0	0	0	0	0	0	0	0	0	0	0	0	0	0	0	2.9509	0	0	0	0	0.23237	0	0	0	0	0	0	0	0	0.27333	1.1585	0	0	0	0	0	1.846	0	0	0	0	0	0	0	0	0	0	0
Enterobacter_cloacae_thm	0	0	0	0	0	0	0	0	0	0	0	0	0	0	0	0	3.9756	0	0	0	0	0.32481	0	0	0	0	0	0	0	0	0.38207	1.6169	0	0	0	0	0	2.5804	0	0	0	0	0	0	0	0	0	0	0
Enterobacter_hormaechei_ac	0	0	0	0	0	0	0	0	0	0	0	0	0	0	0	0	21.0424	0	0	0	0	1.4976	0	0	0	0	0	0	0	0	3.4101	0	0	0	0	0	0	4.2868	0	0	0	0	0	0	0	0	0	0.41168	0
Enterobacter_hormaechei_btn	0	0	0	0	0	0	0	0	0	0	0	0	0	0	0	0	1	0	0	0	0	0.53251	0	0	0	0	0	0	0	0	1	0	0	0	0	0	0	1	0	0	0	0	0	0	0	0	0	0.17056	0
Enterobacter_hormaechei_fol	0	0	0	0	0	0	0	0	0	0	0	0	0	0	0	0	13.1514	0	0	0	0	1.0163	0	0	0	0	0	0	0	0	2.2377	0	0	0	0	0	0	2.7976	0	0	0	0	0	0	0	0	0	0.32288	0
Enterobacter_hormaechei_lac_L	0	0	0	0	0	0	0	0	0	0	0	0	0	0	0	0	21.0424	0	0	0	0	1.4976	0	0	0	0	0	0	0	0	3.4101	0	0	0	0	0	0	4.2868	0	0	0	0	0	0	0	0	0	0.41168	0
Enterobacter_hormaechei_ppa	0	0	0	0	0	0	0	0	0	0	0	0	0	0	0	0	21.0424	0	0	0	0	1.4976	0	0	0	0	0	0	0	0	3.4101	0	0	0	0	0	0	4.2868	0	0	0	0	0	0	0	0	0	0.41168	0
Enterobacter_hormaechei_thm	0	0	0	0	0	0	0	0	0	0	0	0	0	0	0	0	9.9888	0	0	0	0	0.73332	0	0	0	0	0	0	0	0	1.6699	0	0	0	0	0	0	2.0991	0	0	0	0	0	0	0	0	0	0.20159	0
Enterobacter_sp_Bisph2_ac	0	0	0	0	0	0	0	0	0	0	0	0	0	0	0	0	0	0	0	0	0	0	0	0	0	0	0	0	0	0	0	0	0	0	3.2865	0	0	0	0	0	0	0	0	0	0	0	0	0	0
Enterobacter_sp_Bisph2_pnto_R	0	0	0	0	0	0	0	0	0	0	0	0	0	0	0	0	0	0	0	0	0	0	0	0	0	0	0	0	0	0	0	0	0	0	3.2839	0	0	0	0	0	0	0	0	0	0	0	0	0	0
Enterobacter_sp_NFR05_ac	0	0	0	0	0	0	0	0	0	0	0	0	0	0	0	0	0	0	0	0	0	0	0	0	0	0	0	0	0	0	0	0	0	0	3.3548	0	0	0	0	0	0	0	0	0	0	0	0	0	0
Enterobacter_sp_NFR05_pnto_R	0	0	0	0	0	0	0	0	0	0	0	0	0	0	0	0	0	0	0	0	0	0	0	0	0	0	0	0	0	0	0	0	0	0	3.3521	0	0	0	0	0	0	0	0	0	0	0	0	0	0
Enterocloster_aldenensis_ac	0	0	0	0	0	0	0	0	0	0	0	0	0	0	0	0	0	0	0	0	0	0	0	0	0	0	0	0	0	0	0	0	0	0	0	0	0	2.6752	0	0	6.8568	0	1.0356	0	0	0	0	0	0
Enterocloster_asparagiformis_ac	0	0	0	0	0	0	0	0	0	0	0	0	0	0	0	0	0	0	0	0	0	0	0	0	0	0	0	0	0	0	0	0	0	0	0	0	0	0	0	0	0	0	0	0	0	0	0	0	0
Enterocloster_asparagiformis_lac_L	0	0	0	0	0	0	0	0	0	0	0	0	0	0	0	0	0	0	0	0	0	0	0	0	0	0	0	0	0	0	0	0	0	0	0	0	0	0	0	0	0	0	0	0	0	0	0	0	0
Enterocloster_bolteae_ac	0	0	0	0	0	0	0	0	0	0	0	0	0	0	0	0	0	0	0	0	0	0	0	0	0	0	0	0	0	0	0	0	0	0	0	0	0	0	0	0	0	0	0.57536	0	0.48284	0	0	2.8243	0
Enterocloster_bolteae_fol	0	0	0	0	0	0	0	0	0	0	0	0	0	0	0	0	0	0	0	0	0	0	0	0	0	0	0	0	0	0	0	0	0	0	0	0	0	0	0	0	0	0	0.099892	0	0.099807	0	0	0.099898	0
Enterocloster_bolteae_lac_L	0	0	0	0	0	0	0	0	0	0	0	0	0	0	0	0	0	0	0	0	0	0	0	0	0	0	0	0	0	0	0	0	0	0	0	0	0	0	0	0	0	0	0.57536	0	0.48284	0	0	2.8243	0
Enterocloster_bolteae_nac	0	0	0	0	0	0	0	0	0	0	0	0	0	0	0	0	0	0	0	0	0	0	0	0	0	0	0	0	0	0	0	0	0	0	0	0	0	0	0	0	0	0	0.57536	0	0.48284	0	0	2.8243	0
Enterocloster_bolteae_pydx	0	0	0	0	0	0	0	0	0	0	0	0	0	0	0	0	0	0	0	0	0	0	0	0	0	0	0	0	0	0	0	0	0	0	0	0	0	0	0	0	0	0	0.57536	0	0.48284	0	0	2.8243	0
Enterocloster_citroniae_ac	0	0	0	0	0	0	0	0	0	0	0	0	0	0	0	0	0	0	0	0	0	0	0	1.9372	0	0	0	0	0	0	0	0	0	0	0	0	0	0	0	0	0	0	0	0	0	0	0	0	0
Enterocloster_clostridioformis_ac	0	0	0	0	0	0	0	0	0	0	0	0	0	0	0	0	0	0	0	0	0	0	0	0	0	0	0	0	0	0	0	0	0	0	0	0	0	0.50064	0	0	0.59692	0	1.8642	0	96.084	0	0	0	0
Enterocloster_clostridioformis_lac_L	0	0	0	0	0	0	0	0	0	0	0	0	0	0	0	0	0	0	0	0	0	0	0	0	0	0	0	0	0	0	0	0	0	0	0	0	0	0.50064	0	0	0.59692	0	1.8642	0	96.084	0	0	0	0
Enterococcus_avium_ac	0	0	0	0	0	0	0	0	0	0	0	0	0	0	0	0	0	0	0	0	0	0	0	0	0	0	0	0	0	0	0	0	0	0	0	0	0	0	0	0	0	0	0	0	0	0	0.47324	0.55528	3.0704
Enterococcus_avium_lac_L	0	0	0	0	0	0	0	0	0	0	0	0	0	0	0	0	0	0	0	0	0	0	0	0	0	0	0	0	0	0	0	0	0	0	0	0	0	0	0	0	0	0	0	0	0	0	0.47324	0.55528	3.0704
Enterococcus_canintestini_ac	0	0	0	0	0	0	0	0	0	0	0	0	0	0	0	0	0	0	0	0	0	0	0	0	0	0	0	0	0	0	0	0	0	0	0	0	0	0	0	0	6.7692	0	0	0	0	0	0	0	0
Enterococcus_casseliflavus_ac	0	0	0	0	0	0	0	0	0	0	0	0	0	0	0	0	0	0	0	0	0	0	0	0	0	0	0	0	0	0	6.2736	40.324	0	0	1.7585	0	0	0	0	17.1588	0	0	0	0	0	0	0	0	0
Enterococcus_casseliflavus_lac_L	0	0	0	0	0	0	0	0	0	0	0	0	0	0	0	0	0	0	0	0	0	0	0	0	0	0	0	0	0	0	6.2736	40.324	0	0	1.7585	0	0	0	0	17.1588	0	0	0	0	0	0	0	0	0
Enterococcus_casseliflavus_nac	0	0	0	0	0	0	0	0	0	0	0	0	0	0	0	0	0	0	0	0	0	0	0	0	0	0	0	0	0	0	0.099613	0.098701	0	0	0.099871	0	0	0	0	0.099596	0	0	0	0	0	0	0	0	0
Enterococcus_durans_ac	0	0	0	0	0	0	0	0	0	0	0	0	0	0	0	0	0	0	0	0	0	0	0	0	0	0	0	0	0	0	0	0	0	0	0	0	0	0	0	0	1.6316	0	0	0	0	0	0	0	0
Enterococcus_durans_lac_L	0	0	0	0	0	0	0	0	0	0	0	0	0	0	0	0	0	0	0	0	0	0	0	0	0	0	0	0	0	0	0	0	0	0	0	0	0	0	0	0	1.6316	0	0	0	0	0	0	0	0
Enterococcus_faecalis_ac	46.828	125.352	0	0	0	2.0712	0	2.6228	7.5092	0	10.2068	0	0	0	0	79.032	13.0232	6.1	23.7328	0	0	0	0	0	4.942	18.9504	2.5379	43.788	0	0	12.6252	39.9572	0	2.8352	0.82804	0	0	1.3924	34.1116	15.8524	3.0802	31.2808	1.5304	18.3336	0	1.1135	0	3.9301	0
Enterococcus_faecalis_fol	17.69	31.2008	0	0	0	1.0556	0	0.94835	2.5306	0	4.4867	0	0	0	0	24.6106	4.3153	3.0117	7.7818	0	0	0	0	0	2.4495	6.5798	1.2822	14.2731	0	0	4.3632	13.0331	0	1.4266	0.3679	0	0	0.72603	11.1411	5.231	1.4677	10.993	0.79305	7.9205	0	0.59058	0	1.372	0
Enterococcus_faecalis_lac_L	46.828	125.352	0	0	0	2.0712	0	2.6228	7.5092	0	10.2068	0	0	0	0	79.032	13.0232	6.1	23.7328	0	0	0	0	0	4.942	18.9504	2.5379	43.788	0	0	12.6252	39.9572	0	2.8352	0.82804	0	0	1.3924	34.1116	15.8524	3.0802	31.2808	1.5304	18.3336	0	1.1135	0	3.9301	0
Enterococcus_faecalis_nac	0.097886	0.095364	0	0	0	0.099734	0	0.099904	0.099724	0	0.099625	0	0	0	0	0.097098	0.099363	0.099278	0.099034	0	0	0	0	0	0.099804	0.09928	0.099732	0.0983	0	0	0.099297	0.098184	0	0.099896	0.099882	0	0	0.099765	0.097947	0.099418	0.099543	0.098841	0.099577	0.099035	0	0.099337	0	0.099343	0
Enterococcus_faecalis_ribflv	19.0936	37.8333	0	0	0	0.87635	0	1.1009	3.0898	0	4.1878	0	0	0	0	30.214	5.3341	2.5162	9.6932	0	0	0	0	0	2.0449	7.7467	1.0663	17.8563	0	0	5.1721	16.297	0	1.1873	0.37036	0	0	0.60005	13.9176	6.4857	1.287	12.7655	0.65623	7.4956	0	0.48652	0	1.633	0
Enterococcus_faecium_ac	0	0	0	0	0	0	0	0	0	0	0	0	0.58224	0	0	0	0	0	11.4092	0	0	0	0	0	0	4.742	0	0.56776	0	0	0	2.3171	0	0	0	0	0	0	0	14.6228	0	0	24.142	0	0	0	0	0	0
Enterococcus_faecium_lac_L	0	0	0	0	0	0	0	0	0	0	0	0	0.58224	0	0	0	0	0	11.4092	0	0	0	0	0	0	4.742	0	0.56776	0	0	0	2.3171	0	0	0	0	0	0	0	14.6228	0	0	24.142	0	0	0	0	0	0
Enterococcus_gallinarum_ac	0	0	0	0	0	0	0	0	0	0	0	0	0	0	0	0	0	0	0	0	0	0	0	0	0	0	0	0	0	0	0	0	0	0	0	0	0	0	0	0	0.98692	0	0	0	0	0	0	4.5188	0
Enterococcus_gallinarum_fol	0	0	0	0	0	0	0	0	0	0	0	0	0	0	0	0	0	0	0	0	0	0	0	0	0	0	0	0	0	0	0	0	0	0	0	0	0	0	0	0	0.099492	0	0	0	0	0	0	0.099838	0
Enterococcus_gallinarum_lac_L	0	0	0	0	0	0	0	0	0	0	0	0	0	0	0	0	0	0	0	0	0	0	0	0	0	0	0	0	0	0	0	0	0	0	0	0	0	0	0	0	0.98692	0	0	0	0	0	0	4.5188	0
Enterococcus_gilvus_ac	0	0	0	0	0	0	0	0	0	0	0	0	0	0	0	0	0	0	0	0	0	0	0	0	0	0	0	0	0	0	0	0	0	0	5.6424	0	0	0	0	0	0	0	0	0	0	0	0	0	0
Enterococcus_gilvus_lac_L	0	0	0	0	0	0	0	0	0	0	0	0	0	0	0	0	0	0	0	0	0	0	0	0	0	0	0	0	0	0	0	0	0	0	5.6424	0	0	0	0	0	0	0	0	0	0	0	0	0	0
Enterococcus_sp_5B3_DIV0040_ac	0	0	0	0	0	0	0	0	0	0	0	0	0	0	0	0	0	0	0	0	0	0	0	0	0	0	0	0	0	0	0	7.21	0	0	0	0	0	0	0	0	0	0	0	0	0	0	0	0	0
Enterococcus_sp_6D12_DIV0197_ac	0	0	0	0	0	0	0	0	0	0	0	0	0	0	0	0	0	0	0	0	0	0	0	0	0	0	0	0	0	0	0	0.78564	0	0	0	0	0	0	0	0	0	0	0	0	0	0	0	0	0
Enterococcus_sp_HMSC05C03_ac	0	0	0	0	0	0	0	0	0	0	0	0	0	0	0	0	0	0	0	0	0	0	0	0	0	0	0	0	0	0	0	0	0	0	0	0	0	0	0	0	0	0	0	0	0	0	0	0	0
Enterococcus_sp_HMSC05C03_ribflv	0	0	0	0	0	0	0	0	0	0	0	0	0	0	0	0	0	0	0	0	0	0	0	0	0	0	0	0	0	0	0	0	0	0	0	0	0	0	0	0	0	0	0	0	0	0	0	0	0
Erysipelatoclostridium_innocuum_ac	0	0	0	0	0	0	0	0	0	0	0	0	0	0	0	0	0	0	0	0	0	0	0	0	0	0	0	0	0	0	0	0	0	0	0	0	0	0	4.0428	6.9492	0	0	0	0	0	0	0	0	22.7396
Erysipelatoclostridium_innocuum_but	0	0	0	0	0	0	0	0	0	0	0	0	0	0	0	0	0	0	0	0	0	0	0	0	0	0	0	0	0	0	0	0	0	0	0	0	0	0	4.0428	6.9492	0	0	0	0	0	0	0	0	22.7396
Erysipelatoclostridium_ramosum_ac	0	0	0	0	0	0	0	0	0	0	0	0	0	0	0	0	0	0	0	0	0	0	0	0	0	0	0	0	0	0	0	0	0	0	0	0	0	0	0	3.9192	0	2.9453	0.97812	0	8.9056	0	0	0	0.76
Erysipelatoclostridium_ramosum_lac_L	0	0	0	0	0	0	0	0	0	0	0	0	0	0	0	0	0	0	0	0	0	0	0	0	0	0	0	0	0	0	0	0	0	0	0	0	0	0	0	3.9192	0	2.9453	0.97812	0	8.9056	0	0	0	0.76
Erysipelatoclostridium_ramosum_nac	0	0	0	0	0	0	0	0	0	0	0	0	0	0	0	0	0	0	0	0	0	0	0	0	0	0	0	0	0	0	0	0	0	0	0	0	0	0	0	2.5283e-05	0	1.9e-05	6.3099e-06	0	5.745e-05	0	0	0	4.9028e-06
Erysipelotrichaceae_bacterium_21_3_ac	0	0	0	0	0	0	0	0	0	0	0	0	0	0	0	0	0	0	0	0	0	0	0	0	0	0	0	0	0	0	0	0	0	0	0	0	0	0	0	0	0	0	0	0	0	0	0	0	0
Erysipelotrichaceae_bacterium_2_2_44A_ac	0	0	0	0	0	0	0	0	0	0	0	0	0	0	0	0	0	0	0	0	0	0	0	0	0	0	0	0	0	0	0	0	0	0	0	0	0	0	0	0	0	0	0	0	0	0	0	0	0.6384
Erysipelotrichaceae_bacterium_5_2_54FAA_ac	0	0	0	0	0	0	0	0	0	0	0	0	0	0	0	0	0	0	0	0	0	0	0	0	0	0	0	0	0	0	0	0	0	0	0	0	0	0	0	0	0	0	0	0	0	0	0	0	0
Erysipelotrichaceae_bacterium_5_2_54FAA_but	0	0	0	0	0	0	0	0	0	0	0	0	0	0	0	0	0	0	0	0	0	0	0	0	0	0	0	0	0	0	0	0	0	0	0	0	0	0	0	0	0	0	0	0	0	0	0	0	0
Erysipelotrichaceae_bacterium_6_1_45_ac	0	0	0	0	0	0	0	0	0	0	0	0	0	0	0	0	0	0	0	0	0	0	0	0	0	0	0	0	0	0	0	0	0	0	0	0	0	0	0.4504	0	0	0	0	0	0	0	0	0	0
Escherichia_coli_ac	0	9.5164	10.2104	0	6.0628	2.8134	0	0	27.9588	9.658	3.2087	4.0072	6.2988	0	72.348	0	1.9888	0	0	3.767	5.3908	0	14.272	1.9168	0.4118	47.26	6.9544	11.2136	69.656	59.224	8.0696	2.8143	28.3844	6.4892	17.38	0.93196	12.7456	14.174	24.0208	35.152	0	13.8632	3.1414	2.8396	7.5376	6.2356	30.8652	10.6512	38.046
Escherichia_coli_adocbl	0	5.5198	1.0744	0	4.2274	2.8133	0	0	6.4974	9.6579	2.5602	1.0383	1.3207	0	0.79564	0	1.6409	0	0	3.767	0.10115	0	2.638	1.9168	0.4118	3.4113	0.86022	7.3408	1.022	0.56238	2.9647	2.8143	0.12316	2.561	1.0914	0.93195	0.99579	7.8754	0.10178	0.10898	0	1.5878	3.1414	2.8396	6.8634	0.11056	0.11323	0.10391	7.1085
Escherichia_coli_btn	0	1	1	0	1	0.97112	0	0	1	1	1	1	1	0	1	0	0.69625	0	0	1	1	0	1	0.67227	0.1706	1	1	1	1	1	1	0.97144	1	1	1	0.34399	1	1	1	1	0	1	1	0.97987	1	1	1	1	1
Escherichia_coli_fol	0	9.5161	10.21	0	6.0626	2.8133	0	0	27.9578	9.6577	3.2086	4.0071	6.2986	0	43.4861	0	1.9887	0	0	3.7669	5.3906	0	14.2715	1.9167	0.41179	47.2583	6.9541	11.2132	55.8031	48.6655	8.0693	2.8142	28.0252	6.489	17.3794	0.93193	12.7451	14.1735	24.0199	35.1507	0	13.8627	3.1413	2.8395	7.5373	6.2354	30.8641	10.6508	38.0446
Escherichia_coli_lac_L	0	9.5164	10.2104	0	6.0628	2.8134	0	0	27.9588	9.658	3.2087	4.0072	6.2988	0	72.348	0	1.9888	0	0	3.767	5.3908	0	14.272	1.9168	0.4118	47.26	6.9544	11.2136	69.656	59.224	8.0696	2.8143	28.3844	6.4892	17.38	0.93196	12.7456	14.174	24.0208	35.152	0	13.8632	3.1414	2.8396	7.5376	6.2356	30.8652	10.6512	38.046
Escherichia_coli_nac	0	9.5164	10.2104	0	6.0628	2.8134	0	0	27.9588	9.658	3.2087	4.0072	6.2988	0	72.348	0	1.9888	0	0	3.767	5.3908	0	14.272	1.9168	0.4118	47.26	6.9544	11.2136	69.656	59.224	8.0696	2.8143	28.3844	6.4892	17.38	0.93196	12.7456	14.174	24.0208	35.152	0	13.8632	3.1414	2.8396	7.5376	6.2356	30.8652	10.6512	38.046
Escherichia_coli_ppa	0	9.5164	10.2104	0	6.0628	2.8134	0	0	27.9588	9.658	3.2087	4.0072	6.2988	0	72.348	0	1.9888	0	0	3.767	5.3908	0	14.272	1.9168	0.4118	47.26	6.9544	11.2136	69.656	59.224	8.0696	2.8143	28.3844	6.4892	17.38	0.93196	12.7456	14.174	24.0208	35.152	0	13.8632	3.1414	2.8396	7.5376	6.2356	30.8652	10.6512	38.046
Escherichia_coli_pydx	0	9.5164	10.2104	0	6.0628	2.8134	0	0	27.9588	9.658	3.2087	4.0072	6.2988	0	72.348	0	1.9888	0	0	3.767	5.3908	0	14.272	1.9168	0.4118	47.26	6.9544	11.2136	69.656	59.224	8.0696	2.8143	28.3844	6.4892	17.38	0.93196	12.7456	14.174	24.0208	35.152	0	13.8632	3.1414	2.8396	7.5376	6.2356	30.8652	10.6512	38.046
Escherichia_coli_ribflv	0	4.758	5.105	0	3.0313	1.4066	0	0	13.9787	4.8288	1.6043	2.0035	3.1492	0	36.1722	0	0.99433	0	0	1.8834	2.6953	0	7.1357	0.95835	0.20589	23.6289	3.477	5.6065	34.8263	29.6106	4.0346	1.4071	14.1915	3.2444	8.6896	0.46596	6.3725	7.0867	12.0098	17.5751	0	6.9313	1.5706	1.4197	3.7686	3.1176	15.4319	5.3253	19.0221
Escherichia_coli_thm	0	9.5119	10.2055	0	6.0599	2.812	0	0	27.6899	9.6534	3.2071	4.0053	6.2958	0	55.5118	0	1.9878	0	0	3.7652	5.3882	0	13.7378	1.9159	0.4116	44.4698	6.9511	11.2082	53.5323	53.3479	8.0657	2.813	27.1011	6.4861	17.0504	0.93151	12.7395	14.1672	23.9569	34.5253	0	13.8566	3.1399	2.8382	7.534	6.2326	30.4477	10.6461	37.2705
Eubacterium_limosum_ac	0	0	0	0	0	0	0	0	0	0	0	0	0	0	0	0	0	0	0	0	0	0	0	0	0	0	0	0	0	0	0	0	0	0	0	0	0	0	0	0	0	0	0	0	0	0	0	0	0
Eubacterium_limosum_but	0	0	0	0	0	0	0	0	0	0	0	0	0	0	0	0	0	0	0	0	0	0	0	0	0	0	0	0	0	0	0	0	0	0	0	0	0	0	0	0	0	0	0	0	0	0	0	0	0
Eubacterium_limosum_fol	0	0	0	0	0	0	0	0	0	0	0	0	0	0	0	0	0	0	0	0	0	0	0	0	0	0	0	0	0	0	0	0	0	0	0	0	0	0	0	0	0	0	0	0	0	0	0	0	0
Eubacterium_limosum_lac_L	0	0	0	0	0	0	0	0	0	0	0	0	0	0	0	0	0	0	0	0	0	0	0	0	0	0	0	0	0	0	0	0	0	0	0	0	0	0	0	0	0	0	0	0	0	0	0	0	0
Eubacterium_limosum_nac	0	0	0	0	0	0	0	0	0	0	0	0	0	0	0	0	0	0	0	0	0	0	0	0	0	0	0	0	0	0	0	0	0	0	0	0	0	0	0	0	0	0	0	0	0	0	0	0	0
Eubacterium_limosum_ppa	0	0	0	0	0	0	0	0	0	0	0	0	0	0	0	0	0	0	0	0	0	0	0	0	0	0	0	0	0	0	0	0	0	0	0	0	0	0	0	0	0	0	0	0	0	0	0	0	0
Eubacterium_rectale_ac	0	0	0	0	0	0	0	0	0	0	0	0	0	0	0	0	0	0	0	0	0	0	0	0	0	0	0	0	0	0	0	0	0	0	0.64876	0	0	0	0	0	0	0	4.2116	0	0	0	0	2.4126	0
Eubacterium_rectale_but	0	0	0	0	0	0	0	0	0	0	0	0	0	0	0	0	0	0	0	0	0	0	0	0	0	0	0	0	0	0	0	0	0	0	0.64876	0	0	0	0	0	0	0	4.2116	0	0	0	0	2.4126	0
Eubacterium_rectale_lac_L	0	0	0	0	0	0	0	0	0	0	0	0	0	0	0	0	0	0	0	0	0	0	0	0	0	0	0	0	0	0	0	0	0	0	0.64876	0	0	0	0	0	0	0	4.2116	0	0	0	0	2.4126	0
Eubacterium_rectale_nac	0	0	0	0	0	0	0	0	0	0	0	0	0	0	0	0	0	0	0	0	0	0	0	0	0	0	0	0	0	0	0	0	0	0	5.0222e-06	0	0	0	0	0	0	0	3.2603e-05	0	0	0	0	1.8677e-05	0
Eubacterium_siraeum_ac	0	0	0	0	0	0	0	0	0	0	0	0	0	0	0	0	0	0	0	0	0	0	0	0	0	0	0	0	0	0	0	0	0	0	0	0	0	0	0	0	0	0	0	0	0	0	0	0	0
Eubacterium_siraeum_but	0	0	0	0	0	0	0	0	0	0	0	0	0	0	0	0	0	0	0	0	0	0	0	0	0	0	0	0	0	0	0	0	0	0	0	0	0	0	0	0	0	0	0	0	0	0	0	0	0
Eubacterium_siraeum_lac_L	0	0	0	0	0	0	0	0	0	0	0	0	0	0	0	0	0	0	0	0	0	0	0	0	0	0	0	0	0	0	0	0	0	0	0	0	0	0	0	0	0	0	0	0	0	0	0	0	0
Eubacterium_siraeum_nac	0	0	0	0	0	0	0	0	0	0	0	0	0	0	0	0	0	0	0	0	0	0	0	0	0	0	0	0	0	0	0	0	0	0	0	0	0	0	0	0	0	0	0	0	0	0	0	0	0
Eubacterium_sp_AF22_9_ac	0	0	0	0	0	0	0	0	0	0	0	0	0	0	0	0	0	0	0	0	0	0	0	0	0	0	0	0	0	0	0	0	0	0	0	0	0	0	0	0	0	0	0	0	0	0	0	0	0
Eubacterium_sp_AM46_8_ac	0	0	0	0	0	0	0	0	0	0	0	0	0	0	0	0	0	0	0	0	0	0	0	0	0	0	0	0	0	0	0	0	0	0	0	0	0	0	0	0	0	0	0	0	0	0	0	0	0
Eubacterium_sp_AM49_13BH_ac	0	0	0	0	0	0	0	0	0	0	0	0	0	0	0	0	0	0	0	0	0	0	0	0	0	0	0	0	0	0	0	0	0	0	0	0	0	0	0	0	0	0	0	0	0	0	0	0	0
Eubacterium_sp_SB2_ac	0	0	0	0	0	0	0	0	0	0	0	0	0	0	0	0	0	0	0	0	0	0	0	0	0	0	0	0	0	0	0	0	0	0	0	0	0	0	0	0	0	0	0	0	0	0	0	0	0
Eubacterium_ventriosum_ac	0	0	0	0	0	0	0	0	0	0	0	0	0	0	0	0	0	0	0	0	0	0	0	0	0	0	0	0	0	0	0	0	0	0	0	0	0	0	0	0	0	0	0	0	0	0	0	0	0
Eubacterium_ventriosum_but	0	0	0	0	0	0	0	0	0	0	0	0	0	0	0	0	0	0	0	0	0	0	0	0	0	0	0	0	0	0	0	0	0	0	0	0	0	0	0	0	0	0	0	0	0	0	0	0	0
Eubacterium_ventriosum_lac_L	0	0	0	0	0	0	0	0	0	0	0	0	0	0	0	0	0	0	0	0	0	0	0	0	0	0	0	0	0	0	0	0	0	0	0	0	0	0	0	0	0	0	0	0	0	0	0	0	0
Ezakiella_Firmicutes_bacterium_AF12_30_ac	0	0	0	0	0	0	0	0	0	0	0	0	0	0	0	0	0	0	0	0	0	0	0	0	0	0	0	0	0	0	0	0	0	0	0	0	0	0	0	0	0	0	0	0	0	0	0	0	0
Ezakiella_Firmicutes_bacterium_AF12_30_pnto_R	0	0	0	0	0	0	0	0	0	0	0	0	0	0	0	0	0	0	0	0	0	0	0	0	0	0	0	0	0	0	0	0	0	0	0	0	0	0	0	0	0	0	0	0	0	0	0	0	0
Faecalibacterium_prausnitzii_ac	0	0	0	0	0	0	0	0	0	0	0	0	0	0	0	0	0	0	0	0	0	0	0	0	0	0	0	0	0	0	0	0	0	0	0	0	0	0	0	0	0	0	0	0	0	0	0	2.135	0
Faecalibacterium_prausnitzii_but	0	0	0	0	0	0	0	0	0	0	0	0	0	0	0	0	0	0	0	0	0	0	0	0	0	0	0	0	0	0	0	0	0	0	0	0	0	0	0	0	0	0	0	0	0	0	0	2.135	0
Faecalibacterium_sp_AF28_13AC_ac	0	0	0	0	0	0	0	0	0	0	0	0	0	0	0	0	0	0	0	0	0	0	0	0	0	0	0	0	0	0	0	0	0	0	0	0	0	0	0	0	0	0	0	0	0	0	0	0	0
Faecalibacterium_sp_OF04_11AC_ac	0	0	0	0	0	0	0	0	0	0	0	0	0	0	0	0	0	0	0	0	0	0	0	0	0	0	0	0	0	0	0	0	0	0	0	0	0	0	0	0	0	0	0	0	0	0	0	0	0
Faecalimonas_umbilicata_ac	0	0	0	0	0	0	0	0	0	0	0	0	0	0	0	0	0	0	4.6248	0	0	0	0	0	0	0	0	0	0	0	0	0	0	0	0	0	0	0	0	0	0	0	0	0	0	0	0	0	0
Faecalimonas_umbilicata_lac_L	0	0	0	0	0	0	0	0	0	0	0	0	0	0	0	0	0	0	4.6248	0	0	0	0	0	0	0	0	0	0	0	0	0	0	0	0	0	0	0	0	0	0	0	0	0	0	0	0	0	0
Finegoldia_magna_ac	0	0	0	0	0	0	0	0	0	0	0	0	0	0	0	0	0	0	1.9347	0	0	2.0398	0	0	0	0	0	0	0	2.1022	37.3552	0	0	0	7.2988	0	0	3.3636	0	0	0	0	0	0	0	0	0	0	0
Finegoldia_magna_but	0	0	0	0	0	0	0	0	0	0	0	0	0	0	0	0	0	0	1.9347	0	0	2.0398	0	0	0	0	0	0	0	2.1022	37.3552	0	0	0	7.2988	0	0	3.3636	0	0	0	0	0	0	0	0	0	0	0
Finegoldia_magna_fol	0	0	0	0	0	0	0	0	0	0	0	0	0	0	0	0	0	0	0.42509	0	0	0.44497	0	0	0	0	0	0	0	0.4568	7.13	0	0	0	1.4404	0	0	0.69557	0	0	0	0	0	0	0	0	0	0	0
Finegoldia_magna_ppa	0	0	0	0	0	0	0	0	0	0	0	0	0	0	0	0	0	0	1.9347	0	0	2.0398	0	0	0	0	0	0	0	2.1022	37.3552	0	0	0	7.2988	0	0	3.3636	0	0	0	0	0	0	0	0	0	0	0
Flavonifractor_plautii_ac	0	0	0	0	0	0	0	0	0	0	0	1.3208	0	0	0	0	0	0	0	0	0	0	0	0	0	0	0	0	0	0	0	0	0	0	0	0	0	0	2.0375	0	6.8968	0	2.0483	0	0	0	0	0.91432	0.6916
Flavonifractor_plautii_but	0	0	0	0	0	0	0	0	0	0	0	1.3208	0	0	0	0	0	0	0	0	0	0	0	0	0	0	0	0	0	0	0	0	0	0	0	0	0	0	2.0375	0	6.8968	0	2.0483	0	0	0	0	0.91432	0.6916
Flavonifractor_plautii_lac_L	0	0	0	0	0	0	0	0	0	0	0	1.3208	0	0	0	0	0	0	0	0	0	0	0	0	0	0	0	0	0	0	0	0	0	0	0	0	0	0	2.0375	0	6.8968	0	2.0483	0	0	0	0	0.91432	0.6916
Flavonifractor_plautii_nac	0	0	0	0	0	0	0	0	0	0	0	0.09993	0	0	0	0	0	0	0	0	0	0	0	0	0	0	0	0	0	0	0	0	0	0	0	0	0	0	0.099161	0	0.099529	0	0.099595	0	0	0	0	0.099471	0.099495
Fournierella_massiliensis_ac	0	0	0	0	0	0	0	0	0	0	0	0	0	0	0	0	0	0	0	0	0	0	0	0	0	0	0	0	0	0	0	0	0	0	0	0	0	0	0	0	0	0	0	0	0	0	0	0	0
Fusicatenibacter_saccharivorans_ac	0	0	0	0	0	0	0	0	0	0	0	0	0	0	0	0	0	0	0	0	0	0	0	0	0	0	0	0	0	0	0	0	0	0	0.7512	0	0	0	0	0	0	0	0	0	0	0	0	0	0
Fusicatenibacter_saccharivorans_lac_L	0	0	0	0	0	0	0	0	0	0	0	0	0	0	0	0	0	0	0	0	0	0	0	0	0	0	0	0	0	0	0	0	0	0	0.7512	0	0	0	0	0	0	0	0	0	0	0	0	0	0
Fusobacterium_nucleatum_ac	0	0	0	0	0	0	0	0	0	0	0	0	0	0	0	0	0	0	0	0	0	0	0	0	0	0	0	0	0	0	0	0	0	0	0	0	0	19.6652	0	0	0	0	0	0	0	0	0	0	0
Fusobacterium_nucleatum_but	0	0	0	0	0	0	0	0	0	0	0	0	0	0	0	0	0	0	0	0	0	0	0	0	0	0	0	0	0	0	0	0	0	0	0	0	0	19.6652	0	0	0	0	0	0	0	0	0	0	0
Fusobacterium_nucleatum_fol	0	0	0	0	0	0	0	0	0	0	0	0	0	0	0	0	0	0	0	0	0	0	0	0	0	0	0	0	0	0	0	0	0	0	0	0	0	12.8178	0	0	0	0	0	0	0	0	0	0	0
Fusobacterium_nucleatum_lac_L	0	0	0	0	0	0	0	0	0	0	0	0	0	0	0	0	0	0	0	0	0	0	0	0	0	0	0	0	0	0	0	0	0	0	0	0	0	19.6652	0	0	0	0	0	0	0	0	0	0	0
Fusobacterium_nucleatum_nac	0	0	0	0	0	0	0	0	0	0	0	0	0	0	0	0	0	0	0	0	0	0	0	0	0	0	0	0	0	0	0	0	0	0	0	0	0	19.6569	0	0	0	0	0	0	0	0	0	0	0
Fusobacterium_nucleatum_ppa	0	0	0	0	0	0	0	0	0	0	0	0	0	0	0	0	0	0	0	0	0	0	0	0	0	0	0	0	0	0	0	0	0	0	0	0	0	19.6652	0	0	0	0	0	0	0	0	0	0	0
Fusobacterium_nucleatum_ribflv	0	0	0	0	0	0	0	0	0	0	0	0	0	0	0	0	0	0	0	0	0	0	0	0	0	0	0	0	0	0	0	0	0	0	0	0	0	9.832	0	0	0	0	0	0	0	0	0	0	0
Fusobacterium_periodonticum_ac	0	0	0	0	0	0	0	0	0	0	0	0	0	0	0	0	0	0	0	0	0	3.5373	0	0	0	0	0	0	0	0	0	0	0	0	0	0	0	2.5188	0	0	0	0	0	0	0	0	0	0	0
Fusobacterium_periodonticum_but	0	0	0	0	0	0	0	0	0	0	0	0	0	0	0	0	0	0	0	0	0	3.5373	0	0	0	0	0	0	0	0	0	0	0	0	0	0	0	2.5188	0	0	0	0	0	0	0	0	0	0	0
Fusobacterium_periodonticum_nac	0	0	0	0	0	0	0	0	0	0	0	0	0	0	0	0	0	0	0	0	0	9.1281e-06	0	0	0	0	0	0	0	0	0	0	0	0	0	0	0	6.4997e-06	0	0	0	0	0	0	0	0	0	0	0
Fusobacterium_periodonticum_ppa	0	0	0	0	0	0	0	0	0	0	0	0	0	0	0	0	0	0	0	0	0	3.5373	0	0	0	0	0	0	0	0	0	0	0	0	0	0	0	2.5188	0	0	0	0	0	0	0	0	0	0	0
Fusobacterium_periodonticum_ribflv	0	0	0	0	0	0	0	0	0	0	0	0	0	0	0	0	0	0	0	0	0	1.0594	0	0	0	0	0	0	0	0	0	0	0	0	0	0	0	0.79036	0	0	0	0	0	0	0	0	0	0	0
Gardnerella_vaginalis_ac	0	0	0	0	0	0	0	0	0	0	0	0	0	0	0	0	0	0	0	0	0	0	0	0	0	0	0	0	0	0	0	0	0	0	0	0	0	0	0	0	0	0	0	0	0	0	0	0	0
Gemella_haemolysans_ac	24.6764	0	72.248	38.2644	13.6416	19.8316	0	0	1.4543	2.6044	4.3392	0	0	27.1072	0.69564	0	0	84.428	0	0	0	0	0	0	0	0	12.7884	0	0	0	0	0	0	0	0	0	0	1.5019	0	0	0	0	0	0	0	0	0	0	0
Gemella_haemolysans_lac_L	24.6764	0	72.248	38.2644	13.6416	19.8316	0	0	1.4543	2.6044	4.3392	0	0	27.1072	0.69564	0	0	84.428	0	0	0	0	0	0	0	0	12.7884	0	0	0	0	0	0	0	0	0	0	1.5019	0	0	0	0	0	0	0	0	0	0	0
Gemella_morbillorum_ac	0	0	0	0	0	0	0	0	0	0	0	0	0	0	0	0	0	0.5938	0	0	0	0	0	0	0	0	0	0	0	0	0	0	0	0	0	0	0	0	0	0	0	0	0	0	0	0	0	0	0
Gemella_morbillorum_lac_L	0	0	0	0	0	0	0	0	0	0	0	0	0	0	0	0	0	0.5938	0	0	0	0	0	0	0	0	0	0	0	0	0	0	0	0	0	0	0	0	0	0	0	0	0	0	0	0	0	0	0
Gemella_sanguinis_ac	0	0	0	0	0	0.55232	0	0	0	0	0	0	0	0.81456	0	0	0	0.64776	0	0	0	0	0	0	0	0	0	0	0	0	0	0	0	0	0	0	0	0	0	0	0	0	0	0	0	0	0	0	0
Gemella_sanguinis_lac_L	0	0	0	0	0	0.55232	0	0	0	0	0	0	0	0.81456	0	0	0	0.64776	0	0	0	0	0	0	0	0	0	0	0	0	0	0	0	0	0	0	0	0	0	0	0	0	0	0	0	0	0	0	0
Gemmiger_formicilis_ac	0	0	0	0	0	0	0	0	0	0	0	0	0	0	0	0	0	0	0	0	0	0	0	0	0	0	0	0	0	0	0	0	0	0	0	0	0	0	0	0	0	0	0	0	0	0	0	0	0
Gemmiger_formicilis_but	0	0	0	0	0	0	0	0	0	0	0	0	0	0	0	0	0	0	0	0	0	0	0	0	0	0	0	0	0	0	0	0	0	0	0	0	0	0	0	0	0	0	0	0	0	0	0	0	0
Gordonibacter_pamelaeae_ac	0	0	0	0	0	0	0	0	0	0	0	0	0	0	0	0	0	0	0	0	0	0	0	0	0	0	0	0	0	0	0	0	0	3.5562	0	0	0	0	0	0	0	0	0	0	0	0	0	0	0
Gordonibacter_pamelaeae_lac_L	0	0	0	0	0	0	0	0	0	0	0	0	0	0	0	0	0	0	0	0	0	0	0	0	0	0	0	0	0	0	0	0	0	3.5562	0	0	0	0	0	0	0	0	0	0	0	0	0	0	0
Gordonibacter_pamelaeae_nac	0	0	0	0	0	0	0	0	0	0	0	0	0	0	0	0	0	0	0	0	0	0	0	0	0	0	0	0	0	0	0	0	0	0.099917	0	0	0	0	0	0	0	0	0	0	0	0	0	0	0
Gordonibacter_sp_An230_ac	0	0	0	0	0	0	0	0	0	0	0	0	0	0	0	0	0	0	0	0	0	0	0	0	0	0	0	0	0	0	0	0	0	0	0.63168	0	0	0	0	0	0	0	0	0	0	0	0	0	0
Gordonibacter_sp_An230_lac_L	0	0	0	0	0	0	0	0	0	0	0	0	0	0	0	0	0	0	0	0	0	0	0	0	0	0	0	0	0	0	0	0	0	0	0.63168	0	0	0	0	0	0	0	0	0	0	0	0	0	0
Gordonibacter_sp_An232A_ac	0	0	0	0	0	0	0	0	0	0	0	0	0	0	0	0	0	0	0	0	0	0	0	0	0	0	0	0	0	0	0	0	0	0	0.74268	0	0	0	0	0	0	0	0	0	0	0	0	0	0
Gordonibacter_urolithinfaciens_ac	0	0	0	0	0	0	0	0	0	0	0	0	0	0	0	0	0	0	0	0	0	0	0	0	0	0	0	0	0	0	0	0	0	4.8028	0	0	0	0	0	0	0	0	0	0	0	0	0	0	0
Granulicatella_adiacens_ac	0	0	0	0	0	0	0	0	0	0	0	0	0	0	0	0	0	0	0	0	0	0	0	0	0	0	0	0	0	0	0	0.44752	0	0	0	0	0	0	0	0	0	0	0	0	0	0	0	0	0
Granulicatella_adiacens_lac_L	0	0	0	0	0	0	0	0	0	0	0	0	0	0	0	0	0	0	0	0	0	0	0	0	0	0	0	0	0	0	0	0.44752	0	0	0	0	0	0	0	0	0	0	0	0	0	0	0	0	0
Granulicatella_elegans_ac	0	0	0	0	0	0	0	0	0	0	0	0	0	0.6788	0	0	0	0	0	0	0	0	0	0	0	0	0	0	0	0	0	0	0	0	0	0	0	0	0	0	0	0	0	0	0	0	0	0	0
Granulicatella_elegans_lac_L	0	0	0	0	0	0	0	0	0	0	0	0	0	0.6788	0	0	0	0	0	0	0	0	0	0	0	0	0	0	0	0	0	0	0	0	0	0	0	0	0	0	0	0	0	0	0	0	0	0	0
Haemophilus_aegyptius_ac	0	0	0	0	0	0	0	0	0	0	0	0	0	0	0.69564	0	0	0	0	0	0	0	0	0	0	0	0	0	0	0	0	0	0	0	0	0	0	0	0	0	0	0	0	0	0	0	0	0	0
Haemophilus_aegyptius_lac_L	0	0	0	0	0	0	0	0	0	0	0	0	0	0	0.69564	0	0	0	0	0	0	0	0	0	0	0	0	0	0	0	0	0	0	0	0	0	0	0	0	0	0	0	0	0	0	0	0	0	0
Haemophilus_haemolyticus_ac	0	0	0	0	0	0.55232	0	0	0	0	0	0	0	0	0	0	0.51324	10.0404	0	0	0.5448	4.4152	0	1.5905	0	0	0	0	0	0	0	0	0	0	0	0	0	0.45368	0	0	3.323	0	0	0	0	1.3084	0	0.41168	7.638
Haemophilus_haemolyticus_fol	0	0	0	0	0	0.30571	0	0	0	0	0	0	0	0	0	0	0.28784	4.6448	0	0	0.30227	2.0723	0	0.78023	0	0	0	0	0	0	0	0	0	0	0	0	0	0.2606	0	0	1.5725	0	0	0	0	0.65111	0	0.24138	3.5461
Haemophilus_haemolyticus_lac_L	0	0	0	0	0	0.55232	0	0	0	0	0	0	0	0	0	0	0.51324	10.0404	0	0	0.5448	4.4152	0	1.5905	0	0	0	0	0	0	0	0	0	0	0	0	0	0.45368	0	0	3.323	0	0	0	0	1.3084	0	0.41168	7.638
Haemophilus_haemolyticus_ribflv	0	0	0	0	0	0.27615	0	0	0	0	0	0	0	0	0	0	0.25661	5.02	0	0	0.27239	2.2075	0	0.79523	0	0	0	0	0	0	0	0	0	0	0	0	0	0.22683	0	0	1.6614	0	0	0	0	0.65415	0	0.20583	3.8188
Haemophilus_influenzae_ac	0	0	0	0	0	0	0	0	0	0	0	0	0	0	0	0	0.96232	1.9973	0	0	0	2.427	0	2.916	0	0	0	0	0	0	0	0	0	0	0	0	0	0	0	0	1.4844	0	0	0	0	0	0	0.44996	1.6416
Haemophilus_influenzae_fol	0	0	0	0	0	0	0	0	0	0	0	0	0	0	0	0	0.66746	1.3043	0	0	0	1.568	0	1.8679	0	0	0	0	0	0	0	0	0	0	0	0	0	0	0	0	0.98912	0	0	0	0	0	0	0.35093	1.0858
Haemophilus_influenzae_lac_L	0	0	0	0	0	0	0	0	0	0	0	0	0	0	0	0	0.96232	1.9973	0	0	0	2.427	0	2.916	0	0	0	0	0	0	0	0	0	0	0	0	0	0	0	0	1.4844	0	0	0	0	0	0	0.44996	1.6416
Haemophilus_influenzae_ribflv	0	0	0	0	0	0	0	0	0	0	0	0	0	0	0	0	0.48113	0.99859	0	0	0	1.2134	0	1.4579	0	0	0	0	0	0	0	0	0	0	0	0	0	0	0	0	0.74215	0	0	0	0	0	0	0.22497	0.82075
Haemophilus_parahaemolyticus_ac	0	0	0	0	0	0	0	0	0	0	0	0	0	0	0.69564	0	0	3.7247	0	0	0	0	0	0	0	0	0	0	0	0	0	0	0	0	0	0	0	0	0	0	0	0	0	0	0	0	0	0	0
Haemophilus_parahaemolyticus_lac_L	0	0	0	0	0	0	0	0	0	0	0	0	0	0	0.69564	0	0	3.7247	0	0	0	0	0	0	0	0	0	0	0	0	0	0	0	0	0	0	0	0	0	0	0	0	0	0	0	0	0	0	0
Haemophilus_parainfluenzae_ac	0	0	0	0	6.2476	4.522	0	0.66764	0.92008	1.1937	0	0.73876	0	0	8.348	0	63.96	12.6856	0	0	9.7492	60.856	2.3144	69.576	0	0	4.3836	2.413	0	0	0	0	0	0	0	0	0	17.6784	0	0	36.0748	0	0	4.742	0	2.06	0	24.1072	23.872
Haemophilus_parainfluenzae_fol	0	0	0	0	4.6164	3.3545	0	0.53591	0.7205	0.92058	0	0.58791	0	0	5.9348	0	35.1848	8.8948	0	0	6.9421	41.0345	1.7395	39.2453	0	0	3.2531	1.8122	0	0	0	0	0	0	0	0	0	12.8686	0	0	25.2921	0	0	3.5153	0	1.5538	0	16.4752	16.5816
Haemophilus_paraphrohaemolyticus_ac	0	0	0	0	0	0	0	0	0	0	0	0	0	0	0	0	0	4.0484	0	0	0	0	0	0	0	0	0	0	0	0	0	0	0	0	0	0	0	0	0	0	0	0	0	0	0	0	0	0	0
Haemophilus_paraphrohaemolyticus_lac_L	0	0	0	0	0	0	0	0	0	0	0	0	0	0	0	0	0	4.0484	0	0	0	0	0	0	0	0	0	0	0	0	0	0	0	0	0	0	0	0	0	0	0	0	0	0	0	0	0	0	0
Haemophilus_pittmaniae_ac	0	0	0	0	0	0	0	0	0	0	0	0	0	0	0	0	0	0	0	0	0	0	0	0	0	0	0	0	0	0	0	0	0	0	0	0	0	0	0	0	0	0	0	0	0	0	0	0	0
Haemophilus_pittmaniae_lac_L	0	0	0	0	0	0	0	0	0	0	0	0	0	0	0	0	0	0	0	0	0	0	0	0	0	0	0	0	0	0	0	0	0	0	0	0	0	0	0	0	0	0	0	0	0	0	0	0	0
Haemophilus_pittmaniae_ribflv	0	0	0	0	0	0	0	0	0	0	0	0	0	0	0	0	0	0	0	0	0	0	0	0	0	0	0	0	0	0	0	0	0	0	0	0	0	0	0	0	0	0	0	0	0	0	0	0	0
Haemophilus_sp_CCUG_60358_ac	0	0	0	0	0	0	0	0	0	0	0	0	0	0	0	0	1.2189	0	0	0	0	0.56804	0	0.65252	0	0	0	0	0	0	0	0	0	0	0	0	0	0	0	0	0.51736	0	0	0	0	0	0	0.53616	0
Haemophilus_sp_CCUG_60358_lac_L	0	0	0	0	0	0	0	0	0	0	0	0	0	0	0	0	1.2189	0	0	0	0	0.56804	0	0.65252	0	0	0	0	0	0	0	0	0	0	0	0	0	0	0	0	0.51736	0	0	0	0	0	0	0.53616	0
Haemophilus_sp_CCUG_66565_ac	0	0	0	0	0	0	0	0	0	0	0	0	0	0	0	0	0	0.75572	0	0	0	0	0	0	0	0	0	0	0	0	0	0	0	0	0	0	0	0	0	0	0	0	0	0	0	0	0	0	0.532
Haemophilus_sp_CCUG_66565_lac_L	0	0	0	0	0	0	0	0	0	0	0	0	0	0	0	0	0	0.75572	0	0	0	0	0	0	0	0	0	0	0	0	0	0	0	0	0	0	0	0	0	0	0	0	0	0	0	0	0	0	0.532
Haemophilus_sp_HMSC061E01_ac	0	0	0	0	0	0	0	0	0	0	0	0	0	0	0	0	1.0265	0	0	0	0	1.1361	0	1.509	0	0	0	0	0	0	0	0	0	0	0	0	0	0.50064	0	0	0.91532	0	0	0	0	0	0	0.5218	0
Haemophilus_sp_HMSC061E01_lac_L	0	0	0	0	0	0	0	0	0	0	0	0	0	0	0	0	1.0265	0	0	0	0	1.1361	0	1.509	0	0	0	0	0	0	0	0	0	0	0	0	0	0.50064	0	0	0.91532	0	0	0	0	0	0	0.5218	0
Haemophilus_sp_HMSC068C11_ac	0	0	0	0	0	0	0	0	0	0	0	0	0	0	0	0	0.89816	0	0	0	0	0.87788	0	1.1012	0	0	0	0	0	0	0	0	0	0	0	0	0	0.75092	0	0	0.88348	0	0	0	0	0	0	0.47868	0
Haemophilus_sp_HMSC068C11_lac_L	0	0	0	0	0	0	0	0	0	0	0	0	0	0	0	0	0.89816	0	0	0	0	0.87788	0	1.1012	0	0	0	0	0	0	0	0	0	0	0	0	0	0.75092	0	0	0.88348	0	0	0	0	0	0	0.47868	0
Haemophilus_sp_HMSC71H05_ac	0	0	0	0	0	0	0	0	0	0	0	0	0	0	0.69564	0	0.70568	0	0	0	0	1.0844	0	2.2431	0	0	0	0	0	0	0	0	0	0	0	0	0	2.5344	0	0	0.85164	0	0	0	0	0	0	0.85208	0
Haemophilus_sp_HMSC71H05_lac_L	0	0	0	0	0	0	0	0	0	0	0	0	0	0	0.69564	0	0.70568	0	0	0	0	1.0844	0	2.2431	0	0	0	0	0	0	0	0	0	0	0	0	0	2.5344	0	0	0.85164	0	0	0	0	0	0	0.85208	0
Haemophilus_sp_oral_taxon_036_ac	0	0	0	0	0	0	0	0	0	0	0	0	0	0	0	0	0	0.75572	0	0	0	0	0	0	0	0	0	0	0	0	0	0	0	0	0	0	0	0	0	0	0	0	0	0	0	1.1692	0	0	0.7524
Haemophilus_sp_oral_taxon_036_lac_L	0	0	0	0	0	0	0	0	0	0	0	0	0	0	0	0	0	0.75572	0	0	0	0	0	0	0	0	0	0	0	0	0	0	0	0	0	0	0	0	0	0	0	0	0	0	0	1.1692	0	0	0.7524
Haemophilus_sputorum_ac	0	0	0	0	0	0	0	0	0	0	0	0	0	0	0	0	0.64152	0	0	0	0	0	0	0	0	0	0	0	0	0	0	0	0	0	0	0	0	0	0	0	0	0	0	0	0	0	0	0	0
Haemophilus_sputorum_lac_L	0	0	0	0	0	0	0	0	0	0	0	0	0	0	0	0	0.64152	0	0	0	0	0	0	0	0	0	0	0	0	0	0	0	0	0	0	0	0	0	0	0	0	0	0	0	0	0	0	0	0
Holdemania_filiformis_ac	0	0	0	0	0	0	0	0	0	0	0	0	0	0	0	0	0	0	0	0	0	0	0	0	0	0	0	0	0	0	0	0	0	0	0	0	0	0	0	0	0	0	0	0	0	0	0	0	0
Holdemania_filiformis_lac_L	0	0	0	0	0	0	0	0	0	0	0	0	0	0	0	0	0	0	0	0	0	0	0	0	0	0	0	0	0	0	0	0	0	0	0	0	0	0	0	0	0	0	0	0	0	0	0	0	0
Hungatella_Clostridiaceae_bacterium_AF31_3BH_ac	0	0	0	0	0	0	0	0	0	0	0	0	0	0	0	0	0	0	0	0	0	0	0	0	0	0	0	0	0	0	0	0	0	0	0	0	0	0	0	0	0	0	0	0	0	0	0	0	0
Hungatella_effluvii_ac	0	0	0	0	0	0	0	0	0	0	0	0	0	0	0	0	0	0	0	0	0	0	0	0	0	0	0	0	0	0	0	0	0	0	0	0	0	0	0	0	1.4366	0	0	0	0	0	0	0	0
Hungatella_hathewayi_ac	0	0	0	0	0	0	0	0	0	0	0	0	0	0	0	0	0	0	0	0	0	0	0	0	0	0	0	0	0	0	0	0	0	0.80656	0	0	0	0.53192	0	0	19.7428	0	2.7157	0	0.93884	0	0	0	0
Hungatella_hathewayi_nac	0	0	0	0	0	0	0	0	0	0	0	0	0	0	0	0	0	0	0	0	0	0	0	0	0	0	0	0	0	0	0	0	0	0.80564	0	0	0	0.53131	0	0	19.7203	0	2.7126	0	0.93777	0	0	0	0
Intestinibacillus_sp_Marseille_P4005_ac	0	0	0	0	0	0	0	0	0	0	0	0	0	0	0	0	0	0	0	0	0	0	0	0	0	0	0	0	0	0	0	0	0	0	0	0	0	0	0	0	0	0	0	0	0	0	0	0	0
Intestinibacillus_sp_Marseille_P6563_ac	0	0	0	0	0	0	0	0	0	0	0	0	0	0	0	0	0	0	0	0	0	0	0	0	0	0	0	0	0	0	0	0	0	0	0	0	0	0	0	0	0	0	0	0	0	0	0	0	0
Intestinibacter_bartlettii_ac	0	0	0	0	0	24.44	0	0	0	0	0	0	0	0	0	0	0	0	0	0	0	0	0	0	54.112	0	0	0	0	0	0	0	0	0	13.1204	0	0	4.584	0	22.2748	13.3036	0	14.9132	0.95112	0	0	0	0	5.2896
Intestinibacter_bartlettii_lac_L	0	0	0	0	0	24.44	0	0	0	0	0	0	0	0	0	0	0	0	0	0	0	0	0	0	54.112	0	0	0	0	0	0	0	0	0	13.1204	0	0	4.584	0	22.2748	13.3036	0	14.9132	0.95112	0	0	0	0	5.2896
Intestinibacter_bartlettii_nac	0	0	0	0	0	0.00012613	0	0	0	0	0	0	0	0	0	0	0	0	0	0	0	0	0	0	0.00027926	0	0	0	0	0	0	0	0	0	6.7711e-05	0	0	2.3657e-05	0	0.00011495	6.8657e-05	0	7.6963e-05	4.9085e-06	0	0	0	0	2.7298e-05
Intestinibacter_bartlettii_ppa	0	0	0	0	0	24.44	0	0	0	0	0	0	0	0	0	0	0	0	0	0	0	0	0	0	54.112	0	0	0	0	0	0	0	0	0	13.1204	0	0	4.584	0	22.2748	13.3036	0	14.9132	0.95112	0	0	0	0	5.2896
Intestinimonas_Clostridiales_bacterium_CCNA10_ac	0	0	0	0	0	0	0	0	0	0	0	0	0	0	0	0	0	0	0	0	0	0	0	0	0	0	0	0	0	0	0	0	0	0	0	0	0	0	0	0	0	0	0	0	0	0	0	0	0
Intestinimonas_Clostridiales_bacterium_Choco116_ac	0	0	0	0	0	0	0	0	0	0	0	0	0	0	0	0	0	0	0	0	0	0	0	0	0	0	0	0	0	0	0	0	0	0	0	0	0	0	0	0	0	0	0	0	0	0	0	0	0
Intestinimonas_Clostridiales_bacterium_KLE1615_ac	0	0	0	0	0	0	0	0	0	0	0	0	0	0	0	0	0	0	0	0	0	0	0	0	0	0	0	0	0	0	0	0	0	0	0	0	0	0	0	0	0	0	0	0	0	0	0	0	0
Intestinimonas_Clostridiales_bacterium_Marseille_P5551_ac	0	0	0	0	0	0	0	0	0	0	0	0	0	0	0	0	0	0	0	0	0	0	0	0	0	0	0	0	0	0	0	0	0	0	0	0	0	0	0	0	0	0	0	0	0	0	0	0	0
Intestinimonas_Clostridiales_bacterium_VE202_03_ac	0	0	0	0	0	0	0	0	0	0	0	0	0	0	0	0	0	0	0	0	0	0	0	0	0	0	0	0	0	0	0	0	0	0	0	0	0	0	1.6622	0	0	0	0	0	0	0	0	0.60316	0
Intestinimonas_butyriciproducens_ac	0	0	0	0	0	0	0	0	0	0	0	0	0	0	0	0	0	0	0	0	0	0	0	0	0	0	0	0	0	0	0	0	0	0	1.178	0	0	0	0	0	0	0	0	0	0	0	0	0	0
Intestinimonas_butyriciproducens_but	0	0	0	0	0	0	0	0	0	0	0	0	0	0	0	0	0	0	0	0	0	0	0	0	0	0	0	0	0	0	0	0	0	0	1.178	0	0	0	0	0	0	0	0	0	0	0	0	0	0
Isoptericola_variabilis_nac	0	0	0	0	0	0	0	0	0	0	0	0	0	0	0	0	0	0	0	0	0	0	0	0	0	0	0	0	0	0	4.1207e-05	0	0	0	0	0	0.00038656	0	0	0	0	0	5.6095e-05	0	6.8035e-05	0.00010566	0	0	0
Klebsiella_aerogenes_ac	0	0	0	0	0	0	0	0	0	0	0	0	0	0	0	0	0	0	0	0	0	0	0	0	0	0	0	0	0	0	0	0	0	0	0	0	0	3.8486	0	0	0	0	0	0	0	0	0	0	0
Klebsiella_aerogenes_btn	0	0	0	0	0	0	0	0	0	0	0	0	0	0	0	0	0	0	0	0	0	0	0	0	0	0	0	0	0	0	0	0	0	0	0	0	0	1	0	0	0	0	0	0	0	0	0	0	0
Klebsiella_aerogenes_lac_L	0	0	0	0	0	0	0	0	0	0	0	0	0	0	0	0	0	0	0	0	0	0	0	0	0	0	0	0	0	0	0	0	0	0	0	0	0	3.8486	0	0	0	0	0	0	0	0	0	0	0
Klebsiella_aerogenes_ppa	0	0	0	0	0	0	0	0	0	0	0	0	0	0	0	0	0	0	0	0	0	0	0	0	0	0	0	0	0	0	0	0	0	0	0	0	0	3.8486	0	0	0	0	0	0	0	0	0	0	0
Klebsiella_aerogenes_thm	0	0	0	0	0	0	0	0	0	0	0	0	0	0	0	0	0	0	0	0	0	0	0	0	0	0	0	0	0	0	0	0	0	0	0	0	0	2.2352	0	0	0	0	0	0	0	0	0	0	0
Klebsiella_grimontii_ac	0	0	0	0	0	0	0	0	0	0	0	0	0	0	0	0	0	0	0.9276	0	0	0	0	0	0	2.5768	0	0	0	0	0	0	0	0	0	0	0	0	0	0	0	0.91404	0	0	0	0	0	0	0
Klebsiella_grimontii_lac_L	0	0	0	0	0	0	0	0	0	0	0	0	0	0	0	0	0	0	0.9276	0	0	0	0	0	0	2.5768	0	0	0	0	0	0	0	0	0	0	0	0	0	0	0	0.91404	0	0	0	0	0	0	0
Klebsiella_grimontii_pnto_R	0	0	0	0	0	0	0	0	0	0	0	0	0	0	0	0	0	0	0.92685	0	0	0	0	0	0	2.5748	0	0	0	0	0	0	0	0	0	0	0	0	0	0	0	0.9133	0	0	0	0	0	0	0
Klebsiella_michiganensis_ac	0	0	0	0	0	0	0	0	0	0	0	0	0	0	0	0	0	0	13.9004	0	0	0.72296	0	0	0	0.84104	0	0	0	0	3.9308	2.5657	0	1.2465	8.5792	22.3672	0	13.1416	0	0	0	7.0076	0	0	1.1266	0	0	0	0
Klebsiella_michiganensis_lac_L	0	0	0	0	0	0	0	0	0	0	0	0	0	0	0	0	0	0	13.9004	0	0	0.72296	0	0	0	0.84104	0	0	0	0	3.9308	2.5657	0	1.2465	8.5792	22.3672	0	13.1416	0	0	0	7.0076	0	0	1.1266	0	0	0	0
Klebsiella_michiganensis_ppa	0	0	0	0	0	0	0	0	0	0	0	0	0	0	0	0	0	0	13.9004	0	0	0.72296	0	0	0	0.84104	0	0	0	0	3.9308	2.5657	0	1.2465	8.5792	22.3672	0	13.1416	0	0	0	7.0076	0	0	1.1266	0	0	0	0
Klebsiella_michiganensis_ribflv	0	0	0	0	0	0	0	0	0	0	0	0	0	0	0	0	0	0	6.9499	0	0	0.36147	0	0	0	0.4205	0	0	0	0	1.9653	1.2828	0	0.62322	4.2894	11.1832	0	6.5706	0	0	0	3.5037	0	0	0.56328	0	0	0	0
Klebsiella_oxytoca_ac	0	0	0	0	0	0	0	0	0	0	0	0	0	0	0	0	0	0	5.3932	0	0	2.2205	0	0	0	1.1095	0	0	0	6.044	1.0673	5.9468	0	0.75768	18.9424	0.93196	0.52928	3.3166	0	0	0	5.992	0	31.746	0.4292	4.8716	0	0	0
Klebsiella_oxytoca_lac_L	0	0	0	0	0	0	0	0	0	0	0	0	0	0	0	0	0	0	5.3932	0	0	2.2205	0	0	0	1.1095	0	0	0	6.044	1.0673	5.9468	0	0.75768	18.9424	0.93196	0.52928	3.3166	0	0	0	5.992	0	31.746	0.4292	4.8716	0	0	0
Klebsiella_pneumoniae_ac	0	0	0	0	0	0	0	0	1.2466	0	0	0	0	0	0.69564	0	1.5397	0	1.7094	0	0	1.4976	0	0	0	0.76948	0	0	0.84776	0.45988	1.8482	4.0276	0	2.4441	0.99024	3.9142	0	3.1758	0	0	0	1.4726	0	0.41352	0	0	0	0	7.0072
Klebsiella_pneumoniae_adocbl	0	0	0	0	0	0	0	0	1.2466	0	0	0	0	0	0.69563	0	1.5397	0	1.7094	0	0	1.4976	0	0	0	0.76947	0	0	0.84775	0.45988	1.8482	3.9034	0	2.4441	0.99023	1.5412	0	3.1758	0	0	0	1.4726	0	0.41352	0	0	0	0	7.0071
Klebsiella_pneumoniae_btn	0	0	0	0	0	0	0	0	0.44884	0	0	0	0	0	0.26521	0	0.54655	0	0.60312	0	0	0.53251	0	0	0	0.28982	0	0	0.31591	0.18662	0.6494	1	0	0.84801	0.36341	1	0	1	0	0	0	0.5242	0	0.17117	0	0	0	0	1
Klebsiella_pneumoniae_lac_L	0	0	0	0	0	0	0	0	1.2466	0	0	0	0	0	0.69564	0	1.5397	0	1.7094	0	0	1.4976	0	0	0	0.76948	0	0	0.84776	0.45988	1.8482	4.0276	0	2.4441	0.99024	3.9142	0	3.1758	0	0	0	1.4726	0	0.41352	0	0	0	0	7.0072
Klebsiella_pneumoniae_nac	0	0	0	0	0	0	0	0	1.2466	0	0	0	0	0	0.69564	0	1.5397	0	1.7094	0	0	1.4976	0	0	0	0.76948	0	0	0.84776	0.45988	1.8482	4.0276	0	2.4441	0.99024	3.9142	0	3.1758	0	0	0	1.4726	0	0.41352	0	0	0	0	7.0072
Klebsiella_pneumoniae_ppa	0	0	0	0	0	0	0	0	1.2466	0	0	0	0	0	0.69564	0	1.5397	0	1.7094	0	0	1.4976	0	0	0	0.76948	0	0	0.84776	0.45988	1.8482	4.0276	0	2.4441	0.99024	3.9142	0	3.1758	0	0	0	1.4726	0	0.41352	0	0	0	0	7.0072
Klebsiella_pneumoniae_pydx	0	0	0	0	0	0	0	0	1.2466	0	0	0	0	0	0.69564	0	1.5397	0	1.7094	0	0	1.4976	0	0	0	0.76948	0	0	0.84776	0.45988	1.8482	4.0276	0	2.4441	0.99024	3.9142	0	3.1758	0	0	0	1.4726	0	0.41352	0	0	0	0	7.0072
Klebsiella_pneumoniae_ribflv	0	0	0	0	0	0	0	0	0.62326	0	0	0	0	0	0.34781	0	0.76982	0	0.85467	0	0	0.74876	0	0	0	0.38473	0	0	0.42387	0.22993	0.92409	2.0137	0	1.222	0.4951	1.9571	0	1.5879	0	0	0	0.7363	0	0.20675	0	0	0	0	3.5035
Klebsiella_pneumoniae_thm	0	0	0	0	0	0	0	0	1.1789	0	0	0	0	0	0.66521	0	1.4522	0	1.6104	0	0	1.4128	0	0	0	0.7341	0	0	0.76552	0.44544	1.7399	3.7718	0	2.2954	0.93991	3.6452	0	2.9777	0	0	0	1.3897	0	0.40217	0	0	0	0	6.5498
Klebsiella_sp_WCHKl090539_ac	0	0	0	0	0	0	0	0	0	0	0	0	0	0	0	0	0	0	0	0	0	0	0	0	0	0	0	0	0	0	0	0	0	0	1.8268	0	0	0	0	0	0	0	0	0	0	0	0	0	0
Klebsiella_sp_WCHKl090539_lac_L	0	0	0	0	0	0	0	0	0	0	0	0	0	0	0	0	0	0	0	0	0	0	0	0	0	0	0	0	0	0	0	0	0	0	1.8268	0	0	0	0	0	0	0	0	0	0	0	0	0	0
Klebsiella_sp_WCHKl090539_pnto_R	0	0	0	0	0	0	0	0	0	0	0	0	0	0	0	0	0	0	0	0	0	0	0	0	0	0	0	0	0	0	0	0	0	0	1.8253	0	0	0	0	0	0	0	0	0	0	0	0	0	0
Klebsiella_variicola_ac	0	0	0	0	0	0	0	0	0	0	0	0	0	0	0	0	0	0	0	0	0	0	0	0	0	0	0	0	0	0	0	0	0	0	0	0	0	0.40676	0	0	0	0	0	0	0	0	0	0	0
Klebsiella_variicola_adocbl	0	0	0	0	0	0	0	0	0	0	0	0	0	0	0	0	0	0	0	0	0	0	0	0	0	0	0	0	0	0	0	0	0	0	0	0	0	0.40676	0	0	0	0	0	0	0	0	0	0	0
Klebsiella_variicola_btn	0	0	0	0	0	0	0	0	0	0	0	0	0	0	0	0	0	0	0	0	0	0	0	0	0	0	0	0	0	0	0	0	0	0	0	0	0	0.16892	0	0	0	0	0	0	0	0	0	0	0
Klebsiella_variicola_lac_L	0	0	0	0	0	0	0	0	0	0	0	0	0	0	0	0	0	0	0	0	0	0	0	0	0	0	0	0	0	0	0	0	0	0	0	0	0	0.40676	0	0	0	0	0	0	0	0	0	0	0
Klebsiella_variicola_nac	0	0	0	0	0	0	0	0	0	0	0	0	0	0	0	0	0	0	0	0	0	0	0	0	0	0	0	0	0	0	0	0	0	0	0	0	0	0.40676	0	0	0	0	0	0	0	0	0	0	0
Klebsiella_variicola_pydx	0	0	0	0	0	0	0	0	0	0	0	0	0	0	0	0	0	0	0	0	0	0	0	0	0	0	0	0	0	0	0	0	0	0	0	0	0	0.40676	0	0	0	0	0	0	0	0	0	0	0
Klebsiella_variicola_ribflv	0	0	0	0	0	0	0	0	0	0	0	0	0	0	0	0	0	0	0	0	0	0	0	0	0	0	0	0	0	0	0	0	0	0	0	0	0	0.20337	0	0	0	0	0	0	0	0	0	0	0
Kluyvera_intermedia_ac	0	0	0	0	0	0	0	0	0	0	0	0	0	0	0	0	0	0	0	0	0	0	0	0	0	0	0	0	0	0	12.9636	0	0	0	0	0	0	0	0	0	0	0	0	0	0	0	0	0	0
Kluyvera_intermedia_lac_L	0	0	0	0	0	0	0	0	0	0	0	0	0	0	0	0	0	0	0	0	0	0	0	0	0	0	0	0	0	0	12.9636	0	0	0	0	0	0	0	0	0	0	0	0	0	0	0	0	0	0
Kluyvera_sp_Nf5_ac	0	0	0	0	0	0	0	0	0	0	0	0	0	0	0	0	0	0	0	0	0	0	0	0	0	0	0	0	0	0	0	0	0	0	3.2353	0	0	0	0	0	0	0	0	0	0	0	0	0	0
Kluyvera_sp_Nf5_pnto_R	0	0	0	0	0	0	0	0	0	0	0	0	0	0	0	0	0	0	0	0	0	0	0	0	0	0	0	0	0	0	0	0	0	0	3.2327	0	0	0	0	0	0	0	0	0	0	0	0	0	0
Lachnoclostridium_edouardi_ac	0	0	0	0	0	0	0	0	0	0	0	0	0	0	0	0	0	0	0	0	0	0	0	0	0	0	0	0	0	0	0	0	0	0	0	0	0	0	0	0	0	0	0	0	0	0	0	0	0
Lachnoclostridium_edouardi_lac_L	0	0	0	0	0	0	0	0	0	0	0	0	0	0	0	0	0	0	0	0	0	0	0	0	0	0	0	0	0	0	0	0	0	0	0	0	0	0	0	0	0	0	0	0	0	0	0	0	0
Lachnoclostridium_lavalense_ac	0	0	0	0	0	0	0	0	0	0	0	0	0	0	0	0	0	0	0	0	0	0	0	0	0	0	0	0	0	0	0	0	0	0	0	0	0	0	0	0	0	0	0	0	0	0	0	0	0
Lachnoclostridium_lavalense_lac_L	0	0	0	0	0	0	0	0	0	0	0	0	0	0	0	0	0	0	0	0	0	0	0	0	0	0	0	0	0	0	0	0	0	0	0	0	0	0	0	0	0	0	0	0	0	0	0	0	0
Lachnoclostridium_phocaeense_ac	0	0	0	0	0	0	0	0	0	0	0	0	0	0	0	0	0	0	0	0	0	0	0	0	0	0	0	0	0	0	0	0	0	0	0	0	0	0	0	0	0	0	0	0	0	0	0	0	0
Lachnoclostridium_sp_An14_ac	0	0	0	0	0	0	0	0	0	0	0	0	0	0	0	0	0	0	0	0	0	0	0	0	0	0	0	0	0	0	0	0	0	0	0	0	0	0	0	0	0	0	0	0	0	0	0	0	0
Lachnoclostridium_sp_An169_ac	0	0	0	0	0	0	0	0	0	0	0	0	0	0	0	0	0	0	0	0	0	0	0	0	0	0	0	0	0	0	0	0	0	0	0.59756	0	0	0	0	0	0	0	0	0	0	0	0	0	0
Lachnoclostridium_sp_An298_ac	0	0	0	0	0	0	0	0	0	0	0	0	0	0	0	0	0	0	0	0	0	0	0	0	0	0	0	0	0	0	0	0	0	0	1.4683	0	0	0	0	0	0	0	0	0	0	0	0	0	0
Lachnoclostridium_sp_An76_ac	0	0	0	0	0	0	0	0	0	0	0	0	0	0	0	0	0	0	0	0	0	0	0	0	0	0	0	0	0	0	0	0	0	0	1.0329	0	0	0	0	0	0	0	0	0	0	0	0	0	0
Lachnospira_eligens_ac	0	0	0	0	0	0	0	0	0	0	0	0	0	0	0	0	0	0	0	0	0	0	0	0	0	0	0	0	0	0	0	0	0	0	0	0	0	0	0	0	0	0	0	0	0	0	0	0.54572	0
Lachnospira_eligens_lac_L	0	0	0	0	0	0	0	0	0	0	0	0	0	0	0	0	0	0	0	0	0	0	0	0	0	0	0	0	0	0	0	0	0	0	0	0	0	0	0	0	0	0	0	0	0	0	0	0.54572	0
Lachnospira_eligens_nac	0	0	0	0	0	0	0	0	0	0	0	0	0	0	0	0	0	0	0	0	0	0	0	0	0	0	0	0	0	0	0	0	0	0	0	0	0	0	0	0	0	0	0	0	0	0	0	1.0832e-05	0
Lachnospira_pectinoschiza_ac	0	0	0	0	0	0	0	0	0	0	0	0	0	0	0	0	0	0	0	0	0	0	0	0	0	0	0	0	0	0	0	0	0	0	0	0	0	0	0	0	0	0	0	0	0	0	0	10.9048	0
Lachnospira_pectinoschiza_lac_L	0	0	0	0	0	0	0	0	0	0	0	0	0	0	0	0	0	0	0	0	0	0	0	0	0	0	0	0	0	0	0	0	0	0	0	0	0	0	0	0	0	0	0	0	0	0	0	10.9048	0
Lachnospiraceae_bacterium_1_4_56FAA_ac	0	0	0	0	0	0	0	0	0	0	0	0	0	0	0	0	0	0	0	0	0	0	0	0	0	0	0	0	0	0	0	0	0	0	0	0	0	0	0	0	0	0	0.9666	0	0	0	0	0	0
Lachnospiraceae_bacterium_5_1_57FAA_ac	0	0	0	0	0	0	0	0	0	0	0	0	0	0	0	0	0	0	0	0	0	0	0	0	0	0	0	0	0	0	0	0	0	0	0	0	0	0	0	0	0	0	0	0	0	0	1.5121	0	0
Lachnospiraceae_bacterium_5_1_57FAA_lac_L	0	0	0	0	0	0	0	0	0	0	0	0	0	0	0	0	0	0	0	0	0	0	0	0	0	0	0	0	0	0	0	0	0	0	0	0	0	0	0	0	0	0	0	0	0	0	1.5121	0	0
Lachnospiraceae_bacterium_5_1_63FAA_ac	0	0	0	0	0	0	0	0	0	0	0	0	0	0	0	0	0	0	0	0	0	0	0	0	0	0	0	0	0	0	0	0	0	0	0	0	0	0	0	0	0	0	0	0	0	0	0	0	0
Lachnospiraceae_bacterium_5_1_63FAA_but	0	0	0	0	0	0	0	0	0	0	0	0	0	0	0	0	0	0	0	0	0	0	0	0	0	0	0	0	0	0	0	0	0	0	0	0	0	0	0	0	0	0	0	0	0	0	0	0	0
Lachnospiraceae_bacterium_5_1_63FAA_fol	0	0	0	0	0	0	0	0	0	0	0	0	0	0	0	0	0	0	0	0	0	0	0	0	0	0	0	0	0	0	0	0	0	0	0	0	0	0	0	0	0	0	0	0	0	0	0	0	0
Lachnospiraceae_bacterium_5_1_63FAA_lac_L	0	0	0	0	0	0	0	0	0	0	0	0	0	0	0	0	0	0	0	0	0	0	0	0	0	0	0	0	0	0	0	0	0	0	0	0	0	0	0	0	0	0	0	0	0	0	0	0	0
Lachnospiraceae_bacterium_6_1_63FAA_ac	0	0	0	0	0	0	0	0	0	0	0	0	0	0	0	0	0	0	0	0	0	0	0	0	0	0	0	0	0	0	0	0	0	0	0	0	0	0	0	0	0	0	1.1392	0	0	0	0	0	0
Lachnospiraceae_bacterium_7_1_58FAA_but	0	0	0	0	0	0	0	0	0	0	0	0.53728	0	0	0	0	0	0	0	0	0	0	0	0	0	0	0	0	0	0	0	0	0	0	0	0	0	0	0.40748	0	0	0	0	0	0	0	0	0	0
Lachnospiraceae_bacterium_9_1_43BFAA_ac	0	0	0	0	0	0	0	0	0	0	0	0	0	0	0	0	0	0	0.76856	0	0	0	0	0	0	0	0	0	0	0	0	0	0	0	0	0	0	0	0	0	0	0	0	0	0	0	0	0	0
Lacrimispora_indolis_ac	0	0	0	0	0	0	0	0	0	0	0	0	0	0	0	0	0	0	0	0	0	0	0	0	0	0	0	0	0	0	0	0	0	0	12.5484	0	0	0	0	0	0	0	0	0	0	0	0	0	0
Lacrimispora_indolis_lac_L	0	0	0	0	0	0	0	0	0	0	0	0	0	0	0	0	0	0	0	0	0	0	0	0	0	0	0	0	0	0	0	0	0	0	12.5484	0	0	0	0	0	0	0	0	0	0	0	0	0	0
Lacrimispora_saccharolytica_ac	0	0	0	0	0	0	0	0	0	0	0	0	0	0	0	0	0	0	0	0	0	0	0	0	0	0	0	0	0	0	0	0	0	0	0	0	0	0	0	0	0	0	0	0	0	0	0	0	0
Lacrimispora_saccharolytica_lac_L	0	0	0	0	0	0	0	0	0	0	0	0	0	0	0	0	0	0	0	0	0	0	0	0	0	0	0	0	0	0	0	0	0	0	0	0	0	0	0	0	0	0	0	0	0	0	0	0	0
Lacticaseibacillus_casei_ac	0	0	0	0	0	0	0	0	0	0	0	0	0	0	0	0	0	0	0	0	0	0	0	0	0	0	0	0	0	0	0	0	0	0	0	0	0	0	0	0	0	1.7266	0	0	0	0	29.7108	0	0
Lacticaseibacillus_casei_fol	0	0	0	0	0	0	0	0	0	0	0	0	0	0	0	0	0	0	0	0	0	0	0	0	0	0	0	0	0	0	0	0	0	0	0	0	0	0	0	0	0	0.83014	0	0	0	0	14.2851	0	0
Lacticaseibacillus_casei_lac_L	0	0	0	0	0	0	0	0	0	0	0	0	0	0	0	0	0	0	0	0	0	0	0	0	0	0	0	0	0	0	0	0	0	0	0	0	0	0	0	0	0	1.7266	0	0	0	0	29.7108	0	0
Lacticaseibacillus_casei_nac	0	0	0	0	0	0	0	0	0	0	0	0	0	0	0	0	0	0	0	0	0	0	0	0	0	0	0	0	0	0	0	0	0	0	0	0	0	0	0	0	0	1.7265	0	0	0	0	29.7103	0	0
Lacticaseibacillus_casei_thm	0	0	0	0	0	0	0	0	0	0	0	0	0	0	0	0	0	0	0	0	0	0	0	0	0	0	0	0	0	0	0	0	0	0	0	0	0	0	0	0	0	0.49809	0	0	0	0	8.5712	0	0
Lacticaseibacillus_paracasei_ac	0	0	0	0	0	0	0	0	0	0	0	0	0	0	0	0	0	0	0	0	0	0	0	0	0	0	0	0	0	0	0	0	0	2.6152	0	7.0828	0	0	0	0	2.917	23.4608	0	14.5428	0	0	4.2824	0	0
Lacticaseibacillus_paracasei_fol	0	0	0	0	0	0	0	0	0	0	0	0	0	0	0	0	0	0	0	0	0	0	0	0	0	0	0	0	0	0	0	0	0	0.099254	0	0.099871	0	0	0	0	0.099466	0.099563	0	0.099724	0	0	0.099866	0	0
Lacticaseibacillus_paracasei_lac_L	0	0	0	0	0	0	0	0	0	0	0	0	0	0	0	0	0	0	0	0	0	0	0	0	0	0	0	0	0	0	0	0	0	2.6152	0	7.0828	0	0	0	0	2.917	23.4608	0	14.5428	0	0	4.2824	0	0
Lacticaseibacillus_paracasei_nac	0	0	0	0	0	0	0	0	0	0	0	0	0	0	0	0	0	0	0	0	0	0	0	0	0	0	0	0	0	0	0	0	0	2.6151	0	5.0916	0	0	0	0	0.24513	17.0842	0	7.2387	0	0	4.2823	0	0
Lacticaseibacillus_paracasei_thm	0	0	0	0	0	0	0	0	0	0	0	0	0	0	0	0	0	0	0	0	0	0	0	0	0	0	0	0	0	0	0	0	0	0.75358	0	1.7875	0	0	0	0	0.7091	6.7604	0	3.7386	0	0	1.234	0	0
Lacticaseibacillus_rhamnosus_ac	0	0	0	0	0	0	0	0	0	0	0	0	0	0	0	0	0	0	0	0	0	0	0	0	0	1.2705	0	0	0	1.0676	0	0	0	0	0	0	0.86804	1.5175	0	0	1.0466	0	0	1.1992	0	0	0	0	0
Lacticaseibacillus_rhamnosus_fol	0	0	0	0	0	0	0	0	0	0	0	0	0	0	0	0	0	0	0	0	0	0	0	0	0	0.09994	0	0	0	0.099948	0	0	0	0	0	0	0.099614	0.099963	0	0	0.099494	0	0	0.09996	0	0	0	0	0
Lacticaseibacillus_rhamnosus_lac_L	0	0	0	0	0	0	0	0	0	0	0	0	0	0	0	0	0	0	0	0	0	0	0	0	0	1.2705	0	0	0	1.0676	0	0	0	0	0	0	0.86804	1.5175	0	0	1.0466	0	0	1.1992	0	0	0	0	0
Lacticaseibacillus_rhamnosus_nac	0	0	0	0	0	0	0	0	0	0	0	0	0	0	0	0	0	0	0	0	0	0	0	0	0	1.2705	0	0	0	1.0675	0	0	0	0	0	0	0.86802	1.5175	0	0	0.24517	0	0	1.1992	0	0	0	0	0
Lactiplantibacillus_plantarum_ac	0	0	0	0	0	0	0	0	0	0	0	0	0	0	0	0	0	0	0	0	0	0	0	0	0	0	0	0	0	0	0	0	0	0	0	0	0	0	0	0	0	0	0	0	0	0	0	0	0
Lactiplantibacillus_plantarum_fol	0	0	0	0	0	0	0	0	0	0	0	0	0	0	0	0	0	0	0	0	0	0	0	0	0	0	0	0	0	0	0	0	0	0	0	0	0	0	0	0	0	0	0	0	0	0	0	0	0
Lactiplantibacillus_plantarum_lac_L	0	0	0	0	0	0	0	0	0	0	0	0	0	0	0	0	0	0	0	0	0	0	0	0	0	0	0	0	0	0	0	0	0	0	0	0	0	0	0	0	0	0	0	0	0	0	0	0	0
Lactiplantibacillus_plantarum_nac	0	0	0	0	0	0	0	0	0	0	0	0	0	0	0	0	0	0	0	0	0	0	0	0	0	0	0	0	0	0	0	0	0	0	0	0	0	0	0	0	0	0	0	0	0	0	0	0	0
Lactiplantibacillus_plantarum_ribflv	0	0	0	0	0	0	0	0	0	0	0	0	0	0	0	0	0	0	0	0	0	0	0	0	0	0	0	0	0	0	0	0	0	0	0	0	0	0	0	0	0	0	0	0	0	0	0	0	0
Lactobacillus_delbrueckii_ac	0	0	0	0	0	0	0	0	0	0	0	0	0	0	0	0	0	0	0	0	0	0	0	0	0	0	0	0	0	0	0	0	0	0	0	0	0	0	0	0	0	0	0	0	0	0	0	0	0
Lactobacillus_delbrueckii_adocbl	0	0	0	0	0	0	0	0	0	0	0	0	0	0	0	0	0	0	0	0	0	0	0	0	0	0	0	0	0	0	0	0	0	0	0	0	0	0	0	0	0	0	0	0	0	0	0	0	0
Lactobacillus_delbrueckii_fol	0	0	0	0	0	0	0	0	0	0	0	0	0	0	0	0	0	0	0	0	0	0	0	0	0	0	0	0	0	0	0	0	0	0	0	0	0	0	0	0	0	0	0	0	0	0	0	0	0
Lactobacillus_delbrueckii_lac_L	0	0	0	0	0	0	0	0	0	0	0	0	0	0	0	0	0	0	0	0	0	0	0	0	0	0	0	0	0	0	0	0	0	0	0	0	0	0	0	0	0	0	0	0	0	0	0	0	0
Lactobacillus_delbrueckii_nac	0	0	0	0	0	0	0	0	0	0	0	0	0	0	0	0	0	0	0	0	0	0	0	0	0	0	0	0	0	0	0	0	0	0	0	0	0	0	0	0	0	0	0	0	0	0	0	0	0
Lactobacillus_delbrueckii_ribflv	0	0	0	0	0	0	0	0	0	0	0	0	0	0	0	0	0	0	0	0	0	0	0	0	0	0	0	0	0	0	0	0	0	0	0	0	0	0	0	0	0	0	0	0	0	0	0	0	0
Lactobacillus_gasseri_ac	0	0	0	0	0	0	0	0	0	0	0	0	0	0	0	0	0	0	0	0	0	0	0	1.305	0	1.7895	0	0	0	0	2.0304	0	0	0	0	0	0	0	0	0	0	0	0	0	0	0	0	0	0
Lactobacillus_gasseri_lac_L	0	0	0	0	0	0	0	0	0	0	0	0	0	0	0	0	0	0	0	0	0	0	0	1.305	0	1.7895	0	0	0	0	2.0304	0	0	0	0	0	0	0	0	0	0	0	0	0	0	0	0	0	0
Lactobacillus_gasseri_nac	0	0	0	0	0	0	0	0	0	0	0	0	0	0	0	0	0	0	0	0	0	0	0	1.305	0	1.7895	0	0	0	0	2.0304	0	0	0	0	0	0	0	0	0	0	0	0	0	0	0	0	0	0
Lactobacillus_johnsonii_ac	0	0	0	0	0	0	0	0	0	0	0	0	0	0	0	0	0	0	0	0	0	0	0	0	0	0	0	0	0	0	0	0	0	0	0	0	0	0	0	0	0	0	0	0	0	0	0	0	0
Lactobacillus_johnsonii_lac_L	0	0	0	0	0	0	0	0	0	0	0	0	0	0	0	0	0	0	0	0	0	0	0	0	0	0	0	0	0	0	0	0	0	0	0	0	0	0	0	0	0	0	0	0	0	0	0	0	0
Lactobacillus_sp_HMSC068B07_ac	0	0	0	0	0	0	0	0	0	0	0	0	0	0	0	0	0	0	0	0	0	0	0	0	0	0	0	0	0	0	0	0	0	0	0	0	0	0	0	0	0.80388	0	0	0	0	0	0	0	0
Lactococcus_lactis_ac	0	0	0	0	0	0	0	0	0	0	0	0	0	0	0	0	0	0	0	0	0	0	0	0	0	0	0	0	0	0	0.4946	0	0	0	0	0	0	0	0	0	0	0	0	0	0	0	0	0	0
Lactococcus_lactis_fol	0	0	0	0	0	0	0	0	0	0	0	0	0	0	0	0	0	0	0	0	0	0	0	0	0	0	0	0	0	0	0.24191	0	0	0	0	0	0	0	0	0	0	0	0	0	0	0	0	0	0
Lactococcus_lactis_lac_L	0	0	0	0	0	0	0	0	0	0	0	0	0	0	0	0	0	0	0	0	0	0	0	0	0	0	0	0	0	0	0.4946	0	0	0	0	0	0	0	0	0	0	0	0	0	0	0	0	0	0
Lactococcus_lactis_ribflv	0	0	0	0	0	0	0	0	0	0	0	0	0	0	0	0	0	0	0	0	0	0	0	0	0	0	0	0	0	0	0.24728	0	0	0	0	0	0	0	0	0	0	0	0	0	0	0	0	0	0
Lancefieldella_parvula_ac	0	0	0	0	0	0	0	0	0	0	0	0	0	0	0	0	0	0	0	0	0	0	0	0	0	5.762	0	0	0	0	0	0	5.3556	0	0	0	0	0	0	0	0	0	0	0	0	0	0	0.4452	0
Lancefieldella_parvula_lac_L	0	0	0	0	0	0	0	0	0	0	0	0	0	0	0	0	0	0	0	0	0	0	0	0	0	5.762	0	0	0	0	0	0	5.3556	0	0	0	0	0	0	0	0	0	0	0	0	0	0	0.4452	0
Lawsonella_clevelandensis_ac	0	0	0	0	0	0	0	0	0	0	0	0	4.3932	0	0	0	0	0	0	0	0	0	0	0	0	0	0	0	0	0	24.678	0	0	0	0	0	0	0	0	0	0	0	0	0	0	0	0	0	0
Lawsonibacter_Clostridiales_bacterium_VE202_07_ac	0	0	0	0	0	0	0	0	0	0	0	0	0	0	0	0	0	0	0	0	0	0	0	0	0	0	0	0	0	0	0	0	0	0	0	0	0	0	0	0	0	0	0	0	0	0	0	0	0
Lawsonibacter_Clostridiales_bacterium_VE202_07_but	0	0	0	0	0	0	0	0	0	0	0	0	0	0	0	0	0	0	0	0	0	0	0	0	0	0	0	0	0	0	0	0	0	0	0	0	0	0	0	0	0	0	0	0	0	0	0	0	0
Lawsonibacter_Clostridiales_bacterium_VE202_07_lac_L	0	0	0	0	0	0	0	0	0	0	0	0	0	0	0	0	0	0	0	0	0	0	0	0	0	0	0	0	0	0	0	0	0	0	0	0	0	0	0	0	0	0	0	0	0	0	0	0	0
Lawsonibacter_Clostridiales_bacterium_VE202_16_ac	0	0	0	0	0	0	0	0	0	0	0	0	0	0	0	0	0	0	0	0	0	0	0	0	0	0	0	0	0	0	0	0	0	1.0265	0	0	0	0	0	0	0	0	0	0	0	0	0	0	0
Lawsonibacter_Clostridiales_bacterium_VE202_16_but	0	0	0	0	0	0	0	0	0	0	0	0	0	0	0	0	0	0	0	0	0	0	0	0	0	0	0	0	0	0	0	0	0	1.0265	0	0	0	0	0	0	0	0	0	0	0	0	0	0	0
Lawsonibacter_asaccharolyticus_ac	0	0	0	0	0	0	0	0	0	0	0	0	0	0	0	0	0	0	0	0	0	0	0	0	0	0	0	0	0	0	0	0	0	0	0	0	0	0	0	0	0	0	0	0	0	0	0	0	0
Lawsonibacter_asaccharolyticus_but	0	0	0	0	0	0	0	0	0	0	0	0	0	0	0	0	0	0	0	0	0	0	0	0	0	0	0	0	0	0	0	0	0	0	0	0	0	0	0	0	0	0	0	0	0	0	0	0	0
Ligilactobacillus_salivarius_ac	0	0	0	0	0	0	0	0	0	0	0	0	0	0	0	0	0	0	0	0	0	0	0	0	0	0	0	0	0	0	0	15.5732	0	0	0	0	0	0	0	0	0	0	0	0	0	0	0	0	0
Ligilactobacillus_salivarius_lac_L	0	0	0	0	0	0	0	0	0	0	0	0	0	0	0	0	0	0	0	0	0	0	0	0	0	0	0	0	0	0	0	15.5732	0	0	0	0	0	0	0	0	0	0	0	0	0	0	0	0	0
Limosilactobacillus_fermentum_ac	0	0	0	0	0	0	0	0	0	0	0	0	0	0	0	0	0	0	0	0	0	0	0	0	0	0	0	0	0	0	0	0	0	13.8456	0	0	0	0	0	0	0	3.1992	0	7.8572	12.7952	0	0	0	0
Limosilactobacillus_fermentum_fol	0	0	0	0	0	0	0	0	0	0	0	0	0	0	0	0	0	0	0	0	0	0	0	0	0	0	0	0	0	0	0	0	0	0.098944	0	0	0	0	0	0	0	0.099908	0	0.099786	0.099488	0	0	0	0
Limosilactobacillus_fermentum_lac_L	0	0	0	0	0	0	0	0	0	0	0	0	0	0	0	0	0	0	0	0	0	0	0	0	0	0	0	0	0	0	0	0	0	13.8456	0	0	0	0	0	0	0	3.1992	0	7.8572	12.7952	0	0	0	0
Limosilactobacillus_fermentum_nac	0	0	0	0	0	0	0	0	0	0	0	0	0	0	0	0	0	0	0	0	0	0	0	0	0	0	0	0	0	0	0	0	0	9.1785	0	0	0	0	0	0	0	3.1992	0	3.4982	7.7825	0	0	0	0
Limosilactobacillus_fermentum_ribflv	0	0	0	0	0	0	0	0	0	0	0	0	0	0	0	0	0	0	0	0	0	0	0	0	0	0	0	0	0	0	0	0	0	3.3407	0	0	0	0	0	0	0	0.78472	0	1.903	3.0887	0	0	0	0
Limosilactobacillus_reuteri_ac	0	0	0	0	0	0	0	0	0	0	0	0	0	0	0	0	0	0	0	0	0	0	0	0	0	1.0379	0	0	0	0	0	0	0	0	0	0	0	0	0	0	0	0	4.3152	0	0	0	0	0	0
Limosilactobacillus_reuteri_adocbl	0	0	0	0	0	0	0	0	0	0	0	0	0	0	0	0	0	0	0	0	0	0	0	0	0	1.0379	0	0	0	0	0	0	0	0	0	0	0	0	0	0	0	0	3.9455	0	0	0	0	0	0
Limosilactobacillus_reuteri_fol	0	0	0	0	0	0	0	0	0	0	0	0	0	0	0	0	0	0	0	0	0	0	0	0	0	0.099955	0	0	0	0	0	0	0	0	0	0	0	0	0	0	0	0	0.099841	0	0	0	0	0	0
Limosilactobacillus_reuteri_lac_L	0	0	0	0	0	0	0	0	0	0	0	0	0	0	0	0	0	0	0	0	0	0	0	0	0	1.0379	0	0	0	0	0	0	0	0	0	0	0	0	0	0	0	0	4.3152	0	0	0	0	0	0
Limosilactobacillus_reuteri_nac	0	0	0	0	0	0	0	0	0	0	0	0	0	0	0	0	0	0	0	0	0	0	0	0	0	0.099951	0	0	0	0	0	0	0	0	0	0	0	0	0	0	0	0	0.09953	0	0	0	0	0	0
Limosilactobacillus_reuteri_pnto_R	0	0	0	0	0	0	0	0	0	0	0	0	0	0	0	0	0	0	0	0	0	0	0	0	0	0.28242	0	0	0	0	0	0	0	0	0	0	0	0	0	0	0	0	0.96552	0	0	0	0	0	0
Limosilactobacillus_reuteri_ppa	0	0	0	0	0	0	0	0	0	0	0	0	0	0	0	0	0	0	0	0	0	0	0	0	0	1.0379	0	0	0	0	0	0	0	0	0	0	0	0	0	0	0	0	4.3152	0	0	0	0	0	0
Limosilactobacillus_reuteri_pydx	0	0	0	0	0	0	0	0	0	0	0	0	0	0	0	0	0	0	0	0	0	0	0	0	0	0.31722	0	0	0	0	0	0	0	0	0	0	0	0	0	0	0	0	0.31722	0	0	0	0	0	0
Mediterraneibacter_glycyrrhizinilyticus_ac	0	0	0	0	0	0	0	0	0	0	0	0	0	0	0	0	0	0	0	0	0	0	0	0	0	0	0	0	0	0	0	0	0	0	0	0	0	0	0	0	0	0	0	0	0	0	0	0	0
Megasphaera_micronuciformis_ac	0	0	0	0	0	0	0	0	0	0	0	0	0	0	0	0	0	0	0	0	0	0	0	0	0	0	0	0	0	0	0	0	0	0	0	0	0	0	0	0	2.4129	0	0	9.9341	0	0	0	1.1985	1.8058
Megasphaera_micronuciformis_but	0	0	0	0	0	0	0	0	0	0	0	0	0	0	0	0	0	0	0	0	0	0	0	0	0	0	0	0	0	0	0	0	0	0	0	0	0	0	0	0	4.3673	0	0	17.9874	0	0	0	2.1681	3.2679
Megasphaera_micronuciformis_lac_L	0	0	0	0	0	0	0	0	0	0	0	0	0	0	0	0	0	0	0	0	0	0	0	0	0	0	0	0	0	0	0	0	0	0	0	0	0	0	0	0	4.3776	0	0	18.03	0	0	0	2.1733	3.2756
Merdibacter_Firmicutes_bacterium_AM59_13_ac	0	0	0	0	0	0	0	0	0	0	0	0	0	0	0	0	0	0	0	0	0	0	0	0	0	0	0	0	0	0	0	0	0	0	0	0	0	0	0	0	0	0	0	0	0	0	0	0	0
Metakosakonia_sp_MRY16_398_ac	0	0	0	0	0	0	0	0	0	0	0	0	0	0	0	0	0	0	0	0	0	0	0	0	0	0	0	0	0	0	0	0	0	0	3.645	0	0	0	0	0	0	0	0	0	0	0	0	0	0
Metakosakonia_sp_MRY16_398_pnto_R	0	0	0	0	0	0	0	0	0	0	0	0	0	0	0	0	0	0	0	0	0	0	0	0	0	0	0	0	0	0	0	0	0	0	3.6421	0	0	0	0	0	0	0	0	0	0	0	0	0	0
Methanobrevibacter_smithii_ac	0	0	0	0	0	0	0	0	0	0	0	0	0	0	0	0	0	0	0	0	0	0	0	0	0	0	0	0	0	0	0	0	0	0	0	0	0	0	0	0	0	0	0	0	0	0	0	0	0
Methanobrevibacter_smithii_nac	0	0	0	0	0	0	0	0	0	0	0	0	0	0	0	0	0	0	0	0	0	0	0	0	0	0	0	0	0	0	0	0	0	0	0	0	0	0	0	0	0	0	0	0	0	0	0	0	0
Mycobacterium_tuberculosis_ac	0	0	0	0	0	0	0	0	0	0	0	0	0	0	1.3913	0	0.44908	0	0	0	0	0	0	0	0	0	0	0	0	0	0	0	0	0	0	0	0	0	0	0	0	0	0	0	0	0	0	0	0
Mycobacterium_tuberculosis_fol	0	0	0	0	0	0	0	0	0	0	0	0	0	0	0.20201	0	0.089162	0	0	0	0	0	0	0	0	0	0	0	0	0	0	0	0	0	0	0	0	0	0	0	0	0	0	0	0	0	0	0	0
Neisseria_cinerea_ac	0	0	0	0	0	0	0	0	0	0	0	0	0	0	0	0	0	0.17651	0	0	0	0	0	0	0	0	0	0	0	0	0	0	0	0	0	0	0	0	0	0	0	0	0	0	0	0	0	0	0
Neisseria_cinerea_lac_L	0	0	0	0	0	0	0	0	0	0	0	0	0	0	0	0	0	2.5911	0	0	0	0	0	0	0	0	0	0	0	0	0	0	0	0	0	0	0	0	0	0	0	0	0	0	0	0	0	0	0
Neisseria_cinerea_nac	0	0	0	0	0	0	0	0	0	0	0	0	0	0	0	0	0	2.0058e-05	0	0	0	0	0	0	0	0	0	0	0	0	0	0	0	0	0	0	0	0	0	0	0	0	0	0	0	0	0	0	0
Neisseria_flavescens_ac	0.43132	0	0	0	0	0	0	0	0	0	0	0	0	0	0	0	0	0	0	0	0	0	0	0	0	0	0	0	0	0	0	0	0	0	0	0	0	0	0	0	0	0	0	0	0	0	0	4.83	1.7936
Neisseria_flavescens_lac_L	0.43132	0	0	0	0	0	0	0	0	0	0	0	0	0	0	0	0	0	0	0	0	0	0	0	0	0	0	0	0	0	0	0	0	0	0	0	0	0	0	0	0	0	0	0	0	0	0	4.83	1.7936
Neisseria_flavescens_nac	5.9502e-06	0	0	0	0	0	0	0	0	0	0	0	0	0	0	0	0	0	0	0	0	0	0	0	0	0	0	0	0	0	0	0	0	0	0	0	0	0	0	0	0	0	0	0	0	0	0	6.6631e-05	2.4743e-05
Neisseria_meningitidis_fol	0	0	0	0	0	0	0	0	0	0	0	0	0	0	0	0	0	0	0	0	0	0	0	0	0	0	0	0	0	0	0	0	0	0	0	0	0	0	0	0	0	0	0	0	0	0	0	0	0.087188
Neisseria_meningitidis_lac_L	0	0	0	0	0	0	0	0	0	0	0	0	0	0	0	0	0	0	0	0	0	0	0	0	0	0	0	0	0	0	0	0	0	0	0	0	0	0	0	0	0	0	0	0	0	0	0	0	0.456
Neisseria_meningitidis_nac	0	0	0	0	0	0	0	0	0	0	0	0	0	0	0	0	0	0	0	0	0	0	0	0	0	0	0	0	0	0	0	0	0	0	0	0	0	0	0	0	0	0	0	0	0	0	0	0	0.456
Neisseria_meningitidis_ribflv	0	0	0	0	0	0	0	0	0	0	0	0	0	0	0	0	0	0	0	0	0	0	0	0	0	0	0	0	0	0	0	0	0	0	0	0	0	0	0	0	0	0	0	0	0	0	0	0	0.10061
Neisseria_subflava_ac	0	0	0	0	0	0	0	0	0	0	0	0	0	0	0	0	0	0	0	0	0	0	0	0	0	0	0	0	0	0	0	0	0	0	0	0	0	0	0	0	0	0	0	0	0	0	0	0.79944	2.2648
Neisseria_subflava_lac_L	0	0	0	0	0	0	0	0	0	0	0	0	0	0	0	0	0	0	0	0	0	0	0	0	0	0	0	0	0	0	0	0	0	0	0	0	0	0	0	0	0	0	0	0	0	0	0	0.79944	2.2648
Neisseria_subflava_nac	0	0	0	0	0	0	0	0	0	0	0	0	0	0	0	0	0	0	0	0	0	0	0	0	0	0	0	0	0	0	0	0	0	0	0	0	0	0	0	0	0	0	0	0	0	0	0	6.1887e-06	1.7533e-05
Neisseria_subflava_ppa	0	0	0	0	0	0	0	0	0	0	0	0	0	0	0	0	0	0	0	0	0	0	0	0	0	0	0	0	0	0	0	0	0	0	0	0	0	0	0	0	0	0	0	0	0	0	0	0.79857	2.2624
Niameybacter_massiliensis_ac	0	0	0	0	0	0	0	0	0	0	0	0	0	0	0	0	0	0	0	0	0	0	0	1.305	0	0	0	0	0	0	0	0	0	0	0	0	0	0	0	0	0	0	0.78248	0	0	0	0	0	0
Odoribacter_splanchnicus_ac	0	0	0	0	0	0	0	0	0	0	0	0	0	0	0	0	0	0	0	0	0	0	0	0	0	0	0	0	0	0	0	0	0	0	0	0	0	0	0	0	0	0	0	0	0	0	0	0	0
Odoribacter_splanchnicus_but	0	0	0	0	0	0	0	0	0	0	0	0	0	0	0	0	0	0	0	0	0	0	0	0	0	0	0	0	0	0	0	0	0	0	0	0	0	0	0	0	0	0	0	0	0	0	0	0	0
Odoribacter_splanchnicus_nac	0	0	0	0	0	0	0	0	0	0	0	0	0	0	0	0	0	0	0	0	0	0	0	0	0	0	0	0	0	0	0	0	0	0	0	0	0	0	0	0	0	0	0	0	0	0	0	0	0
Odoribacter_splanchnicus_ppa	0	0	0	0	0	0	0	0	0	0	0	0	0	0	0	0	0	0	0	0	0	0	0	0	0	0	0	0	0	0	0	0	0	0	0	0	0	0	0	0	0	0	0	0	0	0	0	0	0
Oscillibacter_Oscillospiraceae_bacterium_VE202_24_ac	0	0	0	0	0	0	0	0	0	0	0	0	0	0	0	0	0	0	0	0	0	0	0	0	0	0	0	0	0	0	0	0	0	0	0	0	0	0	0	0	0	0	0	0	0	0	0	0	0
Oscillibacter_sp_1_3_ac	0	0	0	0	0	0	0	0	0	0	0	0	0	0	0	0	0	0	0	0	0	0	0	0	0	0	0	0	0	0	0	0	0	0	0	0	0	0	0	0	0	0	0	0	0	0	0	0	0
Oscillibacter_sp_PC13_ac	0	0	0	0	0	0	0	0	0	0	0	0	0	0	0	0	0	0	0	0	0	0	0	0	0	0	0	0	0	0	0	0	0	0	0	0	0	0	0	0	0	0	0	0	0.64376	0	0	0	0
Oscillibacter_sp_PEA192_ac	0	0	0	0	0	0	0	0	0	0	0	0	0	0	0	0	0	0	0	0	0	0	0	0	0	0	0	0	0	0	0	0	0	0	0	0	0	0	0	0	0	0	0	0	0	0	0	0	0
Oxobacter_Clostridiales_bacterium_VE202_26_ac	0	0	0	0	0	0	0	0	0	0	0	0	0	0	0	0	0	0	0	0	0	0	0	0	0	0	0	0	0	0	0	0	0	0	0	0	0	0	0	0	0	0	0	0	0	0	3.4051	0	0
Oxobacter_Clostridiales_bacterium_VE202_26_lac_L	0	0	0	0	0	0	0	0	0	0	0	0	0	0	0	0	0	0	0	0	0	0	0	0	0	0	0	0	0	0	0	0	0	0	0	0	0	0	0	0	0	0	0	0	0	0	3.4051	0	0
Paeniclostridium_sordellii_ac	0	0	0	0	0	0	0	0	0	0	0	0	0	0	0	0	0	0	0	0	0	0	0	0	0	0	0	0	0	0	0	0	0	0	0	0	0	0	0	0	0	0	0	0	0	0	0	0	0
Paeniclostridium_sordellii_but	0	0	0	0	0	0	0	0	0	0	0	0	0	0	0	0	0	0	0	0	0	0	0	0	0	0	0	0	0	0	0	0	0	0	0	0	0	0	0	0	0	0	0	0	0	0	0	0	0
Paeniclostridium_sordellii_fol	0	0	0	0	0	0	0	0	0	0	0	0	0	0	0	0	0	0	0	0	0	0	0	0	0	0	0	0	0	0	0	0	0	0	0	0	0	0	0	0	0	0	0	0	0	0	0	0	0
Paeniclostridium_sordellii_ppa	0	0	0	0	0	0	0	0	0	0	0	0	0	0	0	0	0	0	0	0	0	0	0	0	0	0	0	0	0	0	0	0	0	0	0	0	0	0	0	0	0	0	0	0	0	0	0	0	0
Parabacteroides_distasonis_ac	11.2756	4.7896	0	0	3.475	0	0	0	4.4224	11.5028	0.56532	0	0	0	0	0	0	0	1.1794	1.1011	0	0	1.2536	0	0	0	0	6.494	0	0	0	0	0	0	0	0	0.8892	0	0	0	0	0	0	8.7808	6.7596	0	0	0	0
Parabacteroides_distasonis_adocbl	1.0955	4.7896	0	0	3.475	0	0	0	4.4224	11.1472	0.56532	0	0	0	0	0	0	0	1.1794	1.1011	0	0	1.2536	0	0	0	0	6.494	0	0	0	0	0	0	0	0	0.8892	0	0	0	0	0	0	4.0832	6.7596	0	0	0	0
Parabacteroides_distasonis_nac	11.2718	4.788	0	0	3.4739	0	0	0	4.4209	11.4989	0.56513	0	0	0	0	0	0	0	1.179	1.1007	0	0	1.2532	0	0	0	0	6.4918	0	0	0	0	0	0	0	0	0.8889	0	0	0	0	0	0	8.7778	6.7573	0	0	0	0
Parabacteroides_distasonis_ppa	11.2756	4.7896	0	0	3.475	0	0	0	4.4224	11.5028	0.56532	0	0	0	0	0	0	0	1.1794	1.1011	0	0	1.2536	0	0	0	0	6.494	0	0	0	0	0	0	0	0	0.8892	0	0	0	0	0	0	8.7808	6.7596	0	0	0	0
Parabacteroides_merdae_ac	4.3748	0	0	0	0	0	6.9636	0	0	0	0	68.412	0	0	0	0	0	0	2.849	0	0.63084	0	0	0	5.1064	0	0	0	0	11.9564	0	0	0	0	0	0	0	0	0	0	0	0	0	0	0	0	2.7702	0	0
Parabacteroides_merdae_ppa	4.3748	0	0	0	0	0	6.9636	0	0	0	0	68.412	0	0	0	0	0	0	2.849	0	0.63084	0	0	0	5.1064	0	0	0	0	11.9564	0	0	0	0	0	0	0	0	0	0	0	0	0	0	0	0	2.7702	0	0
Parabacteroides_merdae_pydx	0.31722	0	0	0	0	0	0.31722	0	0	0	0	0.89926	0	0	0	0	0	0	0.31722	0	0.31722	0	0	0	0.31722	0	0	0	0	0.7771	0	0	0	0	0	0	0	0	0	0	0	0	0	0	0	0	0.31722	0	0
Parabacteroides_sp_D13_ac	0.8934	3.6553	0	0	1.0351	0	0	0	0	0	0	0	0	0	0	0	0	0	0	0.81136	0	0	1.6394	0	0	0	0	0	0	0	0	0	0	0	0	0	0.67748	0	0	0	0	0	0	0	0	0	0	0	0
Parabacteroides_sp_D13_nac	0.69724	2.3101	0	0	0.80264	0	0	0	0	0	0	0	0	0	0	0	0	0	0	0.63322	0	0	1.1847	0	0	0	0	0	0	0	0	0	0	0	0	0	0.52873	0	0	0	0	0	0	0	0	0	0	0	0
Parabacteroides_sp_D13_ppa	0.8934	3.6553	0	0	1.0351	0	0	0	0	0	0	0	0	0	0	0	0	0	0	0.81136	0	0	1.6394	0	0	0	0	0	0	0	0	0	0	0	0	0	0.67748	0	0	0	0	0	0	0	0	0	0	0	0
Parascardovia_denticolens_ac	0	0	0	0	0	0	0	0	0	0	0	0	0	0	0	0	0	0	0	0	0	0	0	0.55056	0	0	0	0	0	0	0	0	0	0	0	0	0	0	0	0	0	0	0	0	0	0	0	0	0
Parascardovia_denticolens_lac_L	0	0	0	0	0	0	0	0	0	0	0	0	0	0	0	0	0	0	0	0	0	0	0	0.55056	0	0	0	0	0	0	0	0	0	0	0	0	0	0	0	0	0	0	0	0	0	0	0	0	0
Parvibacter_Coriobacteriaceae_bacterium_CHKCI002_ac	0	0	0	0	0	0	0	0	0	0	0	0	0	0	0	0	0	0	0	0	0	0	0	0	0	0	0	0	0	0	0	0	0	0	0.79388	0	0	0	0	0	0	0	0	0	0	0	0	0	0
Pediococcus_acidilactici_ac	0	0	0	0	0	0	0	0	0	0	0	0	0	0	0	0	0	0	0	0	0	0	0	0	0	0	0	0	0	0	0	0	0	0	0	0	0	0	0	0	0	0	0	0	0	0	1.1543	0	0
Pediococcus_acidilactici_fol	0	0	0	0	0	0	0	0	0	0	0	0	0	0	0	0	0	0	0	0	0	0	0	0	0	0	0	0	0	0	0	0	0	0	0	0	0	0	0	0	0	0	0	0	0	0	0.099944	0	0
Pediococcus_acidilactici_lac_L	0	0	0	0	0	0	0	0	0	0	0	0	0	0	0	0	0	0	0	0	0	0	0	0	0	0	0	0	0	0	0	0	0	0	0	0	0	0	0	0	0	0	0	0	0	0	1.1543	0	0
Pediococcus_acidilactici_ppa	0	0	0	0	0	0	0	0	0	0	0	0	0	0	0	0	0	0	0	0	0	0	0	0	0	0	0	0	0	0	0	0	0	0	0	0	0	0	0	0	0	0	0	0	0	0	1.1537	0	0
Pediococcus_pentosaceus_ac	0	0	0	0	0	0	0	0	0	0	0	0	0	0	0	0	0	0	0	0	0	0	0	0	0	0	0	0	0	0	0	0	0	0	0	0	0	0	0	0	0	0	0	0	0	0	0	0	0
Peptoniphilus_grossensis_ac	0	0	0	0	0	0	0	0	0	0	0	0	0	0	0	0	0	0	0	0	0	0	0	0	0	0	0	0	0	0.50912	0	0	0	0	3.1243	0	0	0	0	0	0	0	0	0	0	0	0	0	0
Peptoniphilus_grossensis_but	0	0	0	0	0	0	0	0	0	0	0	0	0	0	0	0	0	0	0	0	0	0	0	0	0	0	0	0	0	0.50912	0	0	0	0	3.1243	0	0	0	0	0	0	0	0	0	0	0	0	0	0
Peptoniphilus_harei_ac	0	0	0	0	0	0	0	0	0	0	0	0	0	0	0	0	0	0	0	0	0	0	0	0	0	0	0	0	0	0	0	0	0	0	3.2012	0	0	0	0	0	0	0	0	0	0	0	0	0	0
Peptoniphilus_harei_but	0	0	0	0	0	0	0	0	0	0	0	0	0	0	0	0	0	0	0	0	0	0	0	0	0	0	0	0	0	0	0	0	0	0	3.2012	0	0	0	0	0	0	0	0	0	0	0	0	0	0
Peptoniphilus_harei_fol	0	0	0	0	0	0	0	0	0	0	0	0	0	0	0	0	0	0	0	0	0	0	0	0	0	0	0	0	0	0	0	0	0	0	0.65314	0	0	0	0	0	0	0	0	0	0	0	0	0	0
Peptoniphilus_harei_nac	0	0	0	0	0	0	0	0	0	0	0	0	0	0	0	0	0	0	0	0	0	0	0	0	0	0	0	0	0	0	0	0	0	0	4.4161e-05	0	0	0	0	0	0	0	0	0	0	0	0	0	0
Peptostreptococcus_anaerobius_ac	0	0	0	0	0	0	0	0	0	0	0	0	0	0	0	0	0	0	0	0	0	0	0	0	0	0	0	0	0	0	0	0	0	0	11.8484	0	0	0	0	0	0	0	0	0	0	0	0	0	0
Peptostreptococcus_anaerobius_but	0	0	0	0	0	0	0	0	0	0	0	0	0	0	0	0	0	0	0	0	0	0	0	0	0	0	0	0	0	0	0	0	0	0	11.8484	0	0	0	0	0	0	0	0	0	0	0	0	0	0
Peptostreptococcus_anaerobius_nac	0	0	0	0	0	0	0	0	0	0	0	0	0	0	0	0	0	0	0	0	0	0	0	0	0	0	0	0	0	0	0	0	0	0	0.00023518	0	0	0	0	0	0	0	0	0	0	0	0	0	0
Phascolarctobacterium_faecium_ppa	0	0	0	0	0	0	0	0	0	0	0.44312	0	0	0	0	0	0	0	0	0	0	0	0	0	0	0	0	0	0	0	0	0	0	0	0	0	0	0.89172	0	0	0	0	0	0	0	0	0	0	0
Phascolarctobacterium_succinatutens_ppa	0	0	0	0	0	0	0	0	0	0	0	0	0	0	0	0	0	0	0	0	0	0	0	0	0	0	0	0	0	0	0	0	0	0	0	0	0	0	0	0	0	0	0	0	0	0	0	0	0
Phocaeicola_coprocola_ac	0	0	0	0	0	0	0	0	0	0	0	0	0	0	0	0	0	0	0	0	0	0	0	0	0	0	0	0	0	0	0	0	0	0	0	0	0	0	0	0	0	0	0	0	0	0	0	0	0
Phocaeicola_coprocola_nac	0	0	0	0	0	0	0	0	0	0	0	0	0	0	0	0	0	0	0	0	0	0	0	0	0	0	0	0	0	0	0	0	0	0	0	0	0	0	0	0	0	0	0	0	0	0	0	0	0
Phocaeicola_coprocola_ppa	0	0	0	0	0	0	0	0	0	0	0	0	0	0	0	0	0	0	0	0	0	0	0	0	0	0	0	0	0	0	0	0	0	0	0	0	0	0	0	0	0	0	0	0	0	0	0	0	0
Phocaeicola_plebeius_ac	0	0	0	0.40836	0	0	0	0	0	0	0	0	0	0	0	0	0	0	0	0	0	0	0	0	0	0	0	0	0	0	0	0	0	0	0	0	0	0	0	0	0	0	0	0	0	0	0	0	0
Phocaeicola_plebeius_nac	0	0	0	0.3957	0	0	0	0	0	0	0	0	0	0	0	0	0	0	0	0	0	0	0	0	0	0	0	0	0	0	0	0	0	0	0	0	0	0	0	0	0	0	0	0	0	0	0	0	0
Phocaeicola_plebeius_ppa	0	0	0	0.40836	0	0	0	0	0	0	0	0	0	0	0	0	0	0	0	0	0	0	0	0	0	0	0	0	0	0	0	0	0	0	0	0	0	0	0	0	0	0	0	0	0	0	0	0	0
Phocaeicola_sartorii_ac	0	0	1.2155	0	1.3309	0	0.79128	0	0.41552	0	1.2529	0	0	0	0	0	0	0	0	0	0	0	0.48216	0	0	0	0	0	0	0.47628	0	0	0	0	0	0	0	0	0	0	0	0	0	0	0	0	0.61176	0	0
Phocaeicola_sartorii_nac	0	0	1.2132	0	1.3284	0	0.78978	0	0.41473	0	1.2505	0	0	0	0	0	0	0	0	0	0	0	0.48125	0	0	0	0	0	0	0.47538	0	0	0	0	0	0	0	0	0	0	0	0	0	0	0	0	0.6106	0	0
Phocaeicola_sartorii_ppa	0	0	1.2155	0	1.3309	0	0.79128	0	0.41552	0	1.2529	0	0	0	0	0	0	0	0	0	0	0	0.48216	0	0	0	0	0	0	0.47628	0	0	0	0	0	0	0	0	0	0	0	0	0	0	0	0	0.61176	0	0
Phocaeicola_sartorii_ribflv	0	0	0.59329	0	0.6496	0	0.38622	0	0.20281	0	0.61154	0	0	0	0	0	0	0	0	0	0	0	0.23534	0	0	0	0	0	0	0.23247	0	0	0	0	0	0	0	0	0	0	0	0	0	0	0	0	0.2986	0	0
Phocaeicola_vulgatus_ac	4.806	10.7136	55.28	0	47.8	0	42.652	0	3.1758	12.154	20.994	3.8728	0	0	0	15.99	0	0	2.266	4.3176	14.0788	0	9.1612	0	10.4192	0	0.824	10.4684	0	4.2536	0	0	0	8.0656	0	0	10.2896	0	2.2734	0	0	15.0312	0	0.79952	3.2994	0	20.8576	0	0
Phocaeicola_vulgatus_fol	3.2404	7.2236	37.0941	0	32.0876	0	28.0439	0	2.1413	8.1948	14.1474	2.6113	0	0	0	10.7812	0	0	1.5278	2.9111	9.4926	0	6.1769	0	7.0251	0	0.55558	7.0583	0	2.868	0	0	0	5.4382	0	0	6.9378	0	1.5328	0	0	10.1348	0	0.53908	2.2246	0	14.0557	0	0
Phocaeicola_vulgatus_lac_L	0	9.5164	10.2104	0	6.0628	0	0	0	3.1758	9.658	3.2087	3.8728	0	0	0	0	0	0	2.266	3.767	5.3908	0	9.1612	0	1.4825	0	0.824	10.4684	0	4.2536	0	0	0	8.0656	0	0	10.2896	0	2.2734	0	0	15.0312	0	0.79952	3.2994	0	20.8576	0	0
Phocaeicola_vulgatus_nac	4.806	10.7136	55.28	0	47.8	0	42.652	0	3.1758	12.154	20.994	3.8728	0	0	0	15.99	0	0	2.266	4.3176	14.0788	0	9.1612	0	10.4192	0	0.824	10.4684	0	4.2536	0	0	0	8.0656	0	0	10.2896	0	2.2734	0	0	15.0312	0	0.79952	3.2994	0	20.8576	0	0
Phocaeicola_vulgatus_ppa	4.806	10.7136	55.28	0	47.8	0	42.652	0	3.1758	12.154	20.994	3.8728	0	0	0	15.99	0	0	2.266	4.3176	14.0788	0	9.1612	0	10.4192	0	0.824	10.4684	0	4.2536	0	0	0	8.0656	0	0	10.2896	0	2.2734	0	0	15.0312	0	0.79952	3.2994	0	20.8576	0	0
Phocaeicola_vulgatus_pydx	0.31722	0.90763	0.31722	0	0.31722	0	0.31722	0	0.31722	1.356	0.31722	0.89926	0	0	0	0.31722	0	0	0.31722	1.1865	0.31722	0	1.6673	0	0.31722	0	0.31722	1.9141	0	0.7771	0	0	0	0.31722	0	0	0.31722	0	0.31722	0	0	0.31722	0	0.31722	0.31722	0	0.31722	0	0
Phocaeicola_vulgatus_ribflv	2.4029	5.3566	27.639	0	23.8991	0	21.3252	0	1.5878	6.0768	10.4966	1.9363	0	0	0	7.9947	0	0	1.1329	2.1587	7.0391	0	4.5804	0	5.2094	0	0.41198	5.234	0	2.1267	0	0	0	4.0327	0	0	5.1446	0	1.1367	0	0	7.5153	0	0.39975	1.6496	0	10.4284	0	0
Phytobacter_sp_SCO41_ac	0	0	0	0	0	0	0	0	0	0	0	0	0	0	0	0	0	0	0	0	0	0	0	0	0	0	0	0	0	0	0	0	0	0	1.7926	0	0	0	0	0	0	0	0	0	0	0	0	0	0
Phytobacter_sp_SCO41_pnto_R	0	0	0	0	0	0	0	0	0	0	0	0	0	0	0	0	0	0	0	0	0	0	0	0	0	0	0	0	0	0	0	0	0	0	1.7912	0	0	0	0	0	0	0	0	0	0	0	0	0	0
Phytobacter_ursingii_ac	0	0	0	0	0	0	0	0	0	0	0	0	0	0	0	0	0	0	0	0	0	0	0	0	0	0	0	0	0	0	10.1004	0	0	0	0	0	0	0	0	0	0	0	0	0	0	0	0	0	0
Phytobacter_ursingii_pnto_R	0	0	0	0	0	0	0	0	0	0	0	0	0	0	0	0	0	0	0	0	0	0	0	0	0	0	0	0	0	0	10.0923	0	0	0	0	0	0	0	0	0	0	0	0	0	0	0	0	0	0
Prevotella_buccae_ac	0	0	0	0	0	0	0	0	0	0	0	0	0	0	0	0	0	0	0	0	0	0	0	0	0	0	0	0	0	0	0	0	0	0	0	0	0	0	0	0	0	0	0	0	0	0	0	0	0
Prevotella_buccae_nac	0	0	0	0	0	0	0	0	0	0	0	0	0	0	0	0	0	0	0	0	0	0	0	0	0	0	0	0	0	0	0	0	0	0	0	0	0	0	0	0	0	0	0	0	0	0	0	0	0
Prevotella_buccae_ribflv	0	0	0	0	0	0	0	0	0	0	0	0	0	0	0	0	0	0	0	0	0	0	0	0	0	0	0	0	0	0	0	0	0	0	0	0	0	0	0	0	0	0	0	0	0	0	0	0	0
Prevotella_copri_ac	0	0	0	0	0	0	0	0	0	0	0	0	0	0	0	0	0	0	0	0	0	0	0	0	0	0	0	0	0	0	0	0	0	0	0	0	0	0	0	0	0	0	0	0	0	0	0	0	0
Prevotella_copri_fol	0	0	0	0	0	0	0	0	0	0	0	0	0	0	0	0	0	0	0	0	0	0	0	0	0	0	0	0	0	0	0	0	0	0	0	0	0	0	0	0	0	0	0	0	0	0	0	0	0
Prevotella_copri_nac	0	0	0	0	0	0	0	0	0	0	0	0	0	0	0	0	0	0	0	0	0	0	0	0	0	0	0	0	0	0	0	0	0	0	0	0	0	0	0	0	0	0	0	0	0	0	0	0	0
Prevotella_copri_ppa	0	0	0	0	0	0	0	0	0	0	0	0	0	0	0	0	0	0	0	0	0	0	0	0	0	0	0	0	0	0	0	0	0	0	0	0	0	0	0	0	0	0	0	0	0	0	0	0	0
Prevotella_copri_ribflv	0	0	0	0	0	0	0	0	0	0	0	0	0	0	0	0	0	0	0	0	0	0	0	0	0	0	0	0	0	0	0	0	0	0	0	0	0	0	0	0	0	0	0	0	0	0	0	0	0
Propionibacterium_freudenreichii_ac	0	0	0	0	0	0	0	0	0	0	0	0	0	0	0	0	0	0	0	0	0	0	0	0	0	0	0	0	0	0	0	0	0	0	0	0	0	0	0	0	0	0	0	0	0	0	0	0	0
Propionibacterium_freudenreichii_fol	0	0	0	0	0	0	0	0	0	0	0	0	0	0	0	0	0	0	0	0	0	0	0	0	0	0	0	0	0	0	0	0	0	0	0	0	0	0	0	0	0	0	0	0	0	0	0	0	0
Propionibacterium_freudenreichii_nac	0	0	0	0	0	0	0	0	0	0	0	0	0	0	0	0	0	0	0	0	0	0	0	0	0	0	0	0	0	0	0	0	0	0	0	0	0	0	0	0	0	0	0	0	0	0	0	0	0
Propionibacterium_freudenreichii_ppa	0	0	0	0	0	0	0	0	0	0	0	0	0	0	0	0	0	0	0	0	0	0	0	0	0	0	0	0	0	0	0	0	0	0	0	0	0	0	0	0	0	0	0	0	0	0	0	0	0
Propionibacterium_freudenreichii_ribflv	0	0	0	0	0	0	0	0	0	0	0	0	0	0	0	0	0	0	0	0	0	0	0	0	0	0	0	0	0	0	0	0	0	0	0	0	0	0	0	0	0	0	0	0	0	0	0	0	0
Propionibacterium_sp_HGH0353_ac	0	0	0	0	0	0	0	3.2904	0	0	0	0	0.52932	0	0	0	0	0	0	0	0	0	0	0	0	0	1.1866	0	0	0.80476	0.44252	0	48.26	0	0	0	0	0	0	0	0	0	0	0	0	0	0.54252	0	0
Propionibacterium_sp_HGH0353_ppa	0	0	0	0	0	0	0	3.2904	0	0	0	0	0.52932	0	0	0	0	0	0	0	0	0	0	0	0	0	1.1866	0	0	0.80476	0.44252	0	48.26	0	0	0	0	0	0	0	0	0	0	0	0	0	0.54252	0	0
Proteus_mirabilis_ac	0	0	0	0	0	0	0	0	0	0	0	0	0	0	0.69564	0	0	0	0	0	0	0	0	0	0	0	0	0	0	0	0	0	0	0	0	0	0	0	16.6536	0	0	0	0	0	0	0	0	0	0
Proteus_mirabilis_btn	0	0	0	0	0	0	0	0	0	0	0	0	0	0	0.2652	0	0	0	0	0	0	0	0	0	0	0	0	0	0	0	0	0	0	0	0	0	0	0	1	0	0	0	0	0	0	0	0	0	0
Proteus_mirabilis_ppa	0	0	0	0	0	0	0	0	0	0	0	0	0	0	0.69564	0	0	0	0	0	0	0	0	0	0	0	0	0	0	0	0	0	0	0	0	0	0	0	16.6536	0	0	0	0	0	0	0	0	0	0
Pseudoflavonifractor_capillosus_ac	0	0	0	0	0	0	0	0	0	0	0	0	0	0	0	0	0	0	0	0	0	0	0	0	0	0	0	0	0	0	0	0	0	0	0	0	0	0	0	0	0	0	0	0	0	0	0	0	0
Pseudoflavonifractor_capillosus_nac	0	0	0	0	0	0	0	0	0	0	0	0	0	0	0	0	0	0	0	0	0	0	0	0	0	0	0	0	0	0	0	0	0	0	0	0	0	0	0	0	0	0	0	0	0	0	0	0	0
Pseudoflavonifractor_sp_An184_ac	0	0	0	0	0	0	0	0	0	0	0	0	0	0	0	0	0	0	0	0	0	0	0	0	0	0	0	0	0	0	0	0	0	0	0	0	0	0	0	0	0	0	0	0	0	0	0	0	0
Pseudomonas_aeruginosa_ac	0	0	0	0	0	0	0	0	0	0	0	0	0	0	0	0.49012	0	0	0	0	0	0	0	0	0	0	0	0	0	0	0	0	0	0	0	0	0	0	0	0	0	0	0	0	0	0	0	0	0
Pseudomonas_aeruginosa_adocbl	0	0	0	0	0	0	0	0	0	0	0	0	0	0	0	0.10616	0	0	0	0	0	0	0	0	0	0	0	0	0	0	0	0	0	0	0	0	0	0	0	0	0	0	0	0	0	0	0	0	0
Pseudomonas_aeruginosa_btn	0	0	0	0	0	0	0	0	0	0	0	0	0	0	0	0.35084	0	0	0	0	0	0	0	0	0	0	0	0	0	0	0	0	0	0	0	0	0	0	0	0	0	0	0	0	0	0	0	0	0
Pseudomonas_aeruginosa_lac_L	0	0	0	0	0	0	0	0	0	0	0	0	0	0	0	0.49012	0	0	0	0	0	0	0	0	0	0	0	0	0	0	0	0	0	0	0	0	0	0	0	0	0	0	0	0	0	0	0	0	0
Pseudomonas_aeruginosa_ppa	0	0	0	0	0	0	0	0	0	0	0	0	0	0	0	0.49012	0	0	0	0	0	0	0	0	0	0	0	0	0	0	0	0	0	0	0	0	0	0	0	0	0	0	0	0	0	0	0	0	0
Pseudomonas_aeruginosa_pydx	0	0	0	0	0	0	0	0	0	0	0	0	0	0	0	0.31722	0	0	0	0	0	0	0	0	0	0	0	0	0	0	0	0	0	0	0	0	0	0	0	0	0	0	0	0	0	0	0	0	0
Pseudomonas_aeruginosa_ribflv	0	0	0	0	0	0	0	0	0	0	0	0	0	0	0	0.24504	0	0	0	0	0	0	0	0	0	0	0	0	0	0	0	0	0	0	0	0	0	0	0	0	0	0	0	0	0	0	0	0	0
Pseudomonas_yamanorum_lac_L	0	0	0	0	0	0	15.3512	2.9089	0	4.6664	0	30.1768	9.3688	0.58832	5.5652	28.1208	0	3.6167	0	0	0	0	0	0	0	0	0	0	0	0	0	0	0	0	0	0	0	0	0	0	0	0	0	0	0	0	0	0	0
Raoultella_ornithinolytica_ac	0	0	0	0	0	0	0	0	0	0	0	0	0	0	0	0	0	0	0	0	0	0	0	0	0	0	0	0	0	0	0.57268	0	0	0	0	0	0	3.0507	0	0	0	0	0	0	0	0	0	0	0
Raoultella_ornithinolytica_lac_L	0	0	0	0	0	0	0	0	0	0	0	0	0	0	0	0	0	0	0	0	0	0	0	0	0	0	0	0	0	0	0.57268	0	0	0	0	0	0	3.0507	0	0	0	0	0	0	0	0	0	0	0
Raoultella_planticola_ac	0	0	0	0	0	0	0	0	0	0	0	0	0	0	0	0	0	0	0	0	0	0	0	0	0	0	0	0	0	0	0	0.49724	0	0	0	0	0	23.42	0	0	0	0	0	0	0	0	0	0	0
Raoultella_planticola_lac_L	0	0	0	0	0	0	0	0	0	0	0	0	0	0	0	0	0	0	0	0	0	0	0	0	0	0	0	0	0	0	0	0.49724	0	0	0	0	0	23.42	0	0	0	0	0	0	0	0	0	0	0
Raoultella_planticola_ppa	0	0	0	0	0	0	0	0	0	0	0	0	0	0	0	0	0	0	0	0	0	0	0	0	0	0	0	0	0	0	0	0.49724	0	0	0	0	0	23.42	0	0	0	0	0	0	0	0	0	0	0
Raoultella_terrigena_ac	0	0	0	0	0	0	0	0	0	0	0	0	0	0	0	0	0	0	0	0	0	0	0	0	0	0	0	0	0	0	0	0	0	0	0	0	0	0	0	0	0	0	0	0	0	0	0	0	0
Raoultella_terrigena_lac_L	0	0	0	0	0	0	0	0	0	0	0	0	0	0	0	0	0	0	0	0	0	0	0	0	0	0	0	0	0	0	0	0	0	0	0	0	0	0	0	0	0	0	0	0	0	0	0	0	0
Raoultella_terrigena_pnto_R	0	0	0	0	0	0	0	0	0	0	0	0	0	0	0	0	0	0	0	0	0	0	0	0	0	0	0	0	0	0	0	0	0	0	0	0	0	0	0	0	0	0	0	0	0	0	0	0	0
Robinsoniella_peoriensis_ac	0	0	0	0	0	0	0	0	0	0	0	0	0	0	0	0	0	0	0	0	0	0	0	0	0	0	0	0	0	0	0	0	0	0	0	0	0	0	0	0	0	0	0	0	0	0	0	0	0
Roseburia_faecis_ac	0	0	0	0	0	0	0	0	0	0	0	0	0	0	0	0	0	0	0	0	0	0	0	0	0	0	0	0	0	0	0	0	0	0	0	0	0	0	0	0	0	0	0	0	0	0	0	1.9722	0
Roseburia_faecis_but	0	0	0	0	0	0	0	0	0	0	0	0	0	0	0	0	0	0	0	0	0	0	0	0	0	0	0	0	0	0	0	0	0	0	0	0	0	0	0	0	0	0	0	0	0	0	0	1.9722	0
Roseburia_faecis_lac_L	0	0	0	0	0	0	0	0	0	0	0	0	0	0	0	0	0	0	0	0	0	0	0	0	0	0	0	0	0	0	0	0	0	0	0	0	0	0	0	0	0	0	0	0	0	0	0	1.9722	0
Roseburia_hominis_ac	0	0	0	0	0	0	0	0	0	0	0	0	0	0	0	0	0	0	0	0	0	0	0	0	0	0	0	0	0	0	0	0	0	0	0	0	0	0	0	0	1.5759	0	1.2428	0	0	0	0	0	0
Roseburia_hominis_but	0	0	0	0	0	0	0	0	0	0	0	0	0	0	0	0	0	0	0	0	0	0	0	0	0	0	0	0	0	0	0	0	0	0	0	0	0	0	0	0	1.5759	0	1.2428	0	0	0	0	0	0
Roseburia_hominis_lac_L	0	0	0	0	0	0	0	0	0	0	0	0	0	0	0	0	0	0	0	0	0	0	0	0	0	0	0	0	0	0	0	0	0	0	0	0	0	0	0	0	1.5759	0	1.2428	0	0	0	0	0	0
Roseburia_hominis_nac	0	0	0	0	0	0	0	0	0	0	0	0	0	0	0	0	0	0	0	0	0	0	0	0	0	0	0	0	0	0	0	0	0	0	0	0	0	0	0	0	1.354	0	1.069	0	0	0	0	0	0
Roseburia_intestinalis_ac	0	0	0	0	0	0	0	0	0	0	0	0	0	0	0	0	0	0	0	0	0	0	0	0	0	0	0	0	0	0	0	0	0	0	0	0	0	0	0	0	1.2496	0	0.42576	0	0	0	0	0	0
Roseburia_intestinalis_but	0	0	0	0	0	0	0	0	0	0	0	0	0	0	0	0	0	0	0	0	0	0	0	0	0	0	0	0	0	0	0	0	0	0	0	0	0	0	0	0	1.2496	0	0.42576	0	0	0	0	0	0
Roseburia_intestinalis_lac_L	0	0	0	0	0	0	0	0	0	0	0	0	0	0	0	0	0	0	0	0	0	0	0	0	0	0	0	0	0	0	0	0	0	0	0	0	0	0	0	0	1.2496	0	0.42576	0	0	0	0	0	0
Roseburia_intestinalis_nac	0	0	0	0	0	0	0	0	0	0	0	0	0	0	0	0	0	0	0	0	0	0	0	0	0	0	0	0	0	0	0	0	0	0	0	0	0	0	0	0	1.2491	0	0.42559	0	0	0	0	0	0
Roseburia_intestinalis_ppa	0	0	0	0	0	0	0	0	0	0	0	0	0	0	0	0	0	0	0	0	0	0	0	0	0	0	0	0	0	0	0	0	0	0	0	0	0	0	0	0	1.2496	0	0.42576	0	0	0	0	0	0
Roseburia_inulinivorans_ac	0	0	0	0	0	0	0	0	0	0	0	0	0	0	0	0	0	0	0	0	0	0	0	4.4044	0	0	0	0	0	0	0	0	0	0	5.0792	0	0	0	0	0	0	0	0.6214	0	0	0	0	8.564	0
Roseburia_inulinivorans_but	0	0	0	0	0	0	0	0	0	0	0	0	0	0	0	0	0	0	0	0	0	0	0	4.4044	0	0	0	0	0	0	0	0	0	0	5.0792	0	0	0	0	0	0	0	0.6214	0	0	0	0	8.564	0
Roseburia_inulinivorans_lac_L	0	0	0	0	0	0	0	0	0	0	0	0	0	0	0	0	0	0	0	0	0	0	0	4.4044	0	0	0	0	0	0	0	0	0	0	5.0792	0	0	0	0	0	0	0	0.6214	0	0	0	0	8.564	0
Roseburia_inulinivorans_nac	0	0	0	0	0	0	0	0	0	0	0	0	0	0	0	0	0	0	0	0	0	0	0	4.398	0	0	0	0	0	0	0	0	0	0	5.0718	0	0	0	0	0	0	0	0.62048	0	0	0	0	8.5515	0
Roseburia_inulinivorans_ppa	0	0	0	0	0	0	0	0	0	0	0	0	0	0	0	0	0	0	0	0	0	0	0	4.4044	0	0	0	0	0	0	0	0	0	0	5.0792	0	0	0	0	0	0	0	0.6214	0	0	0	0	8.564	0
Rothia_mucilaginosa_ac	4.8368	0	1.2155	0.81676	0	0	38.8528	22.27	0	0	0.42784	0.53728	0.95276	60.096	50.784	0	17.3856	14.5748	0	0	0	0	0	3.1403	13.59	17.1968	15.458	6.2456	0	0	0	9.2484	6.4268	0	1.3658	31.5004	0	0	0	0	0	0	5.1208	0	2.6288	0	0	3.0589	0.5548
Rothia_mucilaginosa_fol	1.6267	0	0.44873	0.31902	0	0	8.3147	6.6796	0	0	0.19243	0.2281	0.36262	17.0143	7.7179	0	4.1382	4.5481	0	0	0	0	0	1.0747	4.474	5.6472	5.0815	2.0849	0	0	0	2.4817	2.1438	0	0.49759	8.5	0	0	0	0	0	0	1.719	0	0.90838	0	0	1.0483	0.23375
Rothia_mucilaginosa_lac_L	4.8368	0	1.2155	0.81676	0	0	38.8528	22.27	0	0	0.42784	0.53728	0.95276	60.096	50.784	0	17.3856	14.5748	0	0	0	0	0	3.1403	13.59	17.1968	15.458	6.2456	0	0	0	9.2484	6.4268	0	1.3658	31.5004	0	0	0	0	0	0	5.1208	0	2.6288	0	0	3.0589	0.5548
Rothia_sp_HMSC061D12_ac	0	0	0	0	0	0	5.1436	0.66764	0	0	0	0	0	2.2627	2.7826	0	2.0529	0	0	0	0	0	0	0	1.0707	0	2.5379	0	0	0	0	0	0	0	0	0.74556	0	0	0	0	0	0	0	0	0	0	0	0	0
Rothia_sp_HMSC061D12_lac_L	0	0	0	0	0	0	5.1436	0.66764	0	0	0	0	0	2.2627	2.7826	0	2.0529	0	0	0	0	0	0	0	1.0707	0	2.5379	0	0	0	0	0	0	0	0	0.74556	0	0	0	0	0	0	0	0	0	0	0	0	0
Rothia_sp_HMSC061E04_ac	0	0	0	0	0	0	0	0	0	0	0.62644	0	0	1.9912	0.69564	0	0	0	0	0	0	0	0	0	0	0	0	0	0	0	0	0.537	0	0	0	2.0503	0	0	0	0	0	0	0	0	0	0	0	0	0
Rothia_sp_HMSC061E04_lac_L	0	0	0	0	0	0	0	0	0	0	0.62644	0	0	1.9912	0.69564	0	0	0	0	0	0	0	0	0	0	0	0	0	0	0	0	0.537	0	0	0	2.0503	0	0	0	0	0	0	0	0	0	0	0	0	0
Rothia_sp_HMSC062F03_ac	0	0	0	0	0	0	0.47476	0	0	0	0	0	0	0.40728	0	0	0	0	0	0	0	0	0	0	0	2.541	0	0	0	0	0	0	0	0	0	0.74556	0	0	0	0	0	0	0.82852	0	0.50964	0	0	0	0
Rothia_sp_HMSC062F03_lac_L	0	0	0	0	0	0	0.47476	0	0	0	0	0	0	0.40728	0	0	0	0	0	0	0	0	0	0	0	2.541	0	0	0	0	0	0	0	0	0	0.74556	0	0	0	0	0	0	0.82852	0	0.50964	0	0	0	0
Rothia_sp_HMSC064F07_ac	0	0	0	0	0	0	1.9782	0.90604	0	0	0	0	0	1.4029	2.7826	0	0.51324	0.5938	0	0	0	0	0	0	0.4942	0	0.59328	0	0	0	0	0	0	0	0	0.74556	0	0	0	0	0	0	0	0	0	0	0	0	0
Rothia_sp_HMSC064F07_lac_L	0	0	0	0	0	0	1.9782	0.90604	0	0	0	0	0	1.4029	2.7826	0	0.51324	0.5938	0	0	0	0	0	0	0.4942	0	0.59328	0	0	0	0	0	0	0	0	0.74556	0	0	0	0	0	0	0	0	0	0	0	0	0
Rothia_sp_HMSC065C03_ac	1.0166	0	0	0	0	0	2.0574	0.52456	0	0	0	0	0	1.8102	0.69564	0	7.57	0	0	0	0	0	0	0	0.4118	0	1.7469	0	0	0	0	0	0	0	0	0.55916	0	0	0	0	0	0	0	0	0	0	0	0	0
Rothia_sp_HMSC065C03_lac_L	1.0166	0	0	0	0	0	2.0574	0.52456	0	0	0	0	0	1.8102	0.69564	0	7.57	0	0	0	0	0	0	0	0.4118	0	1.7469	0	0	0	0	0	0	0	0	0.55916	0	0	0	0	0	0	0	0	0	0	0	0	0
Rothia_sp_HMSC068F09_ac	0	0	0	0	0	0	0	0	0	0	0	0	0	0.76932	0.69564	0	0	0	0	0	0	0	0	0	0	1.879	0	0	0	0	0	0	0	0	0	1.8639	0	0	0	0	0	0	0.52932	0	0	0	0	0	0
Rothia_sp_HMSC068F09_lac_L	0	0	0	0	0	0	0	0	0	0	0	0	0	0.76932	0.69564	0	0	0	0	0	0	0	0	0	0	1.879	0	0	0	0	0	0	0	0	0	1.8639	0	0	0	0	0	0	0.52932	0	0	0	0	0	0
Rothia_sp_HMSC072B03_ac	0	0	0	0	0	0	0	0	0	0	0	0	0	0.40728	0	0	0	0	0	0	0	0	0	0	0	1.3421	0	0	0	0	0	0	0	0	0	0.55916	0	0	0	0	0	0	0.41424	0	0	0	0	0	0
Rothia_sp_HMSC072B03_lac_L	0	0	0	0	0	0	0	0	0	0	0	0	0	0.40728	0	0	0	0	0	0	0	0	0	0	0	1.3421	0	0	0	0	0	0	0	0	0	0.55916	0	0	0	0	0	0	0.41424	0	0	0	0	0	0
Rothia_sp_HMSC072B04_ac	0	0	0	0	0	0	1.1078	0	0	0	0	0	0	1.8102	1.3913	0	0.96232	0.5938	0	0	0	0	0	0	0.70008	0	0.42848	0	0	0	0	0	0	0	0	0.74556	0	0	0	0	0	0	0	0	0	0	0	0	0
Rothia_sp_HMSC072B04_lac_L	0	0	0	0	0	0	1.1078	0	0	0	0	0	0	1.8102	1.3913	0	0.96232	0.5938	0	0	0	0	0	0	0.70008	0	0.42848	0	0	0	0	0	0	0	0	0.74556	0	0	0	0	0	0	0	0	0	0	0	0	0
Rothia_sp_HMSC072E10_ac	0	0	0	0	0	0	0	0	0	0	0	0	0	0	0.69564	0	0	0	0	0	0	0	0	0	0	2.6484	0	0	0	0	0	0	0	0	0	0	0	0	0	0	0	0	0.9666	0	0	0	0	0	0
Rothia_sp_HMSC072E10_lac_L	0	0	0	0	0	0	0	0	0	0	0	0	0	0	0.69564	0	0	0	0	0	0	0	0	0	0	2.6484	0	0	0	0	0	0	0	0	0	0	0	0	0	0	0	0	0.9666	0	0	0	0	0	0
Rubneribacter_badeniensis_ac	0	0	0	0	0	0	0	0	0	0	0	0	0	0	0	0	0	0	0	0	0	0	0	0	0	0	0	0	0	0	0	0	0	0	0.76828	0	0	0	0	0	0	0	0	0	0	0	0	0	0
Ruminococcaceae_bacterium_D16_ac	0	0	0	0	0	0	0	0	0	0	0	0	0	0	0	0	0	0	0	0	0	0	0	0	0	0	0	0	0	0	0	0	0	0	0	0	0	0	0	0	0	0	0	0	0	0	0	0	0
Ruminococcaceae_bacterium_D16_but	0	0	0	0	0	0	0	0	0	0	0	0	0	0	0	0	0	0	0	0	0	0	0	0	0	0	0	0	0	0	0	0	0	0	0	0	0	0	0	0	0	0	0	0	0	0	0	0	0
Ruminococcaceae_bacterium_D16_nac	0	0	0	0	0	0	0	0	0	0	0	0	0	0	0	0	0	0	0	0	0	0	0	0	0	0	0	0	0	0	0	0	0	0	0	0	0	0	0	0	0	0	0	0	0	0	0	0	0
Ruminococcus_bicirculans_ac	0	0	0	0	0	0	0	0	0	0	0	0	0	0	0	0	0	0	0	0	0	0	0	0	0	0	0	0	0	0	0	0	0	0	0	0	0	0	0	0	0	0	0	0	0	0	0	0	0
Ruminococcus_bicirculans_nac	0	0	0	0	0	0	0	0	0	0	0	0	0	0	0	0	0	0	0	0	0	0	0	0	0	0	0	0	0	0	0	0	0	0	0	0	0	0	0	0	0	0	0	0	0	0	0	0	0
Ruminococcus_bromii_ac	0	0	0	0	0	0	0	0	0	0	0	0	0	0	0	0	0	0	0	0	0	0	0	0	0	0	0	0	0	0	0	0	0	0	0	0	0	0	0	0	0	0	0	0	0	0	0	0	0
Ruminococcus_bromii_adocbl	0	0	0	0	0	0	0	0	0	0	0	0	0	0	0	0	0	0	0	0	0	0	0	0	0	0	0	0	0	0	0	0	0	0	0	0	0	0	0	0	0	0	0	0	0	0	0	0	0
Ruminococcus_bromii_fol	0	0	0	0	0	0	0	0	0	0	0	0	0	0	0	0	0	0	0	0	0	0	0	0	0	0	0	0	0	0	0	0	0	0	0	0	0	0	0	0	0	0	0	0	0	0	0	0	0
Ruminococcus_bromii_lac_L	0	0	0	0	0	0	0	0	0	0	0	0	0	0	0	0	0	0	0	0	0	0	0	0	0	0	0	0	0	0	0	0	0	0	0	0	0	0	0	0	0	0	0	0	0	0	0	0	0
Ruminococcus_faecis_ac	0	0	0	0	0	0	0	0	0	0	0	0	0	0	0	0	0	0	0	0	0	0	0	0	0	0	0	0	0	0	0	0	0	0	0	0	0	0	0	0	0	0	0	0	0	0	0	0	0
Ruminococcus_faecis_lac_L	0	0	0	0	0	0	0	0	0	0	0	0	0	0	0	0	0	0	0	0	0	0	0	0	0	0	0	0	0	0	0	0	0	0	0	0	0	0	0	0	0	0	0	0	0	0	0	0	0
Ruminococcus_flavefaciens_ac	0	0	0	0	0	0	0	0	0	0	0	0	0	0	0	0	0	0	0	0	0	0	0	0	0	0	0	0	0	0	0	0	0	0	0	0	0	0	0	0	0	0	0	0	0	0	0	0	0
Ruminococcus_flavefaciens_lac_L	0	0	0	0	0	0	0	0	0	0	0	0	0	0	0	0	0	0	0	0	0	0	0	0	0	0	0	0	0	0	0	0	0	0	0	0	0	0	0	0	0	0	0	0	0	0	0	0	0
Ruminococcus_gnavus_ac	0	0	0	0	0	0	0	0	0	0	0	0	0	0	0	0	0	0	0	0	0	0	0	0	0	0	0	0	0	0	0	0	0	0	0	0	7.156	0	0.4182	2.1627	17.6692	0	3.0839	0	4.6136	0	0	5.9596	1.9
Ruminococcus_gnavus_lac_L	0	0	0	0	0	0	0	0	0	0	0	0	0	0	0	0	0	0	0	0	0	0	0	0	0	0	0	0	0	0	0	0	0	0	0	0	7.156	0	0.4182	2.1627	17.6692	0	3.0839	0	4.6136	0	0	5.9596	1.9
Ruminococcus_gnavus_nac	0	0	0	0	0	0	0	0	0	0	0	0	0	0	0	0	0	0	0	0	0	0	0	0	0	0	0	0	0	0	0	0	0	0	0	0	4.4317e-05	0	2.5899e-06	1.3393e-05	0.00010943	0	1.9099e-05	0	2.8572e-05	0	0	3.6908e-05	1.1767e-05
Ruminococcus_gnavus_ppa	0	0	0	0	0	0	0	0	0	0	0	0	0	0	0	0	0	0	0	0	0	0	0	0	0	0	0	0	0	0	0	0	0	0	0	0	7.156	0	0.4182	2.1627	17.6692	0	3.0839	0	4.6136	0	0	5.9596	1.9
Ruminococcus_lactaris_ac	0	0	0	0	0	0	0	0	0	0	0	0	0	0	0	0	0	0	0	0	0	0	0	0	0	0	0	0	0	0	0	0	0	0	0	0	0	0	0	0	0	0	0	0	0	0	0	0	0
Ruminococcus_lactaris_lac_L	0	0	0	0	0	0	0	0	0	0	0	0	0	0	0	0	0	0	0	0	0	0	0	0	0	0	0	0	0	0	0	0	0	0	0	0	0	0	0	0	0	0	0	0	0	0	0	0	0
Ruminococcus_sp_5_1_39BFAA_ac	0	0	0	0	0	0	0	0	0	0	0	0	0	0	0	0	0	0	0	0	0	0	0	0	0	0	0	0	0	0	0	0	0	0	0	0	0	0	0	0	0	0	0	0	0	0	0	0	0
Ruminococcus_sp_5_1_39BFAA_lac_L	0	0	0	0	0	0	0	0	0	0	0	0	0	0	0	0	0	0	0	0	0	0	0	0	0	0	0	0	0	0	0	0	0	0	0	0	0	0	0	0	0	0	0	0	0	0	0	0	0
Ruminococcus_sp_5_1_39BFAA_nac	0	0	0	0	0	0	0	0	0	0	0	0	0	0	0	0	0	0	0	0	0	0	0	0	0	0	0	0	0	0	0	0	0	0	0	0	0	0	0	0	0	0	0	0	0	0	0	0	0
Ruminococcus_sp_AF14_5_ac	0	0	0	0	0	0	0	0	0	0	0	0	0	0	0	0	0	0	0	0	0	0	0	0	0	0	0	0	0	0	0	0	0	0	0	0	0	0	0	0	0	0	0	0	0	0	0	0	0
Ruminococcus_sp_AF17_12_ac	0	0	0	0	0	0	0	0	0	0	0	0	0	0	0	0	0	0	0	0	0	0	0	0	0	0	0	0	0	0	0	0	0	0	0	0	0	0	0	0	0	0	0	0	0	0	0	0	0
Ruminococcus_sp_AF20_12LB_ac	0	0	0	0	0	0	0	0	0	0	0	0	0	0	0	0	0	0	0	0	0	0	0	0	0	0	0	0	0	0	0	0	0	0	0	0	0	0	0	0	0	0	0	0	0	0	0	0	0
Ruminococcus_sp_AF21_42_ac	0	0	0	0	0	0	0	0	0	0	0	0	0	0	0	0	0	0	0	0	0	0	0	0	0	0	0	0	0	0	0	0	0	0	0	0	0	0	0	0	0	0	0	0	0	0	0	0	0
Ruminococcus_sp_AF31_8BH_ac	0	0	0	0	0	0	0	0	0	0	0	0	0	0	0	0	0	0	0	0	0	0	0	0	0	0	0	0	0	0	0	0	0	0	0	0	0	0	0	0	0	0	0	0	0	0	0	0	0
Ruminococcus_sp_AF41_9_ac	0	0	0	0	0	0	0	0	0	0	0	0	0	0	0	0	0	0	0	0	0	0	0	0	0	0	0	0	0	0	0	0	0	0	0	0	0	0	0	0	0	0	0	0	0	0	0	0	0
Ruminococcus_sp_AF46_10NS_ac	0	0	0	0	0	0	0	0	0	0	0	0	0	0	0	0	0	0	0	0	0	0	0	0	0	0	0	0	0	0	0	0	0	0	0	0	0	0	0	0	0	0	0	0	0	0	0	0	0
Ruminococcus_sp_AM16_34_ac	0	0	0	0	0	0	0	0	0	0	0	0	0	0	0	0	0	0	0	0	0	0	0	0	0	0	0	0	0	0	0	0	0	0	0	0	0	0	0	0	0	0	0	0	0	0	0	0	0
Ruminococcus_sp_AM26_12LB_ac	0	0	0	0	0	0	0	0	0	0	0	0	0	0	0	0	0	0	0	0	0	0	0	0	0	0	0	0	0	0	0	0	0	0	0	0	0	0	0	0	0	0	0	0	0	0	0	0	0
Ruminococcus_sp_AM41_10BH_ac	0	0	0	0	0	0	0	0	0	0	0	0	0	0	0	0	0	0	0	0	0	0	0	0	0	0	0	0	0	0	0	0	0	0	0	0	0	0	0	0	0	0	0	0	0	0	0	0	0
Ruminococcus_sp_AM42_11_ac	0	0	0	0	0	0	0	0	0	0	0	0	0	0	0	0	0	0	0	0	0	0	0	0	0	0	0	0	0	0	0	0	0	0	0	0	0	0	0	0	1.162	0	0	0	0	0	0	0	0
Ruminococcus_sp_AM46_18_ac	0	0	0	0	0	0	0	0	0	0	0	0	0	0	0	0	0	0	0	0	0	0	0	0	0	0	0	0	0	0	0	0	0	0	0	0	0	0	0	0	0	0	0	0	0	0	0	0	0
Ruminococcus_sp_DSM_100440_ac	0	0	0	0	0	0	0	0	0	0	0	0	0	0	0	0	0	0	0	0	0	0	0	0	0	0	0	0	0	0	0	0	0	0	0	0	0	0	1.8337	0	0	0	0	0	0	0	0	0	0
Ruminococcus_sp_DSM_100440_lac_L	0	0	0	0	0	0	0	0	0	0	0	0	0	0	0	0	0	0	0	0	0	0	0	0	0	0	0	0	0	0	0	0	0	0	0	0	0	0	1.8337	0	0	0	0	0	0	0	0	0	0
Ruminococcus_sp_OF02_6_ac	0	0	0	0	0	0	0	0	0	0	0	0	0	0	0	0	0	0	0	0	0	0	0	0	0	0	0	0	0	0	0	0	0	0	0	0	0	0	0	0	0	0	0	0	0	0	0	0	0
Ruminococcus_sp_OF03_6AA_ac	0	0	0	0	0	0	0	0	0	0	0	0	0	0	0	0	0	0	0	0	0	0	0	0	0	0	0	0	0	0	0	0	0	0	0	0	0	0	0	0	0	0	0	0	0	0	0	0	0
Ruminococcus_sp_OM02_16LB_ac	0	0	0	0	0	0	0	0	0	0	0	0	0	0	0	0	0	0	0	0	0	0	0	0	0	0	0	0	0	0	0	0	0	0	0	0	0	0	0	0	0	0	0	0	0	0	0	0	0
Ruminococcus_sp_OM04_4AA_ac	0	0	0	0	0	0	0	0	0	0	0	0	0	0	0	0	0	0	0	0	0	0	0	0	0	0	0	0	0	0	0	0	0	0	0	0	0	0	0	0	0	0	0	0	0	0	0	0	0
Ruminococcus_sp_OM08_9BH_ac	0	0	0	0	0	0	0	0	0	0	0	0	0	0	0	0	0	0	0	0	0	0	0	0	0	0	0	0	0	0	0	0	0	0	0	0	0	0	0	0	0	0	0	0	0	0	0	0	0
Ruminococcus_sp_SR1_5_ac	0	0	0	0	0	0	0	0	0	0	0	0	0	0	0	0	0	0	0	0	0	0	0	0	0	0	0	0	0	0	0	0	0	0	0	0	0	0	0	0	0	0	0	0	0	0	0	0	0
Ruminococcus_sp_SR1_5_fol	0	0	0	0	0	0	0	0	0	0	0	0	0	0	0	0	0	0	0	0	0	0	0	0	0	0	0	0	0	0	0	0	0	0	0	0	0	0	0	0	0	0	0	0	0	0	0	0	0
Ruminococcus_sp_SR1_5_lac_L	0	0	0	0	0	0	0	0	0	0	0	0	0	0	0	0	0	0	0	0	0	0	0	0	0	0	0	0	0	0	0	0	0	0	0	0	0	0	0	0	0	0	0	0	0	0	0	0	0
Ruminococcus_sp_SR1_5_nac	0	0	0	0	0	0	0	0	0	0	0	0	0	0	0	0	0	0	0	0	0	0	0	0	0	0	0	0	0	0	0	0	0	0	0	0	0	0	0	0	0	0	0	0	0	0	0	0	0
Ruminococcus_sp_SR1_5_ppa	0	0	0	0	0	0	0	0	0	0	0	0	0	0	0	0	0	0	0	0	0	0	0	0	0	0	0	0	0	0	0	0	0	0	0	0	0	0	0	0	0	0	0	0	0	0	0	0	0
Ruminococcus_sp_TF06_23_ac	0	0	0	0	0	0	0	0	0	0	0	0	0	0	0	0	0	0	0	0	0	0	0	0	0	0	0	0	0	0	0	0	0	0	0	0	0	0	0	0	0	0	0	0	0	0	0	0	0
Ruminococcus_sp_TF11_2AC_ac	0	0	0	0	0	0	0	0	0	0	0	0	0	0	0	0	0	0	0	0	0	0	0	0	0	0	0	0	0	0	0	0	0	0	0	0	0	0	0	0	0	0	0	0	0	0	0	0	0
Ruminococcus_torques_ac	0	0	0	0	0	0	0	0	0	0	0	0	0	0	0	0	0	0	0	0	0	0	0	0	0	0	0	0	0	0	0	0	0	0	0.7768	0	0	0	0	0	0	0	0	0	0	0	0	0	0
Ruminococcus_torques_lac_L	0	0	0	0	0	0	0	0	0	0	0	0	0	0	0	0	0	0	0	0	0	0	0	0	0	0	0	0	0	0	0	0	0	0	0.7768	0	0	0	0	0	0	0	0	0	0	0	0	0	0
Ruminococcus_torques_nac	0	0	0	0	0	0	0	0	0	0	0	0	0	0	0	0	0	0	0	0	0	0	0	0	0	0	0	0	0	0	0	0	0	0	0.77615	0	0	0	0	0	0	0	0	0	0	0	0	0	0
Ruminococcus_torques_ppa	0	0	0	0	0	0	0	0	0	0	0	0	0	0	0	0	0	0	0	0	0	0	0	0	0	0	0	0	0	0	0	0	0	0	0.7768	0	0	0	0	0	0	0	0	0	0	0	0	0	0
Salmonella_enterica_ac	0	0	0	0	0	0	0	0	0	0	0	0	0	0	0	0	0	0	0	0	0	0	0	0	1.0707	0	0	0	0	0	0	0	0	0	0	0	0	0.92304	0	0	0	0	0	0	0	0	0	0	0
Salmonella_enterica_adocbl	0	0	0	0	0	0	0	0	0	0	0	0	0	0	0	0	0	0	0	0	0	0	0	0	1.0707	0	0	0	0	0	0	0	0	0	0	0	0	0.92303	0	0	0	0	0	0	0	0	0	0	0
Salmonella_enterica_btn	0	0	0	0	0	0	0	0	0	0	0	0	0	0	0	0	0	0	0	0	0	0	0	0	0.39022	0	0	0	0	0	0	0	0	0	0	0	0	0.34099	0	0	0	0	0	0	0	0	0	0	0
Salmonella_enterica_fol	0	0	0	0	0	0	0	0	0	0	0	0	0	0	0	0	0	0	0	0	0	0	0	0	1.0707	0	0	0	0	0	0	0	0	0	0	0	0	0.923	0	0	0	0	0	0	0	0	0	0	0
Salmonella_enterica_lac_L	0	0	0	0	0	0	0	0	0	0	0	0	0	0	0	0	0	0	0	0	0	0	0	0	1.0707	0	0	0	0	0	0	0	0	0	0	0	0	0.92304	0	0	0	0	0	0	0	0	0	0	0
Salmonella_enterica_nac	0	0	0	0	0	0	0	0	0	0	0	0	0	0	0	0	0	0	0	0	0	0	0	0	1.0707	0	0	0	0	0	0	0	0	0	0	0	0	0.92304	0	0	0	0	0	0	0	0	0	0	0
Salmonella_enterica_ppa	0	0	0	0	0	0	0	0	0	0	0	0	0	0	0	0	0	0	0	0	0	0	0	0	1.0707	0	0	0	0	0	0	0	0	0	0	0	0	0.92304	0	0	0	0	0	0	0	0	0	0	0
Salmonella_enterica_pydx	0	0	0	0	0	0	0	0	0	0	0	0	0	0	0	0	0	0	0	0	0	0	0	0	1.0707	0	0	0	0	0	0	0	0	0	0	0	0	0.92304	0	0	0	0	0	0	0	0	0	0	0
Salmonella_enterica_ribflv	0	0	0	0	0	0	0	0	0	0	0	0	0	0	0	0	0	0	0	0	0	0	0	0	0.53533	0	0	0	0	0	0	0	0	0	0	0	0	0.46149	0	0	0	0	0	0	0	0	0	0	0
Sanguibacter_keddieii_ac	0	0	0	0	0	0	0	0	0	0	0	0	0	0	0	0	0	0	0	0	0	0	0	0	0	0	0	0	0	0	0	0	0	0	0	0	0	0	0	0	3.303	0	2.1058	0.82708	0.6706	2.4776	10.7348	0	0
Scardovia_wiggsiae_ac	0	0	0	0	0	0	0	0	0	0	0	0	0	0	0	0	0	0	0	0	0	0	0	21.4743	21.6204	0	0	0	0	0	0	0	0	0	0	0	0	0	0	0	0	0	0	0	0	0	0	0	0
Scardovia_wiggsiae_lac_L	0	0	0	0	0	0	0	0	0	0	0	0	0	0	0	0	0	0	0	0	0	0	0	25.734	21.6204	0	0	0	0	0	0	0	0	0	0	0	0	0	0	0	0	0	0	0	0	0	0	0	0
Schaalia_odontolytica_ac	0	0	0	0	0	0	0	0	0	0	0	0	0	0	0	1.2866	0	0	0	0	0	0	0	0	0	0	0	0	0	0	0	4.644	0	0.41548	0	0	1.8843	0.46932	0	0	0	2.4882	5.3164	5.5276	0.99248	6.876	4.2708	2.4605	0.7296
Schaalia_odontolytica_lac_L	0	0	0	0	0	0	0	0	0	0	0	0	0	0	0	1.2866	0	0	0	0	0	0	0	0	0	0	0	0	0	0	0	4.644	0	0.41548	0	0	1.8843	0.46932	0	0	0	2.4882	5.3164	5.5276	0.99248	6.876	4.2708	2.4605	0.7296
Schaalia_odontolytica_nac	0	0	0	0	0	0	0	0	0	0	0	0	0	0	0	0.099965	0	0	0	0	0	0	0	0	0	0	0	0	0	0	0	0.099524	0	0.099989	0	0	0.097083	0.099804	0	0	0	0.099922	0.099488	0.099558	0.099644	0.09919	0.099863	0.099421	0.099488
Schaalia_turicensis_ac	0	0	0	0	0	0	0	0	0	0	0	0	0	0	0	0	0	0	0	0	0	0	0	0	0	0	0	0	0	0	0	0	0	0	4.0976	0	0	0	0	0	0	0	0	0	0	0	1.0619	0	0
Schaalia_turicensis_lac_L	0	0	0	0	0	0	0	0	0	0	0	0	0	0	0	0	0	0	0	0	0	0	0	0	0	0	0	0	0	0	0	0	0	0	4.0976	0	0	0	0	0	0	0	0	0	0	0	1.0619	0	0
Sedimentibacter_Tissierellia_bacterium_S5_A11_ac	0	0	0	0	0	0	0	0	0	0	0	0	0	0	0	0	0	0	0	0	0	0	0	0	0	0	0	1.4904	0	0	5.1284	0	0	0	6.684	0	0	0	0	0	0	0	10.0112	0	0	0	0	0	0
Sellimonas_intestinalis_ac	0	0	0	0	0	0	0	0	0	0	0	0	0	0	0	0	0	0	0	0	0	0	0	0	0	0	0	0	0	0	0	0	0	0	0	0	0	0	6.4664	0	1.6237	0	0	0	0	0	0	0.64624	0
Sellimonas_intestinalis_lac_L	0	0	0	0	0	0	0	0	0	0	0	0	0	0	0	0	0	0	0	0	0	0	0	0	0	0	0	0	0	0	0	0	0	0	0	0	0	0	6.4664	0	1.6237	0	0	0	0	0	0	0.64624	0
Serratia_marcescens_ac	0	0	0	0	0	0	0	0	0	0	0	0	0	0	0	0	0	0	0	0	0	0	0	0	3.9946	0	0	0	0	0	0	0	0	0	0	0	0	0	0	0	0	0	0	0	0	0	0	0	0
Serratia_marcescens_lac_L	0	0	0	0	0	0	0	0	0	0	0	0	0	0	0	0	0	0	0	0	0	0	0	0	3.9946	0	0	0	0	0	0	0	0	0	0	0	0	0	0	0	0	0	0	0	0	0	0	0	0
Serratia_marcescens_ppa	0	0	0	0	0	0	0	0	0	0	0	0	0	0	0	0	0	0	0	0	0	0	0	0	3.9946	0	0	0	0	0	0	0	0	0	0	0	0	0	0	0	0	0	0	0	0	0	0	0	0
Serratia_marcescens_ribflv	0	0	0	0	0	0	0	0	0	0	0	0	0	0	0	0	0	0	0	0	0	0	0	0	1.9972	0	0	0	0	0	0	0	0	0	0	0	0	0	0	0	0	0	0	0	0	0	0	0	0
Shigella_sonnei_ac	0	0	0	0	0	0	0	0	0.56392	0	0	0	0	0	0	0	0	0	0	0	0	0	0	0	0	0	0	0	0.42388	0	0	0	0	0	0	0	0	0	0	0	0	0	0	0	0	0	0	0	0
Shigella_sonnei_lac_L	0	0	0	0	0	0	0	0	0.56392	0	0	0	0	0	0	0	0	0	0	0	0	0	0	0	0	0	0	0	0.42388	0	0	0	0	0	0	0	0	0	0	0	0	0	0	0	0	0	0	0	0
Shigella_sonnei_ppa	0	0	0	0	0	0	0	0	0.56392	0	0	0	0	0	0	0	0	0	0	0	0	0	0	0	0	0	0	0	0.42388	0	0	0	0	0	0	0	0	0	0	0	0	0	0	0	0	0	0	0	0
Staphylococcus_aureus_ac	0	0.6302	0.9724	0.8984	0.62848	17.8468	1.5035	31.378	0.68264	0.86816	1.8641	0.91784	1.2174	10.0464	0	0	0	1.6194	6.5064	35.8156	0	8.7788	1.2536	5.1388	2.1003	1.5032	0.75808	0.7452	0	0	1.0152	0.50716	0	0	0	0	0	3.2697	0	0	0	0	0.52932	0	0	0	0	0	0
Staphylococcus_aureus_adocbl	0	0.6302	0.9724	0.1	0.62848	2.9266	0.1	0.1	0.68264	0.86816	1.8641	0.91784	1.2174	0.1	0	0	0	0.1	2.9888	4.9698	0	1.6037	1.2536	2.0168	1.5825	1.5032	0.75808	0.7452	0	0	1.0152	0.50716	0	0	0	0	0	3.2697	0	0	0	0	0.52932	0	0	0	0	0	0
Staphylococcus_aureus_fol	0	0.52944	0.80787	0.74766	0.52804	13.8634	1.24	22.635	0.5721	0.72304	1.5334	0.76348	1.0072	8.1907	0	0	0	1.3343	5.3107	23.7033	0	7.1596	0.97272	4.1978	1.7256	1.2397	0.63343	0.62299	0	0	0.84273	0.42932	0	0	0	0	0	2.6771	0	0	0	0	0.44734	0	0	0	0	0	0
Staphylococcus_aureus_lac_L	0	0.6302	0.9724	0.8984	0.62848	17.8468	1.5035	31.378	0.68264	0.86816	1.8641	0.91784	1.2174	10.0464	0	0	0	1.6194	6.5064	35.8156	0	8.7788	1.2536	5.1388	2.1003	1.5032	0.75808	0.7452	0	0	1.0152	0.50716	0	0	0	0	0	3.2697	0	0	0	0	0.52932	0	0	0	0	0	0
Staphylococcus_aureus_nac	0	0.63018	0.97236	0.24534	0.62846	3.058	0.24528	0.14438	0.68262	0.86813	1.864	0.91781	1.2174	0.24382	0	0	0	0.24497	1.8547	4.0111	0	1.7421	1.2536	2.1616	0.65724	1.5031	0.75805	0.74517	0	0	1.0152	0.50714	0	0	0	0	0	3.2696	0	0	0	0	0.5293	0	0	0	0	0	0
Staphylococcus_aureus_ribflv	0	0.31508	0.48616	0.44917	0.31422	8.9227	0.75168	15.6879	0.3413	0.43405	0.93197	0.45889	0.60866	5.0228	0	0	0	0.80966	3.253	17.9065	0	4.3891	0.62675	2.5692	1.0501	0.75152	0.37901	0.37257	0	0	0.50758	0.25356	0	0	0	0	0	1.6347	0	0	0	0	0.26464	0	0	0	0	0	0
Staphylococcus_aureus_thm	0	0.23649	0.36491	0.33714	0.23585	6.386	0.56421	10.4308	0.25617	0.32579	0.69953	0.34444	0.45685	3.7699	0	0	0	0.60772	2.4417	10.9227	0	3.2944	0.44092	1.9284	0.78817	0.56409	0.28448	0.27965	0	0	0.38099	0.19032	0	0	0	0	0	1.227	0	0	0	0	0.19864	0	0	0	0	0	0
Staphylococcus_capitis_ac	0	0	0	0	1.22	0	0	0.61992	0	0	0	0	0	0	0	0	0	0	0	0	0	0	0	0	0	0	0	0	0	0	0	0	0	0	0	0	0	0	0	0	0	0	0	0	0	0	0	0	0
Staphylococcus_capitis_fol	0	0	0	0	0.53306	0	0	0.30038	0	0	0	0	0	0	0	0	0	0	0	0	0	0	0	0	0	0	0	0	0	0	0	0	0	0	0	0	0	0	0	0	0	0	0	0	0	0	0	0	0
Staphylococcus_capitis_lac_L	0	0	0	0	1.22	0	0	0.61992	0	0	0	0	0	0	0	0	0	0	0	0	0	0	0	0	0	0	0	0	0	0	0	0	0	0	0	0	0	0	0	0	0	0	0	0	0	0	0	0	0
Staphylococcus_capitis_nac	0	0	0	0	0.099952	0	0	0.099975	0	0	0	0	0	0	0	0	0	0	0	0	0	0	0	0	0	0	0	0	0	0	0	0	0	0	0	0	0	0	0	0	0	0	0	0	0	0	0	0	0
Staphylococcus_epidermidis_ac	2.1565	9.2012	22.7056	17.4784	2.6617	16.742	31.3352	26.848	15.7304	23.44	17.4184	11.2156	8.8924	12.1732	0	0.49012	0	5.182	0	2.9846	0	0	0	0.65252	24.0504	0	20.534	0.4968	0	0	15.6708	0	0.59508	0	0	2.2367	0	0	0	0	0	0	0	0	0	0	0	0	0
Staphylococcus_epidermidis_fol	1.1696	4.2141	11.6823	8.8857	1.4283	8.6315	16.097	13.7937	7.3691	11.402	8.9774	5.8043	4.6158	6.2783	0	0.31633	0	2.7176	0	1.5935	0	0	0	0.39937	12.1071	0	10.5712	0.31994	0	0	8.0834	0	0.37027	0	0	1.2107	0	0	0	0	0	0	0	0	0	0	0	0	0
Staphylococcus_epidermidis_lac_L	2.1565	9.2012	22.7056	17.4784	2.6617	16.742	31.3352	26.848	15.7304	23.44	17.4184	11.2156	8.8924	12.1732	0	0.49012	0	5.182	0	2.9846	0	0	0	0.65252	24.0504	0	20.534	0.4968	0	0	15.6708	0	0.59508	0	0	2.2367	0	0	0	0	0	0	0	0	0	0	0	0	0
Staphylococcus_epidermidis_nac	0.24505	9.2012	11.2457	0.97521	2.6617	16.742	1.4666	22.8458	15.7304	10.6084	4.9693	4.9986	8.8924	8.4123	0	0.24551	0	1.5616	0	2.9846	0	0	0	0.65252	2.3642	0	7.8154	0.4968	0	0	10.988	0	0.59508	0	0	2.2367	0	0	0	0	0	0	0	0	0	0	0	0	0
Staphylococcus_epidermidis_ribflv	1.0782	4.6002	11.3519	8.7385	1.3308	8.3704	15.6664	13.423	7.8646	11.7191	8.7085	5.6074	4.4459	6.0861	0	0.24504	0	2.5908	0	1.4922	0	0	0	0.32623	12.0243	0	10.2662	0.24838	0	0	7.8348	0	0.29752	0	0	1.1183	0	0	0	0	0	0	0	0	0	0	0	0	0
Staphylococcus_haemolyticus_ac	0	2.0167	0	0	0	1.0874	0	1.0491	0	0.86816	0	0	0	0.45252	0	0	0	1.7274	0	0	0	0	0	0	0.4118	0	0	0	0	0	0	0	0	0	0	0	0	0	0	0	0	0	0	0	0	0	0	0	0
Staphylococcus_haemolyticus_lac_L	0	2.0167	0	0	0	1.0874	0	1.0491	0	0.86816	0	0	0	0.45252	0	0	0	1.7274	0	0	0	0	0	0	0.4118	0	0	0	0	0	0	0	0	0	0	0	0	0	0	0	0	0	0	0	0	0	0	0	0
Staphylococcus_haemolyticus_nac	0	0.099886	0	0	0	0.099767	0	0.099958	0	0.09979	0	0	0	0.09864	0	0	0	0.099434	0	0	0	0	0	0	0.099969	0	0	0	0	0	0	0	0	0	0	0	0	0	0	0	0	0	0	0	0	0	0	0	0
Staphylococcus_haemolyticus_ribflv	0	0.93881	0	0	0	0.54364	0	0.52452	0	0.43405	0	0	0	0.22624	0	0	0	0.86363	0	0	0	0	0	0	0.20588	0	0	0	0	0	0	0	0	0	0	0	0	0	0	0	0	0	0	0	0	0	0	0	0
Staphylococcus_hominis_ac	0	0	0	0	14.3068	2.0022	4.906	12.6848	6.0252	8.8984	0.42784	2.0372	14.7148	0	0	0	0	10.4184	0	0	0	0	0	1.1419	6.754	0	1.0877	0	0	0	0	0	0	0	0	0	0	0	0	0	0	0	0	0	0	0	0	0	0
Staphylococcus_hominis_fol	0	0	0	0	4.4271	0.76927	1.4441	3.9043	1.9637	2.9445	0.2041	0.64978	4.5789	0	0	0	0	3.2709	0	0	0	0	0	0.46578	2.4441	0	0.38674	0	0	0	0	0	0	0	0	0	0	0	0	0	0	0	0	0	0	0	0	0	0
Staphylococcus_hominis_lac_L	0	0	0	0	14.3068	2.0022	4.906	12.6848	6.0252	8.8984	0.42784	2.0372	14.7148	0	0	0	0	10.4184	0	0	0	0	0	1.1419	6.754	0	1.0877	0	0	0	0	0	0	0	0	0	0	0	0	0	0	0	0	0	0	0	0	0	0
Staphylococcus_hominis_nac	0	0	0	0	0.099432	0.09973	0.099609	0.099496	0.099761	0.099471	0.099983	0.099874	0.099136	0	0	0	0	0.099089	0	0	0	0	0	0.099425	0.099717	0	0.099782	0	0	0	0	0	0	0	0	0	0	0	0	0	0	0	0	0	0	0	0	0	0
Staphylococcus_lugdunensis_ac	0	0	0	0	0	2.3301	0	0	0	3.3641	6.7076	0	0.68812	7.286	0	0	0	0	0	0	0	0	0	3.752	0	0	0	0.60328	0	0	0	0	0	0	0	0	0	0	0	0	0	0	0	0	0	0	0	0	0
Staphylococcus_lugdunensis_fol	0	0	0	0	0	1.1966	0	0	0	1.701	2.8014	0	0.39562	3.0281	0	0	0	0	0	0	0	0	0	1.89	0	0	0	0.32018	0	0	0	0	0	0	0	0	0	0	0	0	0	0	0	0	0	0	0	0	0
Staphylococcus_lugdunensis_lac_L	0	0	0	0	0	2.3301	0	0	0	3.3641	6.7076	0	0.68812	7.286	0	0	0	0	0	0	0	0	0	3.752	0	0	0	0.60328	0	0	0	0	0	0	0	0	0	0	0	0	0	0	0	0	0	0	0	0	0
Staphylococcus_lugdunensis_nac	0	0	0	0	0	0.099717	0	0	0	0.099691	0.099734	0	0.099693	0.098369	0	0	0	0	0	0	0	0	0	0.099321	0	0	0	0.099884	0	0	0	0	0	0	0	0	0	0	0	0	0	0	0	0	0	0	0	0	0
Staphylococcus_pasteuri_ac	0	0	1.021	0	0	2.7788	0	0	0	0	0	0	0	0	0	0	0	3.2928	0	0	0	0	0	0	0	0	0	0	0	0	0	0	0	0	0	0	0	0	0	0	0	0	0	0	0	0	0	0	0
Staphylococcus_pasteuri_lac_L	0	0	1.021	0	0	2.7788	0	0	0	0	0	0	0	0	0	0	0	3.2928	0	0	0	0	0	0	0	0	0	0	0	0	0	0	0	0	0	0	0	0	0	0	0	0	0	0	0	0	0	0	0
Staphylococcus_saprophyticus_ac	0	0	0	0	0.40664	0	0	0.47688	0	0.43408	0	0	0.58224	0	0	0	0	0.5938	0	0	0	0	0	0	0	0	0	0	0	0	0	0	0	0	0	0	0	0	0	0	0	0	0	0	0	0	0	0	0
Staphylococcus_saprophyticus_fol	0	0	0	0	0.21765	0	0	0.24488	0	0.22823	0	0	0.28567	0	0	0	0	0.29011	0	0	0	0	0	0	0	0	0	0	0	0	0	0	0	0	0	0	0	0	0	0	0	0	0	0	0	0	0	0	0
Staphylococcus_saprophyticus_lac_L	0	0	0	0	0.40664	0	0	0.47688	0	0.43408	0	0	0.58224	0	0	0	0	0.5938	0	0	0	0	0	0	0	0	0	0	0	0	0	0	0	0	0	0	0	0	0	0	0	0	0	0	0	0	0	0	0
Staphylococcus_saprophyticus_nac	0	0	0	0	0.099984	0	0	0.099981	0	0.099807	0	0	0.099697	0	0	0	0	0.099479	0	0	0	0	0	0	0	0	0	0	0	0	0	0	0	0	0	0	0	0	0	0	0	0	0	0	0	0	0	0	0
Staphylococcus_sp_HMSC070D05_ac	0	0	0	0	1.7745	0	0	1.4306	0.97944	1.8448	0	0	1.9584	0	0	0	0	1.4035	0	0	0	0	0	0	1.0707	0	0	0	0	0	0	0	0	0	0	0	0	0	0	0	0	0	0	0	0	0	0	0	0
Staphylococcus_sp_HMSC070D05_lac_L	0	0	0	0	1.7745	0	0	1.4306	0.97944	1.8448	0	0	1.9584	0	0	0	0	1.4035	0	0	0	0	0	0	1.0707	0	0	0	0	0	0	0	0	0	0	0	0	0	0	0	0	0	0	0	0	0	0	0	0
Streptococcus_agalactiae_ac	0	0	0	0	0	0	0	0	0	0	0	0	0	0	0	0	0	0	0	0	0	0	0	0	0	0	0	0	0	0	0	0	0.71408	0	0	0	0	0	0	0	0	0	0	0	0	0	0	0	0
Streptococcus_agalactiae_fol	0	0	0	0	0	0	0	0	0	0	0	0	0	0	0	0	0	0	0	0	0	0	0	0	0	0	0	0	0	0	0	0	0.33722	0	0	0	0	0	0	0	0	0	0	0	0	0	0	0	0
Streptococcus_agalactiae_lac_L	0	0	0	0	0	0	0	0	0	0	0	0	0	0	0	0	0	0	0	0	0	0	0	0	0	0	0	0	0	0	0	0	0.71408	0	0	0	0	0	0	0	0	0	0	0	0	0	0	0	0
Streptococcus_agalactiae_nac	0	0	0	0	0	0	0	0	0	0	0	0	0	0	0	0	0	0	0	0	0	0	0	0	0	0	0	0	0	0	0	0	0.099972	0	0	0	0	0	0	0	0	0	0	0	0	0	0	0	0
Streptococcus_agalactiae_ribflv	0	0	0	0	0	0	0	0	0	0	0	0	0	0	0	0	0	0	0	0	0	0	0	0	0	0	0	0	0	0	0	0	0.35701	0	0	0	0	0	0	0	0	0	0	0	0	0	0	0	0
Streptococcus_anginosus_ac	0	0	0	0	0	0	0	0	0	0	0	0	1.2704	0.95032	0	0	0	0	0	0	0	0	0	0	0	0	0	2.555	0	0	0	0	7.2596	0	0	0	0	0	0	0	0.7044	0	0	0	0	0	0	0	0
Streptococcus_anginosus_lac_L	0	0	0	0	0	0	0	0	0	0	0	0	1.2704	0.95032	0	0	0	0	0	0	0	0	0	0	0	0	0	2.555	0	0	0	0	7.2596	0	0	0	0	0	0	0	0.7044	0	0	0	0	0	0	0	0
Streptococcus_australis_ac	0.43132	0	0	0	0	0	0	0	0	0	0	0	0	1.8554	0.69564	0	0	0	0	0	0	0.41312	0	0	0	0	0	0	0	0	0	0	0	0	0	0	0	0	0	0	0	0	0	0	0	0	0	0.94304	1.482
Streptococcus_australis_lac_L	0.43132	0	0	0	0	0	0	0	0	0	0	0	0	1.8554	0.69564	0	0	0	0	0	0	0.41312	0	0	0	0	0	0	0	0	0	0	0	0	0	0	0	0	0	0	0	0	0	0	0	0	0	0.94304	1.482
Streptococcus_constellatus_ac	0	0	0	0	0	0	0	0	0	0	0	0	8.3632	0	0	0	0	0	0	0	0	0	0	0	0	0	0	0	0	0	0	0	0.47604	0	0	0	0	0	0	0	0	0	0	0	0	0	0	0	0
Streptococcus_constellatus_lac_L	0	0	0	0	0	0	0	0	0	0	0	0	8.3632	0	0	0	0	0	0	0	0	0	0	0	0	0	0	0	0	0	0	0	0.47604	0	0	0	0	0	0	0	0	0	0	0	0	0	0	0	0
Streptococcus_cristatus_ac	0	0	0	0	0	0	0	0	0	0	0	0	0	0	0	0	0	0	0	0	0	0.46476	0	0	0	0	0	0	0	0	0	0	0	0	0	0	0	0	0	0	0	0	0	0	0	0	0	0	0
Streptococcus_cristatus_lac_L	0	0	0	0	0	0	0	0	0	0	0	0	0	0	0	0	0	0	0	0	0	0.46476	0	0	0	0	0	0	0	0	0	0	0	0	0	0	0	0	0	0	0	0	0	0	0	0	0	0	0
Streptococcus_cristatus_pnto_R	0	0	0	0	0	0	0	0	0	0	0	0	0	0	0	0	0	0	0	0	0	0.4251	0	0	0	0	0	0	0	0	0	0	0	0	0	0	0	0	0	0	0	0	0	0	0	0	0	0	0
Streptococcus_equinus_ac	0	1.3865	0	2.001	0	1.7605	0	0	0	0	0	0	0.95276	0	0	0	0	0	0	0	0	0	3.3751	0	0	0	0	0	0	0	0	0	0	0	0	0	0	0	0	0	0	0	0	0	0	0	0	0	0.4104
Streptococcus_equinus_fol	0	0.20737	0	0.28505	0	0.32537	0	0	0	0	0	0	0.17669	0	0	0	0	0	0	0	0	0	0.62254	0	0	0	0	0	0	0	0	0	0	0	0	0	0	0	0	0	0	0	0	0	0	0	0	0	0.076869
Streptococcus_equinus_lac_L	0	1.3865	0	2.001	0	1.7605	0	0	0	0	0	0	0.95276	0	0	0	0	0	0	0	0	0	3.3751	0	0	0	0	0	0	0	0	0	0	0	0	0	0	0	0	0	0	0	0	0	0	0	0	0	0.4104
Streptococcus_equinus_nac	0	1.3865	0	0.9759	0	1.7605	0	0	0	0	0	0	0.95276	0	0	0	0	0	0	0	0	0	3.3751	0	0	0	0	0	0	0	0	0	0	0	0	0	0	0	0	0	0	0	0	0	0	0	0	0	0.4104
Streptococcus_equinus_ppa	0	1.3865	0	2.001	0	1.7605	0	0	0	0	0	0	0.95275	0	0	0	0	0	0	0	0	0	3.3751	0	0	0	0	0	0	0	0	0	0	0	0	0	0	0	0	0	0	0	0	0	0	0	0	0	0.4104
Streptococcus_gallolyticus_ac	0	6.6804	0	0	0	0	0	0	0	0	0	0	0	0	0	0	0	0	0	0	0	0	0	0	0	0	0	0	0	0	0	0	0	0	0	0	0	0	0	0	0	0	0	0	0	0	0	0	0
Streptococcus_gallolyticus_fol	0	0.79624	0	0	0	0	0	0	0	0	0	0	0	0	0	0	0	0	0	0	0	0	0	0	0	0	0	0	0	0	0	0	0	0	0	0	0	0	0	0	0	0	0	0	0	0	0	0	0
Streptococcus_gallolyticus_lac_L	0	6.6804	0	0	0	0	0	0	0	0	0	0	0	0	0	0	0	0	0	0	0	0	0	0	0	0	0	0	0	0	0	0	0	0	0	0	0	0	0	0	0	0	0	0	0	0	0	0	0
Streptococcus_gordonii_ac	0.46212	0	0	0.57172	0	0	0	0	0	0	0	0	0	0	0	0	0	0	0	0	0	0	0	0	0	0	0	0	0	0	0	0	0	0	0	0	0	0	0	0	0	0	0	0	0	0	0	0	0
Streptococcus_gordonii_fol	0.1198	0	0	0.14748	0	0	0	0	0	0	0	0	0	0	0	0	0	0	0	0	0	0	0	0	0	0	0	0	0	0	0	0	0	0	0	0	0	0	0	0	0	0	0	0	0	0	0	0	0
Streptococcus_gordonii_lac_L	0.46212	0	0	0.57172	0	0	0	0	0	0	0	0	0	0	0	0	0	0	0	0	0	0	0	0	0	0	0	0	0	0	0	0	0	0	0	0	0	0	0	0	0	0	0	0	0	0	0	0	0
Streptococcus_gordonii_nac	0.0014167	0	0	0.0017527	0	0	0	0	0	0	0	0	0	0	0	0	0	0	0	0	0	0	0	0	0	0	0	0	0	0	0	0	0	0	0	0	0	0	0	0	0	0	0	0	0	0	0	0	0
Streptococcus_infantarius_ac	0	0	0	0	0	0	0	0	0	0	0	0	0	0	0	0	0	0	0	0	0	0	0	0	0	0	0	0	0	0	0	0	0	0	0	0	0	0	0	0	0	0	0	0	0	0	0	0	0
Streptococcus_infantarius_fol	0	0	0	0	0	0	0	0	0	0	0	0	0	0	0	0	0	0	0	0	0	0	0	0	0	0	0	0	0	0	0	0	0	0	0	0	0	0	0	0	0	0	0	0	0	0	0	0	0
Streptococcus_infantarius_lac_L	0	0	0	0	0	0	0	0	0	0	0	0	0	0	0	0	0	0	0	0	0	0	0	0	0	0	0	0	0	0	0	0	0	0	0	0	0	0	0	0	0	0	0	0	0	0	0	0	0
Streptococcus_infantarius_ribflv	0	0	0	0	0	0	0	0	0	0	0	0	0	0	0	0	0	0	0	0	0	0	0	0	0	0	0	0	0	0	0	0	0	0	0	0	0	0	0	0	0	0	0	0	0	0	0	0	0
Streptococcus_infantis_ac	0	0	0	0.4492	0	0	0	0	0	0	0	0	0	0	17.3912	0	0	26.7208	0	0.40568	0	0.41312	0	0.79528	0	0	36.0252	0	0	0	0	0	0	0	0	0	0	0	0	0	0	0	0	0	0	0	0	0	2.7436
Streptococcus_infantis_lac_L	0	0	0	0.4492	0	0	0	0	0	0	0	0	0	0	17.3912	0	0	26.7208	0	0.40568	0	0.41312	0	0.79528	0	0	36.0252	0	0	0	0	0	0	0	0	0	0	0	0	0	0	0	0	0	0	0	0	0	2.7436
Streptococcus_infantis_pnto_R	0	0	0	0.29244	0	0	0	0	0	0	0	0	0	0	11.1825	0	0	17.1794	0	0.26447	0	0.26925	0	0.5149	0	0	23.1601	0	0	0	0	0	0	0	0	0	0	0	0	0	0	0	0	0	0	0	0	0	1.7673
Streptococcus_intermedius_ac	0	0	0	0	0	0	0	0	0	0	0	0	4.9224	0	0	0	0	0	0	0	0	0	0	0	0	0	0	0	0	0	0	0	1.4282	0	0	0	0	0	0	0	0	0	0	0	0	0	0	0	0
Streptococcus_intermedius_lac_L	0	0	0	0	0	0	0	0	0	0	0	0	4.9224	0	0	0	0	0	0	0	0	0	0	0	0	0	0	0	0	0	0	0	1.4282	0	0	0	0	0	0	0	0	0	0	0	0	0	0	0	0
Streptococcus_intermedius_pnto_R	0	0	0	0	0	0	0	0	0	0	0	0	4.9184	0	0	0	0	0	0	0	0	0	0	0	0	0	0	0	0	0	0	0	1.427	0	0	0	0	0	0	0	0	0	0	0	0	0	0	0	0
Streptococcus_lutetiensis_ac	0	1.8276	0	0	0	0	0	0	0	0	0	0	0	0	0	0	0	0	0.66256	0	0	0	0	0	0	0	0	0	0	0	0	0	0	0	0	0	0	0	0	0	0	0	0	0	0	0	0	0	0
Streptococcus_lutetiensis_fol	0	0.32225	0	0	0	0	0	0	0	0	0	0	0	0	0	0	0	0	0.17239	0	0	0	0	0	0	0	0	0	0	0	0	0	0	0	0	0	0	0	0	0	0	0	0	0	0	0	0	0	0
Streptococcus_lutetiensis_lac_L	0	1.8276	0	0	0	0	0	0	0	0	0	0	0	0	0	0	0	0	0.66256	0	0	0	0	0	0	0	0	0	0	0	0	0	0	0	0	0	0	0	0	0	0	0	0	0	0	0	0	0	0
Streptococcus_lutetiensis_nac	0	2.5213e-05	0	0	0	0	0	0	0	0	0	0	0	0	0	0	0	0	9.1402e-06	0	0	0	0	0	0	0	0	0	0	0	0	0	0	0	0	0	0	0	0	0	0	0	0	0	0	0	0	0	0
Streptococcus_lutetiensis_ribflv	0	0.37319	0	0	0	0	0	0	0	0	0	0	0	0	0	0	0	0	0.20581	0	0	0	0	0	0	0	0	0	0	0	0	0	0	0	0	0	0	0	0	0	0	0	0	0	0	0	0	0	0
Streptococcus_macedonicus_ac	0	1.3234	0	0	0	0	0	0	0	0	0	0	0	0	0	0	0	0	0	0	0	0	0	0	0	0	0	0	0	0	0	0	0	0	0	0	0	0	0	0	0	0	0	0	0	0	0	0	0
Streptococcus_macedonicus_lac_L	0	1.3234	0	0	0	0	0	0	0	0	0	0	0	0	0	0	0	0	0	0	0	0	0	0	0	0	0	0	0	0	0	0	0	0	0	0	0	0	0	0	0	0	0	0	0	0	0	0	0
Streptococcus_macedonicus_nac	0	1.0245e-05	0	0	0	0	0	0	0	0	0	0	0	0	0	0	0	0	0	0	0	0	0	0	0	0	0	0	0	0	0	0	0	0	0	0	0	0	0	0	0	0	0	0	0	0	0	0	0
Streptococcus_macedonicus_pnto_R	0	0.66925	0	0	0	0	0	0	0	0	0	0	0	0	0	0	0	0	0	0	0	0	0	0	0	0	0	0	0	0	0	0	0	0	0	0	0	0	0	0	0	0	0	0	0	0	0	0	0
Streptococcus_mitis_ac	28.3116	0	2.1393	47.536	1.2939	22.8868	33.472	1.0491	0	1.3022	27.5948	2.261	14.3972	43.172	2.7826	0	0	60.62	0	13.7932	0	29.5896	17.454	9.4004	66.14	0	29.532	0.78068	0.56516	0	1.1454	0.50716	0.65456	0	0	0	1.6302	17.694	0	0	4.7836	0	0	0	2.6288	3.5632	0	0	0
Streptococcus_mitis_fol	5.2368	0	0.46388	8.7372	0.36199	5.0038	6.1773	0.26508	0	0.36423	7.4409	0.62229	3.1918	7.9427	0.58105	0	0	11.1186	0	3.7262	0	7.9779	4.7115	2.5439	12.1234	0	7.9624	0.22385	0.16584	0	0.32201	0.15023	0.18988	0	0	0	0.45251	3.4364	0	0	1.3012	0	0	0	0.72126	0.97278	0	0	0
Streptococcus_mitis_lac_L	28.3116	0	2.1393	47.536	1.2939	22.8868	33.472	1.0491	0	1.3022	27.5948	2.261	14.3972	43.172	2.7826	0	0	60.62	0	13.7932	0	29.5896	17.454	9.4004	66.14	0	29.532	0.78068	0.56516	0	1.1454	0.50716	0.65456	0	0	0	1.6302	17.694	0	0	4.7836	0	0	0	2.6288	3.5632	0	0	0
Streptococcus_mitis_nac	0.086828	0	0.0065609	0.09796	0.0039683	0.070191	0.098475	0.0032175	0	0.0039938	0.08463	0.0069343	0.044154	0.096944	0.0085339	0	0	0.097096	0	0.042302	0	0.090748	0.053529	0.02883	0.09736	0	0.090571	0.0023942	0.0017333	0	0.0035128	0.0015554	0.0020075	0	0	0	0.0049997	0.054265	0	0	0.014671	0	0	0	0.0080621	0.010928	0	0	0
Streptococcus_mitis_pnto_R	28.3105	0	2.1392	47.5341	1.2939	22.8859	33.4707	1.0491	0	1.3022	27.5937	2.261	14.3966	43.1703	2.7825	0	0	60.6176	0	13.7927	0	29.5884	17.4533	9.4	66.1374	0	29.5308	0.78065	0.56514	0	1.1454	0.50714	0.65453	0	0	0	1.6302	17.6933	0	0	4.7834	0	0	0	2.6287	3.5631	0	0	0
Streptococcus_oralis_ac	2.7418	0	0.68068	4.4104	0.40664	1.5189	1.9782	21.03	0	0.43408	1.2682	0	0.42344	2.1722	6.2608	0	0	8.0972	0	1.3909	0	2.0914	1.5429	0.77488	1.9767	0	5.4712	0	0	0	0	0	0.95208	0	0	0	0	0.6258	0	0	0	0	0	0	0.75108	0	0	0	0.8968
Streptococcus_oralis_fol	0.59295	0	0.1966	0.91308	0.12262	0.42158	0.44635	4.1011	0	0.13004	0.35459	0	0.12676	0.48358	1.268	0	0	1.6204	0	0.38739	0	0.57458	0.42801	0.22202	0.44615	0	1.4778	0	0	0	0	0	0.26983	0	0	0	0	0.18178	0	0	0	0	0	0	0.2156	0	0	0	0.2549
Streptococcus_oralis_lac_L	2.7418	0	0.68068	4.4104	0.40664	1.5189	1.9782	21.03	0	0.43408	1.2682	0	0.42344	2.1722	6.2608	0	0	8.0972	0	1.3909	0	2.0914	1.5429	0.77488	1.9767	0	5.4712	0	0	0	0	0	0.95208	0	0	0	0	0.6258	0	0	0	0	0	0	0.75108	0	0	0	0.8968
Streptococcus_oralis_pnto_R	2.7388	0	0.67994	4.4056	0.40617	1.5172	1.9761	21.0057	0	0.43361	1.2668	0	0.42298	2.1698	6.254	0	0	8.0883	0	1.3894	0	2.0891	1.5412	0.77403	1.9746	0	5.4652	0	0	0	0	0	0.95104	0	0	0	0	0.62512	0	0	0	0	0	0	0.75026	0	0	0	0.89576
Streptococcus_parasanguinis_ac	50.772	0	3.3062	6.4524	0	5.6784	40.356	0	0	0	2.9489	8.1488	15.5088	18.8708	0.69564	0.42884	0	5.29	27.0324	26.4272	0.80288	23.0828	0.48216	13.4584	3.6652	9.3948	1.648	0	21.9004	1.8066	0	33.6624	7.3788	2.2119	1.2634	0	0	1.2985	0	0	3.3747	1.0664	8.5268	0	18.4816	1.3919	0.77336	28.4632	13.0796
Streptococcus_parasanguinis_fol	15.1683	0	1.0029	1.9426	0	1.7114	12.0644	0	0	0	0.89616	2.4493	4.647	5.6517	0.22316	0.14347	0	1.5954	8.0894	7.9086	0.25519	6.9097	0.1594	4.0351	1.0159	2.8214	0.50761	0	6.5566	0.55498	0	10.0696	2.2192	0.67604	0.39273	0	0	0.40321	0	0	1.0233	0.33389	2.5622	0	5.5354	0.43111	0.24637	8.5167	3.922
Streptococcus_parasanguinis_lac_L	50.772	0	3.3062	6.4524	0	5.6784	40.356	0	0	0	2.9489	8.1488	15.5088	18.8708	0.69564	0.42884	0	5.29	27.0324	26.4272	0.80288	23.0828	0.48216	13.4584	3.6652	9.3948	1.648	0	21.9004	1.8066	0	33.6624	7.3788	2.2119	1.2634	0	0	1.2985	0	0	3.3747	1.0664	8.5268	0	18.4816	1.3919	0.77336	28.4632	13.0796
Streptococcus_parasanguinis_nac	0.097942	0	0.0096281	0.01879	0	0.016536	0.098481	0	0	0	0.0085876	0.02373	0.045164	0.054954	0.0020258	0.0012488	0	0.015405	0.078722	0.07696	0.0023381	0.06722	0.0014041	0.039193	0.010674	0.027359	0.0047992	0	0.063777	0.0052611	0	0.098029	0.021488	0.0064414	0.0036792	0	0	0.0037813	0	0	0.0098275	0.0031055	0.024831	0	0.053821	0.0040533	0.0022521	0.082889	0.03809
Streptococcus_parasanguinis_ribflv	16.4334	0	1.0865	2.1046	0	1.8541	13.0706	0	0	0	0.9709	2.6535	5.0346	6.123	0.23233	0.14322	0	1.7284	8.764	8.5682	0.26814	7.486	0.16103	4.3716	1.0795	3.0567	0.54981	0	7.1034	0.60126	0	10.9094	2.4043	0.73242	0.42195	0	0	0.43366	0	0	1.1087	0.35615	2.7758	0	5.9971	0.46486	0.25828	9.227	4.2491
Streptococcus_pasteurianus_ac	0	15.8816	0	0	0	0	0	0	0	0	0	0	0	0	0	0	0	0	0	0.92728	0	0	0	0	0	0	0	0	0	0	0	0	0	0	0	0	0	0	0	0	0	0	0	0	0	0	0	0	0
Streptococcus_pasteurianus_lac_L	0	15.8816	0	0	0	0	0	0	0	0	0	0	0	0	0	0	0	0	0	0.92728	0	0	0	0	0	0	0	0	0	0	0	0	0	0	0	0	0	0	0	0	0	0	0	0	0	0	0	0	0
Streptococcus_pasteurianus_pnto_R	0	6.8304	0	0	0	0	0	0	0	0	0	0	0	0	0	0	0	0	0	0.39881	0	0	0	0	0	0	0	0	0	0	0	0	0	0	0	0	0	0	0	0	0	0	0	0	0	0	0	0	0
Streptococcus_peroris_ac	0	0	0	0	0	0	0	0	0	0	0	0	0	0	0.69564	0	0	0	0	1.275	0	0.59384	0	0	0	0	1.3514	0	0	0	0	0	0	0	0	0	0	0	0	0	0	0	0	0	0.48284	0	0	0	0
Streptococcus_peroris_lac_L	0	0	0	0	0	0	0	0	0	0	0	0	0	0	0.69564	0	0	0	0	1.275	0	0.59384	0	0	0	0	1.3514	0	0	0	0	0	0	0	0	0	0	0	0	0	0	0	0	0	0.48284	0	0	0	0
Streptococcus_pneumoniae_ac	7.5168	0	0.82656	8.3308	0	5.7648	14.4016	0	0	0.75964	3.3462	0.71636	0.42344	14.5716	0.69564	0	0	6.3156	0	2.0284	0	8.288	4.6288	3.0791	14.0432	0	5.2076	0	0	0	0.54668	0	0.53556	0	0	0	0	2.5657	0	0	1.1461	0	0	0	0.69744	0.77944	0	0	0
Streptococcus_pneumoniae_fol	3.6767	0	0.351	2.7812	0	2.6359	4.406	0	0	0.32932	1.6506	0.31532	0.21993	4.8024	0.30861	0	0	3.0932	0	0.74023	0	2.7674	1.5823	1.0803	6.6012	0	2.5549	0	0	0	0.29057	0	0.25672	0	0	0	0	1.2714	0	0	0.58179	0	0	0	0.36382	0.40365	0	0	0
Streptococcus_pneumoniae_lac_L	7.5168	0	0.82656	8.3308	0	5.7648	14.4016	0	0	0.75964	3.3462	0.71636	0.42344	14.5716	0.69564	0	0	6.3156	0	2.0284	0	8.288	4.6288	3.0791	14.0432	0	5.2076	0	0	0	0.54668	0	0.53556	0	0	0	0	2.5657	0	0	1.1461	0	0	0	0.69744	0.77944	0	0	0
Streptococcus_pneumoniae_pnto_R	7.5168	0	0.82656	8.3308	0	5.7648	14.4016	0	0	0.75964	3.3462	0.71633	0.42344	14.5716	0.69564	0	0	6.3156	0	2.0284	0	8.288	4.6288	3.0791	14.0432	0	5.2076	0	0	0	0.54666	0	0.53556	0	0	0	0	2.5657	0	0	1.1461	0	0	0	0.69744	0.77941	0	0	0
Streptococcus_pseudopneumoniae_ac	4.498	0	0.9238	6.738	0	3.2276	4.8268	0	0	0	7.2576	2.0372	0	7.1048	9.0436	0	0	9.0688	0	1.4778	0	3.2016	2.0251	1.3254	4.1592	0	11.404	0	0	0	0	0	0	0	0	0	0	1.4706	0	0	0	0	0	0	0.50964	0.52892	0	0	1.6036
Streptococcus_pseudopneumoniae_fol	0.46522	0	0.14378	0.65405	0	0.44701	0.49282	0	0	0	0.9771	0.29042	0	0.68488	0.84435	0	0	0.85051	0	0.21685	0	0.4436	0.28884	0.19681	0.43666	0	1.5225	0	0	0	0	0	0	0	0	0	0	0.2159	0	0	0	0	0	0	0.085847	0.089058	0	0	0.2334
Streptococcus_pseudopneumoniae_lac_L	4.498	0	0.9238	6.738	0	3.2276	4.8268	0	0	0	7.2576	2.0372	0	7.1048	9.0436	0	0	9.0688	0	1.4778	0	3.2016	2.0251	1.3254	4.1592	0	11.404	0	0	0	0	0	0	0	0	0	0	1.4706	0	0	0	0	0	0	0.50964	0.52892	0	0	1.6036
Streptococcus_salivarius_ac	0.77016	14.8732	0	84.616	0	38.8176	1.4243	0	5.1048	36.4624	2.7503	19.9688	38.428	7.0596	0	0	0	23.05	0	11.3012	0	24.7096	26.9044	1.407	7.7012	11.4704	21.1932	24.45	0.84776	11.8252	35.6112	0.895	0	3.4706	1.8524	0.93196	1.3974	0	0	0	7.7364	0	3.8089	0	2.5751	13.4176	0	20.0528	12.8212
Streptococcus_salivarius_fol	0.28502	4.3271	0	24.3055	0	11.3564	0.47248	0	1.6296	10.7336	0.90268	5.8259	11.1862	2.0876	0	0	0	6.6706	0	3.5422	0	7.6811	8.3586	0.48791	2.2715	3.5945	6.5955	7.6009	0.31543	3.704	11.0459	0.33011	0	1.1248	0.62559	0.34152	0.48501	0	0	0	2.4417	0	1.2295	0	0.84864	4.1952	0	6.2436	4.0114
Streptococcus_salivarius_lac_L	0.77016	14.8732	0	84.616	0	38.8176	1.4243	0	5.1048	36.4624	2.7503	19.9688	38.428	7.0596	0	0	0	23.05	0	11.3012	0	24.7096	26.9044	1.407	7.7012	11.4704	21.1932	24.45	0.84776	11.8252	35.6112	0.895	0	3.4706	1.8524	0.93196	1.3974	0	0	0	7.7364	0	3.8089	0	2.5751	13.4176	0	20.0528	12.8212
Streptococcus_salivarius_ribflv	0.30445	5.0003	0	28.1352	0	13.7254	0.53902	0	2.0243	13.1854	1.0944	6.8697	13.3236	2.4084	0	0	0	7.7127	0	4.4716	0	9.7672	10.6341	0.56382	2.6213	4.5384	8.3784	9.6647	0.34295	4.6785	14.0722	0.36161	0	1.3788	0.73973	0.3762	0.56001	0	0	0	3.0636	0	1.5124	0	1.0252	5.3074	0	7.928	5.0719
Streptococcus_sanguinis_ac	0	0	0	0	0	0	0	0	0	0	0	0	0	0	0	0	0	0.43184	0	0	0	0.43892	0	0	0	0	0	0	0	0	0	0	0.53556	0	0	0	0	0	0	0	0	0	0	0	0.456	0	0	0	0
Streptococcus_sanguinis_fol	0	0	0	0	0	0	0	0	0	0	0	0	0	0	0	0	0	0.17695	0	0	0	0.17891	0	0	0	0	0	0	0	0	0	0	0.20566	0	0	0	0	0	0	0	0	0	0	0	0.18361	0	0	0	0
Streptococcus_sanguinis_lac_L	0	0	0	0	0	0	0	0	0	0	0	0	0	0	0	0	0	0.43184	0	0	0	0.43892	0	0	0	0	0	0	0	0	0	0	0.53556	0	0	0	0	0	0	0	0	0	0	0	0.456	0	0	0	0
Streptococcus_sp_1171_SSPC_ac	0	0	0	0	0	0	0	0	0	0	0	0	0	0	0	0	0	0	0	0	0	0	0	0	0	0	0	0	0	0	0	0	0	0	0	0	0	0	0	0	0	0	0	0	0	0	0	0.64144	0.5776
Streptococcus_sp_263_SSPC_ac	0	0	0	0	0	0	0	0	0	0	0	0	0	0.54304	0.69564	0	0	0	0	0	0	0	0	0	0	0	0	0	0	0	0	4.644	0	0	0	0	0	0.73528	0	0	0	0	0	0	0	0	0	0	0
Streptococcus_sp_400_SSPC_ac	0	0	0	0	0	0	0	0	0	0	0	0	0	0	0	0	0	0	0	0	0	0	0	0	0	0	0	0	0	0	0	0	0	0	0	0	0	0	0	0	0	0	0	0	0	0	0	0.68452	0.9652
Streptococcus_sp_A12_ac	0	0	0	0	0	0	0	0	0	0	0	0	0	0.40728	0	0	0	0	0	0	0	0	0	0	0	0	0	0	0	0	0	0	0	0	0	0	0	0	0	0	0	0	0	0	0	0	0	1.6659	1.938
Streptococcus_sp_ACS2_ac	0	0	0	0.57172	0	0.863	0	0	0	0.75964	0	0	0.74104	0	0	0	0	0	0	0	0	0	0.86788	0	0	0	0	0.42584	0	0	0	0	0	0	0	0	0	0	0	0	0	0	0	0	0	0	0	0.56008	0.5168
Streptococcus_sp_C150_ac	0	0	0	4.3696	0	0	0	0	0	0	0	0	0	0	0	0	0	0	0	0	0	7.5136	0.48216	0	0	0	0	0	0	0	6.1956	0	0	0	0	0	0	0	0	0	0	0	0.54084	0	1.368	0	0	0.5936	0
Streptococcus_sp_CCH5_D3_ac	0	0	0	0.6534	0	1.0183	0	0	0	0	0	0	0.42344	0	0	0	0	0	0	0	0	0	2.0251	0	0	0	0	0	0	0	0	0	0	0	0	0	0	0	0	0	0	0	0	0	0	0	0	0	0.5776
Streptococcus_sp_CCH8_H5_ac	0	0	0	1.1026	0	1.0874	0	0	0	0	0	0	0	0	0	0	0	0.86368	0	0	0	0	0.96432	0	0	0	0	0	0	0	0	0	0	0	0	0	0	0	0	0	0	0	0	0	0	0	0	0	0
Streptococcus_sp_F0442_ac	1.0166	0	0	0	0	0	1.0287	0	0	0	0	0	0	34.1668	0	0	0	0	0	0	0	2.0398	0	0	0	0	0	0	0	0	0	0.47732	0	0	0	0	0	0	0	0	0	0	0	0	1.9045	0	0	0.55528	0
Streptococcus_sp_FDAARGOS_192_ac	0	0	0	1.1026	0	0.62136	0	0	0	2.6044	0	0	0.63516	0	0	0	0	0	0	0	0	0	0	0	0	0	0	1.313	0	0	0	0	0	0	0	0	0	0	0	0	0	0	0	0	0	0	0	0	0
Streptococcus_sp_HMSC057G03_ac	0	0	0	0	0	0	0	0	0	0	0	0	0	0	0	0	0	0	0	0.57956	0	0	0	0	0	0	0	0	0.42388	0	0	0.50716	0	0	0	0	0	0	0	0	0	0	0	0	0	0	0	0	0
Streptococcus_sp_HMSC061E03_ac	1.8484	0	0	0	0	0	0	0	0	0	0	0	0	0	0	0	0	0	0.42404	0.66648	0	0	0	0	0	0	0	0	0.42388	0	0	0.41768	0	0	0	0	0	0	0	0	0	0	0	0	0	0	0	0	0
Streptococcus_sp_HMSC064H09_ac	0	0	0	0	0	0.79396	0	0	0	0.86816	0	0	0	0	0	0	0	0	0	0	0	0	1.1572	0	0	0	0	0	0	0	0	0	0	0	0	0	0	0	0	0	0	0	0	0	0	0	0	0	0
Streptococcus_sp_HMSC065C01_ac	1.5712	0	0	0	0	0	0	0	0	0	0	1.0298	0	0.40728	0	0	0	0	0	0.69544	0	0	0	0	0	0	0	0	1.5542	0	0	0.50716	0	0	0	0	0	0	0	0	0	0	0	0	0	0	0	0	0
Streptococcus_sp_HMSC065E03_ac	0.77016	0	0	0	0	0	0.71216	0	0	0	0	0	0.42344	0.4978	0	0	0	0	0	0.57956	0	0	0	0	0	0.68	0	0	0	0	0	0.4674	0	0	0	0	0	0	0	0	0	0	0	0	0	0	0	0.44996	0
Streptococcus_sp_HMSC072C09_ac	1.109	0	0	0	0	0	0.47476	0	0	0	0	0	0	0	0	0	0	0	0	0	0	0	0	0	0	0	0	0	0.42388	0	0	0.41768	0	0	0	0	0	0	0	0	0	0	0	0	0	0	0	0	0
Streptococcus_sp_HMSC072G04_ac	0.9242	0	0	0	0	0	0	0	0	0	0	0	0	0	0	0	0	0	0	0	0	0	0	0	0	0	0	0	0.56516	0	0	0	0	0	0	0	0	0	0	0	0	0	0	0	0	0	0	0	0
Streptococcus_sp_HMSC073D05_ac	0.98584	0	0	0	0	0	1.9782	0	0	0	0	0	0	0	0	0	0	0	1.1131	0	0	0	0	0	0	0	0	0	0	0	0	0	0	0	0	0	0	0	0	0	0	0	0	0	0	0	0	0	0
Streptococcus_sp_HMSC074F05_ac	0.61616	0	0.77792	0	0	0	0	0	0	0	0	0	0	0	0	0	0	0	0.64932	0.43464	0	0	0	0	0	0	0	0	0	0	0	0.65636	0	0	0	0	0	0	0	0	0	0	0	0	0	0	0	0	0
Streptococcus_sp_HMSC076C09_ac	0.49292	0	0	0	0	0	0.47476	0	0	0	0	0	0	0	0	0	0	0	0	0	0	0	0	0	0	0	0	0	0	0	0	0.59668	0	0	0	0	0	0	0	0	0	0	0	0	0	0	0	0	0
Streptococcus_sp_HMSC078D09_ac	0.8934	0	0	0	0	0	0.79128	0	0	0	0	0	0	0	0	0	0	0	0.45052	0.40568	0	0	0	0	0	0	0	0	0.42388	0	0	0.45744	0	0	0	0	0	0	0	0	0	0	0	0	0	0	0	0.48828	0
Streptococcus_sp_HMSC078H03_ac	0	0.44116	0	0	0	0.58684	0	0	0	0.65112	0	0	0	0	0	0	0	0	0	0.40568	0	0	0.48216	0	0	0	0	0.8162	0	0	0	0	0	0	0	0	0	0	0	0	0	0	0	0	0	0	0	0	0
Streptococcus_sp_HMSC078H12_ac	0	0	0	1.6743	0	0.8112	0	0	0	0	0	0	0	0	0	0	0	0	0	0	0	0	0.86788	0	0.4118	0	0	0	0	0	0	0	0	0	0	0	0	0	0	0	0	0	0	0	0	0	0	0	0
Streptococcus_sp_HMSC10E12_ac	0	0	0	0.40836	0	0.50052	0	0	0	0	0	0	0	0	0	0	0	0	0	0	0	0	1.35	0	0	0	0	0.56776	0	0	0	0	0	0	0	0	0	0	0	0	0	0	0	0	0	0	0	0	0
Streptococcus_sp_HMSC34B10_ac	0	0	0	0	0	0	0	0	0	0	0	0	0	0	0	0	0	0	0	2.7238	0	0.8004	0	0	0	0	1.2854	0	0	0	0	0	0	0	0	0	0	0	0	0	0	0	0	0	0.69744	0	0	0	0
Streptococcus_sp_HPH0090_ac	0	0	0	0	0	0	0	0	0	0	0	0	0	0	4.8696	0	0	2.1053	0	0	0	0	0	0	0	0	14.9308	0	0	0	0	0	0	0	0	0	0	0	0	0	0	0	0	0	0	0	0	0	0
Streptococcus_sp_HPH0090_lac_L	0	0	0	0	0	0	0	0	0	0	0	0	0	0	4.8696	0	0	2.1053	0	0	0	0	0	0	0	0	14.9308	0	0	0	0	0	0	0	0	0	0	0	0	0	0	0	0	0	0	0	0	0	0
Streptococcus_sp_I_P16_ac	0	0	0	0	0	0	0	0	0	0	0	0	0	0	0.69564	0	0	0	0	0	0	0	0	0	0	0	0	0	0	0	0	0	0	0	0	0	0	0	0	0	0	0	0	0	0	0	0	0	0
Streptococcus_sp_I_P16_lac_L	0	0	0	0	0	0	0	0	0	0	0	0	0	0	0.69564	0	0	0	0	0	0	0	0	0	0	0	0	0	0	0	0	0	0	0	0	0	0	0	0	0	0	0	0	0	0	0	0	0	0
Streptococcus_sp_M334_ac	0.40048	0	0	0	0	0	0	0	0	0	0	0	0	0	0	0	0	0.80972	0	0	0	0.41312	0.96432	0	0.4118	0	0.6592	0	0.42388	0	0	0	0	0	0	0	0	0.45368	0	0	0	0	0	0	0	0	0	0	0
Streptococcus_sp_SK140_ac	0	0	0	0	0	0	0	0	0	0	0	0	0	0	0.69564	0	0	0	0	0	0	0	0	0	0	0	0.42848	0	0	0	0	0	0	0	0	0	0	0	0	0	0	0	0	0	0	0	0	0	0
Streptococcus_sp_SK140_lac_L	0	0	0	0	0	0	0	0	0	0	0	0	0	0	0.69564	0	0	0	0	0	0	0	0	0	0	0	0.42848	0	0	0	0	0	0	0	0	0	0	0	0	0	0	0	0	0	0	0	0	0	0
Streptococcus_sp_SK643_ac	0	0	0	0	0	0	0	0	0	0	0	0	0	0	0	0	0	1.0796	0	0	0	0	0.67504	0	0	0	0	0	0	0	0	0	0	0	0	0	0	0	0	0	0	0	0	0	0	0	0	0	0
Streptococcus_sp_SR4_ac	0	0	0	0.40836	0	0.53504	0	0	0	1.1937	0	0	0.42344	0	0	0	0	0	0	0	0	0	0	0	0	0	0	1.242	0	0	0	0	0	0	0	0	0	0	0	0	0	0	0	0	0	1.8094	0	0	0
Streptococcus_sp_UMB0029_ac	0	0	0	0.40836	0	0	0	0	0	0	0	0	0	0	0	0	0	0.43184	0	0	0	0.49056	0.48216	0	0	0	0	0	0	0	0	0	0	0	0	0	0	0.61012	0	0	0	0	0	0	0	0.5846	0	0	0
Streptococcus_sp_UMB1385_ac	0	0	1.41	0	0	2.192	0	0	0	0	0	0	0	0	0	0	0	3.1849	0	0	0	0	0	0	0	0	0	0	0	0	0	0	0	0	0	0	0	0	0	0	0	0	0	0	0	0	0	0	0
Streptococcus_sp_UMB1385_lac_L	0	0	1.41	0	0	2.192	0	0	0	0	0	0	0	0	0	0	0	3.1849	0	0	0	0	0	0	0	0	0	0	0	0	0	0	0	0	0	0	0	0	0	0	0	0	0	0	0	0	0	0	0
Streptococcus_sp_bf_0095_ac	0	0	0	0	0	0	0	0	0	0	0	0	0	0.40728	0	0	0	0	0	0	0	0	0	0	0	0	0	0	0	0	0	0	0	0	0	0	0	0	0	0	0	0	0	0	0	0	0	0	0
Streptococcus_suis_ac	0	0.50416	0	0.40836	0	0	0	0	0	0	0	0	0	0	0.69564	0	0	0	0	0	0	0.85204	0	0	0	0	0	0	0	0	0	0	0	0	0	0	0	0	0	0	0	0	0	0	0.40236	0	0	0	0
Streptococcus_thermophilus_ac	0	0.81928	0	1.511	0	1.0874	0	0	0	2.1704	0	0.58204	0.63516	0	0	0	0	0	0	0.86932	0	0.43892	1.35	0	0	0	0	1.5969	0	0.45988	0.59872	0	0	0	0	0.55916	0	0	0	0	0	0	0	0	0	0	0	0.40212	0.76
Streptococcus_thermophilus_fol	0	0.153	0	0.2404	0	0.25376	0	0	0	0.50291	0	0.13735	0.14973	0	0	0	0	0	0	0.2036	0	0.10357	0.31419	0	0	0	0	0.37098	0	0.10852	0.14128	0	0	0	0	0.13195	0	0	0	0	0	0	0	0	0	0	0	0.094891	0.17845
Streptococcus_thermophilus_lac_L	0	0.81928	0	1.511	0	1.0874	0	0	0	2.1704	0	0.58204	0.63516	0	0	0	0	0	0	0.86932	0	0.43892	1.35	0	0	0	0	1.5969	0	0.45988	0.59872	0	0	0	0	0.55916	0	0	0	0	0	0	0	0	0	0	0	0.40212	0.76
Streptococcus_thermophilus_pydx	0	0.63438	0	0.63437	0	1.0873	0	0	0	0.63436	0	0.58203	0.63515	0	0	0	0	0	0	0.8693	0	0.43891	1.35	0	0	0	0	1.5968	0	0.45987	0.59871	0	0	0	0	0.55915	0	0	0	0	0	0	0	0	0	0	0	0.40211	0.75998
Streptococcus_thermophilus_thm	0	0.1229	0	0.22187	0	0.16104	0	0	0	0.31656	0	0.088124	0.096167	0	0	0	0	0	0	0.13004	0	0.066455	0.19901	0	0	0	0	0.23419	0	0.069628	0.09061	0	0	0	0	0.08466	0	0	0	0	0	0	0	0	0	0	0	0.060883	0.11363
Streptococcus_timonensis_ac	0	0	0	0	0	0	0	0	0	0	0	0	0	0	4.174	0	0	1.7274	0	0	0	0	0	0	0	0	4.0212	0	0	0	0	0	0	0	0	0	0	0	0	0	0	0	0	0	0	0	0	0	0
Streptococcus_timonensis_lac_L	0	0	0	0	0	0	0	0	0	0	0	0	0	0	4.1729	0	0	1.727	0	0	0	0	0	0	0	0	4.0202	0	0	0	0	0	0	0	0	0	0	0	0	0	0	0	0	0	0	0	0	0	0
Streptococcus_vestibularis_ac	20.456	15.7556	0	1.3068	0	0.6904	0	0	0	72.164	0	11.8648	6.5636	0	0	0	0	0	3.326	30.8896	0	0	6.8468	0	0	11.542	21.424	25.55	0	6.5368	8.33	0	0	2.1875	0	23.672	0	0	0	0	0	0	0	0	0	0	0	0	0
Streptococcus_vestibularis_fol	2.2914	1.7596	0	0.23405	0	0.13726	0	0	0	8.4507	0	1.6128	1.2966	0	0	0	0	0	0.65754	6.0987	0	0	1.3526	0	0	2.2794	4.2301	5.0446	0	1.2914	1.6453	0	0	0.43279	0	4.6739	0	0	0	0	0	0	0	0	0	0	0	0	0
Streptococcus_vestibularis_lac_L	20.456	15.7556	0	1.3068	0	0.6904	0	0	0	72.164	0	11.8648	6.5636	0	0	0	0	0	3.326	30.8896	0	0	6.8468	0	0	11.542	21.424	25.55	0	6.5368	8.33	0	0	2.1875	0	23.672	0	0	0	0	0	0	0	0	0	0	0	0	0
Streptococcus_viridans_ac	0	0	0	0	0	0	0	0	0	0	0	0	0	0.76932	0	0	0	0	0	0	0	0	0	0	0	0	0	0	0	0	0	0	0	0	0	0	0	0	0	0	0	0	0	0	0	0	0	0	0.494
Subdoligranulum_sp_4_3_54A2FAA_ac	0	0	0	0	0	0	0	0	0	0	0	0	0	0	0	0	0	0	0	0	0	0	0	0	0	0	0	0	0	0	0	0	0	0	0	0	0	0	0	0	0	0	0	0	0	0	0	0	0
Subdoligranulum_sp_4_3_54A2FAA_but	0	0	0	0	0	0	0	0	0	0	0	0	0	0	0	0	0	0	0	0	0	0	0	0	0	0	0	0	0	0	0	0	0	0	0	0	0	0	0	0	0	0	0	0	0	0	0	0	0
Subdoligranulum_sp_4_3_54A2FAA_lac_L	0	0	0	0	0	0	0	0	0	0	0	0	0	0	0	0	0	0	0	0	0	0	0	0	0	0	0	0	0	0	0	0	0	0	0	0	0	0	0	0	0	0	0	0	0	0	0	0	0
Subdoligranulum_sp_AF14_43_ac	0	0	0	0	0	0	0	0	0	0	0	0	0	0	0	0	0	0	0	0	0	0	0	0	0	0	0	0	0	0	0	0	0	0	0	0	0	0	0	0	0	0	0	0	0	0	0	0	0
Subdoligranulum_sp_AF14_43_but	0	0	0	0	0	0	0	0	0	0	0	0	0	0	0	0	0	0	0	0	0	0	0	0	0	0	0	0	0	0	0	0	0	0	0	0	0	0	0	0	0	0	0	0	0	0	0	0	0
Subdoligranulum_sp_AF14_43_lac_L	0	0	0	0	0	0	0	0	0	0	0	0	0	0	0	0	0	0	0	0	0	0	0	0	0	0	0	0	0	0	0	0	0	0	0	0	0	0	0	0	0	0	0	0	0	0	0	0	0
Subdoligranulum_sp_AM16_9_ac	0	0	0	0	0	0	0	0	0	0	0	0	0	0	0	0	0	0	0	0	0	0	0	0	0	0	0	0	0	0	0	0	0	0	0	0	0	0	0	0	0	0	0	0	0	0	0	0	0
Subdoligranulum_sp_AM16_9_but	0	0	0	0	0	0	0	0	0	0	0	0	0	0	0	0	0	0	0	0	0	0	0	0	0	0	0	0	0	0	0	0	0	0	0	0	0	0	0	0	0	0	0	0	0	0	0	0	0
Subdoligranulum_sp_AM16_9_lac_L	0	0	0	0	0	0	0	0	0	0	0	0	0	0	0	0	0	0	0	0	0	0	0	0	0	0	0	0	0	0	0	0	0	0	0	0	0	0	0	0	0	0	0	0	0	0	0	0	0
Subdoligranulum_sp_APC924_74_ac	0	0	0	0	0	0	0	0	0	0	0	0	0	0	0	0	0	0	0	0	0	0	0	0	0	0	0	0	0	0	0	0	0	0	0	0	0	0	0	0	0	0	0	0	0	0	0	0	0
Subdoligranulum_sp_APC924_74_but	0	0	0	0	0	0	0	0	0	0	0	0	0	0	0	0	0	0	0	0	0	0	0	0	0	0	0	0	0	0	0	0	0	0	0	0	0	0	0	0	0	0	0	0	0	0	0	0	0
Subdoligranulum_sp_APC924_74_lac_L	0	0	0	0	0	0	0	0	0	0	0	0	0	0	0	0	0	0	0	0	0	0	0	0	0	0	0	0	0	0	0	0	0	0	0	0	0	0	0	0	0	0	0	0	0	0	0	0	0
Subdoligranulum_sp_OF01_18_ac	0	0	0	0	0	0	0	0	0	0	0	0	0	0	0	0	0	0	0	0	0	0	0	0	0	0	0	0	0	0	0	0	0	0	0	0	0	0	0	0	0	0	0	0	0	0	0	0	0
Subdoligranulum_sp_OF01_18_but	0	0	0	0	0	0	0	0	0	0	0	0	0	0	0	0	0	0	0	0	0	0	0	0	0	0	0	0	0	0	0	0	0	0	0	0	0	0	0	0	0	0	0	0	0	0	0	0	0
Subdoligranulum_sp_OF01_18_lac_L	0	0	0	0	0	0	0	0	0	0	0	0	0	0	0	0	0	0	0	0	0	0	0	0	0	0	0	0	0	0	0	0	0	0	0	0	0	0	0	0	0	0	0	0	0	0	0	0	0
Subdoligranulum_variabile_ac	0	0	0	0	0	0	0	0	0	0	0	0	0	0	0	0	0	0	0	0	0	0	0	0	0	0	0	0	0	0	0	0	0	0	0	0	0	0	0	0	0	0	0	0	0	0	0	0	0
Subdoligranulum_variabile_but	0	0	0	0	0	0	0	0	0	0	0	0	0	0	0	0	0	0	0	0	0	0	0	0	0	0	0	0	0	0	0	0	0	0	0	0	0	0	0	0	0	0	0	0	0	0	0	0	0
Subdoligranulum_variabile_lac_L	0	0	0	0	0	0	0	0	0	0	0	0	0	0	0	0	0	0	0	0	0	0	0	0	0	0	0	0	0	0	0	0	0	0	0	0	0	0	0	0	0	0	0	0	0	0	0	0	0
Sutterella_wadsworthensis_nac	0	0	0	0	0	0	0	0	0	0	0	0	0	0	0	0	0	0	0	0	0	0	0	0	0	0	0	0	0	0	0	0	0	0	0	0	0	0	0	0	0	0	0	0	0	0	0	0	0
Sutterella_wadsworthensis_pydx	0	0	0	0	0	0	0	0	0	0	0	0	0	0	0	0	0	0	0	0	0	0	0	0	0	0	0	0	0	0	0	0	0	0	0	0	0	0	0	0	0	0	0	0	0	0	0	0	0
Sutterella_wadsworthensis_ribflv	0	0	0	0	0	0	0	0	0	0	0	0	0	0	0	0	0	0	0	0	0	0	0	0	0	0	0	0	0	0	0	0	0	0	0	0	0	0	0	0	0	0	0	0	0	0	0	0	0
Terrisporobacter_glycolicus_ac	0	0	0	0	0	0	0	0	0	0	0	0	0	0	0	0	0	0	0	0	0	0	0	0	0	0	0	0	0	0	0	0	0	0	0	0	0	0	0	0	1.2058	0	0	0	0	0	0	0	0
Terrisporobacter_glycolicus_fol	0	0	0	0	0	0	0	0	0	0	0	0	0	0	0	0	0	0	0	0	0	0	0	0	0	0	0	0	0	0	0	0	0	0	0	0	0	0	0	0	0.47464	0	0	0	0	0	0	0	0
Terrisporobacter_glycolicus_lac_L	0	0	0	0	0	0	0	0	0	0	0	0	0	0	0	0	0	0	0	0	0	0	0	0	0	0	0	0	0	0	0	0	0	0	0	0	0	0	0	0	1.2058	0	0	0	0	0	0	0	0
Terrisporobacter_glycolicus_nac	0	0	0	0	0	0	0	0	0	0	0	0	0	0	0	0	0	0	0	0	0	0	0	0	0	0	0	0	0	0	0	0	0	0	0	0	0	0	0	0	1.6634e-05	0	0	0	0	0	0	0	0
Terrisporobacter_glycolicus_ppa	0	0	0	0	0	0	0	0	0	0	0	0	0	0	0	0	0	0	0	0	0	0	0	0	0	0	0	0	0	0	0	0	0	0	0	0	0	0	0	0	1.2058	0	0	0	0	0	0	0	0
Trueperella_pyogenes_ac	0	0	0	0	0	0	0	0	0	0	0	0	0	0	0	0	0	0	0	0	0	0	0	0	0	0	0	0	0	0	0	0	0	0	0	0	0	1.408	0	0	0	0	1.2313	0	0	0	0	0	0
Trueperella_pyogenes_lac_L	0	0	0	0	0	0	0	0	0	0	0	0	0	0	0	0	0	0	0	0	0	0	0	0	0	0	0	0	0	0	0	0	0	0	0	0	0	1.408	0	0	0	0	1.2313	0	0	0	0	0	0
Turicibacter_sanguinis_ac	0	0	0	0	0	0	0	0	0	0	0	0	0	0	0	0	0	0	0	0	0	0	0	0	0	0	0	0	0	0	0	0	0	0	0	0	0	0	0	0	0	0	0	0	0	0	0	0	0
Turicibacter_sanguinis_lac_L	0	0	0	0	0	0	0	0	0	0	0	0	0	0	0	0	0	0	0	0	0	0	0	0	0	0	0	0	0	0	0	0	0	0	0	0	0	0	0	0	0	0	0	0	0	0	0	0	0
Tyzzerella_nexilis_ac	0	0	0	0	0	0	0	0	0	0	0	0	0	0	0	0	0	0	0	0	0	0	0	0	0	0	0	0	0	0	0	0	0	0	0	0	0	1.674	3.1206	4.8084	0	0	1.4499	0	0	0	0	0	0
Tyzzerella_nexilis_lac_L	0	0	0	0	0	0	0	0	0	0	0	0	0	0	0	0	0	0	0	0	0	0	0	0	0	0	0	0	0	0	0	0	0	0	0	0	0	1.674	3.1206	4.8084	0	0	1.4499	0	0	0	0	0	0
Tyzzerella_sp_Marseille_P3062_ac	0	0	0	0	0	0	0	0	0	0	0	0	0	0	0	0	0	0	0	0	0	0	0	0	0	0	0	0	0	0	0	0	0	0	0	0	0	0	0.80428	1.01	0	0	0.56384	0	0	0	0	0	0
Unknown_Burkholderiales_bacterium_lac_L	0	0	0	0	0	0	0	0	0	0	0	0	0	0	0	0	0	0	0	0	0	0	0	0	0	0	0	0	0	0	0	0	0	0	0	0	0	0	0	0	0	0	0	0	0	0	0	0	0
Unknown_Candidatus_Saccharibacteria_bacterium_nac	0	0	0	0	0	0	0	0	0	0	0	0	0	0	0	0	0	0	0	0	0	0	0	3.6314e-05	0	0	0	0	0	0	0	5.8496e-05	0	0	0	0	0	0	0	0	0	0	7.6587e-06	0	0	0	0	0	0
Vallitalea_Clostridia_bacterium_UC51_1D10_ac	0	0	0	0	0	0	0	0	0	0	0	0	0	0	0	0	0	0	0	0	0	0	0	0	0	0	0	0	0	0	0	0	0	0	0	0	0	0	0	0	0	0	0	0	0	0	0	0	0
Vallitalea_Clostridia_bacterium_UC51_1D1_ac	0	0	0	0	0	0	0	0	0	0	0	0	0	0	0	0	0	0	0	0	0	0	0	0	0	0	0	0	0	0	0	0	0	0	0	0	0	0	0	0	0	0	0	0	0	0	0	0	0
Vallitalea_Clostridia_bacterium_UC51_2G4_ac	0	0	0	0	0	0	0	0	0	0	0	0	0	0	0	0	0	0	0	0	0	0	0	0	0	0	0	0	0	0	0	0	0	0	0	0	0	0	0	0	0	0	0	0	0	0	0	0	0.5092
Vallitalea_Clostridia_bacterium_UC51_2H11_ac	0	0	0	0	0	0	0	0	0	0	0	0	0	0	0	0	0	0	0	0	0	0	0	0	0	0	0	0	0	0	0	0	0	0	0	0	0	0	0	0	0	0	0	0	0	0	0	0	0
Varibaculum_cambriense_ac	0	0	0	0	0	0	0	0	0	0	0	0	1.535	0	0	0	0	0	0	0	0	0.74876	0	0	0	0	0	0	0	4.106	38.8388	0	0	0	0.93048	0	0	0	0	0	0	0	0	16.886	0	0	1.7083	0	0
Varibaculum_cambriense_lac_L	0	0	0	0	0	0	0	0	0	0	0	0	1.535	0	0	0	0	0	0	0	0	0.74876	0	0	0	0	0	0	0	4.106	38.8388	0	0	0	0.93048	0	0	0	0	0	0	0	0	16.886	0	0	1.7083	0	0
Varibaculum_sp_Marseille_P2802_ac	0	0	0	0	0	0	0	0	0	0	0	0	0	0	0	0	0	0	0	0	0	0	0	0	0	0	0	0	0	0	0.59872	0	0	0	0	0	0	0	0	0	0	0	0	1.1579	0	0	0	0	0
Varibaculum_sp_Marseille_P2802_lac_L	0	0	0	0	0	0	0	0	0	0	0	0	0	0	0	0	0	0	0	0	0	0	0	0	0	0	0	0	0	0	0.59872	0	0	0	0	0	0	0	0	0	0	0	0	1.1579	0	0	0	0	0
Veillonella_atypica_ac	0	0	0	0	0	0	0	0	0	0	0	0	0	0	0	0	0	0	13.2644	0	0.91756	0.46476	0	2.4062	0	44.916	6.394	22.7468	0	0	0	0	7.3192	11.3284	0	0	0	0	0	0	11.4612	0	0	11.3584	19.0184	8.546	0	16.8692	6.3688
Veillonella_atypica_fol	0	0	0	0	0	0	0	0	0	0	0	0	0	0	0	0	0	0	6.047	0	0.458	0.24962	0	1.1429	0	20.1246	2.9781	9.9601	0	0	0	0	3.4039	5.2092	0	0	0	0	0	0	5.268	0	0	5.2231	8.5847	3.9683	0	7.3108	2.9665
Veillonella_atypica_lac_L	0	0	0	0	0	0	0	0	0	0	0	0	0	0	0	0	0	0	13.2644	0	0.91756	0.46476	0	2.4062	0	44.916	6.394	22.7468	0	0	0	0	7.3192	11.3284	0	0	0	0	0	0	11.4612	0	0	11.3584	19.0184	8.546	0	16.8692	6.3688
Veillonella_atypica_ppa	0	0	0	0	0	0	0	0	0	0	0	0	0	0	0	0	0	0	13.2644	0	0.91756	0.46476	0	2.4062	0	44.916	6.394	22.7468	0	0	0	0	7.3192	11.3284	0	0	0	0	0	0	11.4612	0	0	11.3584	19.0184	8.546	0	16.8692	6.3688
Veillonella_caviae_ac	0	0	0	0	0	0	0	0	0	0	0	0	0	0	0	0	0	0	0	0	0	0	0	0	0	0	0	0	0	0	0	0	0	0	0	0	0	0	0	0	0	0	0	0	0	0.47324	0	0	0
Veillonella_caviae_lac_L	0	0	0	0	0	0	0	0	0	0	0	0	0	0	0	0	0	0	0	0	0	0	0	0	0	0	0	0	0	0	0	0	0	0	0	0	0	0	0	0	0	0	0	0	0	0.47324	0	0	0
Veillonella_caviae_ppa	0	0	0	0	0	0	0	0	0	0	0	0	0	0	0	0	0	0	0	0	0	0	0	0	0	0	0	0	0	0	0	0	0	0	0	0	0	0	0	0	0	0	0	0	0	0.47324	0	0	0
Veillonella_dispar_ac	0	0	0	0	0	0.58684	0	0	0	2.713	8.312	0	0	0	0	0	0	0	0.4638	0	0.51612	1.7299	0	22.6548	0	1.2526	14.4036	3.797	0	0	0	0	0	12.2816	0	0	0	0	0	0.6038	20.69	0.40624	4.062	0	0.53648	25.026	0	1.4313	6.3004
Veillonella_dispar_fol	0	0	0	0	0	0.099986	0	0	0	0.099937	0.099771	0	0	0	0	0	0	0	0.099989	0	0.099988	0.09996	0	0.099474	0	0.099971	0.099666	0.099912	0	0	0	0	0	0.099302	0	0	0	0	0	0.099975	0.09952	0.099991	0.099906	0	0.099819	0.099328	0	0.099967	0.099843
Veillonella_dispar_lac_L	0	0	0	0	0	0.58684	0	0	0	2.713	8.312	0	0	0	0	0	0	0	0.4638	0	0.51612	1.7299	0	22.6548	0	1.2526	14.4036	3.797	0	0	0	0	0	12.2816	0	0	0	0	0	0.6038	20.69	0.40624	4.062	0	0.53648	25.026	0	1.4313	6.3004
Veillonella_dispar_ppa	0	0	0	0	0	0.58684	0	0	0	2.713	8.312	0	0	0	0	0	0	0	0.4638	0	0.51612	1.7299	0	22.6548	0	1.2526	14.4036	3.797	0	0	0	0	0	12.2816	0	0	0	0	0	0.6038	20.69	0.40624	4.062	0	0.53648	25.026	0	1.4313	6.3004
Veillonella_infantium_ac	0	0	0	0	0	0	0	0	0	0	0.84036	0	0	0	0	0	0	0	0	0	0	0.5164	0	4.1804	0	0	1.0877	0.46132	0	0	0	0	0	1.0021	0	0	0	0	0	0	2.917	0	0	0	0	2.9786	0	0	0.6536
Veillonella_infantium_lac_L	0	0	0	0	0	0	0	0	0	0	0.84036	0	0	0	0	0	0	0	0	0	0	0.5164	0	4.1804	0	0	1.0877	0.46132	0	0	0	0	0	1.0021	0	0	0	0	0	0	2.917	0	0	0	0	2.9786	0	0	0.6536
Veillonella_infantium_ppa	0	0	0	0	0	0	0	0	0	0	0.84036	0	0	0	0	0	0	0	0	0	0	0.5164	0	4.1804	0	0	1.0877	0.46132	0	0	0	0	0	1.0021	0	0	0	0	0	0	2.917	0	0	0	0	2.9786	0	0	0.6536
Veillonella_parvula_ac	0	0	0	0	0	1.3463	0	0	0	0	3.3462	0	0	0	0	0	0	0	0	0	72.888	25.7424	0	13.4992	0	5.6728	0.79104	0.63876	0	2.1022	0	11.3368	0	0.4888	3.278	0	0	0.4224	4.2572	25.4584	10.6532	14.5232	0	19.6292	4.1844	66.476	13.8744	1.9914	0.456
Veillonella_parvula_fol	0	0	0	0	0	0.56772	0	0	0	0	1.3876	0	0	0	0	0	0	0	0	0	26.3689	10.5599	0	5.5497	0	2.3413	0.3401	0.27768	0	0.87762	0	4.6632	0	0.2162	1.3596	0	0	0.18898	1.761	9.9302	4.383	5.7457	0	8.0626	1.7312	25.1428	5.7035	0.83218	0.20275
Veillonella_parvula_lac_L	0	0	0	0	0	1.3463	0	0	0	0	3.3462	0	0	0	0	0	0	0	0	0	72.888	25.7424	0	13.4992	0	5.6728	0.79104	0.63876	0	2.1022	0	11.3368	0	0.4888	3.278	0	0	0.4224	4.2572	25.4584	10.6532	14.5232	0	19.6292	4.1844	66.476	13.8744	1.9914	0.456
Veillonella_parvula_ppa	0	0	0	0	0	1.3463	0	0	0	0	3.3462	0	0	0	0	0	0	0	0	0	72.888	25.7424	0	13.4992	0	5.6728	0.79104	0.63876	0	2.1022	0	11.3368	0	0.4888	3.278	0	0	0.4224	4.2572	25.4584	10.6532	14.5232	0	19.6292	4.1844	66.476	13.8744	1.9914	0.456
Veillonella_ratti_ac	0	0	0	0	0	0	0	0	0	0	0	0	0	0	0	0	0	0	0	0	0	0	0	0	0	0	0	0	0	0	0	0	0	0	0	0	0	0	0	0	0	0	0	0	0	0	0	0	0.8892
Veillonella_ratti_lac_L	0	0	0	0	0	0	0	0	0	0	0	0	0	0	0	0	0	0	0	0	0	0	0	0	0	0	0	0	0	0	0	0	0	0	0	0	0	0	0	0	0	0	0	0	0	0	0	0	0.8892
Veillonella_ratti_ppa	0	0	0	0	0	0	0	0	0	0	0	0	0	0	0	0	0	0	0	0	0	0	0	0	0	0	0	0	0	0	0	0	0	0	0	0	0	0	0	0	0	0	0	0	0	0	0	0	0.8892
Veillonella_rogosae_ac	0	0	0	0	0	0	0	0	0	0.86816	0.64172	0	0	0	0	0	0	0	0	0	0.65948	0	0	1.1827	0	0	0.9888	0	0	0	0	0	0	0	0	0	0	0	0	3.2386	2.2524	0	0	0	0	1.4754	0	0	2.4092
Veillonella_rogosae_lac_L	0	0	0	0	0	0	0	0	0	0.86816	0.64172	0	0	0	0	0	0	0	0	0	0.65948	0	0	1.1827	0	0	0.9888	0	0	0	0	0	0	0	0	0	0	0	0	3.2386	2.2524	0	0	0	0	1.4754	0	0	2.4092
Veillonella_rogosae_ppa	0	0	0	0	0	0	0	0	0	0.86816	0.64172	0	0	0	0	0	0	0	0	0	0.65948	0	0	1.1827	0	0	0.9888	0	0	0	0	0	0	0	0	0	0	0	0	3.2386	2.2524	0	0	0	0	1.4754	0	0	2.4092
Veillonella_seminalis_ac	0	13.9908	0	0	1.4048	0	0	0	0	0	0	0	0	0	0	0	0	0	0	1.4199	0	0	5.1108	0	0	0	0	0	0	0	0	0	0	0	0	0	5.2508	0	0	0.85628	0	0	0.93208	0	0	0	0	0	0
Veillonella_seminalis_fol	0	3.6663	0	0	0.40324	0	0	0	0	0	0	0	0	0	0	0	0	0	0	0.40717	0	0	1.3711	0	0	0	0	0	0	0	0	0	0	0	0	0	1.4075	0	0	0.25998	0	0	0.27975	0	0	0	0	0	0
Veillonella_seminalis_lac_L	0	13.9908	0	0	1.4048	0	0	0	0	0	0	0	0	0	0	0	0	0	0	1.4199	0	0	5.1108	0	0	0	0	0	0	0	0	0	0	0	0	0	5.2508	0	0	0.85628	0	0	0.93208	0	0	0	0	0	0
Veillonella_seminalis_ppa	0	13.9908	0	0	1.4048	0	0	0	0	0	0	0	0	0	0	0	0	0	0	1.4199	0	0	5.1108	0	0	0	0	0	0	0	0	0	0	0	0	0	5.2508	0	0	0.85628	0	0	0.93208	0	0	0	0	0	0
Veillonella_sp_3_1_44_ac	0	0	0	0	0	0	0	0	0	0	0	0	0	0	0	0	0	0	0	0	3.4695	0.90368	0	1.6313	0	0	0	0	0	0	0	0.48728	0	0	0	0	0	0	0	1.2844	0.49348	2.1836	0	1.0338	0	4.3704	1.0735	0	0
Veillonella_sp_3_1_44_lac_L	0	0	0	0	0	0	0	0	0	0	0	0	0	0	0	0	0	0	0	0	3.4695	0.90368	0	1.6313	0	0	0	0	0	0	0	0.48728	0	0	0	0	0	0	0	1.2844	0.49348	2.1836	0	1.0338	0	4.3704	1.0735	0	0
Veillonella_sp_3_1_44_ppa	0	0	0	0	0	0	0	0	0	0	0	0	0	0	0	0	0	0	0	0	3.4695	0.90368	0	1.6313	0	0	0	0	0	0	0	0.48728	0	0	0	0	0	0	0	1.2844	0.49348	2.1836	0	1.0338	0	4.3704	1.0735	0	0
Veillonella_sp_6_1_27_ac	0	0	0	0	0	0	0	0	0	0	0	0	0	0	0	0	0	0	0	0	5.706	1.4459	0	0.9176	0	0	0	0	0	0	0	0.6066	0	0	0	0	0	0	0	1.482	0.41784	0.5078	0	0.62032	0	3.8138	0.79644	0	0
Veillonella_sp_6_1_27_lac_L	0	0	0	0	0	0	0	0	0	0	0	0	0	0	0	0	0	0	0	0	5.706	1.4459	0	0.9176	0	0	0	0	0	0	0	0.6066	0	0	0	0	0	0	0	1.482	0.41784	0.5078	0	0.62032	0	3.8138	0.79644	0	0
Veillonella_sp_6_1_27_ppa	0	0	0	0	0	0	0	0	0	0	0	0	0	0	0	0	0	0	0	0	5.706	1.4459	0	0.9176	0	0	0	0	0	0	0	0.6066	0	0	0	0	0	0	0	1.482	0.41784	0.5078	0	0.62032	0	3.8138	0.79644	0	0
Veillonella_sp_ACP1_ac	0	0	0	0	0	0	0	0	0	0	0	0	0	0	0	0	0	0	1.5769	0	0	0	0	0	0	3.9726	0.42848	2.2356	0	0	0	0	0.41656	1.1121	0	0	0	0	0	0	0.94716	0	0	0.95112	1.8508	1.1414	0	1.302	0.6612
Veillonella_sp_ACP1_lac_L	0	0	0	0	0	0	0	0	0	0	0	0	0	0	0	0	0	0	1.5769	0	0	0	0	0	0	3.9726	0.42848	2.2356	0	0	0	0	0.41656	1.1121	0	0	0	0	0	0	0.94716	0	0	0.95112	1.8508	1.1414	0	1.302	0.6612
Veillonella_sp_ACP1_ppa	0	0	0	0	0	0	0	0	0	0	0	0	0	0	0	0	0	0	1.5769	0	0	0	0	0	0	3.9726	0.42848	2.2356	0	0	0	0	0.41656	1.1121	0	0	0	0	0	0	0.94716	0	0	0.95112	1.8508	1.1414	0	1.302	0.6612
Veillonella_sp_AF13_2_ac	0	0	0	0	0	0	0	0	0	0	0	0	0	0	0	0	0	0	0	0	4.2724	1.291	0	0.81568	0	0.42948	0	0	0	0	0	0	0	0	0	0	0	0	0	0.94412	0.46164	0.5078	0	0.7168	0	3.2848	0.43864	0	0
Veillonella_sp_AF13_2_ppa	0	0	0	0	0	0	0	0	0	0	0	0	0	0	0	0	0	0	0	0	4.2724	1.291	0	0.81568	0	0.42948	0	0	0	0	0	0	0	0	0	0	0	0	0	0.94412	0.46164	0.5078	0	0.7168	0	3.2848	0.43864	0	0
Veillonella_sp_AF36_20BH_ac	0	0	0	0	0	0	0	0	0	0	0	0	0	0	0	0	0	0	0	0	4.8744	1.1619	0	0.67292	0	0	0	0	0	0	0	0.50716	0	0	0	0	0	0	0.48256	0.87824	0.53724	1.2695	0	0.59272	0	2.5332	0.66948	0	0
Veillonella_sp_AF36_20BH_ppa	0	0	0	0	0	0	0	0	0	0	0	0	0	0	0	0	0	0	0	0	4.8744	1.1619	0	0.67292	0	0	0	0	0	0	0	0.50716	0	0	0	0	0	0	0.48256	0.87824	0.53724	1.2695	0	0.59272	0	2.5332	0.66948	0	0
Veillonella_sp_AF42_16_ac	0	0	0	0	0	0	0	0	0	0.43408	1.5585	0	0	0	0	0	0	0	0	0	0	0.5422	0	3.4258	0	0	2.3731	0.88716	0	0	0	0	0	2.4074	0	0	0	0	0	0	3.5498	0	0.73644	0	0	5.4284	0	0	1.1628
Veillonella_sp_AF42_16_ppa	0	0	0	0	0	0	0	0	0	0.43408	1.5585	0	0	0	0	0	0	0	0	0	0	0.5422	0	3.4258	0	0	2.3731	0.88716	0	0	0	0	0	2.4074	0	0	0	0	0	0	3.5498	0	0.73644	0	0	5.4284	0	0	1.1628
Veillonella_sp_AM51_8BH_ac	0	0	0	0	0	0	0	0	0	0	1.314	0	0	0	0	0	0	0	0	0	0	0.43892	0	4.4452	0	0	1.3514	0.56776	0	0	0	0	0	1.3198	0	0	0	0	0	0	3.7328	0	0.40276	0	0	3.9251	0	0	0.9576
Veillonella_sp_AM51_8BH_ppa	0	0	0	0	0	0	0	0	0	0	1.314	0	0	0	0	0	0	0	0	0	0	0.43892	0	4.4452	0	0	1.3514	0.56776	0	0	0	0	0	1.3198	0	0	0	0	0	0	3.7328	0	0.40276	0	0	3.9251	0	0	0.9576
Veillonella_sp_HPA0037_ac	0	0	0	0	0	0	0	0	0	0	0	0	0	0	0	0	0	0	1.7094	0	0	0	0	0	0	4.098	0.42848	2.0582	0	0	0	0	0	1.5276	0	0	0	0	0	0	0.86756	0	0	1.02	1.7436	0.91864	0	1.6324	0.6156
Veillonella_sp_HPA0037_lac_L	0	0	0	0	0	0	0	0	0	0	0	0	0	0	0	0	0	0	1.7094	0	0	0	0	0	0	4.098	0.42848	2.0582	0	0	0	0	0	1.5276	0	0	0	0	0	0	0.86756	0	0	1.02	1.7436	0.91864	0	1.6324	0.6156
Veillonella_sp_HPA0037_ppa	0	0	0	0	0	0	0	0	0	0	0	0	0	0	0	0	0	0	1.7094	0	0	0	0	0	0	4.098	0.42848	2.0582	0	0	0	0	0	1.5276	0	0	0	0	0	0	0.86756	0	0	1.02	1.7436	0.91864	0	1.6324	0.6156
Veillonella_sp_ICM51a_ac	0	0	0	0	0	0	0	0	0	0	0	0	0	0	0	0	0	0	1.2986	0	0	0	0	0	0	3.7042	0.56032	1.7388	0	0	0	0	0	0.9654	0	0	0	0	0	0	1.3133	0	0	0.84084	1.368	0.66812	0	1.6659	0.6156
Veillonella_sp_ICM51a_ppa	0	0	0	0	0	0	0	0	0	0	0	0	0	0	0	0	0	0	1.2986	0	0	0	0	0	0	3.7042	0.56032	1.7388	0	0	0	0	0	0.9654	0	0	0	0	0	0	1.3133	0	0	0.84084	1.368	0.66812	0	1.6659	0.6156
Veillonella_sp_S13053_19_ac	0	0	0	0	0	0	0	0	0	0	0.55004	0	0	0	0	0	0	0	0	0	0.40144	0	0	0.938	0	0	0.59328	0	0	0	0	0	0.41656	0.45216	0	0	0	0	0	1.7346	2.332	0	0	0	0	2.227	0	0	1.5504
Veillonella_sp_S13053_19_ppa	0	0	0	0	0	0	0	0	0	0	0.55004	0	0	0	0	0	0	0	0	0	0.40144	0	0	0.938	0	0	0.59328	0	0	0	0	0	0.41656	0.45216	0	0	0	0	0	1.7346	2.332	0	0	0	0	2.227	0	0	1.5504
Veillonella_sp_S13054_11_ac	0	0	0	0	0	0	0	0	0	0	0	0	0	0	0	0	0	0	0	0	4.7884	2.3496	0	0.9584	0	0	0	0	0	0	0	0.63644	0	0	0	0	0	0	0	1.5808	0.5492	1.0156	0	1.0063	0	4.6488	0.78492	0	0
Veillonella_sp_S13054_11_ppa	0	0	0	0	0	0	0	0	0	0	0	0	0	0	0	0	0	0	0	0	4.7884	2.3496	0	0.9584	0	0	0	0	0	0	0	0.63644	0	0	0	0	0	0	0	1.5808	0.5492	1.0156	0	1.0063	0	4.6488	0.78492	0	0
Veillonella_sp_T11011_6_ac	0	0	0	0	0	0	0	0	0	0	0.76396	0	0	0	0	0	0	0	0	0	0	0	0	2.7936	0	0	0.824	0	0	0	0	0	0	1.0143	0	0	0	0	0	0	2.921	0	0	0	0	2.1714	0	0	0.6536
Veillonella_sp_T11011_6_ppa	0	0	0	0	0	0	0	0	0	0	0.76396	0	0	0	0	0	0	0	0	0	0	0	0	2.7936	0	0	0.824	0	0	0	0	0	0	1.0143	0	0	0	0	0	0	2.921	0	0	0	0	2.1714	0	0	0.6536
Veillonella_sp_T14073_2_ac	0	0	0	0	0	0	0	0	0	0.43408	0.70284	0	0	0	0	0	0	0	0	0	0	0	0	3.385	0	0	0.59328	0.42584	0	0	0	0	0	0.85544	0	0	0	0	0	0	2.9648	0	0	0	0	3.1735	0	0	0.8132
Veillonella_sp_T14073_2_ppa	0	0	0	0	0	0	0	0	0	0.43408	0.70284	0	0	0	0	0	0	0	0	0	0	0	0	3.385	0	0	0.59328	0.42584	0	0	0	0	0	0.85544	0	0	0	0	0	0	2.9648	0	0	0	0	3.1735	0	0	0.8132
Veillonella_sp_T34266_5_ac	0	0	0	0	0	0	0	0	0	0	0	0	0	0	0	0	0	0	1.4709	0	0	0	0	0	0	3.0958	0	0.92264	0	0	0	0	1.9637	0.87988	0	0	0	0	0	0	1.0148	0	0	1.1303	1.073	0.7238	0	1.2542	0.6688
Veillonella_sp_T34266_5_ppa	0	0	0	0	0	0	0	0	0	0	0	0	0	0	0	0	0	0	1.4709	0	0	0	0	0	0	3.0958	0	0.92264	0	0	0	0	1.9637	0.87988	0	0	0	0	0	0	1.0148	0	0	1.1303	1.073	0.7238	0	1.2542	0.6688
Veillonella_sp_oral_taxon_158_ac	0	0	0	0	0	0	0	0	0	0.43408	0.59588	0	0	0	0	0	0	0	0	0	0.94624	0	0	0.85644	0	0	1.0547	0	0	0	0	0	0	0.4766	0	0	0	0	0	1.987	2.6624	0	0	0	0	3.0343	0	0	1.824
Veillonella_sp_oral_taxon_158_lac_L	0	0	0	0	0	0	0	0	0	0.43408	0.59588	0	0	0	0	0	0	0	0	0	0.94624	0	0	0.85644	0	0	1.0547	0	0	0	0	0	0	0.4766	0	0	0	0	0	1.987	2.6624	0	0	0	0	3.0343	0	0	1.824
Veillonella_sp_oral_taxon_158_ppa	0	0	0	0	0	0	0	0	0	0.43408	0.59588	0	0	0	0	0	0	0	0	0	0.94624	0	0	0.85644	0	0	1.0547	0	0	0	0	0	0	0.4766	0	0	0	0	0	1.987	2.6624	0	0	0	0	3.0343	0	0	1.824
Veillonella_sp_oral_taxon_780_ac	0	0	0	0	0	0	0	0	0	0	1.589	0	0	0	0	0	0	0	0	0	0	0	0	0	0	0	0	0	0	0	0	0	0	0	0	0	0	0	0	0	0	0	0	0	0	0	0	0	0
Veillonella_sp_oral_taxon_780_lac_L	0	0	0	0	0	0	0	0	0	0	1.589	0	0	0	0	0	0	0	0	0	0	0	0	0	0	0	0	0	0	0	0	0	0	0	0	0	0	0	0	0	0	0	0	0	0	0	0	0	0
Veillonella_sp_oral_taxon_780_ppa	0	0	0	0	0	0	0	0	0	0	1.589	0	0	0	0	0	0	0	0	0	0	0	0	0	0	0	0	0	0	0	0	0	0	0	0	0	0	0	0	0	0	0	0	0	0	0	0	0	0
Veillonella_tobetsuensis_ac	0	0	0	0	0	0	0	0	0	0.43408	0	0	0	0	0	0	0	0	0.84808	0	1.6344	0	0	0	0	2.9705	1.0547	1.171	0	0	0	0	4.0464	0.94096	0	0	0	0	0	0	1.4088	0	0	0.60652	0.72424	1.5589	0	1.1872	5.7076
Veillonella_tobetsuensis_ppa	0	0	0	0	0	0	0	0	0	0.43408	0	0	0	0	0	0	0	0	0.84808	0	1.6344	0	0	0	0	2.9705	1.0547	1.171	0	0	0	0	4.0464	0.94096	0	0	0	0	0	0	1.4088	0	0	0.60652	0.72424	1.5589	0	1.1872	5.7076
Xylanimonas_cellulosilytica_ac	0	0	0	0	0	0	0	0	0	0	0	0	0	0	0	0	0	0	0	0	0	0	0	0	0	0	0	0	0	0	0	0	0	0	0	0	0	0	0	0	0	0	0.41424	0.41352	0	0	0	0	0
[truncated: 35 more columns]
